# Supplementary material for: The kinetoplastid-infecting Bodo saltans virus (BsV), a window into the most abundant giant viruses in the sea
Source: eLife. 2018 Mar 27;7:e33014. doi: 10.7554/eLife.33014 (PMC5871332; doi:10.7554/eLife.33014)
Supplement: Figure 4—source data 1. [file elife-33014-fig4-data1.zip]

Archive with 31 entries (31 files):
- Source_data_Fig4c_count-session
- Source_data_Fig4C_translation-Mimi_COGs
- Source_data_Fig4_S1-2_aspRS_aln.phy
- Source_data_Fig4_S1-2_aspRS_tree.newick
- Source_data_Fig4_S1-2_eEF-1_aln.phy
- Source_data_Fig4_S1-2_eEF-1_tree.newick
- Source_data_Fig4_S1-2_eIF-2a_aln.phy
- Source_data_Fig4_S1-2_eIF-2a_tree.newick
- Source_data_Fig4_S1-2_eIF-2g_aln.phy
- Source_data_Fig4_S1-2_eIF-2g_tree.newick
- Source_data_Fig4_S1-2_eIF-4a-III_aln.phy
- Source_data_Fig4_S1-2_eIF-4a-III_tree.newick
- Source_data_Fig4_S1-2_eIF-4e_aln.phy
- Source_data_Fig4_S1-2_eIF-4e_tree.newick
- Source_data_Fig4_S1-2_eIF-5a_aln.phy
- Source_data_Fig4_S1-2_eIF-5a_tree.newick
- Source_data_Fig4_S1-2_eRF-1_aln.phy
- Source_data_Fig4_S1-2_eRF-1_tree.newick
- Source_data_Fig4_S1-2_GlnRS_aln.phy
- Source_data_Fig4_S1-2_GlnRS_tree.newick
- Source_data_Fig4_S1-2_IleRS_aln.phy
- Source_data_Fig4_S1-2_IleRS_tree.newick
- Source_data_Fig4_S1-2_Lys-syn_aln.phy
- Source_data_Fig4_S1-2_Lys-syn_tree.newick
- Source_data_Fig4_S1-2_PheRS_aln.phy
- Source_data_Fig4_S1-2_PheRS_tree.newick
- Source_data_Fig4_S1-2_phospho_aln.phy
- Source_data_Fig4_S1-2_phospho_tree.newick
- Source_data_Fig4_S1-2_pseudo_aln.phy
- Source_data_Fig4_S1-2_pseudo_tree.newick
- Source_data_Fig4_S3_all-Mimi_COGs
