# Supplementary material for: The kinetoplastid-infecting Bodo saltans virus (BsV), a window into the most abundant giant viruses in the sea
Source: eLife. 2018 Mar 27;7:e33014. doi: 10.7554/eLife.33014 (PMC5871332; doi:10.7554/eLife.33014)
Supplement: Figure 4—source data 1. [file elife-33014-fig4-data1.zip › Source_data_Fig4c_count-session]

<?xml version="1.0" encoding="us-ascii" ?>
<CountML activesession="S0" >
<session id="S0" >
<tree id="S0.T " name="tree-mimis" >
<![CDATA[
((((('MVc':1.0, 'AMoV':1.0):1.0, 'ApMV':1.0):1.0, (('CatV':1.0, 'BsV':1.0):1.0, ('HokV':1.0, ('KloV':1.0, 'IndV':1.0):1.0):1.0):1.0):1.0, 'CroV':1.0):1.0, ((('OLV2':1.0, 'OLV1':1.0):1.0, ('CeV':1.0, 'PgV':1.0):1.0):1.0, 'AaV':1.0):1.0);
]]>
</tree>
<rates id="S0.R">
<model id="S0.R0" parent="S0.R" name="opt@Count-input-tree-mimis.txt" >
<![CDATA[
# length (t)	duplication (lambda)	loss (mu)	transfer (kappa)	// node info
0.12291270584461941	0.6920909235729139	1.0	0.05041481965149694	// NWR[$0_MVc len 0.12291270584461941 prnt $14_noname chld []; dup 0.6920909235729139, loss 1.0, transfer 0.05041481965149694, g[]={0.11132297210921509,0.820208356557372,0.06319346019704603,0.004868779231215146}, h[]={0.9941767023844337,0.00557964530824539,2.3060101069551458E-4,1.2275934479152632E-5}]
0.10068415452816148	0.6920909235729139	1.0	0.05041481965149694	// NWR[$1_AMoV len 0.10068415452816148 prnt $14_noname chld []; dup 0.6920909235729139, loss 1.0, transfer 0.05041481965149694, g[]={0.09277392821167216,0.8489749059232067,0.05451097537659475,0.003500040361353742}, h[]={0.9951775745469913,0.004654625503128871,1.6031734505100913E-4,7.112381122249979E-6}]
0.0454289284674623	0.6920909235729139	1.0	0.05041481965149694	// NWR[$14_noname len 0.0454289284674623 prnt $15_noname chld [$0_MVc, $1_AMoV]; dup 0.6920909235729139, loss 1.0, transfer 0.05041481965149694, g[]={0.04374680923114966,0.9273009332287042,0.02807567670908288,8.500407952016274E-4}, h[]={0.9977629413436483,0.002200553692818607,3.5739475408303156E-5,7.476582305363494E-7}]
0.13714694622486676	0.6920909235729139	1.0	0.05041481965149694	// NWR[$2_ApMV len 0.13714694622486676 prnt $15_noname chld []; dup 0.6920909235729139, loss 1.0, transfer 0.05041481965149694, g[]={0.12287158394103072,0.802538899649284,0.06824655013887568,0.005803571151371574}, h[]={0.9935470206864326,0.006154575449774517,2.807497501994688E-4,1.649602849179958E-5}]
0.21876218237318787	0.6920909235729139	1.0	0.05041481965149694	// NWR[$15_noname len 0.21876218237318787 prnt $20_noname chld [$14_noname, $2_ApMV]; dup 0.6920909235729139, loss 1.0, transfer 0.05041481965149694, g[]={0.18453767334685886,0.7113140479936858,0.09084678870314328,0.011602665575004674}, h[]={0.990095851967938,0.009211290937893387,6.31066842334839E-4,5.568894178688751E-5}]
0.4337361262123996	0.6920909235729139	1.0	0.05041481965149694	// NWR[$3_CatV len 0.4337361262123996 prnt $16_noname chld []; dup 0.6920909235729139, loss 1.0, transfer 0.05041481965149694, g[]={0.3169551516273825,0.5332109121404727,0.11696609673330807,0.02565789160260349}, h[]={0.9821223419969249,0.015693565476123307,0.0018466698566514256,2.798953206573177E-4}]
0.43001115453431743	0.6920909235729139	1.0	0.05041481965149694	// NWR[$4_BsV len 0.43001115453431743 prnt $16_noname chld []; dup 0.6920909235729139, loss 1.0, transfer 0.05041481965149694, g[]={0.3149643089181432,0.5357089124748418,0.11677593914063175,0.02545527924704247}, h[]={0.9822485119250609,0.01559699528007367,0.0018237785584829082,2.7468947007922365E-4}]
0.003662973127662727	0.6920909235729139	1.0	0.05041481965149694	// NWR[$16_noname len 0.003662973127662727 prnt $19_noname chld [$3_CatV, $4_BsV]; dup 0.6920909235729139, loss 1.0, transfer 0.05041481965149694, g[]={0.0036516561056856266,0.9938302945978699,0.0025116854857368883,6.34772758845509E-6}, h[]={0.9998156863782579,1.8406365230496782E-4,2.495328506834554E-7,4.357387286305379E-10}]
0.34793389573160627	0.6920909235729139	1.0	0.05041481965149694	// NWR[$5_HokV len 0.34793389573160627 prnt $18_noname chld []; dup 0.6920909235729139, loss 1.0, transfer 0.05041481965149694, g[]={0.2686075882090582,0.5954259233466341,0.11069019943468061,0.020577404796257987}, h[]={0.9851295746557699,0.013340430744311805,0.0013303256094482588,1.7087746465337144E-4}]
0.4145206057916458	0.6920909235729139	1.0	0.05041481965149694	// NWR[$6_KloV len 0.4145206057916458 prnt $17_noname chld []; dup 0.6920909235729139, loss 1.0, transfer 0.05041481965149694, g[]={0.3065843712228899,0.5462837462739003,0.11591281279877315,0.02459487448156088}, h[]={0.9827773419679613,0.015190195564188196,0.0017289530446583953,2.534788764825501E-4}]
0.15073639058841115	0.6920909235729139	1.0	0.05041481965149694	// NWR[$7_IndV len 0.15073639058841115 prnt $17_noname chld []; dup 0.6920909235729139, loss 1.0, transfer 0.05041481965149694, g[]={0.1336659937544928,0.7861902954099568,0.07272969460140968,0.006728152850139252}, h[]={0.992953833122726,0.006691264632985887,3.320465400827405E-4,2.1224059453158104E-5}]
0.05235400616799477	0.6920909235729139	1.0	0.05041481965149694	// NWR[$17_noname len 0.05235400616799477 prnt $18_noname chld [$6_KloV, $7_IndV]; dup 0.6920909235729139, loss 1.0, transfer 0.05041481965149694, g[]={0.05013236415601454,0.9169108818720061,0.03181328135391873,0.0011037985157699032}, h[]={0.9974310043274363,0.0025209211817490565,4.6918840903025286E-5,1.1247966728532E-6}]
0.009884101567695385	0.6920909235729139	1.0	0.05041481965149694	// NWR[$18_noname len 0.009884101567695385 prnt $19_noname chld [$5_HokV, $17_noname]; dup 0.6920909235729139, loss 1.0, transfer 0.05041481965149694, g[]={0.009802124721171961,0.9834804109648043,0.00667189329439553,4.526186758324061E-5}, h[]={0.9995042667234968,4.939273723411314E-4,1.7974347767011325E-6,8.425233133219733E-9}]
0.06260156750564166	0.6920909235729139	1.0	0.05041481965149694	// NWR[$19_noname len 0.06260156750564166 prnt $20_noname chld [$16_noname, $18_noname]; dup 0.6920909235729139, loss 1.0, transfer 0.05041481965149694, g[]={0.05945097868832122,0.9018496777819198,0.03710704035820728,0.0015267870888773392}, h[]={0.9969440623597312,0.0029880510806952567,6.595031093561495E-5,1.8749272391230322E-6}]
0.030307771606904833	0.6920909235729139	1.0	0.05041481965149694	// NWR[$20_noname len 0.030307771606904833 prnt $21_noname chld [$15_noname, $19_noname]; dup 0.6920909235729139, loss 1.0, transfer 0.05041481965149694, g[]={0.029549847282628848,0.9506033008982717,0.019440960258336207,3.975905989481242E-4}, h[]={0.9984959375050083,0.001487509544047971,1.6318672370975423E-5,2.3059433121024736E-7}]
0.15953405311907098	0.6920909235729139	1.0	0.05041481965149694	// NWR[$8_CroV len 0.15953405311907098 prnt $21_noname chld []; dup 0.6920909235729139, loss 1.0, transfer 0.05041481965149694, g[]={0.14053707558639322,0.7758677491493802,0.07546433782033729,0.007339996138395409}, h[]={0.9925738823280328,0.007032536152610515,3.6692111717955754E-4,2.465881384333196E-5}]
0.05419639702014283	0.6920909235729139	1.0	0.05041481965149694	// NWR[$21_noname len 0.05419639702014283 prnt $26_noname chld [$20_noname, $8_CroV]; dup 0.6920909235729139, loss 1.0, transfer 0.05041481965149694, g[]={0.05181915088494817,0.9141757045542387,0.03278559888270646,0.0011758084236354247}, h[]={0.997343085715371,0.002605512082275885,5.0124863769477246E-5,1.2420871257042307E-6}]
0.054406716840419984	0.6920909235729139	1.0	0.05041481965149694	// NWR[$9_OLV2 len 0.054406716840419984 prnt $22_noname chld []; dup 0.6920909235729139, loss 1.0, transfer 0.05041481965149694, g[]={0.05201138739817972,0.9138642370441441,0.03289601374855561,0.0011841449491943369}, h[]={0.9973330597091933,0.002615151612113267,5.049694820244723E-5,1.2559493734543078E-6}]
0.08034772664714121	0.6920909235729139	1.0	0.05041481965149694	// NWR[$10_OLV1 len 0.08034772664714121 prnt $22_noname chld []; dup 0.6920909235729139, loss 1.0, transfer 0.05041481965149694, g[]={0.07522992273936006,0.8766210476999072,0.045642104753533454,0.00237639939378419}, h[]={0.9961125705481374,0.0037779591220058833,1.0551584758154059E-4,3.795918421533858E-6}]
0.03946920430204534	0.6920909235729139	1.0	0.05041481965149694	// NWR[$22_noname len 0.03946920430204534 prnt $24_noname chld [$9_OLV2, $10_OLV1]; dup 0.6920909235729139, loss 1.0, transfer 0.05041481965149694, g[]={0.038193353460102775,0.9363829486184776,0.02475166636671492,6.542675609728391E-4}, h[]={0.9980504854247473,0.0019217572147658352,2.7249349162495215E-5,4.976826359977094E-7}]
0.13088672854847633	0.6920909235729139	1.0	0.05041481965149694	// NWR[$11_CeV len 0.13088672854847633 prnt $23_noname chld []; dup 0.6920909235729139, loss 1.0, transfer 0.05041481965149694, g[]={0.11782346771724303,0.8102398416514883,0.06607064537886531,0.005387701216817542}, h[]={0.9938228913436737,0.005903356548349819,2.582263974740171E-4,1.4549263173463313E-5}]
0.09385866929427213	0.6920909235729139	1.0	0.05041481965149694	// NWR[$12_PgV len 0.09385866929427213 prnt $23_noname chld []; dup 0.6920909235729139, loss 1.0, transfer 0.05041481965149694, g[]={0.08694817601052818,0.8581079777678389,0.05163754294474339,0.0031073430272799797}, h[]={0.9954892951873042,0.004363704043544605,1.408593193472783E-4,5.856722190477704E-6}]
0.024455321264750647	0.6920909235729139	1.0	0.05041481965149694	// NWR[$23_noname len 0.024455321264750647 prnt $24_noname chld [$11_CeV, $12_PgV]; dup 0.6920909235729139, loss 1.0, transfer 0.05041481965149694, g[]={0.0239594789221258,0.9598556825657263,0.01591645928812236,2.6392892272439036E-4}, h[]={0.9987827017046281,0.0012064424185997,1.0731335899379208E-5,1.2295316715405038E-7}]
0.03651222216096014	0.6920909235729139	1.0	0.05041481965149694	// NWR[$24_noname len 0.03651222216096014 prnt $25_noname chld [$22_noname, $23_noname]; dup 0.6920909235729139, loss 1.0, transfer 0.05041481965149694, g[]={0.035417759124518076,0.9409381023299374,0.0230645661007383,5.653657855899974E-4}, h[]={0.9981938045248357,0.0017823548323168724,2.3436085270366357E-5,3.969307202382792E-7}]
0.14138091948073986	0.6920909235729139	1.0	0.05041481965149694	// NWR[$13_AaV len 0.14138091948073986 prnt $25_noname chld []; dup 0.6920909235729139, loss 1.0, transfer 0.05041481965149694, g[]={0.12625859845417955,0.7973917546756295,0.06967802919602585,0.00608863550967768}, h[]={0.9933613783025602,0.0063230476221494344,2.9638569480450595E-4,1.789479655148621E-5}]
0.005394556616048319	0.6920909235729139	1.0	0.05041481965149694	// NWR[$25_noname len 0.005394556616048319 prnt $26_noname chld [$24_noname, $13_AaV]; dup 0.6920909235729139, loss 1.0, transfer 0.05041481965149694, g[]={0.005370046274602537,0.9909333515402957,0.0036828635402281367,1.3687584371702493E-5}, h[]={0.9997288025242076,2.7065649318485816E-4,5.395929914581524E-7,1.3856479098456089E-9}]
|variation	duplication	1	1.0	0.0
|variation	loss	1	1.0	0.0
|variation	transfer	1	1.0	0.0
|variation	length	1	1.0
|root	Poisson	0.0020927569713054374

]]>
</model>
</rates>
<data id="S0.D">
<table id="S0.D0" parent="S0.D" name="Count-input-tree-mimis.txt" >
<![CDATA[
Family	MVc	AMoV	ApMV	CatV	BsV	HokV	KloV	IndV	CroV	OLV2	OLV1	CeV	PgV	AaV
NBoG1000	5	5	8	4	143	0	0	1	0	0	0	0	0	0
NBoG1001	32	5	3	3	0	0	1	1	24	1	3	0	0	45
NBoG1002	2	2	2	2	2	2	2	2	2	1	2	2	2	1
NBoG1003	1	1	1	3	1	1	3	1	1	1	1	1	1	2
NBoG1004	1	1	1	1	1	1	1	1	1	2	2	2	2	1
NBoG1005	1	0	1	1	1	2	4	4	1	1	1	1	1	1
NBoG1006	1	1	1	1	1	1	2	2	1	1	1	1	1	1
NBoG1007	1	1	1	1	1	1	1	1	1	1	1	1	1	1
NBoG1008	1	2	1	1	1	1	2	1	1	1	1	1	1	1
NBoG1009	4	3	1	6	0	1	2	0	1	0	0	0	1	0
NBoG1010	1	1	1	1	1	1	2	1	1	1	1	1	1	1
NBoG1011	0	0	0	2	12	3	7	1	0	0	6	0	0	0
NBoG1012	1	1	1	1	1	1	1	1	1	1	1	1	1	1
NBoG1013	1	1	1	1	1	1	1	1	1	1	1	1	1	1
NBoG1014	1	1	1	1	1	1	1	1	1	1	1	1	1	1
NBoG1015	2	2	2	1	1	1	2	1	1	0	0	1	1	0
NBoG1016	1	1	1	2	1	1	1	1	1	2	1	1	1	1
NBoG1017	1	1	0	3	3	2	2	4	0	0	0	0	0	0
NBoG1018	0	0	0	8	0	0	4	0	1	0	0	0	0	0
NBoG1019	1	1	1	21	3	0	1	1	0	0	0	0	0	0
NBoG1020	0	0	0	2	1	0	0	0	1	1	1	1	1	1
NBoG1021	1	1	1	4	4	3	3	3	0	0	0	0	0	0
NBoG1022	1	1	1	1	1	1	1	1	1	0	0	0	0	1
NBoG1023	1	1	1	1	1	1	1	1	1	1	1	0	1	1
NBoG1024	1	1	0	2	0	3	1	1	1	0	0	1	0	0
NBoG1025	1	1	1	1	1	1	1	1	1	2	1	1	1	1
NBoG1026	1	1	1	1	1	1	1	1	1	1	1	1	1	1
NBoG1027	1	1	1	2	1	1	2	2	1	0	0	1	0	0
NBoG1028	1	1	1	2	1	1	2	2	1	1	1	2	1	1
NBoG1029	1	1	1	1	1	1	1	1	1	1	1	1	1	1
NBoG1030	1	1	1	1	1	1	1	1	1	1	1	1	1	1
NBoG1031	2	1	3	0	0	2	1	0	0	0	0	1	0	0
NBoG1032	1	1	1	1	1	1	1	1	1	1	0	1	1	1
NBoG1033	1	2	1	1	1	1	2	1	1	1	1	1	1	1
NBoG1034	2	1	2	1	3	1	0	1	0	0	0	0	0	0
NBoG1035	1	0	1	1	1	3	3	4	1	1	1	1	1	0
NBoG1036	1	1	1	1	1	1	1	1	1	1	2	0	1	1
NBoG1037	0	0	0	0	24	0	0	0	0	0	0	0	0	0
NBoG1038	0	0	0	13	0	0	7	1	0	0	0	0	1	0
NBoG1039	1	1	1	1	1	1	1	1	1	1	2	1	1	1
NBoG1040	0	0	0	0	0	22	0	0	0	0	0	0	0	0
NBoG1041	1	1	1	1	1	1	1	1	1	1	1	1	1	1
NBoG1042	1	1	1	1	1	1	1	1	1	1	1	1	1	1
NBoG1043	1	0	1	1	1	1	1	1	1	0	0	1	1	0
NBoG1044	1	1	1	1	1	0	1	1	1	2	1	1	1	0
NBoG1045	1	1	1	1	1	2	2	2	1	0	1	2	2	0
NBoG1046	1	1	1	1	1	1	1	1	1	2	2	1	1	1
NBoG1047	1	1	1	1	1	1	1	1	1	1	2	1	1	0
NBoG1048	1	1	1	1	1	1	1	1	0	1	1	1	1	1
NBoG1049	2	1	1	2	2	2	2	1	0	0	0	0	0	0
NBoG1050	1	1	1	1	1	0	1	1	1	1	0	1	1	1
NBoG1051	1	1	1	1	1	1	1	1	0	0	0	1	0	0
NBoG1052	1	1	1	1	1	3	1	1	0	0	0	1	1	0
NBoG1053	1	2	1	0	0	0	3	0	1	0	0	1	0	0
NBoG1054	1	1	1	1	1	1	2	1	0	0	0	0	0	0
NBoG1055	0	0	0	0	0	0	1	0	0	0	0	6	11	0
NBoG1056	2	1	2	1	2	0	3	1	0	0	0	0	0	0
NBoG1057	1	1	1	1	1	1	1	1	1	0	0	1	1	1
NBoG1058	1	1	1	1	1	1	1	1	1	0	0	0	0	1
NBoG1059	1	1	2	2	1	1	1	1	3	0	0	1	0	0
NBoG1060	1	1	2	2	0	1	1	1	1	0	0	1	1	1
NBoG1061	1	1	1	2	2	1	1	1	1	1	1	1	0	0
NBoG1062	2	1	4	1	0	0	1	0	0	0	0	0	0	0
NBoG1063	1	1	1	1	1	1	1	1	1	0	0	0	0	0
NBoG1064	0	0	0	1	1	1	1	1	0	1	1	1	1	0
NBoG1065	1	1	1	0	1	1	2	0	0	0	0	0	0	0
NBoG1066	1	1	1	0	0	0	0	0	1	1	1	1	1	0
NBoG1067	1	1	1	1	1	1	1	1	1	1	1	1	1	0
NBoG1068	1	1	0	0	0	0	5	1	0	0	0	0	0	1
NBoG1069	0	0	0	0	0	0	4	0	0	0	0	0	0	0
NBoG1070	0	1	1	0	0	0	1	0	0	0	0	0	0	0
NBoG1071	0	0	0	0	0	16	0	0	0	0	0	0	0	0
NBoG1072	1	1	1	1	1	1	1	1	1	1	1	1	1	1
NBoG1073	1	1	1	1	1	1	1	1	1	1	1	1	1	1
NBoG1074	1	1	1	1	1	1	1	1	1	1	1	1	1	1
NBoG1075	1	1	1	1	0	0	1	0	1	0	0	0	1	1
NBoG1076	1	1	1	1	1	1	1	1	1	1	1	1	1	0
NBoG1077	1	0	1	1	1	1	1	1	1	0	0	0	0	0
NBoG1078	1	1	1	0	0	0	0	0	1	1	1	1	1	0
NBoG1079	0	0	0	1	0	0	0	1	0	1	0	1	2	0
NBoG1080	1	0	3	5	3	0	0	0	1	0	0	0	0	0
NBoG1081	0	0	0	0	1	7	2	1	2	1	0	0	0	0
NBoG1082	0	1	0	0	0	0	0	0	0	0	0	0	0	0
NBoG1083	1	1	1	1	1	1	1	1	1	1	1	1	1	0
NBoG1084	1	1	1	1	1	0	1	1	2	0	1	1	1	1
NBoG1085	1	1	1	1	1	1	1	1	1	0	0	0	0	1
NBoG1086	1	1	1	1	1	1	1	1	1	0	0	1	0	0
NBoG1087	1	1	1	1	2	1	1	1	1	0	0	0	0	0
NBoG1088	1	1	1	1	1	1	1	2	2	0	0	1	0	0
NBoG1089	1	0	1	2	1	1	1	0	1	0	0	0	0	0
NBoG1090	1	1	1	1	1	1	1	1	1	0	0	0	0	0
NBoG1091	1	1	1	1	1	1	1	1	1	1	1	1	1	0
NBoG1092	1	1	1	1	1	1	1	1	1	1	1	1	1	0
NBoG1093	1	1	1	1	1	1	1	1	1	0	0	0	0	0
NBoG1094	0	1	1	1	1	1	2	0	1	0	0	1	0	0
NBoG1095	1	0	0	0	0	0	0	0	0	1	1	1	1	0
NBoG1096	0	0	0	0	3	0	2	0	0	0	0	0	0	4
NBoG1097	0	0	0	2	6	1	1	0	1	0	0	0	0	0
NBoG1098	1	1	0	0	10	0	0	0	0	0	0	0	0	0
NBoG1099	1	0	1	0	2	0	1	1	0	0	0	0	0	0
NBoG1100	0	0	0	1	0	0	1	1	1	0	2	0	0	0
NBoG1101	3	1	1	0	0	0	0	0	0	0	0	0	0	0
NBoG1102	1	1	1	0	0	1	1	1	0	0	0	0	0	0
NBoG1103	0	0	0	0	0	0	0	0	0	0	2	0	0	0
NBoG1104	1	1	1	1	0	0	2	0	0	0	1	1	1	1
NBoG1105	1	1	1	1	1	1	1	1	1	0	0	0	0	1
NBoG1106	1	1	1	1	1	1	1	1	1	0	0	1	1	1
NBoG1107	1	1	1	1	1	0	1	0	1	1	1	1	0	0
NBoG1108	0	0	0	1	1	1	1	1	1	0	1	1	1	0
NBoG1109	0	0	0	0	0	0	0	0	0	1	1	1	1	2
NBoG1110	0	0	0	2	1	1	1	1	0	1	0	0	1	1
NBoG1111	1	1	2	0	0	0	4	0	0	0	0	0	0	0
NBoG1112	2	2	1	1	0	1	2	1	0	0	0	0	0	0
NBoG1113	0	0	0	1	1	1	1	1	1	1	0	1	1	1
NBoG1114	1	1	1	1	1	1	1	1	0	0	0	0	0	0
NBoG1115	1	1	1	1	1	1	1	1	0	0	0	0	1	1
NBoG1116	1	2	1	1	0	0	0	0	0	1	1	1	1	1
NBoG1117	1	1	1	1	1	1	1	0	1	0	0	0	0	1
NBoG1118	0	0	0	0	0	0	0	0	0	1	1	1	1	1
NBoG1119	1	1	1	1	0	1	1	1	1	0	0	0	0	0
NBoG1120	1	1	1	1	1	1	1	1	1	0	0	0	0	0
NBoG1121	0	1	3	1	2	0	1	1	1	0	0	0	0	0
NBoG1122	1	1	1	1	1	1	0	0	0	1	1	1	1	0
NBoG1123	1	1	1	1	1	1	1	1	0	0	0	0	0	0
NBoG1124	1	1	1	1	1	1	1	1	1	0	0	1	1	0
NBoG1125	1	1	1	1	1	2	1	1	1	0	0	0	0	0
NBoG1126	2	2	2	1	1	0	0	0	0	0	0	0	0	0
NBoG1127	1	1	1	1	2	1	1	1	0	0	0	0	0	1
NBoG1128	0	0	1	2	1	2	1	0	0	0	0	0	0	0
NBoG1129	1	1	0	2	0	0	0	0	0	1	0	0	0	0
NBoG1130	0	0	0	0	0	0	0	12	0	0	0	0	0	0
NBoG1131	1	1	1	0	0	0	0	1	0	1	0	0	0	1
NBoG1132	0	0	0	0	1	0	8	0	0	0	0	0	0	0
NBoG1133	0	0	0	0	0	0	2	0	0	0	0	0	0	0
NBoG1134	1	0	0	0	1	0	1	0	0	0	0	0	0	0
NBoG1135	1	1	1	1	0	1	1	1	0	0	0	0	0	1
NBoG1136	1	1	1	1	1	0	1	1	0	0	0	0	0	1
NBoG1137	1	1	0	0	0	0	0	1	0	0	1	1	0	0
NBoG1138	1	1	1	1	1	1	1	1	0	0	0	0	0	0
NBoG1139	1	2	1	1	1	1	1	1	1	0	0	0	0	0
NBoG1140	1	1	1	1	1	1	1	1	1	0	0	0	0	0
NBoG1141	1	1	1	0	0	0	0	0	0	0	0	0	0	0
NBoG1142	0	0	0	0	5	1	1	2	0	1	0	0	1	0
NBoG1143	1	1	0	3	2	1	1	1	0	0	0	0	0	0
NBoG1144	0	0	0	0	0	0	2	0	0	0	0	0	0	0
NBoG1145	1	2	1	0	0	1	3	1	0	0	0	0	0	0
NBoG1146	0	0	0	0	1	0	0	0	0	0	7	0	0	0
NBoG1147	0	0	0	0	0	0	0	1	1	1	0	1	1	1
NBoG1148	1	1	1	1	1	1	1	1	1	0	0	0	0	0
NBoG1149	1	1	1	1	1	1	1	1	1	0	0	0	0	0
NBoG1150	1	1	1	0	0	0	0	0	0	0	0	0	0	0
NBoG1151	0	0	0	0	0	0	0	0	0	0	0	0	0	1
NBoG1152	1	1	1	1	1	1	1	1	1	0	0	0	0	0
NBoG1153	1	1	1	1	1	1	1	1	1	0	0	0	0	0
NBoG1154	0	1	1	3	0	0	1	0	1	0	0	0	0	0
NBoG1155	1	1	1	1	0	0	1	1	0	0	0	0	0	0
NBoG1156	1	1	1	1	1	1	1	0	0	0	0	0	0	0
NBoG1157	1	2	1	1	1	1	1	1	0	0	0	0	0	0
NBoG1158	1	1	1	1	1	1	1	1	1	0	0	0	0	0
NBoG1159	1	1	1	1	1	1	1	1	1	0	0	0	0	0
NBoG1160	1	1	1	1	1	1	1	1	1	0	0	0	0	0
NBoG1161	1	1	1	1	1	1	1	1	1	0	0	0	0	0
NBoG1162	1	1	1	0	0	1	1	1	1	0	0	0	0	0
NBoG1163	1	1	1	1	1	1	1	0	1	0	0	1	0	0
NBoG1164	1	1	1	1	1	1	1	1	1	0	0	0	0	0
NBoG1165	1	1	1	1	1	1	1	1	1	0	0	0	0	0
NBoG1166	1	1	1	1	1	1	1	1	1	0	0	0	0	0
NBoG1167	1	1	1	1	1	1	1	1	1	0	0	0	0	0
NBoG1168	1	1	1	1	1	1	1	1	1	0	0	0	0	0
NBoG1169	1	1	1	1	1	1	1	1	1	0	0	0	0	0
NBoG1170	1	1	1	1	1	1	1	1	1	0	0	0	0	0
NBoG1171	1	1	1	1	1	0	0	0	0	1	1	1	1	0
NBoG1172	1	1	1	1	1	1	1	1	1	0	0	0	0	0
NBoG1173	1	1	1	1	1	1	1	1	1	0	0	0	0	0
NBoG1174	2	1	2	1	0	0	0	0	0	0	0	0	0	0
NBoG1175	1	1	1	1	1	1	1	1	1	0	0	0	0	0
NBoG1176	1	1	1	1	1	1	1	1	1	0	0	0	0	0
NBoG1177	1	1	1	1	0	0	0	0	0	0	0	0	0	0
NBoG1178	1	1	1	1	1	1	1	0	0	0	0	0	0	0
NBoG1179	0	0	0	0	10	0	0	0	0	0	0	0	0	0
NBoG1180	0	0	0	0	0	0	0	2	0	0	0	0	0	0
NBoG1181	0	0	0	0	0	0	9	1	0	0	0	0	0	0
NBoG1182	1	1	1	1	1	0	1	1	0	0	0	0	0	1
NBoG1183	1	1	2	1	1	0	1	0	0	0	0	0	0	0
NBoG1184	1	1	1	0	0	0	0	0	0	1	1	1	1	1
NBoG1185	1	1	1	1	1	0	1	1	1	0	0	0	0	0
NBoG1186	0	0	0	0	0	0	0	0	0	1	1	1	1	1
NBoG1187	0	0	0	3	1	1	1	1	0	0	0	1	1	1
NBoG1188	2	2	1	0	1	1	1	0	0	0	0	0	0	0
NBoG1189	1	1	1	1	1	0	1	1	1	0	0	0	0	0
NBoG1190	1	1	1	1	0	0	1	1	1	0	0	0	0	0
NBoG1191	1	1	1	2	1	0	0	1	0	0	0	0	0	0
NBoG1192	1	1	1	1	1	0	1	1	1	0	0	0	0	0
NBoG1193	1	1	1	1	1	1	0	1	1	0	0	0	0	0
NBoG1194	1	1	1	1	1	0	1	1	1	0	0	0	0	0
NBoG1195	1	1	1	1	0	1	1	1	1	0	0	0	0	0
NBoG1196	1	1	1	1	0	0	0	0	0	1	1	1	1	0
NBoG1197	1	1	1	1	1	0	1	1	1	0	0	0	0	0
NBoG1198	1	1	1	1	0	1	1	1	1	0	0	0	0	0
NBoG1199	1	1	1	1	1	1	1	1	0	0	0	0	0	0
NBoG1200	1	1	1	1	1	1	1	1	0	0	0	0	0	0
NBoG1201	1	1	1	1	1	1	1	1	0	0	0	0	0	0
NBoG1202	1	1	1	1	1	0	1	1	1	0	0	0	0	0
NBoG1203	1	1	1	1	1	1	0	1	1	0	0	0	0	0
NBoG1204	1	1	1	1	0	1	1	0	0	0	0	0	0	0
NBoG1205	1	1	1	0	0	0	0	0	0	0	0	0	0	0
NBoG1206	0	0	0	1	0	1	1	1	0	0	0	0	0	0
NBoG1207	0	0	0	0	0	0	0	1	1	1	0	0	0	0
NBoG1208	0	0	0	1	0	0	0	1	0	0	0	1	1	0
NBoG1209	1	0	0	1	1	1	1	1	1	1	1	0	0	0
NBoG1210	0	0	0	1	0	2	1	1	0	0	0	0	0	0
NBoG1211	0	0	0	1	1	0	0	0	0	0	0	0	0	2
NBoG1212	1	1	2	1	0	0	1	0	0	0	0	0	0	0
NBoG1213	0	2	2	1	1	0	1	0	0	0	0	0	0	0
NBoG1214	0	0	0	0	0	0	4	0	0	0	0	0	0	0
NBoG1215	0	0	0	2	2	3	1	1	0	0	0	0	0	0
NBoG1216	0	0	0	5	0	0	2	0	0	0	0	0	0	0
NBoG1217	0	0	0	9	0	0	0	0	0	0	0	0	0	0
NBoG1218	0	0	0	2	0	1	4	0	0	0	0	0	0	0
NBoG1219	1	1	1	1	0	0	1	2	0	0	0	0	0	0
NBoG1220	0	0	0	0	0	0	0	2	0	0	0	1	1	0
NBoG1221	0	0	0	0	0	0	9	0	0	0	0	0	0	0
NBoG1222	1	1	0	1	1	1	2	1	0	0	0	0	0	0
NBoG1223	1	2	1	0	0	0	0	0	0	0	0	0	0	0
NBoG1224	3	1	2	0	0	0	0	0	0	0	0	0	0	0
NBoG1225	4	1	1	0	0	0	0	0	0	0	0	0	0	0
NBoG1226	2	0	1	0	0	0	0	0	0	0	0	0	0	0
NBoG1227	1	1	0	0	0	0	1	1	1	0	0	0	0	1
NBoG1228	0	0	0	0	0	0	0	0	0	1	1	0	0	0
NBoG1229	0	0	0	1	1	1	1	1	0	1	1	1	0	1
NBoG1230	1	1	1	0	0	1	0	1	1	0	0	0	0	0
NBoG1231	1	1	1	0	0	0	1	0	0	0	0	0	0	0
NBoG1232	1	1	1	1	1	0	0	0	0	0	0	0	0	0
NBoG1233	1	1	1	1	1	0	1	1	0	0	0	0	0	0
NBoG1234	1	1	1	1	1	1	1	0	0	0	0	0	0	0
NBoG1235	1	1	1	1	0	0	1	1	1	0	0	0	0	0
NBoG1236	1	1	1	1	0	0	1	1	1	0	0	0	0	0
NBoG1237	1	1	1	1	1	1	0	1	0	0	0	0	0	0
NBoG1238	1	1	1	1	1	0	1	1	0	0	0	0	0	0
NBoG1239	1	1	1	1	0	0	1	1	1	0	0	0	0	0
NBoG1240	1	1	1	0	1	1	1	1	0	0	0	0	0	0
NBoG1241	0	0	0	1	1	1	1	1	1	0	0	1	1	0
NBoG1242	1	1	1	0	0	0	0	0	0	0	0	0	0	0
NBoG1243	1	0	1	1	1	1	1	1	0	0	0	0	0	0
NBoG1244	1	1	1	1	0	0	1	1	1	0	0	0	0	0
NBoG1245	1	1	0	1	1	1	1	1	1	0	0	0	0	0
NBoG1246	0	0	0	0	1	0	1	0	0	0	0	1	0	0
NBoG1247	1	1	0	1	1	1	1	1	1	0	0	0	0	0
NBoG1248	1	1	0	1	1	1	1	1	1	0	0	0	0	0
NBoG1249	1	1	0	1	1	1	1	1	1	0	0	0	0	0
NBoG1250	0	0	0	0	0	0	1	1	1	1	1	1	1	0
NBoG1251	0	0	0	0	1	0	0	1	0	0	0	1	1	0
NBoG1252	0	0	0	1	1	0	0	0	1	1	1	0	0	0
NBoG1253	1	1	2	0	0	0	0	0	0	0	0	0	0	0
NBoG1254	0	2	1	0	0	0	0	0	0	0	0	0	0	0
NBoG1255	0	0	0	0	0	0	0	1	0	0	0	0	0	0
NBoG1256	0	0	0	5	0	1	1	1	0	0	0	0	0	0
NBoG1257	0	0	0	1	1	1	1	0	2	0	0	0	0	0
NBoG1258	0	0	0	1	1	1	1	1	3	0	0	0	0	0
NBoG1259	0	0	0	2	0	3	0	0	0	0	0	0	0	0
NBoG1260	1	1	1	0	0	3	0	0	0	0	0	0	0	0
NBoG1261	1	0	0	1	0	3	1	0	0	0	0	0	0	0
NBoG1262	0	0	0	1	0	1	0	2	0	0	0	0	0	0
NBoG1263	0	0	0	0	0	0	4	0	0	1	1	1	1	0
NBoG1264	1	0	1	0	0	1	2	1	0	0	0	0	0	0
NBoG1265	3	1	2	0	0	0	0	0	0	0	0	0	0	0
NBoG1266	2	1	1	1	0	1	0	0	0	0	0	0	0	0
NBoG1267	0	0	0	0	0	0	0	0	0	0	2	1	1	0
NBoG1268	0	0	0	0	0	1	1	2	0	0	2	0	2	0
NBoG1269	1	1	1	0	0	2	1	0	0	0	0	0	0	0
NBoG1270	0	0	0	0	0	0	0	0	0	0	0	0	0	8
NBoG1271	0	0	0	0	0	0	0	8	0	0	0	0	0	0
NBoG1272	0	0	0	0	1	0	1	0	1	0	1	1	0	1
NBoG1273	0	0	0	0	0	0	0	0	0	1	1	1	1	0
NBoG1274	0	0	0	0	0	0	0	0	0	1	1	0	1	1
NBoG1275	0	0	0	0	0	0	0	0	0	1	1	1	1	1
NBoG1276	0	0	0	0	0	0	1	0	0	0	1	1	1	0
NBoG1277	0	0	1	0	0	0	0	0	0	0	0	0	0	0
NBoG1278	1	1	2	0	0	0	0	0	0	0	0	0	0	0
NBoG1279	1	1	1	0	0	0	0	0	1	0	0	1	0	0
NBoG1280	1	1	1	1	0	1	0	0	0	0	0	1	0	0
NBoG1281	1	1	1	0	0	0	1	0	0	0	0	0	0	0
NBoG1282	1	1	1	1	0	1	1	0	0	0	0	0	0	0
NBoG1283	1	1	1	0	0	0	0	0	0	0	0	0	0	0
NBoG1284	1	0	1	1	0	1	1	1	0	0	0	0	0	0
NBoG1285	1	1	1	1	0	1	1	0	0	0	0	0	0	0
NBoG1286	1	1	1	0	0	0	1	1	0	0	0	0	0	0
NBoG1287	1	0	1	0	0	0	0	0	0	0	0	0	0	0
NBoG1288	1	1	1	0	1	0	0	0	0	0	0	0	0	0
NBoG1289	1	0	1	1	0	0	1	1	1	0	0	0	0	0
NBoG1290	1	1	1	0	0	1	1	1	0	0	0	0	0	0
NBoG1291	1	1	1	0	0	0	0	0	0	0	0	1	0	0
NBoG1292	1	1	1	0	0	1	0	0	1	0	0	1	0	0
NBoG1293	1	1	1	0	1	1	0	0	1	0	0	0	0	0
NBoG1294	1	1	0	0	0	2	2	0	1	0	0	0	0	0
NBoG1295	1	1	0	1	0	1	1	0	0	0	0	1	0	0
NBoG1296	0	0	0	0	1	0	1	1	1	0	0	1	1	0
NBoG1297	0	0	0	0	0	0	0	0	0	0	1	0	0	0
NBoG1298	0	0	0	0	0	0	0	0	0	0	0	1	1	0
NBoG1299	0	0	0	0	3	0	3	0	0	0	0	0	1	0
NBoG1300	0	0	0	5	0	1	0	0	0	0	0	0	0	0
NBoG1301	1	1	1	2	0	0	0	0	0	0	0	0	0	0
NBoG1302	0	0	0	2	1	0	1	0	3	0	0	0	0	0
NBoG1303	0	0	0	0	0	0	0	2	0	0	0	0	0	0
NBoG1304	0	0	0	0	0	0	4	1	0	0	0	0	0	0
NBoG1305	0	0	0	0	0	0	7	0	0	0	0	0	0	0
NBoG1306	0	0	0	1	1	0	3	0	0	0	0	0	0	0
NBoG1307	1	1	1	0	0	0	0	0	0	0	0	0	0	0
NBoG1308	3	0	1	0	0	0	0	0	0	0	0	0	0	0
NBoG1309	3	1	1	0	0	0	0	0	0	0	0	0	0	0
NBoG1310	0	0	0	0	0	0	0	1	0	2	2	1	1	0
NBoG1311	1	1	0	0	0	0	0	0	0	0	0	0	0	0
NBoG1312	1	0	1	0	0	0	1	0	0	0	0	0	0	0
NBoG1313	0	0	0	0	0	0	0	1	6	0	0	0	0	0
NBoG1314	0	0	0	0	0	7	0	0	0	0	0	0	0	0
NBoG1315	0	0	0	0	7	0	0	0	0	0	0	0	0	0
NBoG1316	0	0	0	0	7	0	0	0	0	0	0	0	0	0
NBoG1317	0	0	0	1	0	0	0	0	0	0	0	0	0	0
NBoG1318	1	0	1	1	1	0	0	1	0	0	0	0	0	0
NBoG1319	1	1	1	0	0	0	0	0	1	0	0	0	0	0
NBoG1320	0	0	0	0	0	0	0	0	0	0	0	0	0	1
NBoG1321	0	0	0	0	0	1	0	0	0	0	0	0	0	1
NBoG1322	1	1	0	1	1	0	0	1	0	0	0	0	0	1
NBoG1323	0	0	0	0	1	0	1	1	1	0	0	1	1	1
NBoG1324	0	0	0	1	1	1	1	1	0	0	0	0	0	0
NBoG1325	0	0	0	0	1	1	1	0	0	0	0	0	1	0
NBoG1326	1	1	1	0	1	0	0	0	0	0	0	0	0	0
NBoG1327	1	1	1	1	0	0	0	0	0	0	0	0	0	0
NBoG1328	1	1	1	0	0	0	0	0	0	0	0	0	0	0
NBoG1329	1	1	1	1	0	0	1	0	0	0	0	0	0	0
NBoG1330	0	0	1	0	0	1	1	1	0	0	0	0	0	0
NBoG1331	1	1	1	1	0	0	0	0	0	0	0	0	0	0
NBoG1332	1	1	1	0	0	0	0	0	0	0	0	0	0	0
NBoG1333	1	1	1	1	0	0	1	0	0	0	0	0	0	0
NBoG1334	1	1	1	0	0	0	0	0	0	0	0	0	0	0
NBoG1335	1	1	1	1	0	1	0	0	0	0	0	0	0	0
NBoG1336	1	0	1	1	1	0	1	0	0	0	0	0	0	0
NBoG1337	1	1	1	1	0	0	0	0	1	0	0	0	0	0
NBoG1338	1	1	1	0	0	0	0	0	0	0	0	0	0	0
NBoG1339	1	1	1	0	0	0	0	0	0	0	0	0	0	0
NBoG1340	1	1	1	1	0	0	0	0	0	0	0	0	0	0
NBoG1341	2	2	1	0	0	0	0	0	0	0	0	0	0	0
NBoG1342	2	2	1	0	0	0	0	0	0	0	0	0	0	0
NBoG1343	1	1	0	1	0	1	1	1	0	0	0	0	0	0
NBoG1344	0	0	0	1	0	0	1	1	1	0	0	1	0	0
NBoG1345	0	0	0	0	0	0	0	0	0	0	0	1	1	0
NBoG1346	0	0	0	1	0	1	1	1	0	1	1	0	0	0
NBoG1347	0	0	0	0	1	0	0	0	0	0	0	1	1	0
NBoG1348	0	0	0	0	0	0	0	0	0	1	1	1	1	0
NBoG1349	0	0	0	1	0	0	2	0	0	1	0	0	2	0
NBoG1350	0	0	0	0	0	0	1	1	0	0	0	0	0	0
NBoG1351	1	2	1	0	0	0	0	0	0	0	0	0	0	0
NBoG1352	0	0	0	0	5	0	0	0	0	0	0	0	0	0
NBoG1353	0	0	0	1	5	0	0	0	0	0	0	0	0	0
NBoG1354	0	0	0	0	4	0	0	2	0	0	0	0	0	0
NBoG1355	0	0	0	6	0	0	0	0	0	0	0	0	0	0
NBoG1356	0	0	0	3	1	0	2	0	0	0	0	0	0	0
NBoG1357	0	0	0	3	0	0	1	2	0	0	0	0	0	0
NBoG1358	2	0	1	2	0	0	0	0	0	0	0	0	0	0
NBoG1359	0	0	0	2	0	1	2	0	0	0	1	0	0	0
NBoG1360	0	0	0	2	1	1	1	0	0	0	1	0	0	0
NBoG1361	0	0	0	1	1	0	1	0	2	0	1	0	0	0
NBoG1362	0	0	0	0	0	6	0	0	0	0	0	0	0	0
NBoG1363	0	0	0	0	0	1	2	2	1	0	0	0	0	0
NBoG1364	0	0	0	0	0	0	2	2	0	0	0	0	0	0
NBoG1365	0	0	0	0	0	0	3	0	0	0	0	0	0	0
NBoG1366	0	0	0	0	0	1	5	0	0	0	0	0	0	0
NBoG1367	0	0	0	0	0	0	5	1	0	0	0	0	0	0
NBoG1368	0	0	0	1	0	0	4	1	0	0	0	0	0	0
NBoG1369	0	0	0	0	0	0	0	0	0	2	1	0	0	0
NBoG1370	2	1	1	0	0	0	0	0	0	0	0	0	0	0
NBoG1371	0	0	0	0	0	0	0	0	0	2	0	0	0	0
NBoG1372	0	0	0	0	0	6	0	0	0	0	0	0	0	0
NBoG1373	0	0	0	6	0	0	0	0	0	0	0	0	0	0
NBoG1374	0	0	0	0	1	0	0	0	1	1	1	1	0	1
NBoG1375	0	0	0	1	0	1	1	0	0	0	0	0	0	1
NBoG1376	1	1	0	0	0	0	0	0	0	0	0	0	0	1
NBoG1377	0	0	0	0	0	0	0	0	1	1	0	1	1	1
NBoG1378	0	0	0	0	0	0	1	0	0	0	0	0	0	0
NBoG1379	1	1	0	0	0	0	0	0	0	0	0	0	0	0
NBoG1380	1	1	1	0	0	0	0	0	0	0	0	0	0	0
NBoG1381	1	1	1	0	1	0	0	0	0	0	0	0	0	0
NBoG1382	1	1	1	0	1	0	0	0	0	0	0	0	0	0
NBoG1383	1	1	1	0	0	0	1	0	0	0	0	0	0	0
NBoG1384	1	1	1	1	0	0	0	0	0	0	0	0	0	0
NBoG1385	1	1	1	0	0	0	1	0	0	0	0	0	0	0
NBoG1386	1	1	1	0	0	0	1	0	0	0	0	0	0	0
NBoG1387	1	1	1	1	0	0	0	0	0	0	0	0	0	0
NBoG1388	1	1	1	0	0	0	0	0	0	0	0	0	0	0
NBoG1389	1	1	1	1	0	0	0	0	0	0	0	0	0	0
NBoG1390	1	1	1	0	0	0	0	0	1	0	0	0	0	0
NBoG1391	1	1	1	0	1	0	0	0	0	0	0	0	0	0
NBoG1392	1	1	1	1	0	0	0	0	0	0	0	0	0	0
NBoG1393	1	1	1	0	0	0	1	0	0	0	0	0	0	0
NBoG1394	1	1	1	0	1	0	0	0	0	0	0	0	0	0
NBoG1395	1	2	0	0	0	0	1	0	0	0	0	0	0	0
NBoG1396	1	0	1	0	0	0	0	0	0	0	0	0	0	0
NBoG1397	1	1	1	0	0	0	0	1	0	0	0	0	0	0
NBoG1398	1	1	1	0	0	0	0	0	0	0	0	0	0	0
NBoG1399	1	1	1	0	0	0	1	0	0	0	0	0	0	0
NBoG1400	1	1	1	0	0	0	0	0	1	0	0	0	0	0
NBoG1401	1	1	1	0	0	0	0	0	1	0	0	0	0	0
NBoG1402	1	1	1	0	0	0	1	0	0	0	0	0	0	0
NBoG1403	1	1	1	1	0	0	0	0	0	0	0	0	0	0
NBoG1404	1	1	1	0	0	0	0	0	0	0	0	0	0	0
NBoG1405	0	0	0	1	1	1	1	1	1	0	0	0	0	0
NBoG1406	2	1	1	0	0	0	0	0	0	0	0	0	0	0
NBoG1407	1	1	1	0	0	0	0	1	0	0	0	0	0	0
NBoG1408	1	1	1	0	0	0	0	0	0	0	0	0	0	0
NBoG1409	0	0	0	1	1	1	1	1	1	0	0	0	0	0
NBoG1410	0	0	1	0	1	0	1	0	0	0	1	0	0	0
NBoG1411	0	2	2	0	0	0	0	0	0	0	0	0	0	0
NBoG1412	1	1	1	0	0	0	0	0	0	0	0	0	0	0
NBoG1413	2	0	1	0	1	0	0	0	0	0	0	0	0	0
NBoG1414	1	1	1	0	0	0	0	0	0	0	0	0	0	0
NBoG1415	2	1	1	0	0	0	0	0	0	0	0	0	0	0
NBoG1416	1	1	1	0	0	0	0	0	0	0	0	0	0	0
NBoG1417	1	2	1	0	0	0	0	0	0	0	0	0	0	0
NBoG1418	0	1	1	0	0	0	0	0	0	0	0	0	0	0
NBoG1419	2	0	1	0	0	0	1	0	0	0	0	0	0	0
NBoG1420	1	1	0	1	0	0	0	0	0	0	0	0	0	0
NBoG1421	0	0	0	0	0	1	1	1	0	0	0	1	0	0
NBoG1422	1	1	1	0	0	0	0	0	0	0	0	0	0	0
NBoG1423	0	0	0	0	0	0	1	0	1	0	1	0	0	0
NBoG1424	0	0	0	0	0	1	0	0	0	0	0	1	0	0
NBoG1425	0	0	0	0	0	0	0	0	0	0	0	0	1	0
NBoG1426	0	0	0	0	0	1	1	1	0	0	0	0	0	0
NBoG1427	0	0	0	1	1	1	1	1	0	0	0	1	0	0
NBoG1428	0	0	0	1	1	1	1	1	1	0	0	0	0	0
NBoG1429	0	0	0	1	1	1	1	1	1	0	0	0	0	0
NBoG1430	0	0	0	0	1	0	1	1	1	0	0	1	1	0
NBoG1431	1	0	0	1	0	2	1	0	0	0	0	0	0	0
NBoG1432	1	0	0	2	0	0	1	0	1	0	0	1	0	0
NBoG1433	0	0	0	1	0	0	0	0	0	0	0	0	0	0
NBoG1434	0	0	0	0	0	0	0	0	0	0	0	1	0	0
NBoG1435	0	0	0	0	0	0	1	1	1	1	0	1	1	0
NBoG1436	0	0	0	0	0	0	0	0	0	0	0	0	0	5
NBoG1437	0	0	1	0	0	0	0	0	0	0	0	0	0	0
NBoG1438	0	0	0	0	5	0	0	0	0	0	0	0	0	0
NBoG1439	0	0	0	0	4	0	1	0	0	0	0	0	0	0
NBoG1440	0	0	0	0	4	0	1	0	0	0	0	0	0	0
NBoG1441	0	0	0	0	4	0	0	0	0	0	0	0	0	0
NBoG1442	0	0	0	0	3	0	0	1	0	0	0	0	0	1
NBoG1443	1	0	1	0	0	2	0	0	0	0	0	0	0	0
NBoG1444	0	0	0	1	1	2	1	0	0	0	0	0	0	0
NBoG1445	0	0	0	0	0	2	1	1	0	0	0	0	0	0
NBoG1446	0	0	0	0	0	5	0	0	0	0	0	0	0	0
NBoG1447	0	1	1	0	0	0	2	0	0	0	0	0	0	0
NBoG1448	0	1	0	1	0	0	2	0	0	0	0	1	0	0
NBoG1449	2	1	0	0	0	0	0	0	0	0	0	0	0	0
NBoG1450	3	1	0	0	0	0	0	0	0	0	0	0	0	0
NBoG1451	2	1	1	0	0	0	0	0	0	0	0	0	0	0
NBoG1452	2	0	1	0	0	0	1	0	0	0	0	0	0	0
NBoG1453	0	0	0	0	0	0	0	0	0	1	2	1	1	0
NBoG1454	0	0	0	0	0	0	0	0	0	1	2	1	1	0
NBoG1455	0	0	0	0	0	0	0	0	0	1	2	1	1	0
NBoG1456	0	0	0	0	0	0	0	0	0	5	0	0	0	0
NBoG1457	0	0	0	0	1	0	1	0	0	0	1	0	0	0
NBoG1458	0	0	1	0	0	0	0	0	0	0	0	0	0	0
NBoG1459	0	0	0	0	5	0	0	0	0	0	0	0	0	0
NBoG1460	0	0	0	0	5	0	0	0	0	0	0	0	0	0
NBoG1461	0	0	0	5	0	0	0	0	0	0	0	0	0	0
NBoG1462	0	0	0	0	0	0	5	0	0	0	0	0	0	0
NBoG1463	0	0	0	0	1	1	0	0	1	0	0	0	1	1
NBoG1464	0	0	0	0	0	0	0	0	0	1	1	1	1	1
NBoG1465	0	0	0	0	0	0	0	0	0	0	0	0	1	1
NBoG1466	0	0	0	0	0	0	0	0	0	1	1	1	1	1
NBoG1467	0	0	0	0	0	0	0	0	0	1	1	1	1	1
NBoG1468	0	0	0	0	0	0	0	0	0	1	1	1	1	1
NBoG1469	0	0	0	0	0	0	0	0	0	1	1	1	1	1
NBoG1470	0	0	0	1	1	0	1	1	0	0	0	0	0	1
NBoG1471	0	0	0	0	0	0	0	0	0	1	1	1	1	1
NBoG1472	0	0	0	0	0	0	0	0	0	0	0	0	0	1
NBoG1473	0	0	0	0	0	0	0	0	0	1	1	1	1	1
NBoG1474	0	0	0	0	0	0	0	0	0	1	1	1	1	1
NBoG1475	1	1	1	0	0	0	0	0	0	0	0	0	0	0
NBoG1476	1	1	1	0	0	0	0	0	0	0	0	0	0	0
NBoG1477	1	1	1	0	0	0	0	0	0	0	0	0	0	0
NBoG1478	1	1	1	0	0	0	0	0	0	0	0	0	0	0
NBoG1479	1	1	1	0	0	0	0	0	0	0	0	0	0	0
NBoG1480	1	1	1	0	0	0	0	0	0	0	0	0	0	0
NBoG1481	1	1	1	0	0	0	0	0	0	0	0	0	0	0
NBoG1482	1	1	1	0	0	0	0	0	0	0	0	0	0	0
NBoG1483	1	1	1	0	0	0	0	0	0	0	0	0	0	0
NBoG1484	1	1	1	0	0	0	0	0	0	0	0	0	0	0
NBoG1485	1	1	1	0	0	0	0	0	0	0	0	0	0	0
NBoG1486	1	1	1	0	0	0	0	0	0	0	0	0	0	0
NBoG1487	1	1	1	0	0	0	0	0	0	0	0	0	0	0
NBoG1488	1	1	1	0	0	0	0	0	0	0	0	0	0	0
NBoG1489	1	1	1	0	0	0	0	0	0	0	0	0	0	0
NBoG1490	1	1	1	0	0	0	0	0	0	0	0	0	0	0
NBoG1491	1	1	1	0	0	0	0	0	0	0	0	0	0	0
NBoG1492	1	1	1	0	0	0	0	0	0	0	0	0	0	0
NBoG1493	1	1	1	0	0	0	0	0	0	0	0	0	0	0
NBoG1494	1	1	1	0	0	0	0	0	0	0	0	0	0	0
NBoG1495	1	1	1	0	0	0	0	0	0	0	0	0	0	0
NBoG1496	1	1	1	0	0	0	0	0	0	0	0	0	0	0
NBoG1497	1	1	1	0	0	0	0	0	0	0	0	0	0	0
NBoG1498	1	1	1	0	0	0	0	0	0	0	0	0	0	0
NBoG1499	1	1	1	0	0	0	0	0	0	0	0	0	0	0
NBoG1500	1	1	1	0	0	0	0	0	0	0	0	0	0	0
NBoG1501	1	1	1	0	0	0	0	0	0	0	0	0	0	0
NBoG1502	1	1	1	0	0	0	0	0	0	0	0	0	0	0
NBoG1503	1	1	1	0	0	0	0	0	0	0	0	0	0	0
NBoG1504	1	1	0	1	0	0	0	0	0	0	0	0	0	0
NBoG1505	1	1	1	0	0	0	0	0	0	0	0	0	0	0
NBoG1506	1	1	1	0	0	0	0	0	0	0	0	0	0	0
NBoG1507	1	1	1	0	0	0	0	0	0	0	0	0	0	0
NBoG1508	1	1	1	0	0	0	0	0	0	0	0	0	0	0
NBoG1509	1	1	1	0	0	0	0	0	0	0	0	0	0	0
NBoG1510	1	1	1	0	0	0	0	0	0	0	0	0	0	0
NBoG1511	1	0	1	0	0	0	0	0	0	0	0	0	0	0
NBoG1512	1	1	1	0	0	0	0	0	0	0	0	0	0	0
NBoG1513	1	1	1	0	0	0	0	0	0	0	0	0	0	0
NBoG1514	1	1	0	1	0	0	0	0	0	0	0	0	0	0
NBoG1515	1	1	1	0	0	0	0	0	0	0	0	0	0	0
NBoG1516	1	1	1	0	0	0	0	0	0	0	0	0	0	0
NBoG1517	1	1	1	0	0	0	0	0	0	0	0	0	0	0
NBoG1518	1	1	1	0	0	0	0	0	0	0	0	0	0	0
NBoG1519	1	1	1	0	0	0	0	0	0	0	0	0	0	0
NBoG1520	1	1	1	0	0	0	0	0	0	0	0	0	0	0
NBoG1521	1	1	1	0	0	0	0	0	0	0	0	0	0	0
NBoG1522	1	0	1	1	1	0	0	0	0	0	0	0	0	0
NBoG1523	1	1	1	0	0	0	0	0	0	0	0	0	0	0
NBoG1524	1	1	1	0	0	0	0	0	0	0	0	0	0	0
NBoG1525	1	1	1	0	0	0	0	0	0	0	0	0	0	0
NBoG1526	1	1	1	0	0	0	0	0	0	0	0	0	0	0
NBoG1527	1	1	1	0	0	0	0	0	0	0	0	0	0	0
NBoG1528	1	1	1	0	0	0	0	0	0	0	0	0	0	0
NBoG1529	1	1	1	0	0	0	0	0	0	0	0	0	0	0
NBoG1530	1	1	1	0	0	0	0	0	0	0	0	0	0	0
NBoG1531	1	1	1	0	0	0	0	0	0	0	0	0	0	0
NBoG1532	1	1	1	0	0	0	0	0	0	0	0	0	0	0
NBoG1533	1	1	1	0	0	0	0	0	0	0	0	0	0	0
NBoG1534	1	1	1	0	0	0	0	0	0	0	0	0	0	0
NBoG1535	1	1	1	0	0	0	0	0	0	0	0	0	0	0
NBoG1536	0	1	1	1	0	0	0	0	0	0	0	0	0	0
NBoG1537	0	0	1	0	1	1	0	0	0	0	0	0	0	0
NBoG1538	1	1	1	0	0	0	0	0	0	0	0	0	0	0
NBoG1539	1	1	1	0	0	0	0	0	0	0	0	0	0	0
NBoG1540	1	1	1	0	0	0	0	0	0	0	0	0	0	0
NBoG1541	1	1	1	0	0	0	0	0	0	0	0	0	0	0
NBoG1542	1	1	1	0	0	0	0	0	0	0	0	0	0	0
NBoG1543	1	1	1	0	0	0	0	0	0	0	0	0	0	0
NBoG1544	1	1	1	0	0	0	0	0	0	0	0	0	0	0
NBoG1545	1	1	1	0	0	0	0	0	0	0	0	0	0	0
NBoG1546	1	1	1	0	0	0	0	0	0	0	0	0	0	0
NBoG1547	1	1	1	0	0	0	0	0	0	0	0	0	0	0
NBoG1548	1	1	1	0	0	0	0	0	0	0	0	0	0	0
NBoG1549	1	1	1	0	0	0	0	0	0	0	0	0	0	0
NBoG1550	1	1	1	0	0	0	0	0	0	0	0	0	0	0
NBoG1551	1	1	1	0	0	0	0	0	0	0	0	0	0	0
NBoG1552	1	1	1	0	0	0	0	0	0	0	0	0	0	0
NBoG1553	1	1	1	0	0	0	0	0	0	0	0	0	0	0
NBoG1554	1	1	1	0	0	0	0	0	0	0	0	0	0	0
NBoG1555	1	1	1	0	0	0	0	0	0	0	0	0	0	0
NBoG1556	1	1	1	0	0	0	0	0	0	0	0	0	0	0
NBoG1557	1	1	1	0	0	0	0	0	0	0	0	0	0	0
NBoG1558	1	1	1	0	0	0	0	0	0	0	0	0	0	0
NBoG1559	1	1	1	0	0	0	0	0	0	0	0	0	0	0
NBoG1560	1	1	1	0	0	0	0	0	0	0	0	0	0	0
NBoG1561	1	1	1	0	0	0	0	0	0	0	0	0	0	0
NBoG1562	1	1	1	0	0	0	0	0	0	0	0	0	0	0
NBoG1563	1	1	1	0	0	0	0	0	0	0	0	0	0	0
NBoG1564	1	1	1	0	0	0	0	0	0	0	0	0	0	0
NBoG1565	1	1	1	0	0	0	0	0	0	0	0	0	0	0
NBoG1566	1	1	1	0	0	0	0	0	0	0	0	0	0	0
NBoG1567	1	1	1	0	0	0	0	0	0	0	0	0	0	0
NBoG1568	1	1	1	0	0	0	0	0	0	0	0	0	0	0
NBoG1569	1	1	1	0	0	0	0	0	0	0	0	0	0	0
NBoG1570	1	1	1	0	0	0	0	0	0	0	0	0	0	0
NBoG1571	1	1	1	0	0	0	0	0	0	0	0	0	0	0
NBoG1572	1	1	1	0	0	0	0	0	0	0	0	0	0	0
NBoG1573	1	1	1	0	0	0	0	0	0	0	0	0	0	0
NBoG1574	1	1	1	0	0	0	0	0	0	0	0	0	0	0
NBoG1575	1	1	1	0	0	0	0	0	0	0	0	0	0	0
NBoG1576	1	1	1	0	0	0	0	0	0	0	0	0	0	0
NBoG1577	1	1	1	0	0	0	0	0	0	0	0	0	0	0
NBoG1578	1	1	1	0	0	0	0	0	0	0	0	0	0	0
NBoG1579	1	1	1	0	0	0	0	0	0	0	0	0	0	0
NBoG1580	1	1	1	0	0	0	0	0	0	0	0	0	0	0
NBoG1581	1	1	1	0	0	0	0	0	0	0	0	0	0	0
NBoG1582	1	1	1	0	0	0	0	0	0	0	0	0	0	0
NBoG1583	1	1	1	0	0	0	0	0	0	0	0	0	0	0
NBoG1584	1	1	1	0	0	0	0	0	0	0	0	0	0	0
NBoG1585	1	1	1	0	0	0	0	0	0	0	0	0	0	0
NBoG1586	1	1	1	0	0	0	0	0	0	0	0	0	0	0
NBoG1587	1	1	1	0	0	0	0	0	0	0	0	0	0	0
NBoG1588	1	1	1	0	0	0	0	0	0	0	0	0	0	0
NBoG1589	1	1	1	0	0	0	0	0	0	0	0	0	0	0
NBoG1590	1	1	1	0	0	0	0	0	0	0	0	0	0	0
NBoG1591	1	1	1	0	0	0	0	0	0	0	0	0	0	0
NBoG1592	0	0	0	1	1	1	1	1	0	0	0	0	0	0
NBoG1593	1	1	1	0	0	0	0	0	0	0	0	0	0	0
NBoG1594	1	1	1	0	0	0	0	0	0	0	0	0	0	0
NBoG1595	0	0	0	1	1	1	1	1	0	0	0	0	0	0
NBoG1596	1	1	1	0	0	0	0	0	0	0	0	0	0	0
NBoG1597	1	1	1	0	0	0	0	0	0	0	0	0	0	0
NBoG1598	1	1	1	0	0	0	0	0	0	0	0	0	0	0
NBoG1599	1	1	1	0	0	0	0	0	0	0	0	0	0	0
NBoG1600	1	1	1	0	0	0	0	0	0	0	0	0	0	0
NBoG1601	1	1	1	0	0	0	0	0	0	0	0	0	0	0
NBoG1602	1	1	1	0	0	0	0	0	0	0	0	0	0	0
NBoG1603	1	1	1	0	0	0	0	0	0	0	0	0	0	0
NBoG1604	1	1	1	0	0	0	0	0	0	0	0	0	0	0
NBoG1605	1	1	1	0	0	0	0	0	0	0	0	0	0	0
NBoG1606	1	1	1	0	0	0	0	0	0	0	0	0	0	0
NBoG1607	1	1	1	0	0	0	0	0	0	0	0	0	0	0
NBoG1608	1	1	1	0	0	0	0	0	0	0	0	0	0	0
NBoG1609	1	1	1	0	0	0	0	0	0	0	0	0	0	0
NBoG1610	1	1	1	0	0	0	0	0	0	0	0	0	0	0
NBoG1611	1	1	1	0	0	0	0	0	0	0	0	0	0	0
NBoG1612	1	1	1	0	0	0	0	0	0	0	0	0	0	0
NBoG1613	1	1	1	0	0	0	0	0	0	0	0	0	0	0
NBoG1614	1	1	1	0	0	0	0	0	0	0	0	0	0	0
NBoG1615	1	1	1	0	0	0	0	0	0	0	0	0	0	0
NBoG1616	1	1	1	0	0	0	0	0	0	0	0	0	0	0
NBoG1617	1	1	1	0	0	0	0	0	0	0	0	0	0	0
NBoG1618	1	1	1	0	0	0	0	0	0	0	0	0	0	0
NBoG1619	1	1	1	0	0	0	0	0	0	0	0	0	0	0
NBoG1620	1	0	1	1	0	0	1	0	0	0	0	0	0	0
NBoG1621	1	1	1	0	0	0	0	0	0	0	0	0	0	0
NBoG1622	1	1	1	0	0	0	0	0	0	0	0	0	0	0
NBoG1623	1	1	1	0	0	0	0	0	0	0	0	0	0	0
NBoG1624	1	1	1	0	0	0	0	0	0	0	0	0	0	0
NBoG1625	1	1	1	0	0	0	0	0	0	0	0	0	0	0
NBoG1626	1	1	1	0	0	0	0	0	0	0	0	0	0	0
NBoG1627	1	1	1	0	0	0	0	0	0	0	0	0	0	0
NBoG1628	1	1	1	0	0	0	0	0	0	0	0	0	0	0
NBoG1629	1	1	1	0	0	0	0	0	0	0	0	0	0	0
NBoG1630	1	1	1	0	0	0	0	0	0	0	0	0	0	0
NBoG1631	1	1	1	0	0	0	0	0	0	0	0	0	0	0
NBoG1632	1	1	1	0	0	0	0	0	0	0	0	0	0	0
NBoG1633	1	1	1	0	0	0	0	0	0	0	0	0	0	0
NBoG1634	1	1	1	0	0	0	0	0	0	0	0	0	0	0
NBoG1635	0	0	0	0	0	0	1	0	1	1	0	0	0	0
NBoG1636	1	1	1	0	0	0	0	0	0	0	0	0	0	0
NBoG1637	1	1	1	0	0	0	0	0	0	0	0	0	0	0
NBoG1638	1	1	1	0	0	0	0	0	0	0	0	0	0	0
NBoG1639	1	1	1	0	0	0	0	0	0	0	0	0	0	0
NBoG1640	1	1	1	0	0	0	0	0	0	0	0	0	0	0
NBoG1641	1	1	1	0	0	0	0	0	0	0	0	0	0	0
NBoG1642	1	1	1	0	0	0	0	0	0	0	0	0	0	0
NBoG1643	1	1	1	0	0	0	0	0	0	0	0	0	0	0
NBoG1644	1	1	1	0	0	0	0	0	0	0	0	0	0	0
NBoG1645	1	1	1	0	0	0	0	0	0	0	0	0	0	0
NBoG1646	1	1	1	0	0	0	0	0	0	0	0	0	0	0
NBoG1647	1	0	1	0	0	1	1	0	0	0	0	0	0	0
NBoG1648	1	1	1	0	0	0	0	0	0	0	0	0	0	0
NBoG1649	1	1	1	0	0	0	0	0	0	0	0	0	0	0
NBoG1650	1	1	1	0	0	0	0	0	0	0	0	0	0	0
NBoG1651	1	1	1	0	0	0	0	0	0	0	0	0	0	0
NBoG1652	1	1	1	0	0	0	0	0	0	0	0	0	0	0
NBoG1653	1	1	1	0	0	0	0	0	0	0	0	0	0	0
NBoG1654	1	1	1	0	0	0	0	0	0	0	0	0	0	0
NBoG1655	1	1	1	0	0	0	0	0	0	0	0	0	0	0
NBoG1656	1	0	1	0	0	1	0	0	0	0	0	0	0	0
NBoG1657	1	1	1	0	0	0	0	0	0	0	0	0	0	0
NBoG1658	1	1	1	0	0	0	0	0	0	0	0	0	0	0
NBoG1659	1	1	1	0	0	0	0	0	0	0	0	0	0	0
NBoG1660	1	1	1	0	0	0	0	0	0	0	0	0	0	0
NBoG1661	1	1	1	0	0	0	0	0	0	0	0	0	0	0
NBoG1662	1	1	1	0	0	0	0	0	0	0	0	0	0	0
NBoG1663	1	1	1	0	0	0	0	0	0	0	0	0	0	0
NBoG1664	1	1	1	0	0	0	0	0	0	0	0	0	0	0
NBoG1665	1	1	1	0	0	0	0	0	0	0	0	0	0	0
NBoG1666	1	1	1	0	0	0	0	0	0	0	0	0	0	0
NBoG1667	1	1	1	0	0	0	0	0	0	0	0	0	0	0
NBoG1668	1	1	1	0	0	0	0	0	0	0	0	0	0	0
NBoG1669	1	1	1	0	0	0	0	0	0	0	0	0	0	0
NBoG1670	1	1	1	0	0	0	0	0	0	0	0	0	0	0
NBoG1671	1	1	1	0	0	0	0	0	0	0	0	0	0	0
NBoG1672	1	1	1	0	0	0	0	0	0	0	0	0	0	0
NBoG1673	1	0	1	1	0	0	0	0	0	0	0	0	0	0
NBoG1674	1	1	1	0	0	0	0	0	0	0	0	0	0	0
NBoG1675	1	1	1	0	0	0	0	0	0	0	0	0	0	0
NBoG1676	1	1	1	0	0	0	0	0	0	0	0	0	0	0
NBoG1677	1	1	1	0	0	0	0	0	0	0	0	0	0	0
NBoG1678	1	1	1	0	0	0	0	0	0	0	0	0	0	0
NBoG1679	1	1	1	0	0	0	0	0	0	0	0	0	0	0
NBoG1680	1	1	1	0	0	0	0	0	0	0	0	0	0	0
NBoG1681	1	1	1	0	0	0	0	0	0	0	0	0	0	0
NBoG1682	1	1	1	0	0	0	0	0	0	0	0	0	0	0
NBoG1683	1	1	1	0	0	0	0	1	0	0	0	0	0	0
NBoG1684	0	1	1	0	0	0	1	0	0	0	0	0	0	0
NBoG1685	1	1	1	0	0	0	0	0	0	0	0	0	0	0
NBoG1686	1	1	1	0	0	0	0	0	0	0	0	0	0	0
NBoG1687	1	1	1	0	0	0	0	0	0	0	0	0	0	0
NBoG1688	1	0	1	0	0	1	0	0	0	0	0	0	0	0
NBoG1689	1	1	1	0	0	0	0	0	0	0	0	0	0	0
NBoG1690	1	1	1	0	0	0	0	0	0	0	0	0	0	0
NBoG1691	1	1	1	0	0	0	0	0	0	0	0	0	0	0
NBoG1692	2	1	0	0	0	0	0	0	0	0	0	0	0	0
NBoG1693	1	1	1	0	0	0	0	0	0	0	0	0	0	0
NBoG1694	1	1	1	0	0	0	0	0	0	0	0	0	0	0
NBoG1695	1	1	0	0	0	0	0	0	0	0	0	0	0	0
NBoG1696	0	0	0	0	1	0	2	0	1	0	0	0	0	0
NBoG1697	0	0	0	0	0	0	0	0	0	1	0	0	1	0
NBoG1698	0	0	0	1	1	1	1	1	0	0	0	0	0	0
NBoG1699	0	0	0	0	0	0	0	1	0	1	1	1	1	0
NBoG1700	0	0	0	0	0	0	0	0	1	1	1	1	1	0
NBoG1701	1	1	0	0	0	0	0	0	0	0	0	0	0	0
NBoG1702	2	1	0	0	0	0	0	0	0	0	0	0	0	0
NBoG1703	1	1	0	1	1	0	0	0	1	0	0	0	0	0
NBoG1704	0	0	0	1	0	1	0	1	0	0	0	1	0	0
NBoG1705	0	0	0	0	1	0	0	0	1	0	0	0	1	0
NBoG1706	0	0	0	0	0	0	0	0	1	0	0	0	0	0
NBoG1707	0	0	0	0	0	0	0	0	0	1	0	1	0	0
NBoG1708	0	0	0	1	1	1	1	1	0	0	0	0	0	0
NBoG1709	0	0	0	1	1	1	1	1	0	0	0	0	0	0
NBoG1710	0	0	0	1	1	1	1	1	0	0	0	0	0	0
NBoG1711	0	0	0	1	1	0	1	0	0	0	0	0	0	0
NBoG1712	0	0	0	1	1	1	1	1	0	0	0	0	0	0
NBoG1713	0	0	0	1	1	1	1	1	0	0	0	0	0	0
NBoG1714	0	0	0	1	1	1	1	1	0	0	0	0	0	0
NBoG1715	0	0	0	1	1	1	1	1	0	0	0	0	0	0
NBoG1716	0	0	0	1	1	1	1	1	0	0	0	0	0	0
NBoG1717	0	0	0	0	1	1	1	0	0	0	0	0	0	0
NBoG1718	0	0	0	1	1	1	1	1	0	0	0	0	0	0
NBoG1719	0	0	0	1	1	1	1	1	0	0	0	0	0	0
NBoG1720	0	0	0	1	1	1	1	1	0	0	0	0	0	0
NBoG1721	0	0	0	1	1	1	1	1	0	0	0	0	0	0
NBoG1722	0	0	0	0	1	1	1	1	0	0	0	0	0	0
NBoG1723	0	0	0	1	1	1	1	1	0	0	0	0	0	0
NBoG1724	0	0	0	1	1	0	1	1	0	0	0	1	0	0
NBoG1725	0	0	0	1	1	1	1	1	0	0	0	0	0	0
NBoG1726	0	0	0	1	1	1	1	1	0	0	0	0	0	0
NBoG1727	0	0	0	1	1	1	1	1	0	0	0	0	0	0
NBoG1728	1	0	0	1	1	0	1	0	0	0	0	0	0	0
NBoG1729	0	0	0	1	0	1	0	1	0	0	0	0	0	0
NBoG1730	0	0	0	1	0	1	1	1	1	0	0	0	0	0
NBoG1731	0	0	0	0	0	0	0	0	0	2	1	1	1	0
NBoG1732	0	0	0	0	0	0	1	0	0	0	0	1	1	0
NBoG1733	0	0	0	0	0	1	0	1	0	0	0	0	0	0
NBoG1734	0	0	0	0	0	0	1	0	0	0	0	0	0	0
NBoG1735	0	0	0	0	0	0	1	0	0	1	0	0	0	0
NBoG1736	0	0	0	1	0	0	1	0	0	0	0	0	0	2
NBoG1737	0	0	2	0	0	0	0	0	0	0	0	0	0	0
NBoG1738	0	0	2	0	0	0	0	0	0	0	0	0	0	0
NBoG1739	0	2	1	0	0	0	0	0	0	0	0	0	0	0
NBoG1740	1	2	0	0	0	0	0	0	0	0	0	0	0	0
NBoG1741	0	0	0	0	4	0	0	0	0	0	0	0	0	0
NBoG1742	0	0	0	0	4	0	0	0	0	0	0	0	0	0
NBoG1743	0	0	0	2	0	0	2	0	0	0	0	0	0	0
NBoG1744	0	0	0	4	0	0	0	0	0	0	0	0	0	0
NBoG1745	0	1	0	2	0	0	0	0	0	0	0	0	0	0
NBoG1746	0	0	0	4	0	0	0	0	0	0	0	0	0	0
NBoG1747	0	0	0	0	0	0	0	0	0	1	1	2	0	0
NBoG1748	0	0	0	0	0	2	1	0	0	1	0	0	0	0
NBoG1749	0	0	0	0	0	0	0	2	0	0	0	0	0	0
NBoG1750	0	0	0	0	1	0	0	0	0	0	0	0	0	0
NBoG1751	0	0	0	0	0	0	3	1	0	0	0	0	0	0
NBoG1752	0	0	0	0	0	1	2	1	0	0	0	0	0	0
NBoG1753	0	0	0	0	0	1	2	1	0	0	0	0	0	0
NBoG1754	0	0	0	0	1	1	2	0	0	0	0	0	0	0
NBoG1755	0	0	0	0	0	0	2	0	0	0	0	0	0	0
NBoG1756	0	0	0	0	0	0	1	0	0	0	0	0	0	0
NBoG1757	2	0	1	0	0	0	0	0	0	0	0	0	0	0
NBoG1758	2	1	0	0	0	0	0	0	0	0	0	0	0	0
NBoG1759	2	0	1	0	0	0	0	0	0	0	0	0	0	0
NBoG1760	2	0	1	0	0	0	0	0	0	0	0	0	0	0
NBoG1761	2	0	1	0	0	0	0	0	0	0	0	0	0	0
NBoG1762	2	1	0	0	0	0	0	0	0	0	0	0	0	0
NBoG1763	3	1	0	0	0	0	0	0	0	0	0	0	0	0
NBoG1764	3	1	0	0	0	0	0	0	0	0	0	0	0	0
NBoG1765	0	0	0	0	0	0	0	0	0	1	2	0	0	0
NBoG1766	0	0	0	0	0	0	0	0	0	0	2	1	1	0
NBoG1767	0	0	0	0	1	0	0	0	0	0	0	0	0	0
NBoG1768	0	0	0	0	0	0	0	0	0	1	1	0	2	0
NBoG1769	0	0	0	0	1	0	0	0	0	0	0	0	3	0
NBoG1770	0	0	0	0	0	0	0	0	0	0	0	0	4	0
NBoG1771	0	0	0	1	0	0	0	0	0	0	0	0	2	0
NBoG1772	0	0	0	0	0	0	0	1	0	0	0	0	0	0
NBoG1773	0	0	0	0	0	0	0	1	0	0	0	0	0	0
NBoG1774	0	0	1	0	0	0	0	0	0	0	0	0	0	0
NBoG1775	0	0	0	0	0	0	0	0	4	0	0	0	0	0
NBoG1776	0	0	0	0	0	4	0	0	0	0	0	0	0	0
NBoG1777	0	0	0	0	0	4	0	0	0	0	0	0	0	0
NBoG1778	0	0	0	0	0	4	0	0	0	0	0	0	0	0
NBoG1779	0	0	0	0	4	0	0	0	0	0	0	0	0	0
NBoG1780	0	0	0	4	0	0	0	0	0	0	0	0	0	0
NBoG1781	0	0	0	4	0	0	0	0	0	0	0	0	0	0
NBoG1782	0	0	0	0	0	0	0	0	0	0	0	0	4	0
NBoG1783	0	0	0	0	0	0	4	0	0	0	0	0	0	0
NBoG1784	0	0	0	0	0	0	0	0	0	0	0	0	0	1
NBoG1785	0	0	0	0	0	0	0	0	0	0	0	0	0	1
NBoG1786	0	0	0	0	0	0	0	0	0	0	1	1	1	1
NBoG1787	0	0	0	0	0	0	0	0	1	0	0	1	1	1
NBoG1788	0	0	0	0	0	0	0	0	0	0	0	1	1	1
NBoG1789	0	0	0	0	1	0	0	1	0	1	0	0	0	1
NBoG1790	0	0	0	0	1	1	0	0	1	0	0	0	0	0
NBoG1791	0	0	0	0	0	0	0	0	0	0	1	0	0	1
NBoG1792	0	1	1	0	0	0	0	0	0	0	0	0	0	0
NBoG1793	0	1	1	0	0	0	0	0	0	0	0	0	0	0
NBoG1794	0	1	1	0	0	0	0	0	0	0	0	0	0	0
NBoG1795	0	1	1	0	0	0	0	0	0	0	0	0	0	0
NBoG1796	1	0	1	0	0	0	0	0	0	0	0	0	0	0
NBoG1797	1	0	1	0	0	0	0	0	0	0	0	0	0	0
NBoG1798	1	0	1	0	0	0	1	0	0	0	0	0	0	0
NBoG1799	1	0	1	0	0	0	0	0	0	0	0	0	0	0
NBoG1800	0	1	1	0	0	0	0	0	0	0	0	0	0	0
NBoG1801	1	0	1	0	1	0	0	0	0	0	0	0	0	0
NBoG1802	0	1	1	0	0	0	0	0	0	0	0	0	0	0
NBoG1803	0	0	0	1	0	1	1	1	0	0	0	0	0	0
NBoG1804	0	0	0	1	0	0	1	0	0	0	0	0	1	0
NBoG1805	0	0	0	1	1	0	1	1	0	0	0	0	0	0
NBoG1806	1	0	1	0	0	0	0	0	0	0	0	0	0	0
NBoG1807	1	0	1	0	0	0	0	0	0	0	0	0	0	0
NBoG1808	0	0	1	0	0	0	0	0	0	0	0	0	0	0
NBoG1809	1	0	1	0	0	0	0	0	0	0	0	0	0	0
NBoG1810	1	1	1	0	0	0	0	0	0	0	0	0	0	0
NBoG1811	1	0	1	0	0	0	0	0	0	0	0	0	0	0
NBoG1812	1	1	0	0	0	1	0	0	0	0	0	0	0	0
NBoG1813	0	1	1	0	0	0	0	0	0	0	0	0	0	0
NBoG1814	0	0	1	0	0	0	1	0	1	0	0	0	0	0
NBoG1815	1	0	1	0	0	0	0	0	0	0	0	0	0	0
NBoG1816	0	0	0	0	0	0	0	0	0	1	1	1	1	0
NBoG1817	0	0	1	0	0	0	1	0	0	0	0	0	0	0
NBoG1818	0	0	0	0	0	0	0	0	0	1	1	1	1	0
NBoG1819	0	0	0	1	1	0	1	1	0	0	0	0	0	0
NBoG1820	0	0	0	1	0	1	1	1	0	0	0	0	0	0
NBoG1821	0	1	1	0	0	0	0	0	0	0	0	0	0	0
NBoG1822	0	0	0	1	0	0	0	0	0	0	0	0	0	0
NBoG1823	1	0	2	0	0	0	0	0	0	0	0	0	0	0
NBoG1824	1	0	1	1	0	0	0	0	0	0	0	0	0	0
NBoG1825	0	1	1	0	0	0	0	0	0	0	0	0	0	0
NBoG1826	0	1	1	0	0	0	0	0	0	0	0	0	0	0
NBoG1827	1	0	1	0	0	0	1	0	0	0	0	0	0	0
NBoG1828	1	0	1	0	0	0	0	0	0	0	0	0	0	0
NBoG1829	0	0	0	1	1	0	1	1	0	0	0	0	0	0
NBoG1830	0	1	1	0	0	0	0	0	0	0	0	0	0	0
NBoG1831	1	0	1	0	0	0	0	0	0	0	0	0	0	0
NBoG1832	0	0	1	0	0	0	0	0	0	0	0	0	0	0
NBoG1833	1	0	1	0	0	0	0	0	0	0	0	0	0	0
NBoG1834	0	1	1	0	0	0	0	0	0	0	0	0	0	0
NBoG1835	1	0	1	0	0	0	1	0	0	0	0	0	0	0
NBoG1836	1	0	1	0	0	0	0	0	0	0	0	0	0	0
NBoG1837	1	0	1	0	0	0	0	0	0	0	0	0	0	0
NBoG1838	1	1	1	0	0	0	0	0	0	0	0	0	0	0
NBoG1839	1	0	1	0	0	0	0	0	0	0	0	0	0	0
NBoG1840	1	0	1	0	0	0	0	0	0	0	0	0	0	0
NBoG1841	1	0	1	0	0	0	1	0	0	0	0	0	0	0
NBoG1842	0	1	1	0	0	0	0	0	0	0	0	0	0	0
NBoG1843	1	1	1	0	0	0	0	0	0	0	0	0	0	0
NBoG1844	1	0	1	0	0	0	0	0	0	0	0	0	0	0
NBoG1845	1	0	1	0	0	0	0	0	0	0	0	0	0	0
NBoG1846	1	0	2	0	0	0	0	0	0	0	0	0	0	0
NBoG1847	1	1	1	0	0	0	0	0	0	0	0	0	0	0
NBoG1848	0	1	1	0	0	0	0	0	0	0	0	0	0	0
NBoG1849	1	0	1	0	0	0	0	0	0	0	0	0	0	0
NBoG1850	1	1	0	0	0	0	0	0	0	0	0	0	0	0
NBoG1851	1	0	1	0	0	0	0	0	0	0	0	0	0	0
NBoG1852	1	1	1	0	0	0	0	0	0	0	0	0	0	0
NBoG1853	0	1	1	0	0	0	0	0	0	0	0	0	0	0
NBoG1854	0	1	1	0	0	0	0	0	0	0	0	0	0	0
NBoG1855	0	1	1	0	0	0	0	0	0	0	0	0	0	0
NBoG1856	1	1	1	0	0	0	0	0	0	0	0	0	0	0
NBoG1857	2	1	0	0	0	0	0	0	0	0	0	0	0	0
NBoG1858	1	1	0	0	0	0	0	0	0	0	0	0	0	0
NBoG1859	1	1	0	0	0	0	0	0	0	0	0	0	0	0
NBoG1860	0	0	0	1	1	1	1	0	0	0	0	0	0	0
NBoG1861	1	1	0	0	0	0	1	0	0	0	0	0	0	0
NBoG1862	1	1	1	0	0	0	0	0	0	0	0	0	0	0
NBoG1863	1	1	0	0	0	0	1	0	0	0	0	0	0	0
NBoG1864	0	1	0	0	1	0	0	1	0	0	0	0	0	0
NBoG1865	1	1	1	0	0	0	0	0	0	0	0	0	0	0
NBoG1866	1	1	1	0	0	0	0	0	0	0	0	0	0	0
NBoG1867	0	0	0	1	1	0	1	1	0	0	0	0	0	0
NBoG1868	1	1	0	0	0	0	0	0	0	0	0	0	0	0
NBoG1869	1	1	0	0	0	1	0	0	0	0	0	0	0	0
NBoG1870	0	1	0	0	0	0	0	0	0	0	0	0	0	0
NBoG1871	1	1	0	1	0	0	0	0	0	0	0	0	0	0
NBoG1872	0	0	0	0	0	1	1	0	0	0	0	0	0	0
NBoG1873	1	2	0	0	0	0	0	0	0	0	0	0	0	0
NBoG1874	1	0	0	0	0	0	0	0	0	0	0	0	0	0
NBoG1875	1	1	0	0	0	0	0	0	0	0	0	0	0	0
NBoG1876	1	2	0	0	0	0	0	0	0	0	0	0	0	0
NBoG1877	1	1	0	0	0	0	0	0	0	0	0	0	0	0
NBoG1878	0	0	0	0	0	0	0	0	0	0	1	1	1	0
NBoG1879	0	0	0	1	0	1	1	1	0	0	0	0	0	0
NBoG1880	1	1	0	1	0	0	0	0	1	0	0	0	0	0
NBoG1881	0	0	0	0	0	0	1	0	0	0	0	0	0	0
NBoG1882	0	0	0	0	0	0	0	0	0	1	1	1	1	0
NBoG1883	0	0	0	0	0	0	0	0	0	0	0	1	1	0
NBoG1884	0	0	0	0	0	0	0	0	0	1	0	0	1	0
NBoG1885	0	0	0	0	1	0	0	1	0	1	0	0	0	0
NBoG1886	1	0	0	0	0	0	0	0	0	0	0	0	0	0
NBoG1887	0	0	0	0	0	0	0	0	0	0	0	1	0	0
NBoG1888	0	0	0	0	1	1	1	0	0	0	0	0	0	0
NBoG1889	0	0	0	0	1	0	1	1	0	0	0	0	0	0
NBoG1890	0	0	0	1	1	0	1	1	0	0	0	0	0	0
NBoG1891	0	0	0	0	1	1	1	1	0	0	0	0	0	0
NBoG1892	0	0	0	1	1	0	1	1	0	0	0	0	0	0
NBoG1893	0	0	0	1	1	0	0	0	0	0	0	0	0	0
NBoG1894	0	0	0	0	0	0	1	1	0	1	1	0	0	0
NBoG1895	0	0	0	1	1	0	1	1	0	0	0	0	0	0
NBoG1896	0	0	0	2	1	0	0	0	1	0	0	0	0	0
NBoG1897	0	0	0	0	1	0	0	0	0	1	1	1	0	0
NBoG1898	0	0	0	1	1	0	1	1	0	0	0	0	0	0
NBoG1899	0	0	0	1	1	1	1	0	0	0	0	0	0	0
NBoG1900	0	0	0	0	0	0	1	0	0	0	0	0	0	0
NBoG1901	0	0	0	1	1	0	1	1	0	0	0	0	0	0
NBoG1902	0	0	0	1	1	1	0	1	0	0	0	0	0	0
NBoG1903	0	0	0	1	1	1	0	1	0	0	0	0	0	0
NBoG1904	0	0	0	1	1	0	1	1	0	0	0	0	0	0
NBoG1905	0	0	0	1	1	0	1	1	0	0	0	0	0	0
NBoG1906	0	0	0	1	1	0	1	1	0	0	0	0	0	0
NBoG1907	0	0	0	1	1	0	1	1	0	0	0	0	0	0
NBoG1908	0	0	0	1	1	0	1	1	0	0	0	0	0	0
NBoG1909	1	0	0	0	1	0	0	0	0	0	0	0	0	0
NBoG1910	1	0	0	0	1	1	0	0	0	0	0	0	0	0
NBoG1911	0	0	0	1	1	1	0	0	1	0	0	0	0	0
NBoG1912	0	0	0	0	1	1	1	1	0	0	0	0	0	0
NBoG1913	0	0	0	1	0	0	1	0	0	0	0	0	0	0
NBoG1914	0	0	0	1	0	0	2	0	0	0	0	1	0	0
NBoG1915	0	0	0	1	0	1	0	1	1	0	0	0	0	0
NBoG1916	0	0	0	1	0	0	0	0	0	0	0	0	0	0
NBoG1917	0	0	0	1	0	0	0	1	1	1	0	0	0	0
NBoG1918	0	0	0	1	0	1	1	1	0	0	0	0	0	0
NBoG1919	0	0	0	1	0	0	1	1	0	0	0	0	0	0
NBoG1920	0	0	0	1	0	1	1	1	0	0	0	0	0	0
NBoG1921	0	0	0	1	0	0	1	1	1	0	0	0	0	0
NBoG1922	0	0	0	0	0	0	1	0	0	0	0	1	1	0
NBoG1923	0	0	0	1	0	0	1	1	1	0	0	0	0	0
NBoG1924	0	0	0	2	0	1	1	0	0	0	0	0	0	0
NBoG1925	0	0	0	1	0	1	1	1	0	0	0	0	0	0
NBoG1926	0	0	0	1	0	1	1	1	0	0	0	0	0	0
NBoG1927	0	0	0	0	0	0	2	1	0	0	0	0	0	0
NBoG1928	0	0	0	1	0	0	0	0	0	0	0	0	0	0
NBoG1929	0	0	0	1	0	0	0	1	0	0	0	0	0	0
NBoG1930	0	0	0	1	0	1	1	1	0	0	0	0	0	0
NBoG1931	0	0	0	1	0	1	1	0	1	0	0	0	0	0
NBoG1932	0	0	0	1	0	1	1	1	0	0	0	0	0	0
NBoG1933	0	0	0	1	0	1	1	1	0	0	0	0	0	0
NBoG1934	0	0	0	1	0	1	0	0	0	0	0	0	0	0
NBoG1935	0	0	0	1	0	1	1	1	0	0	0	0	0	0
NBoG1936	0	0	0	0	0	0	0	0	0	1	1	1	1	0
NBoG1937	0	0	0	0	0	0	0	0	0	1	1	1	1	0
NBoG1938	0	0	0	0	0	0	0	0	0	1	1	1	1	0
NBoG1939	0	0	0	0	0	0	0	0	0	1	1	1	1	0
NBoG1940	0	0	0	0	0	0	0	0	0	1	1	1	1	0
NBoG1941	0	0	0	0	0	0	0	0	0	1	1	1	1	0
NBoG1942	0	0	0	0	0	0	0	0	0	1	1	1	1	0
NBoG1943	0	0	0	0	0	0	1	0	0	0	0	1	1	0
NBoG1944	0	0	0	0	0	0	0	0	0	1	1	1	1	0
NBoG1945	0	0	0	0	0	0	0	0	0	1	1	1	1	0
NBoG1946	0	0	0	0	0	0	0	0	0	1	1	1	1	0
NBoG1947	0	0	0	0	0	0	0	0	0	1	1	1	1	0
NBoG1948	0	0	0	0	0	0	0	0	0	1	1	1	1	0
NBoG1949	0	0	0	0	0	0	0	0	0	1	1	1	1	0
NBoG1950	0	0	0	0	0	0	0	0	0	1	1	1	1	0
NBoG1951	0	0	0	0	0	0	0	0	0	1	1	1	1	0
NBoG1952	0	0	0	0	0	0	0	0	0	1	1	1	1	0
NBoG1953	0	0	0	0	0	0	0	0	0	1	1	1	1	0
NBoG1954	0	0	0	0	0	0	0	0	0	1	1	1	1	0
NBoG1955	0	0	0	0	0	1	0	0	0	0	0	1	1	0
NBoG1956	0	0	0	0	0	0	0	0	0	1	1	1	1	0
NBoG1957	0	0	0	0	0	0	0	0	0	1	1	1	1	0
NBoG1958	0	0	0	0	0	0	0	0	0	1	1	1	1	0
NBoG1959	0	0	0	0	0	0	0	0	0	1	1	1	1	0
NBoG1960	0	0	0	0	0	0	0	0	0	1	1	1	1	0
NBoG1961	0	0	0	0	0	0	0	0	0	1	1	1	1	0
NBoG1962	0	0	0	0	0	0	0	0	0	1	1	1	1	0
NBoG1963	0	0	0	0	0	0	0	0	0	1	1	1	1	0
NBoG1964	0	0	0	0	0	0	0	0	0	1	1	1	1	0
NBoG1965	0	0	0	0	0	0	0	0	0	0	0	1	1	0
NBoG1966	0	0	0	0	0	0	0	0	0	1	1	1	1	0
NBoG1967	0	0	0	0	0	0	0	0	0	1	1	1	1	0
NBoG1968	0	0	0	0	0	0	1	1	1	0	0	0	0	0
NBoG1969	0	0	0	0	0	0	1	0	0	0	0	0	0	0
NBoG1970	0	0	0	0	0	0	0	0	0	1	1	0	0	0
NBoG1971	0	0	0	0	0	0	1	0	0	0	0	0	0	0
NBoG1972	1	0	0	0	0	0	0	0	0	0	0	0	0	0
NBoG1973	1	0	0	0	0	0	0	0	0	0	0	0	0	0
NBoG1974	0	0	0	0	2	0	0	0	0	0	0	0	1	0
NBoG1975	0	0	0	0	2	0	0	0	0	0	0	0	0	0
NBoG1976	0	0	0	0	3	0	0	0	0	0	0	0	0	0
NBoG1977	0	0	0	2	1	0	0	0	0	0	0	0	0	0
NBoG1978	0	0	0	3	0	0	0	0	0	0	0	0	0	0
NBoG1979	0	0	0	3	0	0	0	0	0	0	0	0	0	0
NBoG1980	0	0	0	2	0	0	1	0	0	0	0	0	0	0
NBoG1981	0	0	0	2	0	0	1	0	0	0	0	0	0	0
NBoG1982	0	0	0	3	0	0	0	0	0	0	0	0	0	0
NBoG1983	1	0	0	0	0	0	0	0	0	0	0	2	0	0
NBoG1984	0	0	0	0	0	0	0	0	0	0	0	2	1	0
NBoG1985	0	0	0	1	0	0	0	0	0	0	0	0	0	0
NBoG1986	0	0	0	0	0	2	1	0	0	0	0	0	0	0
NBoG1987	0	0	0	0	0	3	0	0	0	0	0	0	0	0
NBoG1988	0	0	0	0	0	3	0	0	0	0	0	0	0	0
NBoG1989	0	0	0	0	0	2	1	0	0	0	0	0	0	0
NBoG1990	0	0	0	0	0	3	0	0	0	0	0	0	0	0
NBoG1991	0	0	0	0	0	0	2	1	0	0	0	0	0	0
NBoG1992	0	0	0	1	0	0	2	0	0	0	0	0	0	0
NBoG1993	0	0	0	1	0	0	2	0	0	0	0	0	0	0
NBoG1994	0	0	0	1	0	0	2	0	0	0	0	0	0	0
NBoG1995	0	0	0	0	0	1	2	0	0	0	0	0	0	0
NBoG1996	0	0	0	0	0	0	3	0	0	0	0	0	0	0
NBoG1997	0	0	0	1	0	0	2	0	0	0	0	0	0	0
NBoG1998	0	0	0	0	0	0	3	0	0	0	0	0	0	0
NBoG1999	0	0	0	0	0	0	2	0	0	0	0	0	0	0
NBoG2000	0	0	0	0	0	1	2	0	0	0	0	0	0	0
NBoG2001	0	0	0	0	0	0	3	0	0	0	0	0	0	0
NBoG2002	0	0	0	1	0	0	2	0	0	0	0	0	0	0
NBoG2003	0	0	0	0	0	0	2	1	0	0	0	0	0	0
NBoG2004	0	0	0	1	0	0	2	0	0	0	0	0	0	0
NBoG2005	0	0	0	1	0	0	2	0	0	0	0	0	0	0
NBoG2006	0	0	0	0	0	0	2	1	0	0	0	0	0	0
NBoG2007	2	0	0	0	0	0	0	0	0	0	0	0	0	0
NBoG2008	0	0	0	0	0	0	0	0	0	1	2	0	0	0
NBoG2009	0	0	0	0	0	0	0	0	0	1	2	0	0	0
NBoG2010	0	0	0	0	0	0	0	0	0	1	2	0	0	0
NBoG2011	0	0	0	0	0	0	0	0	0	1	2	0	0	0
NBoG2012	0	0	0	0	0	0	0	0	0	1	2	0	0	0
NBoG2013	0	0	0	0	0	0	0	0	0	1	2	0	0	0
NBoG2014	0	0	0	0	0	0	0	0	0	1	2	0	0	0
NBoG2015	0	0	0	0	0	0	0	0	0	2	1	0	0	0
NBoG2016	0	0	0	0	0	0	0	0	3	0	0	0	0	0
NBoG2017	0	0	0	0	0	0	0	0	3	0	0	0	0	0
NBoG2018	0	0	0	0	0	0	0	0	3	0	0	0	0	0
NBoG2019	0	0	0	0	0	3	0	0	0	0	0	0	0	0
NBoG2020	0	0	0	0	0	3	0	0	0	0	0	0	0	0
NBoG2021	0	0	0	0	0	3	0	0	0	0	0	0	0	0
NBoG2022	0	0	0	0	0	3	0	0	0	0	0	0	0	0
NBoG2023	0	0	0	0	0	3	0	0	0	0	0	0	0	0
NBoG2024	0	0	0	0	0	3	0	0	0	0	0	0	0	0
NBoG2025	0	0	0	0	0	3	0	0	0	0	0	0	0	0
NBoG2026	0	0	0	0	0	3	0	0	0	0	0	0	0	0
NBoG2027	0	0	0	0	0	3	0	0	0	0	0	0	0	0
NBoG2028	0	0	0	0	3	0	0	0	0	0	0	0	0	0
NBoG2029	0	0	0	0	3	0	0	0	0	0	0	0	0	0
NBoG2030	0	0	0	0	3	0	0	0	0	0	0	0	0	0
NBoG2031	0	0	0	3	0	0	0	0	0	0	0	0	0	0
NBoG2032	0	0	0	3	0	0	0	0	0	0	0	0	0	0
NBoG2033	0	0	0	3	0	0	0	0	0	0	0	0	0	0
NBoG2034	0	0	0	3	0	0	0	0	0	0	0	0	0	0
NBoG2035	0	0	0	3	0	0	0	0	0	0	0	0	0	0
NBoG2036	0	0	0	3	0	0	0	0	0	0	0	0	0	0
NBoG2037	0	0	0	3	0	0	0	0	0	0	0	0	0	0
NBoG2038	0	0	0	0	0	0	0	0	0	0	0	0	0	3
NBoG2039	0	0	0	0	0	0	0	0	0	0	3	0	0	0
NBoG2040	0	0	0	0	0	0	0	0	0	0	3	0	0	0
NBoG2041	0	0	0	0	0	0	0	0	0	1	2	0	0	0
NBoG2042	0	0	0	0	0	0	3	0	0	0	0	0	0	0
NBoG2043	0	0	0	0	0	0	3	0	0	0	0	0	0	0
NBoG2044	0	0	0	0	0	0	3	0	0	0	0	0	0	0
NBoG2045	0	0	0	0	0	0	3	0	0	0	0	0	0	0
NBoG2046	0	0	0	0	0	0	0	0	0	0	0	0	0	1
NBoG2047	0	0	0	0	0	0	0	0	1	0	0	0	1	1
NBoG2048	0	0	0	0	0	0	0	0	0	0	0	1	1	1
NBoG2049	0	0	0	0	0	0	0	0	0	0	1	1	1	0
NBoG2050	0	0	0	0	0	0	0	0	0	0	0	0	0	1
NBoG2051	0	0	0	1	0	0	0	0	0	0	0	0	0	0
NBoG2052	0	0	1	0	0	0	0	0	0	0	0	0	0	0
NBoG2053	1	1	0	0	0	0	0	0	0	0	0	0	0	0
NBoG2054	1	0	1	0	0	0	0	0	0	0	0	0	0	0
NBoG2055	1	0	1	0	0	0	0	0	0	0	0	0	0	0
NBoG2056	1	1	0	0	0	0	0	0	0	0	0	0	0	0
NBoG2057	1	0	1	0	0	0	0	0	0	0	0	0	0	0
NBoG2058	0	0	1	0	0	0	0	0	0	0	0	0	0	0
NBoG2059	1	0	1	0	0	0	0	0	0	0	0	0	0	0
NBoG2060	0	1	1	0	0	0	0	0	0	0	0	0	0	0
NBoG2061	1	0	1	0	0	0	0	0	0	0	0	0	0	0
NBoG2062	1	0	1	0	0	0	0	0	0	0	0	0	0	0
NBoG2063	1	0	1	0	0	0	0	0	0	0	0	0	0	0
NBoG2064	1	0	1	0	0	0	0	0	0	0	0	0	0	0
NBoG2065	1	1	0	0	0	0	0	0	0	0	0	0	0	0
NBoG2066	1	1	0	0	0	0	0	0	0	0	0	0	0	0
NBoG2067	1	1	0	0	0	0	0	0	0	0	0	0	0	0
NBoG2068	1	1	0	0	0	0	0	0	0	0	0	0	0	0
NBoG2069	1	0	1	0	0	0	0	0	0	0	0	0	0	0
NBoG2070	0	1	1	0	0	0	0	0	0	0	0	0	0	0
NBoG2071	1	0	1	0	0	0	0	0	0	0	0	0	0	0
NBoG2072	1	0	1	0	0	0	0	0	0	0	0	0	0	0
NBoG2073	1	0	1	0	0	0	0	0	0	0	0	0	0	0
NBoG2074	1	1	0	0	0	0	0	0	0	0	0	0	0	0
NBoG2075	1	1	0	0	0	0	0	0	0	0	0	0	0	0
NBoG2076	1	0	0	0	0	0	0	0	0	0	0	0	0	0
NBoG2077	0	0	1	0	0	0	0	0	0	0	0	0	0	0
NBoG2078	0	0	1	0	0	0	0	0	0	0	0	0	0	0
NBoG2079	0	0	0	0	0	0	0	0	0	1	0	1	1	0
NBoG2080	1	0	1	0	0	0	0	0	0	0	0	0	0	0
NBoG2081	1	0	1	0	0	0	0	0	0	0	0	0	0	0
NBoG2082	0	0	1	0	0	0	1	0	0	0	0	0	0	0
NBoG2083	0	0	0	0	0	1	1	1	0	0	0	0	0	0
NBoG2084	0	1	1	0	0	0	0	0	0	0	0	0	0	0
NBoG2085	0	0	1	0	0	0	0	1	0	0	0	0	0	0
NBoG2086	1	0	1	0	0	0	0	0	0	0	0	0	0	0
NBoG2087	1	0	1	0	0	0	0	0	0	0	0	0	0	0
NBoG2088	0	0	0	1	0	0	1	1	0	0	0	0	0	0
NBoG2089	1	0	1	0	0	0	0	0	0	0	0	0	0	0
NBoG2090	1	0	1	0	0	0	0	0	0	0	0	0	0	0
NBoG2091	1	1	0	0	0	0	0	0	0	0	0	0	0	0
NBoG2092	1	0	1	0	0	0	0	0	0	0	0	0	0	0
NBoG2093	0	0	1	0	0	0	0	0	0	0	0	0	0	0
NBoG2094	1	0	1	0	0	0	0	0	0	0	0	0	0	0
NBoG2095	1	1	0	0	0	0	0	0	0	0	0	0	0	0
NBoG2096	0	1	1	0	0	0	0	0	0	0	0	0	0	0
NBoG2097	1	0	1	0	0	0	0	0	0	0	0	0	0	0
NBoG2098	0	0	1	0	0	0	0	0	0	0	0	0	0	0
NBoG2099	1	1	0	0	0	0	0	0	0	0	0	0	0	0
NBoG2100	1	0	1	0	0	0	0	0	0	0	0	0	0	0
NBoG2101	1	1	0	0	0	0	0	0	0	0	0	0	0	0
NBoG2102	0	1	1	0	0	0	0	0	0	0	0	0	0	0
NBoG2103	1	0	0	1	0	0	1	0	0	0	0	0	0	0
NBoG2104	0	0	1	0	0	0	0	1	0	0	0	0	0	0
NBoG2105	0	0	1	0	0	0	1	0	0	0	0	0	0	0
NBoG2106	1	0	1	0	0	0	0	0	0	0	0	0	0	0
NBoG2107	1	0	1	0	0	0	0	0	0	0	0	0	0	0
NBoG2108	1	0	1	0	0	0	0	0	0	0	0	0	0	0
NBoG2109	1	0	1	0	0	0	0	0	0	0	0	0	0	0
NBoG2110	1	0	1	0	0	0	0	0	0	0	0	0	0	0
NBoG2111	1	1	0	0	0	0	0	0	0	0	0	0	0	0
NBoG2112	0	1	1	0	0	0	0	0	0	0	0	0	0	0
NBoG2113	0	0	1	0	0	0	0	0	0	0	0	0	0	0
NBoG2114	1	0	1	0	0	0	0	0	0	0	0	0	0	0
NBoG2115	1	0	1	0	0	0	0	0	0	0	0	0	0	0
NBoG2116	1	0	1	0	0	0	0	0	0	0	0	0	0	0
NBoG2117	1	0	1	0	0	0	0	0	0	0	0	0	0	0
NBoG2118	1	0	1	0	0	0	0	0	0	0	0	0	0	0
NBoG2119	1	0	1	0	0	0	0	0	0	0	0	0	0	0
NBoG2120	1	0	1	0	0	0	0	0	0	0	0	0	0	0
NBoG2121	1	1	0	0	0	0	0	0	0	0	0	0	0	0
NBoG2122	0	1	1	0	0	0	0	0	0	0	0	0	0	0
NBoG2123	1	0	1	0	0	0	0	0	0	0	0	0	0	0
NBoG2124	1	0	1	0	0	0	0	0	0	0	0	0	0	0
NBoG2125	0	1	0	0	0	0	1	0	0	0	0	0	0	0
NBoG2126	1	1	0	0	0	0	0	0	0	0	0	0	0	0
NBoG2127	1	1	0	0	0	0	0	0	0	0	0	0	0	0
NBoG2128	1	1	0	0	0	0	0	0	0	0	0	0	0	0
NBoG2129	1	1	0	0	0	0	0	0	0	0	0	0	0	0
NBoG2130	1	1	0	0	0	0	0	0	0	0	0	0	0	0
NBoG2131	1	1	0	0	0	0	0	0	0	0	0	0	0	0
NBoG2132	1	1	0	0	0	0	0	0	0	0	0	0	0	0
NBoG2133	1	1	0	0	0	0	0	0	0	0	0	0	0	0
NBoG2134	1	1	0	0	0	0	0	0	0	0	0	0	0	0
NBoG2135	1	1	0	0	0	0	0	0	0	0	0	0	0	0
NBoG2136	1	1	0	0	0	0	0	0	0	0	0	0	0	0
NBoG2137	1	1	0	0	0	0	0	0	0	0	0	0	0	0
NBoG2138	0	0	0	1	0	0	1	0	0	0	0	0	0	0
NBoG2139	0	0	0	0	0	0	0	1	0	0	0	0	0	0
NBoG2140	1	1	0	0	0	0	0	0	0	0	0	0	0	0
NBoG2141	1	1	0	0	0	0	0	0	0	0	0	0	0	0
NBoG2142	1	1	0	0	0	0	0	0	0	0	0	0	0	0
NBoG2143	1	1	0	0	0	0	0	0	0	0	0	0	0	0
NBoG2144	1	1	0	0	0	0	0	0	0	0	0	0	0	0
NBoG2145	0	1	0	0	0	0	1	0	0	0	0	0	0	0
NBoG2146	1	1	0	0	0	0	0	0	0	0	0	0	0	0
NBoG2147	0	0	0	1	0	1	0	0	0	0	0	0	0	0
NBoG2148	1	1	0	0	0	0	0	0	0	0	0	0	0	0
NBoG2149	1	1	0	0	0	0	0	0	0	0	0	0	0	0
NBoG2150	1	1	0	0	0	0	0	0	0	0	0	0	0	0
NBoG2151	1	1	0	0	0	0	0	0	0	0	0	0	0	0
NBoG2152	1	1	0	0	0	0	0	0	0	0	0	0	0	0
NBoG2153	0	0	0	1	0	0	1	1	0	0	0	0	0	0
NBoG2154	1	1	0	0	0	0	0	0	0	0	0	0	0	0
NBoG2155	1	1	0	0	0	0	0	0	0	0	0	0	0	0
NBoG2156	1	1	0	0	0	0	0	0	0	0	0	0	0	0
NBoG2157	1	1	0	0	0	0	0	0	0	0	0	0	0	0
NBoG2158	1	1	0	0	0	0	0	0	0	0	0	0	0	0
NBoG2159	1	1	0	0	0	0	0	0	0	0	0	0	0	0
NBoG2160	1	1	0	0	0	0	0	0	0	0	0	0	0	0
NBoG2161	1	1	0	0	0	0	0	0	0	0	0	0	0	0
NBoG2162	1	1	0	0	0	0	0	0	0	0	0	0	0	0
NBoG2163	1	1	0	0	0	0	0	0	0	0	0	0	0	0
NBoG2164	1	1	0	0	0	0	0	0	0	0	0	0	0	0
NBoG2165	1	1	0	0	0	0	0	0	0	0	0	0	0	0
NBoG2166	1	1	0	0	0	0	0	0	0	0	0	0	0	0
NBoG2167	1	1	0	0	0	0	0	0	0	0	0	0	0	0
NBoG2168	1	1	0	0	0	0	0	0	0	0	0	0	0	0
NBoG2169	1	1	0	0	0	0	0	0	0	0	0	0	0	0
NBoG2170	1	1	0	0	0	0	0	0	0	0	0	0	0	0
NBoG2171	1	1	0	0	0	0	0	0	0	0	0	0	0	0
NBoG2172	1	1	0	0	0	0	0	0	0	0	0	0	0	0
NBoG2173	0	1	0	0	0	0	0	0	1	0	0	0	0	0
NBoG2174	1	1	0	0	0	0	0	0	0	0	0	0	0	0
NBoG2175	1	1	0	0	0	0	0	0	0	0	0	0	0	0
NBoG2176	1	1	0	0	0	0	0	0	0	0	0	0	0	0
NBoG2177	1	1	0	0	0	0	0	0	0	0	0	0	0	0
NBoG2178	1	1	0	0	0	0	0	0	0	0	0	0	0	0
NBoG2179	1	1	0	0	0	0	0	0	0	0	0	0	0	0
NBoG2180	1	1	0	0	0	0	0	0	0	0	0	0	0	0
NBoG2181	0	0	0	1	1	0	0	1	0	0	0	0	0	0
NBoG2182	1	1	0	0	0	0	0	0	0	0	0	0	0	0
NBoG2183	1	1	0	0	0	0	0	0	0	0	0	0	0	0
NBoG2184	1	1	0	0	0	0	0	0	0	0	0	0	0	0
NBoG2185	1	1	0	0	0	0	0	0	0	0	0	0	0	0
NBoG2186	1	1	0	0	0	0	0	0	0	0	0	0	0	0
NBoG2187	1	1	0	0	0	0	0	0	0	0	0	0	0	0
NBoG2188	1	1	0	0	0	0	0	0	0	0	0	0	0	0
NBoG2189	1	1	0	0	0	0	0	0	0	0	0	0	0	0
NBoG2190	1	1	0	0	0	0	0	0	0	0	0	0	0	0
NBoG2191	1	1	0	0	0	0	0	0	0	0	0	0	0	0
NBoG2192	0	1	0	0	0	1	0	0	0	0	0	0	0	0
NBoG2193	1	1	0	0	0	0	0	0	0	0	0	0	0	0
NBoG2194	1	1	0	0	0	0	0	0	0	0	0	0	0	0
NBoG2195	1	1	0	0	0	0	0	0	0	0	0	0	0	0
NBoG2196	1	1	0	0	0	0	0	0	0	0	0	0	0	0
NBoG2197	1	1	0	0	0	0	0	0	0	0	0	0	0	0
NBoG2198	1	1	0	0	0	0	0	0	0	0	0	0	0	0
NBoG2199	1	1	0	0	0	0	0	0	0	0	0	0	0	0
NBoG2200	1	1	0	0	0	0	0	0	0	0	0	0	0	0
NBoG2201	1	1	0	0	0	0	0	0	0	0	0	0	0	0
NBoG2202	1	1	0	0	0	0	0	0	0	0	0	0	0	0
NBoG2203	1	1	0	0	0	0	0	0	0	0	0	0	0	0
NBoG2204	1	1	0	0	0	0	0	0	0	0	0	0	0	0
NBoG2205	1	1	0	0	0	0	0	0	0	0	0	0	0	0
NBoG2206	1	1	0	0	0	0	0	0	0	0	0	0	0	0
NBoG2207	1	1	0	0	0	0	0	0	0	0	0	0	0	0
NBoG2208	1	1	0	0	0	0	0	0	0	0	0	0	0	0
NBoG2209	1	1	0	0	0	0	0	0	0	0	0	0	0	0
NBoG2210	1	0	0	0	0	0	0	0	0	0	0	0	0	0
NBoG2211	1	1	0	0	0	0	0	0	0	0	0	0	0	0
NBoG2212	1	1	0	0	0	0	0	0	0	0	0	0	0	0
NBoG2213	1	1	0	0	0	0	0	0	0	0	0	0	0	0
NBoG2214	1	1	0	0	0	0	0	0	0	0	0	0	0	0
NBoG2215	1	1	0	0	0	0	0	0	0	0	0	0	0	0
NBoG2216	0	0	0	0	0	1	1	0	0	0	0	0	0	0
NBoG2217	1	1	0	0	0	0	0	0	0	0	0	0	0	0
NBoG2218	1	1	0	0	0	0	0	0	0	0	0	0	0	0
NBoG2219	1	1	0	0	0	0	0	0	0	0	0	0	0	0
NBoG2220	1	1	0	0	0	0	0	0	0	0	0	0	0	0
NBoG2221	1	1	0	0	0	0	0	0	0	0	0	0	0	0
NBoG2222	1	1	0	0	0	0	0	0	0	0	0	0	0	0
NBoG2223	0	1	0	0	0	0	1	0	0	0	0	0	0	0
NBoG2224	1	1	0	0	0	0	0	0	0	0	0	0	0	0
NBoG2225	0	1	0	0	0	1	1	0	0	0	0	0	0	0
NBoG2226	1	0	0	0	0	0	0	0	0	0	0	0	0	0
NBoG2227	0	0	0	0	0	0	0	0	0	0	0	1	0	0
NBoG2228	0	0	0	1	0	0	0	0	0	0	0	0	0	0
NBoG2229	0	0	0	0	0	0	0	0	0	1	1	0	1	0
NBoG2230	0	0	0	0	0	0	1	1	1	0	0	0	0	0
NBoG2231	0	0	0	0	1	0	1	0	0	0	0	0	0	0
NBoG2232	0	0	0	0	1	0	0	1	1	0	0	0	0	0
NBoG2233	0	0	0	1	1	0	1	0	0	0	0	0	0	0
NBoG2234	0	0	0	0	1	0	0	0	0	0	0	0	0	0
NBoG2235	0	0	0	1	1	0	0	0	1	0	0	0	0	0
NBoG2236	0	0	0	0	1	1	0	1	0	0	0	0	0	0
NBoG2237	0	0	0	0	1	1	0	1	0	0	0	0	0	0
NBoG2238	0	0	0	1	1	0	0	1	0	0	0	0	0	0
NBoG2239	0	0	0	1	1	0	1	0	0	0	0	0	0	0
NBoG2240	0	0	0	1	1	0	0	1	0	0	0	0	0	0
NBoG2241	0	0	0	1	1	0	0	0	0	0	0	0	1	0
NBoG2242	0	0	0	0	1	0	0	0	0	0	0	1	0	0
NBoG2243	0	0	0	1	1	0	1	0	0	0	0	0	0	0
NBoG2244	0	0	0	0	1	0	1	1	0	0	0	0	0	0
NBoG2245	0	0	0	1	1	1	0	0	0	0	0	0	0	0
NBoG2246	0	0	0	0	1	0	1	1	0	0	0	0	0	0
NBoG2247	0	0	0	1	1	1	0	0	0	0	0	0	0	0
NBoG2248	0	0	0	0	1	0	0	0	1	0	1	0	0	0
NBoG2249	0	0	0	0	1	0	0	0	0	0	0	0	0	0
NBoG2250	0	0	0	0	1	0	1	1	0	0	0	0	0	0
NBoG2251	0	0	0	1	1	1	0	0	0	0	0	0	0	0
NBoG2252	0	0	0	1	0	1	0	1	0	0	0	0	0	0
NBoG2253	0	0	0	1	0	1	1	0	0	0	0	0	0	0
NBoG2254	0	0	0	1	0	1	1	0	0	0	0	0	0	0
NBoG2255	1	0	0	1	0	0	0	1	0	0	0	0	0	0
NBoG2256	0	0	0	1	0	0	1	0	0	0	0	0	0	0
NBoG2257	0	0	0	1	0	1	1	0	0	0	0	0	0	0
NBoG2258	0	0	0	1	0	1	1	0	0	0	0	0	0	0
NBoG2259	0	0	0	1	0	0	1	1	0	0	0	0	0	0
NBoG2260	1	0	0	1	0	0	1	0	0	0	0	0	0	0
NBoG2261	0	0	0	1	0	0	0	0	1	0	0	0	1	0
NBoG2262	0	0	0	1	0	0	1	1	0	0	0	0	0	0
NBoG2263	0	0	0	1	0	1	1	0	0	0	0	0	0	0
NBoG2264	0	0	0	1	0	1	0	0	0	0	0	0	0	0
NBoG2265	0	0	0	1	0	1	1	0	0	0	0	0	0	0
NBoG2266	0	0	0	1	0	0	0	1	1	0	0	0	0	0
NBoG2267	0	0	0	1	0	0	1	1	0	0	0	0	0	0
NBoG2268	0	0	0	1	0	1	1	0	0	0	0	0	0	0
NBoG2269	0	0	0	1	0	0	1	1	0	0	0	0	0	0
NBoG2270	0	0	0	1	0	0	1	1	0	0	0	0	0	0
NBoG2271	0	0	0	1	0	0	1	1	0	0	0	0	0	0
NBoG2272	0	0	0	1	0	1	0	1	0	0	0	0	0	0
NBoG2273	0	0	0	1	0	0	1	1	0	0	0	0	0	0
NBoG2274	0	0	0	1	0	0	1	1	0	0	0	0	0	0
NBoG2275	0	0	0	1	0	0	1	1	0	0	0	0	0	0
NBoG2276	0	0	0	1	0	0	1	1	0	0	0	0	0	0
NBoG2277	0	0	0	1	0	0	1	1	0	0	0	0	0	0
NBoG2278	0	0	0	1	0	0	1	1	0	0	0	0	0	0
NBoG2279	0	0	0	1	0	0	1	1	0	0	0	0	0	0
NBoG2280	0	0	0	1	0	0	1	1	0	0	0	0	0	0
NBoG2281	0	0	0	1	0	0	1	1	0	0	0	0	0	0
NBoG2282	0	0	0	1	0	0	1	1	0	0	0	0	0	0
NBoG2283	0	0	0	1	0	1	1	0	0	0	0	0	0	0
NBoG2284	0	0	0	1	0	0	1	0	0	0	0	1	0	0
NBoG2285	0	0	0	1	0	1	1	0	0	0	0	0	0	0
NBoG2286	0	0	0	1	0	0	1	1	0	0	0	0	0	0
NBoG2287	0	0	0	1	0	0	1	1	0	0	0	0	0	0
NBoG2288	0	0	0	1	0	0	1	0	0	1	0	0	0	0
NBoG2289	0	0	0	1	0	0	1	1	0	0	0	0	0	0
NBoG2290	0	0	0	1	0	0	1	1	0	0	0	0	0	0
NBoG2291	0	0	0	1	0	0	1	1	0	0	0	0	0	0
NBoG2292	0	0	0	1	0	1	1	0	0	0	0	0	0	0
NBoG2293	0	0	0	1	0	0	1	1	0	0	0	0	0	0
NBoG2294	0	0	0	1	0	0	1	1	0	0	0	0	0	0
NBoG2295	0	0	0	1	0	0	1	1	0	0	0	0	0	0
NBoG2296	0	0	0	1	0	0	1	1	0	0	0	0	0	0
NBoG2297	0	0	0	1	0	0	1	1	0	0	0	0	0	0
NBoG2298	0	0	0	0	0	0	0	0	0	1	1	1	0	0
NBoG2299	0	0	0	0	0	0	0	0	1	0	0	1	1	0
NBoG2300	0	0	0	0	0	0	0	0	0	0	1	1	1	0
NBoG2301	0	0	0	0	0	0	0	0	0	0	1	1	1	0
NBoG2302	0	0	0	0	0	0	0	0	0	0	1	1	1	0
NBoG2303	0	0	0	0	0	0	0	0	0	0	1	1	1	0
NBoG2304	0	0	0	0	0	0	0	0	0	0	1	1	1	0
NBoG2305	0	0	0	0	0	0	0	0	0	0	1	1	1	0
NBoG2306	0	0	0	0	0	0	1	0	0	0	0	1	1	0
NBoG2307	0	0	0	0	0	0	0	0	0	0	0	1	1	0
NBoG2308	0	0	0	0	0	0	0	0	0	1	1	1	0	0
NBoG2309	0	0	0	0	0	0	0	0	0	0	1	1	1	0
NBoG2310	0	0	0	0	0	0	0	0	0	1	1	1	0	0
NBoG2311	0	0	0	0	0	0	0	0	0	1	0	1	1	0
NBoG2312	0	0	0	0	0	1	0	0	0	1	0	1	0	0
NBoG2313	0	0	0	0	0	0	0	0	1	0	0	1	1	0
NBoG2314	0	0	0	0	0	0	0	0	0	1	0	1	1	0
NBoG2315	0	0	0	0	0	0	0	0	0	0	1	1	1	0
NBoG2316	0	0	0	0	0	0	0	0	0	0	0	1	1	0
NBoG2317	0	0	0	0	0	1	0	0	1	0	0	0	0	0
NBoG2318	0	0	0	0	0	0	0	0	1	1	1	0	0	0
NBoG2319	0	0	0	0	0	1	1	0	0	0	0	0	0	0
NBoG2320	0	0	0	0	0	1	0	0	0	0	0	0	0	0
NBoG2321	0	0	0	0	0	1	1	1	0	0	0	0	0	0
NBoG2322	0	0	0	0	0	1	0	1	0	0	0	0	0	0
NBoG2323	0	0	0	0	0	1	1	1	0	0	0	0	0	0
NBoG2324	0	0	0	0	0	1	1	0	0	0	0	0	0	0
NBoG2325	0	0	0	0	0	1	0	1	0	0	0	0	0	0
NBoG2326	0	0	0	0	0	1	1	1	0	0	0	0	0	0
NBoG2327	0	0	0	0	0	1	1	1	0	0	0	0	0	0
NBoG2328	0	0	0	0	0	1	1	1	0	0	0	0	0	0
NBoG2329	0	0	0	0	0	0	1	0	0	0	0	0	0	0
NBoG2330	0	0	0	0	0	0	1	0	0	0	0	0	0	0
NBoG2331	1	0	0	0	0	0	0	1	0	1	0	0	0	0
NBoG2332	0	0	0	0	0	0	1	1	0	0	0	0	0	0
NBoG2333	1	0	0	0	0	0	0	0	0	0	0	0	0	0
NBoG2334	0	0	0	0	0	0	0	0	0	1	1	0	1	0
NBoG2335	0	0	0	0	0	0	0	0	0	1	1	0	1	0
NBoG2336	0	0	0	0	0	0	0	0	0	1	1	0	1	0
NBoG2337	0	0	0	0	0	0	0	0	0	0	0	0	0	2
NBoG2338	0	0	0	0	2	0	0	0	0	0	0	0	0	0
NBoG2339	0	0	0	0	2	0	0	0	0	0	0	0	0	0
NBoG2340	0	0	0	0	2	0	0	0	0	0	0	0	0	0
NBoG2341	0	0	0	0	2	0	0	0	0	0	0	0	0	0
NBoG2342	0	0	0	0	2	0	0	0	0	0	0	0	0	0
NBoG2343	0	0	0	0	2	0	0	0	0	0	0	0	0	0
NBoG2344	0	0	0	2	0	0	0	0	0	0	0	0	0	0
NBoG2345	0	0	0	2	0	0	0	0	0	0	0	0	0	0
NBoG2346	0	0	0	2	0	0	0	0	0	0	0	0	0	0
NBoG2347	0	0	0	2	0	0	0	0	0	0	0	0	0	0
NBoG2348	0	0	0	2	0	0	0	0	0	0	0	0	0	0
NBoG2349	0	0	0	2	0	0	0	0	0	0	0	0	0	0
NBoG2350	0	0	0	2	0	0	0	0	0	0	0	0	0	0
NBoG2351	0	0	0	2	0	0	0	0	0	0	0	0	0	0
NBoG2352	0	0	0	2	0	0	0	0	0	0	0	0	0	0
NBoG2353	0	0	0	2	0	0	0	0	0	0	0	0	0	0
NBoG2354	0	0	0	2	0	0	0	0	0	0	0	0	0	0
NBoG2355	0	0	0	2	0	0	0	0	0	0	0	0	0	0
NBoG2356	0	0	0	0	0	0	0	0	0	0	0	2	0	0
NBoG2357	0	0	0	0	0	0	0	0	0	0	0	2	0	0
NBoG2358	0	0	0	0	0	0	0	0	0	0	0	2	0	0
NBoG2359	0	0	0	0	0	0	0	0	2	0	0	0	0	0
NBoG2360	0	0	0	0	0	0	0	0	2	0	0	0	0	0
NBoG2361	0	0	0	0	0	2	0	0	0	0	0	0	0	0
NBoG2362	0	0	0	0	0	2	0	0	0	0	0	0	0	0
NBoG2363	0	0	0	0	0	2	0	0	0	0	0	0	0	0
NBoG2364	0	0	0	0	0	2	0	0	0	0	0	0	0	0
NBoG2365	0	0	0	0	0	2	0	0	0	0	0	0	0	0
NBoG2366	0	0	0	0	0	2	0	0	0	0	0	0	0	0
NBoG2367	0	0	0	0	0	2	0	0	0	0	0	0	0	0
NBoG2368	0	0	0	0	0	2	0	0	0	0	0	0	0	0
NBoG2369	0	0	0	0	0	2	0	0	0	0	0	0	0	0
NBoG2370	0	0	0	0	0	2	0	0	0	0	0	0	0	0
NBoG2371	0	0	0	0	0	2	0	0	0	0	0	0	0	0
NBoG2372	0	0	0	0	0	0	0	2	0	0	0	0	0	0
NBoG2373	0	0	0	0	0	0	0	2	0	0	0	0	0	0
NBoG2374	0	0	0	0	0	0	0	2	0	0	0	0	0	0
NBoG2375	0	0	0	0	0	0	2	0	0	0	0	0	0	0
NBoG2376	0	0	0	0	0	0	2	0	0	0	0	0	0	0
NBoG2377	0	0	0	0	0	0	2	0	0	0	0	0	0	0
NBoG2378	0	0	0	0	0	0	2	0	0	0	0	0	0	0
NBoG2379	0	0	0	0	0	0	2	0	0	0	0	0	0	0
NBoG2380	0	0	0	0	0	0	2	0	0	0	0	0	0	0
NBoG2381	0	0	0	0	0	0	2	0	0	0	0	0	0	0
NBoG2382	0	0	0	0	0	0	2	0	0	0	0	0	0	0
NBoG2383	0	0	0	0	0	0	2	0	0	0	0	0	0	0
NBoG2384	0	0	0	0	0	0	2	0	0	0	0	0	0	0
NBoG2385	2	0	0	0	0	0	0	0	0	0	0	0	0	0
NBoG2386	2	0	0	0	0	0	0	0	0	0	0	0	0	0
NBoG2387	2	0	0	0	0	0	0	0	0	0	0	0	0	0
NBoG2388	2	0	0	0	0	0	0	0	0	0	0	0	0	0
NBoG2389	2	0	0	0	0	0	0	0	0	0	0	0	0	0
NBoG2390	2	0	0	0	0	0	0	0	0	0	0	0	0	0
NBoG2391	2	0	0	0	0	0	0	0	0	0	0	0	0	0
NBoG2392	2	0	0	0	0	0	0	0	0	0	0	0	0	0
NBoG2393	2	0	0	0	0	0	0	0	0	0	0	0	0	0
NBoG2394	2	0	0	0	0	0	0	0	0	0	0	0	0	0
NBoG2395	2	0	0	0	0	0	0	0	0	0	0	0	0	0
NBoG2396	2	0	0	0	0	0	0	0	0	0	0	0	0	0
NBoG2397	0	0	0	0	0	0	0	0	0	0	2	0	0	0
NBoG2398	0	0	0	0	0	0	0	0	0	0	2	0	0	0
NBoG2399	0	0	0	0	0	0	0	0	0	2	0	0	0	0
NBoG2400	0	0	0	0	0	0	0	0	0	0	0	0	2	0
NBoG2401	0	0	0	0	0	0	0	0	0	0	0	0	2	0
NBoG2402	0	0	0	0	0	0	0	0	0	0	0	0	2	0
NBoG2403	0	0	0	0	0	0	0	0	0	0	0	0	2	0
NBoG2404	0	0	0	0	0	0	0	0	2	0	0	0	0	0
NBoG2405	0	0	0	0	0	0	0	0	2	0	0	0	0	0
NBoG2406	0	0	0	0	0	0	0	0	2	0	0	0	0	0
NBoG2407	0	0	0	0	0	0	0	0	2	0	0	0	0	0
NBoG2408	0	0	0	0	0	0	0	0	2	0	0	0	0	0
NBoG2409	0	0	0	0	0	2	0	0	0	0	0	0	0	0
NBoG2410	0	0	0	0	0	2	0	0	0	0	0	0	0	0
NBoG2411	0	0	0	0	0	2	0	0	0	0	0	0	0	0
NBoG2412	0	0	0	0	0	2	0	0	0	0	0	0	0	0
NBoG2413	0	0	0	0	0	2	0	0	0	0	0	0	0	0
NBoG2414	0	0	0	0	0	2	0	0	0	0	0	0	0	0
NBoG2415	0	0	0	0	0	2	0	0	0	0	0	0	0	0
NBoG2416	0	0	0	0	0	2	0	0	0	0	0	0	0	0
NBoG2417	0	0	0	0	0	2	0	0	0	0	0	0	0	0
NBoG2418	0	0	0	0	0	2	0	0	0	0	0	0	0	0
NBoG2419	0	0	0	0	0	2	0	0	0	0	0	0	0	0
NBoG2420	0	0	0	0	0	2	0	0	0	0	0	0	0	0
NBoG2421	0	0	0	0	0	2	0	0	0	0	0	0	0	0
NBoG2422	0	0	0	0	0	2	0	0	0	0	0	0	0	0
NBoG2423	0	0	0	0	0	2	0	0	0	0	0	0	0	0
NBoG2424	0	0	0	0	0	2	0	0	0	0	0	0	0	0
NBoG2425	0	0	0	0	0	2	0	0	0	0	0	0	0	0
NBoG2426	0	0	0	0	0	2	0	0	0	0	0	0	0	0
NBoG2427	0	0	0	0	0	2	0	0	0	0	0	0	0	0
NBoG2428	0	0	0	0	0	2	0	0	0	0	0	0	0	0
NBoG2429	0	0	0	0	0	2	0	0	0	0	0	0	0	0
NBoG2430	0	0	0	0	0	2	0	0	0	0	0	0	0	0
NBoG2431	0	0	0	0	0	2	0	0	0	0	0	0	0	0
NBoG2432	0	0	0	0	0	2	0	0	0	0	0	0	0	0
NBoG2433	0	0	0	0	0	2	0	0	0	0	0	0	0	0
NBoG2434	0	0	0	0	0	2	0	0	0	0	0	0	0	0
NBoG2435	0	0	0	0	0	2	0	0	0	0	0	0	0	0
NBoG2436	0	0	0	0	0	2	0	0	0	0	0	0	0	0
NBoG2437	0	0	0	0	2	0	0	0	0	0	0	0	0	0
NBoG2438	0	0	0	0	2	0	0	0	0	0	0	0	0	0
NBoG2439	0	0	0	0	2	0	0	0	0	0	0	0	0	0
NBoG2440	0	0	0	0	2	0	0	0	0	0	0	0	0	0
NBoG2441	0	0	0	0	2	0	0	0	0	0	0	0	0	0
NBoG2442	0	0	0	0	2	0	0	0	0	0	0	0	0	0
NBoG2443	0	0	0	0	2	0	0	0	0	0	0	0	0	0
NBoG2444	0	0	0	0	2	0	0	0	0	0	0	0	0	0
NBoG2445	0	0	0	0	2	0	0	0	0	0	0	0	0	0
NBoG2446	0	0	0	0	2	0	0	0	0	0	0	0	0	0
NBoG2447	0	0	0	0	2	0	0	0	0	0	0	0	0	0
NBoG2448	0	0	0	0	2	0	0	0	0	0	0	0	0	0
NBoG2449	0	0	0	0	2	0	0	0	0	0	0	0	0	0
NBoG2450	0	0	0	0	2	0	0	0	0	0	0	0	0	0
NBoG2451	0	0	0	0	2	0	0	0	0	0	0	0	0	0
NBoG2452	0	0	0	0	2	0	0	0	0	0	0	0	0	0
NBoG2453	0	0	0	0	2	0	0	0	0	0	0	0	0	0
NBoG2454	0	0	0	0	2	0	0	0	0	0	0	0	0	0
NBoG2455	0	0	0	0	2	0	0	0	0	0	0	0	0	0
NBoG2456	0	0	0	0	2	0	0	0	0	0	0	0	0	0
NBoG2457	0	0	0	0	2	0	0	0	0	0	0	0	0	0
NBoG2458	0	0	0	0	2	0	0	0	0	0	0	0	0	0
NBoG2459	0	0	0	0	2	0	0	0	0	0	0	0	0	0
NBoG2460	0	0	0	0	2	0	0	0	0	0	0	0	0	0
NBoG2461	0	0	0	2	0	0	0	0	0	0	0	0	0	0
NBoG2462	0	0	0	2	0	0	0	0	0	0	0	0	0	0
NBoG2463	0	0	0	2	0	0	0	0	0	0	0	0	0	0
NBoG2464	0	0	0	2	0	0	0	0	0	0	0	0	0	0
NBoG2465	0	0	0	2	0	0	0	0	0	0	0	0	0	0
NBoG2466	0	0	0	2	0	0	0	0	0	0	0	0	0	0
NBoG2467	0	0	0	2	0	0	0	0	0	0	0	0	0	0
NBoG2468	0	0	0	2	0	0	0	0	0	0	0	0	0	0
NBoG2469	0	0	0	2	0	0	0	0	0	0	0	0	0	0
NBoG2470	0	0	0	2	0	0	0	0	0	0	0	0	0	0
NBoG2471	0	0	0	2	0	0	0	0	0	0	0	0	0	0
NBoG2472	0	0	0	2	0	0	0	0	0	0	0	0	0	0
NBoG2473	0	0	0	2	0	0	0	0	0	0	0	0	0	0
NBoG2474	0	0	0	2	0	0	0	0	0	0	0	0	0	0
NBoG2475	0	0	0	2	0	0	0	0	0	0	0	0	0	0
NBoG2476	0	0	0	2	0	0	0	0	0	0	0	0	0	0
NBoG2477	0	0	0	2	0	0	0	0	0	0	0	0	0	0
NBoG2478	0	0	0	2	0	0	0	0	0	0	0	0	0	0
NBoG2479	0	0	0	2	0	0	0	0	0	0	0	0	0	0
NBoG2480	0	0	0	2	0	0	0	0	0	0	0	0	0	0
NBoG2481	0	0	0	2	0	0	0	0	0	0	0	0	0	0
NBoG2482	0	0	0	2	0	0	0	0	0	0	0	0	0	0
NBoG2483	0	0	0	2	0	0	0	0	0	0	0	0	0	0
NBoG2484	0	0	0	2	0	0	0	0	0	0	0	0	0	0
NBoG2485	0	0	0	2	0	0	0	0	0	0	0	0	0	0
NBoG2486	0	0	0	2	0	0	0	0	0	0	0	0	0	0
NBoG2487	0	0	0	2	0	0	0	0	0	0	0	0	0	0
NBoG2488	0	0	0	2	0	0	0	0	0	0	0	0	0	0
NBoG2489	0	0	0	2	0	0	0	0	0	0	0	0	0	0
NBoG2490	0	0	0	2	0	0	0	0	0	0	0	0	0	0
NBoG2491	0	0	0	2	0	0	0	0	0	0	0	0	0	0
NBoG2492	0	0	0	2	0	0	0	0	0	0	0	0	0	0
NBoG2493	0	0	2	0	0	0	0	0	0	0	0	0	0	0
NBoG2494	0	0	0	0	0	0	0	0	0	0	0	0	0	2
NBoG2495	0	0	0	0	0	0	0	0	0	0	0	0	0	2
NBoG2496	0	0	0	0	0	0	0	0	0	0	0	0	0	2
NBoG2497	0	0	0	0	0	0	0	0	0	0	0	0	0	2
NBoG2498	0	0	0	0	0	0	0	0	0	0	0	0	0	2
NBoG2499	0	0	0	0	0	0	0	0	0	0	2	0	0	0
NBoG2500	0	0	0	0	0	0	0	0	0	0	2	0	0	0
NBoG2501	0	0	0	0	0	0	0	0	0	0	2	0	0	0
NBoG2502	0	0	0	0	0	0	0	0	0	0	2	0	0	0
NBoG2503	0	0	0	0	0	0	0	0	0	0	0	0	2	0
NBoG2504	0	0	0	0	0	0	0	0	0	0	0	0	2	0
NBoG2505	0	0	0	0	0	0	0	0	0	0	0	0	2	0
NBoG2506	0	0	0	0	0	0	0	0	0	0	0	0	2	0
NBoG2507	2	0	0	0	0	0	0	0	0	0	0	0	0	0
NBoG2508	2	0	0	0	0	0	0	0	0	0	0	0	0	0
NBoG2509	0	0	0	0	0	0	0	0	0	0	0	2	0	0
NBoG2510	0	0	0	0	0	0	0	0	0	0	0	2	0	0
NBoG2511	0	0	0	0	0	0	0	0	0	0	0	2	0	0
NBoG2512	0	0	0	0	0	0	0	0	0	0	0	2	0	0
NBoG2513	0	0	0	0	0	0	0	0	0	0	0	2	0	0
NBoG2514	0	0	0	0	0	0	2	0	0	0	0	0	0	0
NBoG2515	0	0	0	0	0	0	2	0	0	0	0	0	0	0
NBoG2516	0	0	0	0	0	0	2	0	0	0	0	0	0	0
NBoG2517	0	0	0	0	0	0	2	0	0	0	0	0	0	0
NBoG2518	0	0	0	0	0	0	2	0	0	0	0	0	0	0
NBoG2519	0	0	0	0	0	0	2	0	0	0	0	0	0	0
NBoG2520	0	0	0	0	0	0	2	0	0	0	0	0	0	0
NBoG2521	0	0	0	0	0	0	2	0	0	0	0	0	0	0
NBoG2522	0	0	0	0	0	0	2	0	0	0	0	0	0	0
NBoG2523	0	0	0	0	0	0	2	0	0	0	0	0	0	0
NBoG2524	0	0	0	0	0	0	2	0	0	0	0	0	0	0
NBoG2525	0	0	0	0	0	0	2	0	0	0	0	0	0	0
NBoG2526	0	0	0	0	0	0	2	0	0	0	0	0	0	0
NBoG2527	0	0	0	0	0	0	2	0	0	0	0	0	0	0
NBoG2528	0	0	0	0	0	0	2	0	0	0	0	0	0	0
NBoG2529	0	0	0	0	0	0	2	0	0	0	0	0	0	0
NBoG2530	0	0	0	0	0	0	2	0	0	0	0	0	0	0
NBoG2531	0	0	0	0	0	0	2	0	0	0	0	0	0	0
NBoG2532	0	0	0	0	0	0	2	0	0	0	0	0	0	0
NBoG2533	0	0	0	0	0	0	2	0	0	0	0	0	0	0
NBoG2534	0	0	0	0	0	0	2	0	0	0	0	0	0	0
NBoG2535	0	0	0	0	0	0	2	0	0	0	0	0	0	0
NBoG2536	0	0	0	0	0	0	2	0	0	0	0	0	0	0
NBoG2537	0	0	0	0	0	0	2	0	0	0	0	0	0	0
NBoG2538	0	0	0	0	0	0	2	0	0	0	0	0	0	0
NBoG2539	0	0	0	0	0	0	2	0	0	0	0	0	0	0
NBoG2540	0	0	0	0	0	0	2	0	0	0	0	0	0	0
NBoG2541	0	0	0	0	0	0	2	0	0	0	0	0	0	0
NBoG2542	0	0	0	0	0	0	2	0	0	0	0	0	0	0
NBoG2543	0	0	0	0	0	0	2	0	0	0	0	0	0	0
NBoG2544	0	0	0	0	0	0	2	0	0	0	0	0	0	0
NBoG2545	0	0	0	0	0	0	0	2	0	0	0	0	0	0
NBoG2546	0	0	0	0	0	0	0	2	0	0	0	0	0	0
NBoG2547	0	0	0	0	0	0	0	2	0	0	0	0	0	0
NBoG2548	0	0	0	0	0	0	0	2	0	0	0	0	0	0
NBoG2549	0	0	0	0	0	0	0	2	0	0	0	0	0	0
NBoG2550	0	0	0	0	0	0	0	2	0	0	0	0	0	0
NBoG2551	0	0	0	0	0	0	0	2	0	0	0	0	0	0
NBoG2552	0	0	0	0	0	0	0	0	1	0	0	1	0	0
NBoG2553	0	0	0	0	0	0	0	0	0	0	0	0	0	1
NBoG2554	0	0	0	0	1	0	0	0	0	0	0	0	0	1
NBoG2555	0	0	0	0	0	0	0	0	0	0	0	0	0	1
NBoG2556	0	0	1	0	0	0	0	0	0	0	0	0	0	0
NBoG2557	0	0	0	0	0	0	1	0	0	0	0	0	0	1
NBoG2558	0	0	0	0	0	0	1	0	0	0	0	0	0	1
NBoG2559	0	0	0	0	0	0	0	0	0	0	0	0	0	1
NBoG2560	0	0	0	0	0	0	0	0	0	0	0	0	0	1
NBoG2561	0	0	0	0	0	0	0	0	0	0	0	1	1	0
NBoG2562	0	0	0	0	0	0	0	0	0	0	1	0	0	1
NBoG2563	0	0	0	0	0	0	0	0	0	0	0	0	0	1
NBoG2564	0	0	0	1	0	0	0	0	0	0	0	0	0	1
NBoG2565	0	0	0	0	0	0	0	0	0	1	0	0	0	1
NBoG2566	0	0	1	0	0	0	0	0	0	0	0	0	0	0
NBoG2567	0	0	1	0	0	0	0	0	0	0	0	0	0	0
NBoG2568	0	0	1	0	0	0	0	0	0	0	0	0	0	0
NBoG2569	0	0	1	0	0	0	0	0	0	0	0	0	0	0
NBoG2570	0	0	0	0	0	1	1	0	0	0	0	0	0	0
NBoG2571	0	0	1	0	0	0	0	0	0	0	0	0	0	0
NBoG2572	0	0	1	0	0	0	0	0	0	0	0	0	0	0
NBoG2573	0	0	1	0	0	0	0	0	0	0	0	0	0	0
NBoG2574	0	0	1	0	0	0	0	0	0	0	0	0	0	0
NBoG2575	0	0	1	0	0	0	0	0	0	0	0	0	0	0
NBoG2576	0	0	1	0	0	0	0	0	0	0	0	0	0	0
NBoG2577	0	0	1	0	0	0	0	0	0	0	0	0	0	0
NBoG2578	0	0	1	0	0	0	0	0	0	0	0	0	0	0
NBoG2579	1	1	0	0	0	0	0	0	0	0	0	0	0	0
NBoG2580	0	0	1	0	0	0	0	0	0	0	0	0	0	0
NBoG2581	0	0	1	0	0	0	0	0	0	0	0	0	0	0
NBoG2582	0	0	1	0	0	0	0	0	0	0	0	0	0	0
NBoG2583	0	0	1	0	0	0	0	0	0	0	0	0	0	0
NBoG2584	0	0	1	0	0	0	0	0	0	0	0	0	0	0
NBoG2585	0	0	1	0	0	0	0	0	0	0	0	0	0	0
NBoG2586	0	0	1	0	0	0	0	0	0	0	0	0	0	0
NBoG2587	0	0	1	0	0	0	0	0	0	0	0	0	0	0
NBoG2588	0	0	1	0	0	0	0	0	0	0	0	0	0	0
NBoG2589	0	0	1	0	0	0	0	0	0	0	0	0	0	0
NBoG2590	0	0	1	0	0	0	0	0	0	0	0	0	0	0
NBoG2591	0	0	1	0	0	0	0	0	0	0	0	0	0	0
NBoG2592	0	0	1	0	0	0	0	0	0	0	0	0	0	0
NBoG2593	0	0	1	0	0	0	0	0	0	0	0	0	0	0
NBoG2594	0	0	1	0	0	0	0	0	0	0	0	0	0	0
NBoG2595	0	0	1	0	0	0	0	0	0	0	0	0	0	0
NBoG2596	0	0	1	0	0	0	0	0	0	0	0	0	0	0
NBoG2597	0	0	1	0	0	0	0	0	0	0	0	0	0	0
NBoG2598	0	0	1	0	0	0	0	0	0	0	0	0	0	0
NBoG2599	0	0	1	0	0	0	0	0	0	0	0	0	0	0
NBoG2600	0	0	1	0	0	0	0	0	0	0	0	0	0	0
NBoG2601	0	0	1	0	0	0	0	0	0	0	0	0	0	0
NBoG2602	0	0	1	0	0	0	0	0	0	0	0	0	0	0
NBoG2603	0	0	1	0	0	0	0	0	0	0	0	0	0	0
NBoG2604	0	0	1	0	0	0	0	0	0	0	0	0	0	0
NBoG2605	0	0	1	0	0	0	0	0	0	0	0	0	0	0
NBoG2606	0	0	1	0	0	0	0	0	0	0	0	0	0	0
NBoG2607	0	0	1	0	0	0	0	0	0	0	0	0	0	0
NBoG2608	0	0	1	0	0	0	0	0	0	0	0	0	0	0
NBoG2609	0	0	1	0	0	0	0	0	0	0	0	0	0	0
NBoG2610	0	0	1	0	0	0	0	0	0	0	0	0	0	0
NBoG2611	0	0	1	0	0	0	0	0	0	0	0	0	0	0
NBoG2612	0	0	1	0	0	0	0	0	0	0	0	0	0	0
NBoG2613	0	0	1	0	0	0	0	0	0	0	0	0	0	0
NBoG2614	0	0	1	0	0	0	0	0	0	0	0	0	0	0
NBoG2615	0	0	1	0	0	0	0	0	0	0	0	0	0	0
NBoG2616	0	0	0	0	0	0	1	1	0	0	0	0	0	0
NBoG2617	0	0	1	0	0	0	0	0	0	0	0	0	0	0
NBoG2618	0	0	1	0	0	0	0	0	0	0	0	0	0	0
NBoG2619	0	1	0	0	0	0	0	0	0	0	0	0	0	0
NBoG2620	0	0	1	0	0	0	0	0	0	0	0	0	0	0
NBoG2621	0	0	1	0	0	0	0	0	0	0	0	0	0	0
NBoG2622	0	0	1	0	0	0	0	0	0	0	0	0	0	0
NBoG2623	0	0	1	0	0	0	0	0	0	0	0	0	0	0
NBoG2624	0	0	1	0	0	0	0	0	0	0	0	0	0	0
NBoG2625	0	0	1	0	0	0	0	0	0	0	0	0	0	0
NBoG2626	0	0	1	0	0	0	0	0	0	0	0	0	0	0
NBoG2627	0	0	1	0	0	0	0	0	0	0	0	0	0	0
NBoG2628	0	0	1	0	0	0	0	0	0	0	0	0	0	0
NBoG2629	0	0	1	0	0	0	0	0	0	0	0	0	0	0
NBoG2630	0	0	1	0	0	0	0	0	0	0	0	0	0	0
NBoG2631	0	0	1	0	0	0	0	0	0	0	0	0	0	0
NBoG2632	0	0	1	0	0	0	0	0	0	0	0	0	0	0
NBoG2633	0	0	1	0	0	0	0	0	0	0	0	0	0	0
NBoG2634	0	1	0	0	0	0	0	0	0	0	0	0	0	0
NBoG2635	0	0	1	0	0	0	0	0	0	0	0	0	0	0
NBoG2636	0	0	1	0	0	0	0	0	0	0	0	0	0	0
NBoG2637	0	0	1	0	0	0	0	0	0	0	0	0	0	0
NBoG2638	0	0	1	0	0	0	0	0	0	0	0	0	0	0
NBoG2639	0	0	1	0	0	0	0	0	0	0	0	0	0	0
NBoG2640	0	0	1	0	0	0	0	0	0	0	0	0	0	0
NBoG2641	0	0	1	0	0	0	0	0	0	0	0	0	0	0
NBoG2642	0	0	1	0	0	0	0	0	0	0	0	0	0	0
NBoG2643	0	0	1	0	0	0	0	0	0	0	0	0	0	0
NBoG2644	0	0	1	0	0	0	0	0	0	0	0	0	0	0
NBoG2645	0	0	1	0	0	0	0	0	0	0	0	0	0	0
NBoG2646	0	0	1	0	0	0	0	0	0	0	0	0	0	0
NBoG2647	0	0	1	0	0	0	0	0	0	0	0	0	0	0
NBoG2648	1	0	0	0	0	0	0	0	0	0	0	0	0	0
NBoG2649	0	0	1	0	0	0	0	0	0	0	0	0	0	0
NBoG2650	0	0	1	0	0	0	0	0	0	0	0	0	0	0
NBoG2651	0	0	1	0	0	0	0	0	0	0	0	0	0	0
NBoG2652	0	0	1	0	0	0	0	0	0	0	0	0	0	0
NBoG2653	0	0	1	0	0	0	0	0	0	0	0	0	0	0
NBoG2654	0	0	1	0	0	0	0	0	0	0	0	0	0	0
NBoG2655	0	0	1	0	0	0	0	0	0	0	0	0	0	0
NBoG2656	0	0	1	0	0	0	0	0	0	0	0	0	0	0
NBoG2657	0	0	1	0	0	0	0	0	0	0	0	0	0	0
NBoG2658	0	0	1	0	0	0	0	0	0	0	0	0	0	0
NBoG2659	0	0	1	0	0	0	0	0	0	0	0	0	0	0
NBoG2660	0	0	1	0	0	0	0	0	0	0	0	0	0	0
NBoG2661	0	0	1	0	0	0	0	0	0	0	0	0	0	0
NBoG2662	0	0	1	0	0	0	0	0	0	0	0	0	0	0
NBoG2663	0	0	1	0	0	0	0	0	0	0	0	0	0	0
NBoG2664	0	0	1	0	0	0	0	0	0	0	0	0	0	0
NBoG2665	0	0	1	0	0	0	0	0	0	0	0	0	0	0
NBoG2666	0	0	1	0	0	0	0	0	0	0	0	0	0	0
NBoG2667	0	0	1	0	0	0	0	0	0	0	0	0	0	0
NBoG2668	0	0	1	0	0	0	0	0	0	0	0	0	0	0
NBoG2669	0	0	1	0	0	0	0	0	0	0	0	0	0	0
NBoG2670	0	0	1	0	0	0	0	0	0	0	0	0	0	0
NBoG2671	0	0	1	0	0	0	0	0	0	0	0	0	0	0
NBoG2672	0	0	1	0	0	0	0	0	0	0	0	0	0	0
NBoG2673	0	0	1	0	0	0	0	0	0	0	0	0	0	0
NBoG2674	0	0	1	0	0	0	0	0	0	0	0	0	0	0
NBoG2675	0	0	1	0	0	0	0	0	0	0	0	0	0	0
NBoG2676	0	0	1	0	0	0	0	0	0	0	0	0	0	0
NBoG2677	0	0	1	0	0	0	0	0	0	0	0	0	0	0
NBoG2678	0	0	1	0	0	0	0	0	0	0	0	0	0	0
NBoG2679	0	0	1	0	0	0	0	0	0	0	0	0	0	0
NBoG2680	0	0	1	0	0	0	0	0	0	0	0	0	0	0
NBoG2681	0	0	1	0	0	0	0	0	0	0	0	0	0	0
NBoG2682	0	0	1	0	0	0	0	0	0	0	0	0	0	0
NBoG2683	0	0	1	0	0	0	0	0	0	0	0	0	0	0
NBoG2684	0	0	1	0	0	0	0	0	0	0	0	0	0	0
NBoG2685	0	0	1	0	0	0	0	0	0	0	0	0	0	0
NBoG2686	0	0	1	0	0	0	0	0	0	0	0	0	0	0
NBoG2687	0	0	1	0	0	0	0	0	0	0	0	0	0	0
NBoG2688	0	0	1	0	0	0	0	0	0	0	0	0	0	0
NBoG2689	0	0	1	0	0	0	0	0	0	0	0	0	0	0
NBoG2690	0	0	1	0	0	0	0	0	0	0	0	0	0	0
NBoG2691	0	0	1	0	0	0	0	0	0	0	0	0	0	0
NBoG2692	0	0	1	0	0	0	0	0	0	0	0	0	0	0
NBoG2693	0	0	0	0	0	0	1	0	0	0	0	0	0	0
NBoG2694	0	0	1	0	0	0	0	0	0	0	0	0	0	0
NBoG2695	0	0	1	0	0	0	0	0	0	0	0	0	0	0
NBoG2696	0	0	1	0	0	0	0	0	0	0	0	0	0	0
NBoG2697	0	0	1	0	0	0	0	0	0	0	0	0	0	0
NBoG2698	0	0	1	0	0	0	0	0	0	0	0	0	0	0
NBoG2699	0	0	1	0	0	0	0	0	0	0	0	0	0	0
NBoG2700	0	0	1	0	0	0	0	0	0	0	0	0	0	0
NBoG2701	0	0	1	0	0	0	0	0	0	0	0	0	0	0
NBoG2702	0	0	1	0	0	0	0	0	0	0	0	0	0	0
NBoG2703	0	0	1	0	0	0	0	0	0	0	0	0	0	0
NBoG2704	0	0	1	0	0	0	0	0	0	0	0	0	0	0
NBoG2705	0	0	1	0	0	0	0	0	0	0	0	0	0	0
NBoG2706	0	0	1	0	0	0	0	0	0	0	0	0	0	0
NBoG2707	0	0	1	0	0	0	0	0	0	0	0	0	0	0
NBoG2708	0	0	1	0	0	0	0	0	0	0	0	0	0	0
NBoG2709	0	0	1	0	0	0	0	0	0	0	0	0	0	0
NBoG2710	0	0	1	0	0	0	0	0	0	0	0	0	0	0
NBoG2711	0	0	1	0	0	0	0	0	0	0	0	0	0	0
NBoG2712	0	0	1	0	0	0	0	0	0	0	0	0	0	0
NBoG2713	0	0	1	0	0	0	0	0	0	0	0	0	0	0
NBoG2714	0	0	1	0	0	0	0	0	0	0	0	0	0	0
NBoG2715	0	0	1	0	0	0	0	0	0	0	0	0	0	0
NBoG2716	0	0	1	0	0	0	0	0	0	0	0	0	0	0
NBoG2717	0	0	1	0	0	0	0	0	0	0	0	0	0	0
NBoG2718	0	1	0	0	0	0	0	0	0	0	0	0	0	0
NBoG2719	0	0	1	0	0	0	0	0	0	0	0	0	0	0
NBoG2720	0	0	1	0	0	0	0	0	0	0	0	0	0	0
NBoG2721	0	0	1	0	0	0	0	0	0	0	0	0	0	0
NBoG2722	0	0	1	0	0	0	0	0	0	0	0	0	0	0
NBoG2723	0	0	1	0	0	0	0	0	0	0	0	0	0	0
NBoG2724	0	0	1	0	0	0	0	0	0	0	0	0	0	0
NBoG2725	0	0	1	0	0	0	0	0	0	0	0	0	0	0
NBoG2726	0	0	1	0	0	0	0	0	0	0	0	0	0	0
NBoG2727	0	0	1	0	0	0	0	0	0	0	0	0	0	0
NBoG2728	0	0	1	0	0	0	0	0	0	0	0	0	0	0
NBoG2729	1	0	0	0	0	0	0	0	0	0	0	0	0	0
NBoG2730	0	0	1	0	0	0	0	0	0	0	0	0	0	0
NBoG2731	0	0	1	0	0	0	0	0	0	0	0	0	0	0
NBoG2732	1	0	0	0	0	0	0	0	0	0	0	0	0	0
NBoG2733	0	0	1	0	0	0	0	0	0	0	0	0	0	0
NBoG2734	0	0	1	0	0	0	0	0	0	0	0	0	0	0
NBoG2735	0	0	1	0	0	0	0	0	0	0	0	0	0	0
NBoG2736	0	0	1	0	0	0	0	0	0	0	0	0	0	0
NBoG2737	0	0	1	0	0	0	0	0	0	0	0	0	0	0
NBoG2738	0	0	1	0	0	0	0	0	0	0	0	0	0	0
NBoG2739	0	0	1	0	0	0	0	0	0	0	0	0	0	0
NBoG2740	0	0	1	0	0	0	0	0	0	0	0	0	0	0
NBoG2741	0	0	1	0	0	0	0	0	0	0	0	0	0	0
NBoG2742	0	1	0	0	0	0	0	0	0	0	0	0	0	0
NBoG2743	0	0	1	0	0	0	0	0	0	0	0	0	0	0
NBoG2744	0	0	1	0	0	0	0	0	0	0	0	0	0	0
NBoG2745	0	0	1	0	0	0	0	0	0	0	0	0	0	0
NBoG2746	0	0	1	0	0	0	0	0	0	0	0	0	0	0
NBoG2747	0	0	1	0	0	0	0	0	0	0	0	0	0	0
NBoG2748	0	0	1	0	0	0	0	0	0	0	0	0	0	0
NBoG2749	0	0	1	0	0	0	0	0	0	0	0	0	0	0
NBoG2750	0	0	1	0	0	0	0	0	0	0	0	0	0	0
NBoG2751	0	0	1	0	0	0	0	0	0	0	0	0	0	0
NBoG2752	0	0	1	0	0	0	0	0	0	0	0	0	0	0
NBoG2753	0	0	1	0	0	0	0	0	0	0	0	0	0	0
NBoG2754	0	0	1	0	0	0	0	0	0	0	0	0	0	0
NBoG2755	0	0	1	0	0	0	0	0	0	0	0	0	0	0
NBoG2756	0	0	1	0	0	0	0	0	0	0	0	0	0	0
NBoG2757	0	0	1	0	0	0	0	0	0	0	0	0	0	0
NBoG2758	0	0	1	0	0	0	0	0	0	0	0	0	0	0
NBoG2759	0	0	1	0	0	0	0	0	0	0	0	0	0	0
NBoG2760	0	0	1	0	0	0	0	0	0	0	0	0	0	0
NBoG2761	0	0	1	0	0	0	0	0	0	0	0	0	0	0
NBoG2762	0	0	1	0	0	0	0	0	0	0	0	0	0	0
NBoG2763	0	0	1	0	0	0	0	0	0	0	0	0	0	0
NBoG2764	0	0	1	0	0	0	0	0	0	0	0	0	0	0
NBoG2765	0	0	1	0	0	0	0	0	0	0	0	0	0	0
NBoG2766	0	0	1	0	0	0	0	0	0	0	0	0	0	0
NBoG2767	0	0	1	0	0	0	0	0	0	0	0	0	0	0
NBoG2768	0	0	1	0	0	0	0	0	0	0	0	0	0	0
NBoG2769	0	0	1	0	0	0	0	0	0	0	0	0	0	0
NBoG2770	0	0	1	0	0	0	0	0	0	0	0	0	0	0
NBoG2771	0	0	1	0	0	0	0	0	0	0	0	0	0	0
NBoG2772	0	0	1	0	0	0	0	0	0	0	0	0	0	0
NBoG2773	0	0	1	0	0	0	0	0	0	0	0	0	0	0
NBoG2774	0	0	1	0	0	0	0	0	0	0	0	0	0	0
NBoG2775	0	0	1	0	0	0	0	0	0	0	0	0	0	0
NBoG2776	0	0	1	0	0	0	0	0	0	0	0	0	0	0
NBoG2777	0	0	1	0	0	0	0	0	0	0	0	0	0	0
NBoG2778	0	0	1	0	0	0	0	0	0	0	0	0	0	0
NBoG2779	0	0	1	0	0	0	0	0	0	0	0	0	0	0
NBoG2780	0	0	1	0	0	0	0	0	0	0	0	0	0	0
NBoG2781	0	1	0	0	0	0	0	0	0	0	0	0	0	0
NBoG2782	0	0	1	0	0	0	0	0	0	0	0	0	0	0
NBoG2783	0	0	1	0	0	0	0	0	0	0	0	0	0	0
NBoG2784	0	0	1	0	0	0	0	0	0	0	0	0	0	0
NBoG2785	0	0	1	0	0	0	0	0	0	0	0	0	0	0
NBoG2786	0	0	1	0	0	0	0	0	0	0	0	0	0	0
NBoG2787	0	0	1	0	0	0	0	0	0	0	0	0	0	0
NBoG2788	0	0	1	0	0	0	0	0	0	0	0	0	0	0
NBoG2789	0	0	1	0	0	0	0	0	0	0	0	0	0	0
NBoG2790	0	0	1	0	0	0	0	0	0	0	0	0	0	0
NBoG2791	0	0	1	0	0	0	0	0	0	0	0	0	0	0
NBoG2792	0	0	1	0	0	0	0	0	0	0	0	0	0	0
NBoG2793	0	0	1	0	0	0	0	0	0	0	0	0	0	0
NBoG2794	0	0	1	0	0	0	0	0	0	0	0	0	0	0
NBoG2795	0	0	1	0	0	0	0	0	0	0	0	0	0	0
NBoG2796	0	0	1	0	0	0	0	0	0	0	0	0	0	0
NBoG2797	0	0	1	0	0	0	0	0	0	0	0	0	0	0
NBoG2798	0	0	1	0	0	0	0	0	0	0	0	0	0	0
NBoG2799	0	0	1	0	0	0	0	0	0	0	0	0	0	0
NBoG2800	0	0	1	0	0	0	0	0	0	0	0	0	0	0
NBoG2801	0	0	1	0	0	0	0	0	0	0	0	0	0	0
NBoG2802	0	0	1	0	0	0	0	0	0	0	0	0	0	0
NBoG2803	0	0	1	0	0	0	0	0	0	0	0	0	0	0
NBoG2804	0	0	1	0	0	0	0	0	0	0	0	0	0	0
NBoG2805	0	0	1	0	0	0	0	0	0	0	0	0	0	0
NBoG2806	0	0	1	0	0	0	0	0	0	0	0	0	0	0
NBoG2807	0	0	1	0	0	0	0	0	0	0	0	0	0	0
NBoG2808	0	0	1	0	0	0	0	0	0	0	0	0	0	0
NBoG2809	0	0	1	0	0	0	0	0	0	0	0	0	0	0
NBoG2810	0	0	1	0	0	0	0	0	0	0	0	0	0	0
NBoG2811	0	0	1	0	0	0	0	0	0	0	0	0	0	0
NBoG2812	0	0	1	0	0	0	0	0	0	0	0	0	0	0
NBoG2813	0	0	1	0	0	0	0	0	0	0	0	0	0	0
NBoG2814	0	0	1	0	0	0	0	0	0	0	0	0	0	0
NBoG2815	0	0	1	0	0	0	0	0	0	0	0	0	0	0
NBoG2816	0	0	1	0	0	0	0	0	0	0	0	0	0	0
NBoG2817	0	0	1	0	0	0	0	0	0	0	0	0	0	0
NBoG2818	0	0	1	0	0	0	0	0	0	0	0	0	0	0
NBoG2819	0	0	1	0	0	0	0	0	0	0	0	0	0	0
NBoG2820	0	0	1	0	0	0	0	0	0	0	0	0	0	0
NBoG2821	0	0	1	0	0	0	0	0	0	0	0	0	0	0
NBoG2822	1	0	0	0	0	0	0	0	0	0	0	0	0	0
NBoG2823	0	0	1	0	0	0	0	0	0	0	0	0	0	0
NBoG2824	0	0	1	0	0	0	0	0	0	0	0	0	0	0
NBoG2825	0	0	1	0	0	0	0	0	0	0	0	0	0	0
NBoG2826	0	0	1	0	0	0	0	0	0	0	0	0	0	0
NBoG2827	0	0	1	0	0	0	0	0	0	0	0	0	0	0
NBoG2828	1	1	0	0	0	0	0	0	0	0	0	0	0	0
NBoG2829	1	0	1	0	0	0	0	0	0	0	0	0	0	0
NBoG2830	0	0	1	0	0	0	0	0	0	0	0	0	0	0
NBoG2831	0	0	1	0	0	0	0	0	0	0	0	0	0	0
NBoG2832	0	0	1	0	0	0	0	0	0	0	0	0	0	0
NBoG2833	0	0	1	0	0	0	0	0	0	0	0	0	0	0
NBoG2834	0	0	1	0	0	0	0	0	0	0	0	0	0	0
NBoG2835	1	0	0	0	0	0	0	0	0	0	0	0	0	0
NBoG2836	0	0	1	0	0	0	0	0	0	0	0	0	0	0
NBoG2837	0	0	1	0	0	0	0	0	0	0	0	0	0	0
NBoG2838	0	0	1	0	0	0	0	0	0	0	0	0	0	0
NBoG2839	0	0	1	0	0	0	0	0	0	0	0	0	0	0
NBoG2840	0	0	1	0	0	0	0	0	0	0	0	0	0	0
NBoG2841	0	0	1	0	0	0	0	0	0	0	0	0	0	0
NBoG2842	0	0	1	0	0	0	0	0	0	0	0	0	0	0
NBoG2843	0	0	1	0	0	0	0	0	0	0	0	0	0	0
NBoG2844	0	0	1	0	0	0	0	0	0	0	0	0	0	0
NBoG2845	0	0	1	0	0	0	0	0	0	0	0	0	0	0
NBoG2846	0	0	1	0	0	0	0	0	0	0	0	0	0	0
NBoG2847	0	0	1	0	0	0	0	0	0	0	0	0	0	0
NBoG2848	0	0	1	0	0	0	0	0	0	0	0	0	0	0
NBoG2849	0	0	1	0	0	0	0	0	0	0	0	0	0	0
NBoG2850	0	0	1	0	0	0	0	0	0	0	0	0	0	0
NBoG2851	0	0	1	0	0	0	0	0	0	0	0	0	0	0
NBoG2852	0	0	1	0	0	0	0	0	0	0	0	0	0	0
NBoG2853	0	0	1	0	0	0	0	0	0	0	0	0	0	0
NBoG2854	0	0	1	0	0	0	0	0	0	0	0	0	0	0
NBoG2855	0	0	1	0	0	0	0	0	0	0	0	0	0	0
NBoG2856	0	1	0	0	0	0	0	0	0	0	0	0	0	0
NBoG2857	0	1	0	0	0	0	0	0	0	0	0	0	0	0
NBoG2858	0	1	0	0	0	0	0	0	0	0	0	0	0	0
NBoG2859	0	1	0	0	0	0	0	0	0	0	0	0	0	0
NBoG2860	0	1	0	0	0	0	0	0	0	0	0	0	0	0
NBoG2861	0	1	0	0	0	0	0	0	0	0	0	0	0	0
NBoG2862	0	1	0	0	0	0	0	0	0	0	0	0	0	0
NBoG2863	0	1	0	0	0	0	0	0	0	0	0	0	0	0
NBoG2864	0	1	0	0	0	0	0	0	0	0	0	0	0	0
NBoG2865	0	1	0	0	0	0	0	0	0	0	0	0	0	0
NBoG2866	0	1	0	0	0	0	0	0	0	0	0	0	0	0
NBoG2867	0	1	0	0	0	0	0	0	0	0	0	0	0	0
NBoG2868	0	1	0	0	0	0	0	0	0	0	0	0	0	0
NBoG2869	0	1	0	0	0	0	0	0	0	0	0	0	0	0
NBoG2870	1	0	0	0	0	0	0	0	0	0	0	0	0	0
NBoG2871	0	1	0	0	0	0	0	0	0	0	0	0	0	0
NBoG2872	0	1	0	0	0	0	0	0	0	0	0	0	0	0
NBoG2873	0	1	0	0	0	0	0	0	0	0	0	0	0	0
NBoG2874	0	1	0	0	0	0	0	0	0	0	0	0	0	0
NBoG2875	1	0	0	0	0	0	0	0	0	0	0	0	0	0
NBoG2876	0	1	0	0	0	0	0	0	0	0	0	0	0	0
NBoG2877	0	1	0	0	0	0	0	0	0	0	0	0	0	0
NBoG2878	1	0	0	0	0	0	0	0	0	0	0	0	0	0
NBoG2879	1	0	0	0	0	0	0	0	0	0	0	0	0	0
NBoG2880	0	1	0	0	0	0	0	0	0	0	0	0	0	0
NBoG2881	1	0	0	0	0	0	0	0	0	0	0	0	0	0
NBoG2882	1	0	0	0	0	0	0	0	0	0	0	0	0	0
NBoG2883	1	0	0	0	0	0	0	0	0	0	0	0	0	0
NBoG2884	0	1	0	0	0	0	0	0	0	0	0	0	0	0
NBoG2885	0	1	0	0	0	0	0	0	0	0	0	0	0	0
NBoG2886	0	1	0	0	0	0	0	0	0	0	0	0	0	0
NBoG2887	1	0	0	0	0	0	0	0	0	0	0	0	0	0
NBoG2888	0	1	0	0	0	0	0	0	0	0	0	0	0	0
NBoG2889	0	1	0	0	0	0	0	0	0	0	0	0	0	0
NBoG2890	0	1	0	0	0	0	0	0	0	0	0	0	0	0
NBoG2891	0	1	0	0	0	0	0	0	0	0	0	0	0	0
NBoG2892	0	0	0	0	0	0	1	0	0	0	0	0	0	0
NBoG2893	0	1	0	0	0	0	0	0	0	0	0	0	0	0
NBoG2894	0	1	0	0	0	0	0	0	0	0	0	0	0	0
NBoG2895	0	1	0	0	0	0	0	0	0	0	0	0	0	0
NBoG2896	0	0	0	1	0	0	0	0	1	0	0	0	0	0
NBoG2897	0	1	0	0	0	0	0	0	0	0	0	0	0	0
NBoG2898	0	1	0	0	0	0	0	0	0	0	0	0	0	0
NBoG2899	0	1	0	0	0	0	0	0	0	0	0	0	0	0
NBoG2900	0	1	0	0	0	0	0	0	0	0	0	0	0	0
NBoG2901	0	1	0	0	0	0	0	0	0	0	0	0	0	0
NBoG2902	0	1	0	0	0	0	0	0	0	0	0	0	0	0
NBoG2903	1	0	0	0	0	0	0	0	0	0	0	0	0	0
NBoG2904	0	1	0	0	0	0	0	0	0	0	0	0	0	0
NBoG2905	0	1	0	0	0	0	0	0	0	0	0	0	0	0
NBoG2906	1	0	0	0	0	0	0	0	0	0	0	0	0	0
NBoG2907	0	1	0	0	0	0	0	0	0	0	0	0	0	0
NBoG2908	1	0	0	0	0	0	0	0	0	0	0	0	0	0
NBoG2909	0	1	0	0	0	0	0	0	0	0	0	0	0	0
NBoG2910	0	1	0	0	0	0	0	0	0	0	0	0	0	0
NBoG2911	0	1	0	0	0	0	0	0	0	0	0	0	0	0
NBoG2912	0	1	0	0	0	0	0	0	0	0	0	0	0	0
NBoG2913	0	1	0	0	0	0	0	0	0	0	0	0	0	0
NBoG2914	0	0	0	0	0	0	0	0	0	1	1	0	0	0
NBoG2915	1	0	0	0	0	0	0	0	0	0	0	0	0	0
NBoG2916	0	1	0	0	0	0	0	0	0	0	0	0	0	0
NBoG2917	0	1	0	0	0	0	0	0	0	0	0	0	0	0
NBoG2918	1	0	0	0	0	0	0	0	0	0	0	0	0	0
NBoG2919	1	0	0	0	0	0	0	0	0	0	0	0	0	0
NBoG2920	0	1	0	0	0	0	0	0	0	0	0	0	0	0
NBoG2921	0	1	0	0	0	0	0	0	0	0	0	0	0	0
NBoG2922	1	0	0	0	0	0	0	0	0	0	0	0	0	0
NBoG2923	0	1	0	0	0	0	0	0	0	0	0	0	0	0
NBoG2924	0	1	0	0	0	0	0	0	0	0	0	0	0	0
NBoG2925	0	1	0	0	0	0	0	0	0	0	0	0	0	0
NBoG2926	0	1	0	0	0	0	0	0	0	0	0	0	0	0
NBoG2927	0	1	0	0	0	0	0	0	0	0	0	0	0	0
NBoG2928	0	1	0	0	0	0	0	0	0	0	0	0	0	0
NBoG2929	0	1	0	0	0	0	0	0	0	0	0	0	0	0
NBoG2930	0	1	0	0	0	0	0	0	0	0	0	0	0	0
NBoG2931	0	1	0	0	0	0	0	0	0	0	0	0	0	0
NBoG2932	0	1	0	0	0	0	0	0	0	0	0	0	0	0
NBoG2933	0	1	0	0	0	0	0	0	0	0	0	0	0	0
NBoG2934	1	0	0	0	0	0	0	0	0	0	0	0	0	0
NBoG2935	0	1	0	0	0	0	0	0	0	0	0	0	0	0
NBoG2936	0	1	0	0	0	0	0	0	0	0	0	0	0	0
NBoG2937	0	1	0	0	0	0	0	0	0	0	0	0	0	0
NBoG2938	0	1	0	0	0	0	0	0	0	0	0	0	0	0
NBoG2939	0	1	0	0	0	0	0	0	0	0	0	0	0	0
NBoG2940	1	0	0	0	0	0	0	0	0	0	0	0	0	0
NBoG2941	0	1	0	0	0	0	0	0	0	0	0	0	0	0
NBoG2942	1	0	0	0	0	0	0	0	0	0	0	0	0	0
NBoG2943	0	1	0	0	0	0	0	0	0	0	0	0	0	0
NBoG2944	0	1	0	0	0	0	0	0	0	0	0	0	0	0
NBoG2945	0	1	0	0	0	0	0	0	0	0	0	0	0	0
NBoG2946	0	1	0	0	0	0	0	0	0	0	0	0	0	0
NBoG2947	1	0	0	0	0	0	0	0	0	0	0	0	0	0
NBoG2948	1	0	0	0	0	0	0	0	0	0	0	0	0	0
NBoG2949	0	1	0	0	0	0	0	0	0	0	0	0	0	0
NBoG2950	1	0	0	0	0	0	0	0	0	0	0	0	0	0
NBoG2951	0	1	0	0	0	0	0	0	0	0	0	0	0	0
NBoG2952	0	1	0	0	0	0	0	0	0	0	0	0	0	0
NBoG2953	0	1	0	0	0	0	0	0	0	0	0	0	0	0
NBoG2954	0	1	0	0	0	0	0	0	0	0	0	0	0	0
NBoG2955	0	1	0	0	0	0	0	0	0	0	0	0	0	0
NBoG2956	0	1	0	0	0	0	0	0	0	0	0	0	0	0
NBoG2957	1	0	0	0	0	0	0	0	0	0	0	0	0	0
NBoG2958	0	1	0	0	0	0	0	0	0	0	0	0	0	0
NBoG2959	1	0	0	0	0	0	0	0	0	0	0	0	0	0
NBoG2960	0	1	0	0	0	0	0	0	0	0	0	0	0	0
NBoG2961	1	0	0	0	0	0	0	0	0	0	0	0	0	0
NBoG2962	1	0	0	0	0	0	0	0	0	0	0	0	0	0
NBoG2963	1	0	0	0	0	0	0	0	0	0	0	0	0	0
NBoG2964	1	0	0	0	0	0	0	0	0	0	0	0	0	0
NBoG2965	0	1	0	0	0	0	0	0	0	0	0	0	0	0
NBoG2966	0	1	0	0	0	0	0	0	0	0	0	0	0	0
NBoG2967	0	1	0	0	0	0	0	0	0	0	0	0	0	0
NBoG2968	0	1	0	0	0	0	0	0	0	0	0	0	0	0
NBoG2969	1	0	0	0	0	0	0	0	0	0	0	0	0	0
NBoG2970	0	1	0	0	0	0	0	0	0	0	0	0	0	0
NBoG2971	0	1	0	0	0	0	0	0	0	0	0	0	0	0
NBoG2972	1	0	0	0	0	0	0	0	0	0	0	0	0	0
NBoG2973	0	1	0	0	0	0	0	0	0	0	0	0	0	0
NBoG2974	0	1	0	0	0	0	0	0	0	0	0	0	0	0
NBoG2975	1	1	0	0	0	0	0	0	0	0	0	0	0	0
NBoG2976	1	1	0	0	0	0	0	0	0	0	0	0	0	0
NBoG2977	0	1	0	0	0	0	0	0	0	0	0	0	0	0
NBoG2978	1	1	0	0	0	0	0	0	0	0	0	0	0	0
NBoG2979	1	1	0	0	0	0	0	0	0	0	0	0	0	0
NBoG2980	0	1	1	0	0	0	0	0	0	0	0	0	0	0
NBoG2981	0	0	0	0	0	0	1	1	0	0	0	0	0	0
NBoG2982	1	1	0	0	0	0	0	0	0	0	0	0	0	0
NBoG2983	1	1	0	0	0	0	0	0	0	0	0	0	0	0
NBoG2984	0	1	0	0	0	1	0	0	0	0	0	0	0	0
NBoG2985	1	1	0	0	0	0	0	0	0	0	0	0	0	0
NBoG2986	0	1	0	0	0	1	0	0	0	0	0	0	0	0
NBoG2987	1	1	0	0	0	0	0	0	0	0	0	0	0	0
NBoG2988	1	1	0	0	0	0	0	0	0	0	0	0	0	0
NBoG2989	1	1	0	0	0	0	0	0	0	0	0	0	0	0
NBoG2990	1	1	0	0	0	0	0	0	0	0	0	0	0	0
NBoG2991	1	0	1	0	0	0	0	0	0	0	0	0	0	0
NBoG2992	1	0	1	0	0	0	0	0	0	0	0	0	0	0
NBoG2993	0	0	0	0	0	0	0	1	0	0	0	0	0	0
NBoG2994	0	0	0	0	0	1	0	0	0	0	0	0	0	0
NBoG2995	0	0	0	0	0	0	1	1	0	0	0	0	0	0
NBoG2996	0	0	0	0	0	0	1	0	0	0	0	0	0	0
NBoG2997	0	0	0	1	0	0	1	0	0	0	0	0	0	0
NBoG2998	0	0	0	0	1	0	1	0	0	0	0	0	0	0
NBoG2999	0	0	0	1	1	0	0	0	0	0	0	0	0	0
NBoG3000	0	0	0	1	1	0	0	0	0	0	0	0	0	0
NBoG3001	0	0	0	1	1	0	0	0	0	0	0	0	0	0
NBoG3002	0	0	0	1	1	0	0	0	0	0	0	0	0	0
NBoG3003	0	0	0	0	1	0	1	0	0	0	0	0	0	0
NBoG3004	0	0	0	0	1	0	1	0	0	0	0	0	0	0
NBoG3005	0	0	0	0	1	0	1	0	0	0	0	0	0	0
NBoG3006	0	0	0	1	1	0	0	0	0	0	0	0	0	0
NBoG3007	0	0	0	0	1	0	1	0	0	0	0	0	0	0
NBoG3008	0	0	0	1	1	0	0	0	0	0	0	0	0	0
NBoG3009	0	0	0	0	1	1	0	0	0	0	0	0	0	0
NBoG3010	0	0	0	1	1	0	0	0	0	0	0	0	0	0
NBoG3011	0	0	0	0	1	1	0	0	0	0	0	0	0	0
NBoG3012	0	0	0	1	1	0	0	0	0	0	0	0	0	0
NBoG3013	0	0	0	0	1	0	1	0	0	0	0	0	0	0
NBoG3014	0	0	0	1	1	0	0	0	0	0	0	0	0	0
NBoG3015	0	0	0	0	1	0	1	0	0	0	0	0	0	0
NBoG3016	0	0	0	0	1	0	1	0	0	0	0	0	0	0
NBoG3017	0	0	0	1	0	0	1	0	0	0	0	0	0	0
NBoG3018	0	0	0	1	0	0	1	0	0	0	0	0	0	0
NBoG3019	0	0	0	1	0	1	0	0	0	0	0	0	0	0
NBoG3020	0	0	0	1	0	1	0	0	0	0	0	0	0	0
NBoG3021	0	0	0	1	0	0	0	0	0	0	0	0	0	0
NBoG3022	0	0	0	1	0	0	1	0	0	0	0	0	0	0
NBoG3023	0	0	0	1	0	0	1	0	0	0	0	0	0	0
NBoG3024	0	0	0	1	0	0	0	0	0	0	0	0	0	0
NBoG3025	0	0	0	1	0	0	1	0	0	0	0	0	0	0
NBoG3026	0	0	0	1	0	0	1	0	0	0	0	0	0	0
NBoG3027	0	0	0	1	0	0	0	0	0	0	0	0	0	0
NBoG3028	0	0	0	1	0	0	1	0	0	0	0	0	0	0
NBoG3029	0	0	0	1	0	0	1	0	0	0	0	0	0	0
NBoG3030	0	0	0	1	0	1	0	0	0	0	0	0	0	0
NBoG3031	0	0	0	1	0	0	0	0	0	0	0	0	0	0
NBoG3032	0	0	0	1	0	1	0	0	0	0	0	0	0	0
NBoG3033	0	0	0	1	0	0	0	0	0	0	0	0	0	0
NBoG3034	0	0	0	1	0	0	0	0	0	0	0	0	0	0
NBoG3035	0	0	0	1	0	0	0	0	0	0	0	0	0	0
NBoG3036	0	0	0	1	0	1	0	0	0	0	0	0	0	0
NBoG3037	0	0	0	1	0	0	1	0	0	0	0	0	0	0
NBoG3038	0	0	0	1	0	0	0	0	0	0	0	1	0	0
NBoG3039	0	0	0	1	0	1	0	0	0	0	0	0	0	0
NBoG3040	0	0	0	1	0	0	1	0	0	0	0	0	0	0
NBoG3041	0	0	0	1	0	0	1	0	0	0	0	0	0	0
NBoG3042	0	0	0	1	0	0	1	0	0	0	0	0	0	0
NBoG3043	0	0	0	1	0	0	0	0	1	0	0	0	0	0
NBoG3044	0	0	0	0	0	0	0	0	0	1	1	0	0	0
NBoG3045	0	0	0	1	0	0	0	0	1	0	0	0	0	0
NBoG3046	0	0	0	1	0	0	0	0	1	0	0	0	0	0
NBoG3047	0	0	0	1	0	0	0	0	1	0	0	0	0	0
NBoG3048	0	0	0	1	0	0	0	0	0	0	1	0	0	0
NBoG3049	0	0	0	0	0	0	1	0	1	0	0	0	0	0
NBoG3050	0	0	0	1	0	0	0	0	0	0	0	0	0	0
NBoG3051	0	0	0	1	0	0	1	0	0	0	0	0	0	0
NBoG3052	0	0	0	1	0	0	1	0	0	0	0	0	0	0
NBoG3053	0	0	0	1	0	0	1	0	0	0	0	0	0	0
NBoG3054	0	0	0	1	0	0	0	1	0	0	0	0	0	0
NBoG3055	0	0	0	1	0	0	1	0	0	0	0	0	0	0
NBoG3056	0	0	0	1	0	0	0	1	0	0	0	0	0	0
NBoG3057	0	0	0	1	0	0	1	0	0	0	0	0	0	0
NBoG3058	0	0	0	1	0	0	1	0	0	0	0	0	0	0
NBoG3059	0	0	0	1	0	0	1	0	0	0	0	0	0	0
NBoG3060	0	0	0	1	0	0	1	0	0	0	0	0	0	0
NBoG3061	0	0	0	1	0	0	1	0	0	0	0	0	0	0
NBoG3062	0	0	0	1	0	0	1	0	0	0	0	0	0	0
NBoG3063	0	0	0	1	0	0	1	0	0	0	0	0	0	0
NBoG3064	0	0	0	1	0	0	0	1	0	0	0	0	0	0
NBoG3065	0	0	0	1	0	0	1	0	0	0	0	0	0	0
NBoG3066	0	0	0	1	0	0	1	0	0	0	0	0	0	0
NBoG3067	0	0	0	1	0	0	0	1	0	0	0	0	0	0
NBoG3068	0	0	0	1	0	0	1	0	0	0	0	0	0	0
NBoG3069	0	0	0	1	0	0	1	0	0	0	0	0	0	0
NBoG3070	0	0	0	1	0	0	1	0	0	0	0	0	0	0
NBoG3071	0	0	0	1	0	0	0	1	0	0	0	0	0	0
NBoG3072	0	0	0	0	0	0	0	0	1	0	0	1	0	0
NBoG3073	0	0	0	0	0	0	0	0	0	0	0	1	1	0
NBoG3074	0	0	0	0	0	0	0	0	0	0	0	1	1	0
NBoG3075	0	0	0	0	0	0	0	0	0	0	0	1	1	0
NBoG3076	0	0	0	0	0	0	0	0	0	0	0	1	1	0
NBoG3077	0	0	0	0	0	0	0	0	0	0	0	1	1	0
NBoG3078	0	0	0	0	0	0	0	0	0	1	1	0	0	0
NBoG3079	0	0	0	0	0	0	0	0	0	1	1	0	0	0
NBoG3080	0	0	0	0	0	0	0	0	0	0	0	1	1	0
NBoG3081	0	0	0	0	0	0	0	0	0	0	0	1	1	0
NBoG3082	0	0	0	0	0	0	0	0	0	0	0	1	1	0
NBoG3083	0	0	0	0	0	0	0	0	0	0	0	1	1	0
NBoG3084	0	0	0	0	0	0	0	0	0	0	0	1	1	0
NBoG3085	0	0	0	0	0	0	0	0	0	0	0	1	1	0
NBoG3086	0	0	0	0	0	0	0	0	0	0	0	1	1	0
NBoG3087	0	0	0	0	0	0	0	0	0	0	0	1	1	0
NBoG3088	0	0	0	0	0	0	0	0	0	0	0	1	1	0
NBoG3089	0	0	0	0	0	0	0	0	0	0	0	1	1	0
NBoG3090	0	0	0	0	0	1	1	0	0	0	0	0	0	0
NBoG3091	0	0	0	0	0	0	0	0	0	0	0	1	1	0
NBoG3092	0	0	0	0	0	0	0	0	0	0	0	1	1	0
NBoG3093	0	0	0	0	0	0	0	0	0	0	0	1	1	0
NBoG3094	0	0	0	0	0	0	0	0	0	0	1	1	0	0
NBoG3095	0	0	0	0	0	0	0	0	0	0	0	1	1	0
NBoG3096	0	0	0	0	0	0	0	0	0	0	0	1	1	0
NBoG3097	0	0	0	0	0	0	0	0	0	0	0	1	1	0
NBoG3098	0	0	0	0	0	0	0	0	0	0	0	1	1	0
NBoG3099	0	0	0	0	0	0	1	0	1	0	0	0	0	0
NBoG3100	0	0	0	0	0	0	1	0	1	0	0	0	0	0
NBoG3101	0	0	0	0	0	0	1	0	1	0	0	0	0	0
NBoG3102	0	0	0	0	0	0	0	0	1	0	1	0	0	0
NBoG3103	0	0	0	0	0	0	1	0	1	0	0	0	0	0
NBoG3104	0	0	0	0	0	1	1	0	0	0	0	0	0	0
NBoG3105	0	0	0	0	0	1	0	1	0	0	0	0	0	0
NBoG3106	0	0	0	0	0	1	1	0	0	0	0	0	0	0
NBoG3107	0	0	0	0	0	1	0	1	0	0	0	0	0	0
NBoG3108	0	0	0	0	0	1	1	0	0	0	0	0	0	0
NBoG3109	0	0	0	0	0	1	1	0	0	0	0	0	0	0
NBoG3110	0	0	0	0	0	1	1	0	0	0	0	0	0	0
NBoG3111	0	0	0	0	0	1	1	0	0	0	0	0	0	0
NBoG3112	0	0	0	0	0	1	1	0	0	0	0	0	0	0
NBoG3113	0	0	0	0	0	1	1	0	0	0	0	0	0	0
NBoG3114	0	0	0	0	0	0	1	1	0	0	0	0	0	0
NBoG3115	0	0	0	0	0	1	1	0	0	0	0	0	0	0
NBoG3116	0	0	0	0	0	1	1	0	0	0	0	0	0	0
NBoG3117	0	0	0	0	0	1	0	1	0	0	0	0	0	0
NBoG3118	0	0	0	0	0	1	1	0	0	0	0	0	0	0
NBoG3119	0	0	0	0	0	1	1	0	0	0	0	0	0	0
NBoG3120	0	0	0	0	0	1	1	0	0	0	0	0	0	0
NBoG3121	0	0	0	0	0	1	1	0	0	0	0	0	0	0
NBoG3122	0	0	0	0	0	1	1	0	0	0	0	0	0	0
NBoG3123	0	0	0	0	0	1	1	0	0	0	0	0	0	0
NBoG3124	0	0	0	0	0	1	1	0	0	0	0	0	0	0
NBoG3125	0	0	0	0	0	1	1	0	0	0	0	0	0	0
NBoG3126	0	0	0	0	0	1	1	0	0	0	0	0	0	0
NBoG3127	0	0	0	0	0	1	1	0	0	0	0	0	0	0
NBoG3128	0	0	0	0	0	1	1	0	0	0	0	0	0	0
NBoG3129	0	0	0	0	0	1	0	1	0	0	0	0	0	0
NBoG3130	0	0	0	0	0	0	1	1	0	0	0	0	0	0
NBoG3131	0	0	0	0	0	0	1	1	0	0	0	0	0	0
NBoG3132	0	0	0	0	0	0	1	1	0	0	0	0	0	0
NBoG3133	0	0	0	0	0	0	1	1	0	0	0	0	0	0
NBoG3134	0	0	0	0	0	0	1	1	0	0	0	0	0	0
NBoG3135	0	0	0	0	0	0	1	1	0	0	0	0	0	0
NBoG3136	0	0	0	0	0	0	1	1	0	0	0	0	0	0
NBoG3137	0	0	0	0	0	0	1	1	0	0	0	0	0	0
NBoG3138	0	0	0	0	0	0	1	1	0	0	0	0	0	0
NBoG3139	0	0	0	0	0	0	1	1	0	0	0	0	0	0
NBoG3140	0	0	0	0	0	0	1	1	0	0	0	0	0	0
NBoG3141	0	0	0	0	0	0	1	1	0	0	0	0	0	0
NBoG3142	0	0	0	0	0	0	1	1	0	0	0	0	0	0
NBoG3143	0	0	0	0	0	0	1	1	0	0	0	0	0	0
NBoG3144	0	0	0	0	0	0	1	1	0	0	0	0	0	0
NBoG3145	0	0	0	0	0	0	1	1	0	0	0	0	0	0
NBoG3146	0	0	0	0	0	0	1	1	0	0	0	0	0	0
NBoG3147	0	0	0	0	0	0	1	1	0	0	0	0	0	0
NBoG3148	0	0	0	0	0	0	1	1	0	0	0	0	0	0
NBoG3149	0	0	0	0	0	0	1	1	0	0	0	0	0	0
NBoG3150	0	0	0	0	0	0	1	1	0	0	0	0	0	0
NBoG3151	0	0	0	0	0	0	1	1	0	0	0	0	0	0
NBoG3152	0	0	0	0	0	0	1	1	0	0	0	0	0	0
NBoG3153	0	0	0	0	0	0	1	1	0	0	0	0	0	0
NBoG3154	0	0	0	0	0	0	1	1	0	0	0	0	0	0
NBoG3155	0	0	0	0	0	0	1	1	0	0	0	0	0	0
NBoG3156	0	0	0	0	0	0	1	1	0	0	0	0	0	0
NBoG3157	0	0	0	0	0	0	1	1	0	0	0	0	0	0
NBoG3158	0	0	0	0	0	0	1	1	0	0	0	0	0	0
NBoG3159	0	0	0	0	0	0	1	1	0	0	0	0	0	0
NBoG3160	0	0	0	0	0	0	1	1	0	0	0	0	0	0
NBoG3161	0	0	0	0	0	0	1	1	0	0	0	0	0	0
NBoG3162	0	0	0	0	0	0	1	1	0	0	0	0	0	0
NBoG3163	0	0	0	0	0	0	1	1	0	0	0	0	0	0
NBoG3164	0	0	0	0	0	0	1	1	0	0	0	0	0	0
NBoG3165	0	0	0	0	0	0	1	1	0	0	0	0	0	0
NBoG3166	0	0	0	0	0	0	1	1	0	0	0	0	0	0
NBoG3167	0	0	0	0	0	0	1	1	0	0	0	0	0	0
NBoG3168	0	0	0	0	0	0	1	1	0	0	0	0	0	0
NBoG3169	0	0	0	0	0	0	1	1	0	0	0	0	0	0
NBoG3170	0	0	0	0	0	0	1	1	0	0	0	0	0	0
NBoG3171	0	0	0	0	0	0	1	1	0	0	0	0	0	0
NBoG3172	0	0	0	0	0	0	1	1	0	0	0	0	0	0
NBoG3173	0	0	0	0	0	0	1	1	0	0	0	0	0	0
NBoG3174	0	0	0	0	0	0	1	1	0	0	0	0	0	0
NBoG3175	0	0	0	0	0	0	1	1	0	0	0	0	0	0
NBoG3176	0	0	0	0	0	0	1	1	0	0	0	0	0	0
NBoG3177	0	0	0	0	0	0	1	1	0	0	0	0	0	0
NBoG3178	0	0	0	0	0	0	1	1	0	0	0	0	0	0
NBoG3179	0	0	0	0	0	0	1	1	0	0	0	0	0	0
NBoG3180	0	0	0	0	0	0	1	1	0	0	0	0	0	0
NBoG3181	0	0	0	0	0	0	1	1	0	0	0	0	0	0
NBoG3182	0	0	0	0	0	0	1	1	0	0	0	0	0	0
NBoG3183	0	0	0	0	0	0	1	1	0	0	0	0	0	0
NBoG3184	0	0	0	0	0	0	1	1	0	0	0	0	0	0
NBoG3185	0	0	0	0	0	0	1	1	0	0	0	0	0	0
NBoG3186	0	0	0	0	0	0	1	1	0	0	0	0	0	0
NBoG3187	0	0	0	0	0	0	1	1	0	0	0	0	0	0
NBoG3188	0	0	0	0	0	0	1	1	0	0	0	0	0	0
NBoG3189	0	0	0	0	0	0	0	1	0	0	0	0	0	0
NBoG3190	0	0	0	0	0	0	1	1	0	0	0	0	0	0
NBoG3191	0	0	0	0	0	0	1	1	0	0	0	0	0	0
NBoG3192	0	0	0	0	0	0	1	1	0	0	0	0	0	0
NBoG3193	0	0	0	0	0	0	1	1	0	0	0	0	0	0
NBoG3194	0	0	0	0	0	0	1	1	0	0	0	0	0	0
NBoG3195	0	0	0	0	0	0	1	1	0	0	0	0	0	0
NBoG3196	0	0	0	0	0	0	1	1	0	0	0	0	0	0
NBoG3197	1	0	0	0	0	0	1	0	0	0	0	0	0	0
NBoG3198	0	0	0	0	0	0	1	0	0	1	0	0	0	0
NBoG3199	0	0	0	0	0	0	1	0	0	0	0	0	0	0
NBoG3200	1	0	0	0	0	0	1	0	0	0	0	0	0	0
NBoG3201	0	0	0	0	0	0	1	0	0	0	0	0	0	0
NBoG3202	0	0	0	0	0	0	1	0	0	0	0	0	0	0
NBoG3203	0	0	0	0	0	0	0	0	0	1	1	0	0	0
NBoG3204	1	0	0	0	0	0	0	0	0	0	0	0	0	0
NBoG3205	1	0	0	0	0	0	0	0	0	0	0	0	0	0
NBoG3206	0	0	0	0	0	0	0	0	0	1	1	0	0	0
NBoG3207	0	0	0	0	0	0	0	0	0	1	1	0	0	0
NBoG3208	0	0	0	0	0	0	0	0	0	1	1	0	0	0
NBoG3209	0	0	0	0	0	0	0	0	0	1	1	0	0	0
NBoG3210	0	0	0	0	0	0	0	0	0	1	1	0	0	0
NBoG3211	0	0	0	0	0	0	0	0	0	1	1	0	0	0
NBoG3212	0	0	0	0	0	0	0	0	0	1	1	0	0	0
NBoG3213	0	0	0	0	0	0	0	0	0	1	1	0	0	0
NBoG3214	0	0	0	0	0	0	0	0	0	1	1	0	0	0
NBoG3215	0	0	0	0	0	0	0	0	0	1	1	0	0	0
NBoG3216	0	0	0	0	0	0	0	0	0	1	1	0	0	0
NBoG3217	0	0	0	0	0	0	0	0	0	1	1	0	0	0
NBoG3218	0	0	0	0	0	0	0	0	0	1	1	0	0	0
NBoG3219	0	0	0	0	0	0	0	0	0	1	1	0	0	0
NBoG3220	0	0	0	0	0	0	0	0	0	1	1	0	0	0
NBoG3221	0	0	0	0	0	0	0	0	0	1	1	0	0	0
NBoG3222	0	0	0	0	0	0	0	0	0	1	1	0	0	0
NBoG3223	0	0	0	0	0	0	0	0	0	1	1	0	0	0
NBoG3224	0	0	0	0	0	0	0	0	0	1	1	0	0	0
NBoG3225	0	0	0	0	0	0	0	0	0	1	1	0	0	0
NBoG3226	0	0	0	0	0	0	0	0	0	1	1	0	0	0
NBoG3227	0	0	0	0	0	0	0	0	0	1	1	0	0	0
NBoG3228	0	0	0	0	0	0	0	0	0	1	1	0	0	0
NBoG3229	0	0	0	0	0	0	0	0	0	1	1	0	0	0
NBoG3230	0	0	0	0	0	0	0	0	0	1	1	0	0	0
NBoG3231	0	0	0	0	0	0	0	0	0	1	1	0	0	0
NBoG3232	0	0	0	0	0	0	0	0	0	1	1	0	0	0
NBoG3233	0	0	0	0	0	0	0	0	0	1	1	0	0	0
NBoG3234	0	0	0	0	0	0	0	0	0	1	1	0	0	0
NBoG3235	0	0	0	0	0	0	0	0	0	1	1	0	0	0
NBoG3236	0	0	0	0	0	0	0	0	0	1	1	0	0	0
NBoG3237	0	0	0	0	0	0	0	0	0	1	1	0	0	0
NBoG3238	0	0	0	0	0	0	0	0	0	1	1	0	0	0
NBoG3239	0	0	0	0	0	0	0	0	0	1	1	0	0	0
NBoG3240	0	0	0	0	0	0	0	0	0	1	1	0	0	0
NBoG3241	0	0	0	0	0	0	0	0	0	1	1	0	0	0
NBoG3242	0	0	0	0	0	0	0	0	0	1	1	0	0	0
NBoG3243	0	0	0	0	0	0	0	0	0	1	1	0	0	0
NBoG3244	0	0	0	0	0	0	0	0	0	1	1	0	0	0
NBoG3245	0	0	0	0	0	0	0	0	0	1	1	0	0	0
NBoG3246	0	0	0	0	0	0	0	0	0	1	1	0	0	0
NBoG3247	0	0	0	0	0	0	0	0	0	1	1	0	0	0
NBoG3248	0	0	0	0	0	0	0	0	0	1	1	0	0	0
NBoG3249	0	0	0	0	0	0	0	0	0	1	1	0	0	0
NBoG3250	0	0	0	0	0	0	0	0	0	1	1	0	0	0
NBoG3251	0	0	0	0	0	0	0	0	0	1	1	0	0	0
NBoG3252	0	0	0	0	0	0	0	0	0	1	1	0	0	0
NBoG3253	0	0	0	0	0	0	0	0	0	1	1	0	0	0
NBoG3254	0	0	0	0	0	0	0	0	0	1	1	0	0	0
NBoG3255	0	0	0	0	0	0	0	0	0	0	1	0	1	0
NBoG3256	0	0	0	0	0	0	0	0	0	1	0	0	1	0
NBoG3257	0	0	1	0	0	0	0	0	0	0	0	0	0	0
NBoG3258	0	0	1	0	0	0	0	0	0	0	0	0	0	0
NBoG3259	0	0	1	0	0	0	0	0	0	0	0	0	0	0
NBoG3260	0	0	1	0	0	0	0	0	0	0	0	0	0	0
NBoG3261	0	0	1	0	0	0	0	0	0	0	0	0	0	0
NBoG3262	0	0	1	0	0	0	0	0	0	0	0	0	0	0
NBoG3263	0	0	1	0	0	0	0	0	0	0	0	0	0	0
NBoG3264	0	0	1	0	0	0	0	0	0	0	0	0	0	0
NBoG3265	0	0	1	0	0	0	0	0	0	0	0	0	0	0
NBoG3266	0	0	1	0	0	0	0	0	0	0	0	0	0	0
NBoG3267	0	0	1	0	0	0	0	0	0	0	0	0	0	0
NBoG3268	0	0	1	0	0	0	0	0	0	0	0	0	0	0
NBoG3269	0	0	1	0	0	0	0	0	0	0	0	0	0	0
NBoG3270	0	0	1	0	0	0	0	0	0	0	0	0	0	0
NBoG3271	0	0	1	0	0	0	0	0	0	0	0	0	0	0
NBoG3272	0	0	1	0	0	0	0	0	0	0	0	0	0	0
NBoG3273	0	0	1	0	0	0	0	0	0	0	0	0	0	0
NBoG3274	0	0	1	0	0	0	0	0	0	0	0	0	0	0
NBoG3275	0	0	1	0	0	0	0	0	0	0	0	0	0	0
NBoG3276	0	0	1	0	0	0	0	0	0	0	0	0	0	0
NBoG3277	0	0	1	0	0	0	0	0	0	0	0	0	0	0
NBoG3278	0	0	1	0	0	0	0	0	0	0	0	0	0	0
NBoG3279	0	0	1	0	0	0	0	0	0	0	0	0	0	0
NBoG3280	0	0	1	0	0	0	0	0	0	0	0	0	0	0
NBoG3281	0	0	1	0	0	0	0	0	0	0	0	0	0	0
NBoG3282	0	0	1	0	0	0	0	0	0	0	0	0	0	0
NBoG3283	0	0	1	0	0	0	0	0	0	0	0	0	0	0
NBoG3284	0	0	1	0	0	0	0	0	0	0	0	0	0	0
NBoG3285	0	0	1	0	0	0	0	0	0	0	0	0	0	0
NBoG3286	0	0	1	0	0	0	0	0	0	0	0	0	0	0
NBoG3287	0	0	1	0	0	0	0	0	0	0	0	0	0	0
NBoG3288	0	0	1	0	0	0	0	0	0	0	0	0	0	0
NBoG3289	0	0	1	0	0	0	0	0	0	0	0	0	0	0
NBoG3290	0	0	1	0	0	0	0	0	0	0	0	0	0	0
NBoG3291	0	0	1	0	0	0	0	0	0	0	0	0	0	0
NBoG3292	0	0	1	0	0	0	0	0	0	0	0	0	0	0
NBoG3293	0	0	1	0	0	0	0	0	0	0	0	0	0	0
NBoG3294	0	0	1	0	0	0	0	0	0	0	0	0	0	0
NBoG3295	0	0	1	0	0	0	0	0	0	0	0	0	0	0
NBoG3296	0	0	1	0	0	0	0	0	0	0	0	0	0	0
NBoG3297	0	0	1	0	0	0	0	0	0	0	0	0	0	0
NBoG3298	0	0	1	0	0	0	0	0	0	0	0	0	0	0
NBoG3299	0	0	1	0	0	0	0	0	0	0	0	0	0	0
NBoG3300	0	0	1	0	0	0	0	0	0	0	0	0	0	0
NBoG3301	0	0	1	0	0	0	0	0	0	0	0	0	0	0
NBoG3302	0	0	1	0	0	0	0	0	0	0	0	0	0	0
NBoG3303	0	0	1	0	0	0	0	0	0	0	0	0	0	0
NBoG3304	0	0	1	0	0	0	0	0	0	0	0	0	0	0
NBoG3305	0	0	0	0	1	0	0	0	0	0	0	0	0	0
NBoG3306	0	0	0	0	1	0	0	0	0	0	0	0	0	0
NBoG3307	0	0	0	0	1	0	0	0	0	0	0	0	0	0
NBoG3308	0	0	0	0	1	0	0	0	0	0	0	0	0	0
NBoG3309	0	0	0	0	1	0	0	0	0	0	0	0	0	0
NBoG3310	0	0	0	0	1	0	0	0	0	0	0	0	0	0
NBoG3311	0	0	0	0	1	0	0	0	0	0	0	0	0	0
NBoG3312	0	0	0	0	1	0	0	0	0	0	0	0	0	0
NBoG3313	0	0	0	0	1	0	0	0	0	0	0	0	0	0
NBoG3314	0	0	0	0	1	0	0	0	0	0	0	0	0	0
NBoG3315	0	0	0	0	1	0	0	0	0	0	0	0	0	0
NBoG3316	0	0	0	0	1	0	0	0	0	0	0	0	0	0
NBoG3317	0	0	0	0	1	0	0	0	0	0	0	0	0	0
NBoG3318	0	0	0	0	1	0	0	0	0	0	0	0	0	0
NBoG3319	0	0	0	0	1	0	0	0	0	0	0	0	0	0
NBoG3320	0	0	0	0	1	0	0	0	0	0	0	0	0	0
NBoG3321	0	0	0	0	1	0	0	0	0	0	0	0	0	0
NBoG3322	0	0	0	0	1	0	0	0	0	0	0	0	0	0
NBoG3323	0	0	0	0	1	0	0	0	0	0	0	0	0	0
NBoG3324	0	0	0	0	1	0	0	0	0	0	0	0	0	0
NBoG3325	0	0	0	0	1	0	0	0	0	0	0	0	0	0
NBoG3326	0	0	0	0	1	0	0	0	0	0	0	0	0	0
NBoG3327	0	0	0	0	1	0	0	0	0	0	0	0	0	0
NBoG3328	0	0	0	0	1	0	0	0	0	0	0	0	0	0
NBoG3329	0	0	0	0	1	0	0	0	0	0	0	0	0	0
NBoG3330	0	0	0	0	1	0	0	0	0	0	0	0	0	0
NBoG3331	0	0	0	0	1	0	0	0	0	0	0	0	0	0
NBoG3332	0	0	0	0	1	0	0	0	0	0	0	0	0	0
NBoG3333	0	0	0	0	1	0	0	0	0	0	0	0	0	0
NBoG3334	0	0	0	0	1	0	0	0	0	0	0	0	0	0
NBoG3335	0	0	0	0	1	0	0	0	0	0	0	0	0	0
NBoG3336	0	0	0	0	1	0	0	0	0	0	0	0	0	0
NBoG3337	0	0	0	0	1	0	0	0	0	0	0	0	0	0
NBoG3338	0	0	0	0	1	0	0	0	0	0	0	0	0	0
NBoG3339	0	0	0	0	1	0	0	0	0	0	0	0	0	0
NBoG3340	0	0	0	0	1	0	0	0	0	0	0	0	0	0
NBoG3341	0	0	0	0	1	0	0	0	0	0	0	0	0	0
NBoG3342	0	0	0	0	1	0	0	0	0	0	0	0	0	0
NBoG3343	0	0	0	0	1	0	0	0	0	0	0	0	0	0
NBoG3344	0	0	0	0	1	0	0	0	0	0	0	0	0	0
NBoG3345	0	0	0	0	1	0	0	0	0	0	0	0	0	0
NBoG3346	0	0	0	0	1	0	0	0	0	0	0	0	0	0
NBoG3347	0	0	0	0	1	0	0	0	0	0	0	0	0	0
NBoG3348	0	0	0	0	1	0	0	0	0	0	0	0	0	0
NBoG3349	0	0	0	0	1	0	0	0	0	0	0	0	0	0
NBoG3350	0	0	0	0	1	0	0	0	0	0	0	0	0	0
NBoG3351	0	0	0	0	1	0	0	0	0	0	0	0	0	0
NBoG3352	0	0	0	0	1	0	0	0	0	0	0	0	0	0
NBoG3353	0	0	0	0	1	0	0	0	0	0	0	0	0	0
NBoG3354	0	0	0	0	1	0	0	0	0	0	0	0	0	0
NBoG3355	0	0	0	0	1	0	0	0	0	0	0	0	0	0
NBoG3356	0	0	0	0	1	0	0	0	0	0	0	0	0	0
NBoG3357	0	0	0	0	1	0	0	0	0	0	0	0	0	0
NBoG3358	0	0	0	0	1	0	0	0	0	0	0	0	0	0
NBoG3359	0	0	0	0	1	0	0	0	0	0	0	0	0	0
NBoG3360	0	0	0	0	1	0	0	0	0	0	0	0	0	0
NBoG3361	0	0	0	0	1	0	0	0	0	0	0	0	0	0
NBoG3362	0	0	0	0	1	0	0	0	0	0	0	0	0	0
NBoG3363	0	0	0	0	1	0	0	0	0	0	0	0	0	0
NBoG3364	0	0	0	0	1	0	0	0	0	0	0	0	0	0
NBoG3365	0	0	0	0	1	0	0	0	0	0	0	0	0	0
NBoG3366	0	0	0	0	1	0	0	0	0	0	0	0	0	0
NBoG3367	0	0	0	0	1	0	0	0	0	0	0	0	0	0
NBoG3368	0	0	0	0	1	0	0	0	0	0	0	0	0	0
NBoG3369	0	0	0	0	1	0	0	0	0	0	0	0	0	0
NBoG3370	0	0	0	0	1	0	0	0	0	0	0	0	0	0
NBoG3371	0	0	0	0	1	0	0	0	0	0	0	0	0	0
NBoG3372	0	0	0	0	1	0	0	0	0	0	0	0	0	0
NBoG3373	0	0	0	0	1	0	0	0	0	0	0	0	0	0
NBoG3374	0	0	0	0	1	0	0	0	0	0	0	0	0	0
NBoG3375	0	0	0	0	1	0	0	0	0	0	0	0	0	0
NBoG3376	0	0	0	0	1	0	0	0	0	0	0	0	0	0
NBoG3377	0	0	0	0	1	0	0	0	0	0	0	0	0	0
NBoG3378	0	0	0	0	1	0	0	0	0	0	0	0	0	0
NBoG3379	0	0	0	0	1	0	0	0	0	0	0	0	0	0
NBoG3380	0	0	0	0	1	0	0	0	0	0	0	0	0	0
NBoG3381	0	0	0	0	1	0	0	0	0	0	0	0	0	0
NBoG3382	0	0	0	0	1	0	0	0	0	0	0	0	0	0
NBoG3383	0	0	0	0	1	0	0	0	0	0	0	0	0	0
NBoG3384	0	0	0	0	1	0	0	0	0	0	0	0	0	0
NBoG3385	0	0	0	0	1	0	0	0	0	0	0	0	0	0
NBoG3386	0	0	0	0	1	0	0	0	0	0	0	0	0	0
NBoG3387	0	0	0	0	1	0	0	0	0	0	0	0	0	0
NBoG3388	0	0	0	0	1	0	0	0	0	0	0	0	0	0
NBoG3389	0	0	0	0	1	0	0	0	0	0	0	0	0	0
NBoG3390	0	0	0	0	1	0	0	0	0	0	0	0	0	0
NBoG3391	0	0	0	0	1	0	0	0	0	0	0	0	0	0
NBoG3392	0	0	0	0	1	0	0	0	0	0	0	0	0	0
NBoG3393	0	0	0	0	1	0	0	0	0	0	0	0	0	0
NBoG3394	0	0	0	0	1	0	0	0	0	0	0	0	0	0
NBoG3395	0	0	0	0	1	0	0	0	0	0	0	0	0	0
NBoG3396	0	0	0	0	1	0	0	0	0	0	0	0	0	0
NBoG3397	0	0	0	0	1	0	0	0	0	0	0	0	0	0
NBoG3398	0	0	0	0	1	0	0	0	0	0	0	0	0	0
NBoG3399	0	0	0	0	1	0	0	0	0	0	0	0	0	0
NBoG3400	0	0	0	0	1	0	0	0	0	0	0	0	0	0
NBoG3401	0	0	0	0	1	0	0	0	0	0	0	0	0	0
NBoG3402	0	0	0	0	1	0	0	0	0	0	0	0	0	0
NBoG3403	0	0	0	0	1	0	0	0	0	0	0	0	0	0
NBoG3404	0	0	0	0	1	0	0	0	0	0	0	0	0	0
NBoG3405	0	0	0	0	1	0	0	0	0	0	0	0	0	0
NBoG3406	0	0	0	0	1	0	0	0	0	0	0	0	0	0
NBoG3407	0	0	0	0	1	0	0	0	0	0	0	0	0	0
NBoG3408	0	0	0	0	1	0	0	0	0	0	0	0	0	0
NBoG3409	0	0	0	0	1	0	0	0	0	0	0	0	0	0
NBoG3410	0	0	0	0	1	0	0	0	0	0	0	0	0	0
NBoG3411	0	0	0	0	1	0	0	0	0	0	0	0	0	0
NBoG3412	0	0	0	0	1	0	0	0	0	0	0	0	0	0
NBoG3413	0	0	0	0	1	0	0	0	0	0	0	0	0	0
NBoG3414	0	0	0	0	1	0	0	0	0	0	0	0	0	0
NBoG3415	0	0	0	0	1	0	0	0	0	0	0	0	0	0
NBoG3416	0	0	0	0	1	0	0	0	0	0	0	0	0	0
NBoG3417	0	0	0	0	1	0	0	0	0	0	0	0	0	0
NBoG3418	0	0	0	0	1	0	0	0	0	0	0	0	0	0
NBoG3419	0	0	0	0	1	0	0	0	0	0	0	0	0	0
NBoG3420	0	0	0	0	1	0	0	0	0	0	0	0	0	0
NBoG3421	0	0	0	0	1	0	0	0	0	0	0	0	0	0
NBoG3422	0	0	0	0	1	0	0	0	0	0	0	0	0	0
NBoG3423	0	0	0	0	1	0	0	0	0	0	0	0	0	0
NBoG3424	0	0	0	0	1	0	0	0	0	0	0	0	0	0
NBoG3425	0	0	0	0	1	0	0	0	0	0	0	0	0	0
NBoG3426	0	0	0	0	1	0	0	0	0	0	0	0	0	0
NBoG3427	0	0	0	0	1	0	0	0	0	0	0	0	0	0
NBoG3428	0	0	0	0	1	0	0	0	0	0	0	0	0	0
NBoG3429	0	0	0	0	1	0	0	0	0	0	0	0	0	0
NBoG3430	0	0	0	0	1	0	0	0	0	0	0	0	0	0
NBoG3431	0	0	0	0	1	0	0	0	0	0	0	0	0	0
NBoG3432	0	0	0	0	1	0	0	0	0	0	0	0	0	0
NBoG3433	0	0	0	0	1	0	0	0	0	0	0	0	0	0
NBoG3434	0	0	0	0	1	0	0	0	0	0	0	0	0	0
NBoG3435	0	0	0	0	1	0	0	0	0	0	0	0	0	0
NBoG3436	0	0	0	0	1	0	0	0	0	0	0	0	0	0
NBoG3437	0	0	0	0	1	0	0	0	0	0	0	0	0	0
NBoG3438	0	0	0	0	1	0	0	0	0	0	0	0	0	0
NBoG3439	0	0	0	0	1	0	0	0	0	0	0	0	0	0
NBoG3440	0	0	0	0	1	0	0	0	0	0	0	0	0	0
NBoG3441	0	0	0	0	1	0	0	0	0	0	0	0	0	0
NBoG3442	0	0	0	0	1	0	0	0	0	0	0	0	0	0
NBoG3443	0	0	0	0	1	0	0	0	0	0	0	0	0	0
NBoG3444	0	0	0	0	1	0	0	0	0	0	0	0	0	0
NBoG3445	0	0	0	0	1	0	0	0	0	0	0	0	0	0
NBoG3446	0	0	0	0	1	0	0	0	0	0	0	0	0	0
NBoG3447	0	0	0	0	1	0	0	0	0	0	0	0	0	0
NBoG3448	0	0	0	0	1	0	0	0	0	0	0	0	0	0
NBoG3449	0	0	0	0	1	0	0	0	0	0	0	0	0	0
NBoG3450	0	0	0	0	1	0	0	0	0	0	0	0	0	0
NBoG3451	0	0	0	0	1	0	0	0	0	0	0	0	0	0
NBoG3452	0	0	0	0	1	0	0	0	0	0	0	0	0	0
NBoG3453	0	0	0	0	1	0	0	0	0	0	0	0	0	0
NBoG3454	0	0	0	0	1	0	0	0	0	0	0	0	0	0
NBoG3455	0	0	0	0	1	0	0	0	0	0	0	0	0	0
NBoG3456	0	0	0	0	1	0	0	0	0	0	0	0	0	0
NBoG3457	0	0	0	0	1	0	0	0	0	0	0	0	0	0
NBoG3458	0	0	0	0	1	0	0	0	0	0	0	0	0	0
NBoG3459	0	0	0	0	1	0	0	0	0	0	0	0	0	0
NBoG3460	0	0	0	0	1	0	0	0	0	0	0	0	0	0
NBoG3461	0	0	0	0	1	0	0	0	0	0	0	0	0	0
NBoG3462	0	0	0	0	1	0	0	0	0	0	0	0	0	0
NBoG3463	0	0	0	0	1	0	0	0	0	0	0	0	0	0
NBoG3464	0	0	0	0	1	0	0	0	0	0	0	0	0	0
NBoG3465	0	0	0	0	1	0	0	0	0	0	0	0	0	0
NBoG3466	0	0	0	0	1	0	0	0	0	0	0	0	0	0
NBoG3467	0	0	0	0	1	0	0	0	0	0	0	0	0	0
NBoG3468	0	0	0	0	1	0	0	0	0	0	0	0	0	0
NBoG3469	0	0	0	0	1	0	0	0	0	0	0	0	0	0
NBoG3470	0	0	0	0	1	0	0	0	0	0	0	0	0	0
NBoG3471	0	0	0	0	1	0	0	0	0	0	0	0	0	0
NBoG3472	0	0	0	0	1	0	0	0	0	0	0	0	0	0
NBoG3473	0	0	0	0	1	0	0	0	0	0	0	0	0	0
NBoG3474	0	0	0	0	1	0	0	0	0	0	0	0	0	0
NBoG3475	0	0	0	0	1	0	0	0	0	0	0	0	0	0
NBoG3476	0	0	0	0	1	0	0	0	0	0	0	0	0	0
NBoG3477	0	0	0	0	1	0	0	0	0	0	0	0	0	0
NBoG3478	0	0	0	0	1	0	0	0	0	0	0	0	0	0
NBoG3479	0	0	0	0	1	0	0	0	0	0	0	0	0	0
NBoG3480	0	0	0	0	1	0	0	0	0	0	0	0	0	0
NBoG3481	0	0	0	0	1	0	0	0	0	0	0	0	0	0
NBoG3482	0	0	0	0	1	0	0	0	0	0	0	0	0	0
NBoG3483	0	0	0	0	1	0	0	0	0	0	0	0	0	0
NBoG3484	0	0	0	0	1	0	0	0	0	0	0	0	0	0
NBoG3485	0	0	0	0	1	0	0	0	0	0	0	0	0	0
NBoG3486	0	0	0	0	1	0	0	0	0	0	0	0	0	0
NBoG3487	0	0	0	0	1	0	0	0	0	0	0	0	0	0
NBoG3488	0	0	0	0	1	0	0	0	0	0	0	0	0	0
NBoG3489	0	0	0	0	1	0	0	0	0	0	0	0	0	0
NBoG3490	0	0	0	0	1	0	0	0	0	0	0	0	0	0
NBoG3491	0	0	0	0	1	0	0	0	0	0	0	0	0	0
NBoG3492	0	0	0	0	1	0	0	0	0	0	0	0	0	0
NBoG3493	0	0	0	0	1	0	0	0	0	0	0	0	0	0
NBoG3494	0	0	0	0	1	0	0	0	0	0	0	0	0	0
NBoG3495	0	0	0	0	1	0	0	0	0	0	0	0	0	0
NBoG3496	0	0	0	0	1	0	0	0	0	0	0	0	0	0
NBoG3497	0	0	0	0	1	0	0	0	0	0	0	0	0	0
NBoG3498	0	0	0	0	1	0	0	0	0	0	0	0	0	0
NBoG3499	0	0	0	0	1	0	0	0	0	0	0	0	0	0
NBoG3500	0	0	0	0	1	0	0	0	0	0	0	0	0	0
NBoG3501	0	0	0	0	1	0	0	0	0	0	0	0	0	0
NBoG3502	0	0	0	0	1	0	0	0	0	0	0	0	0	0
NBoG3503	0	0	0	0	1	0	0	0	0	0	0	0	0	0
NBoG3504	0	0	0	0	1	0	0	0	0	0	0	0	0	0
NBoG3505	0	0	0	0	1	0	0	0	0	0	0	0	0	0
NBoG3506	0	0	0	0	1	0	0	0	0	0	0	0	0	0
NBoG3507	0	0	0	0	1	0	0	0	0	0	0	0	0	0
NBoG3508	0	0	0	0	1	0	0	0	0	0	0	0	0	0
NBoG3509	0	0	0	0	1	0	0	0	0	0	0	0	0	0
NBoG3510	0	0	0	0	1	0	0	0	0	0	0	0	0	0
NBoG3511	0	0	0	0	1	0	0	0	0	0	0	0	0	0
NBoG3512	0	0	0	0	1	0	0	0	0	0	0	0	0	0
NBoG3513	0	0	0	0	1	0	0	0	0	0	0	0	0	0
NBoG3514	0	0	0	0	1	0	0	0	0	0	0	0	0	0
NBoG3515	0	0	0	0	1	0	0	0	0	0	0	0	0	0
NBoG3516	0	0	0	0	1	0	0	0	0	0	0	0	0	0
NBoG3517	0	0	0	0	1	0	0	0	0	0	0	0	0	0
NBoG3518	0	0	0	0	1	0	0	0	0	0	0	0	0	0
NBoG3519	0	0	0	0	1	0	0	0	0	0	0	0	0	0
NBoG3520	0	0	0	0	1	0	0	0	0	0	0	0	0	0
NBoG3521	0	0	0	0	1	0	0	0	0	0	0	0	0	0
NBoG3522	0	0	0	0	1	0	0	0	0	0	0	0	0	0
NBoG3523	0	0	0	0	1	0	0	0	0	0	0	0	0	0
NBoG3524	0	0	0	0	1	0	0	0	0	0	0	0	0	0
NBoG3525	0	0	0	0	1	0	0	0	0	0	0	0	0	0
NBoG3526	0	0	0	0	1	0	0	0	0	0	0	0	0	0
NBoG3527	0	0	0	0	1	0	0	0	0	0	0	0	0	0
NBoG3528	0	0	0	0	1	0	0	0	0	0	0	0	0	0
NBoG3529	0	0	0	0	1	0	0	0	0	0	0	0	0	0
NBoG3530	0	0	0	0	1	0	0	0	0	0	0	0	0	0
NBoG3531	0	0	0	0	1	0	0	0	0	0	0	0	0	0
NBoG3532	0	0	0	0	1	0	0	0	0	0	0	0	0	0
NBoG3533	0	0	0	0	1	0	0	0	0	0	0	0	0	0
NBoG3534	0	0	0	0	1	0	0	0	0	0	0	0	0	0
NBoG3535	0	0	0	0	1	0	0	0	0	0	0	0	0	0
NBoG3536	0	0	0	0	1	0	0	0	0	0	0	0	0	0
NBoG3537	0	0	0	0	1	0	0	0	0	0	0	0	0	0
NBoG3538	0	0	0	0	1	0	0	0	0	0	0	0	0	0
NBoG3539	0	0	0	0	1	0	0	0	0	0	0	0	0	0
NBoG3540	0	0	0	0	1	0	0	0	0	0	0	0	0	0
NBoG3541	0	0	0	0	1	0	0	0	0	0	0	0	0	0
NBoG3542	0	0	0	0	1	0	0	0	0	0	0	0	0	0
NBoG3543	0	0	0	0	1	0	0	0	0	0	0	0	0	0
NBoG3544	0	0	0	0	1	0	0	0	0	0	0	0	0	0
NBoG3545	0	0	0	0	1	0	0	0	0	0	0	0	0	0
NBoG3546	0	0	0	0	1	0	0	0	0	0	0	0	0	0
NBoG3547	0	0	0	0	1	0	0	0	0	0	0	0	0	0
NBoG3548	0	0	0	0	1	0	0	0	0	0	0	0	0	0
NBoG3549	0	0	0	0	1	0	0	0	0	0	0	0	0	0
NBoG3550	0	0	0	0	1	0	0	0	0	0	0	0	0	0
NBoG3551	0	0	0	0	1	0	0	0	0	0	0	0	0	0
NBoG3552	0	0	0	0	1	0	0	0	0	0	0	0	0	0
NBoG3553	0	0	0	0	1	0	0	0	0	0	0	0	0	0
NBoG3554	0	0	0	0	1	0	0	0	0	0	0	0	0	0
NBoG3555	0	0	0	0	1	0	0	0	0	0	0	0	0	0
NBoG3556	0	0	0	0	1	0	0	0	0	0	0	0	0	0
NBoG3557	0	0	0	0	1	0	0	0	0	0	0	0	0	0
NBoG3558	0	0	0	0	1	0	0	0	0	0	0	0	0	0
NBoG3559	0	0	0	0	1	0	0	0	0	0	0	0	0	0
NBoG3560	0	0	0	0	1	0	0	0	0	0	0	0	0	0
NBoG3561	0	0	0	0	1	0	0	0	0	0	0	0	0	0
NBoG3562	0	0	0	0	1	0	0	0	0	0	0	0	0	0
NBoG3563	0	0	0	0	1	0	0	0	0	0	0	0	0	0
NBoG3564	0	0	0	0	1	0	0	0	0	0	0	0	0	0
NBoG3565	0	0	0	0	1	0	0	0	0	0	0	0	0	0
NBoG3566	0	0	0	0	1	0	0	0	0	0	0	0	0	0
NBoG3567	0	0	0	0	1	0	0	0	0	0	0	0	0	0
NBoG3568	0	0	0	0	1	0	0	0	0	0	0	0	0	0
NBoG3569	0	0	0	0	1	0	0	0	0	0	0	0	0	0
NBoG3570	0	0	0	0	1	0	0	0	0	0	0	0	0	0
NBoG3571	0	0	0	0	1	0	0	0	0	0	0	0	0	0
NBoG3572	0	0	0	0	1	0	0	0	0	0	0	0	0	0
NBoG3573	0	0	0	0	1	0	0	0	0	0	0	0	0	0
NBoG3574	0	0	0	0	1	0	0	0	0	0	0	0	0	0
NBoG3575	0	0	0	0	1	0	0	0	0	0	0	0	0	0
NBoG3576	0	0	0	0	1	0	0	0	0	0	0	0	0	0
NBoG3577	0	0	0	0	1	0	0	0	0	0	0	0	0	0
NBoG3578	0	0	0	0	1	0	0	0	0	0	0	0	0	0
NBoG3579	0	0	0	0	1	0	0	0	0	0	0	0	0	0
NBoG3580	0	0	0	0	1	0	0	0	0	0	0	0	0	0
NBoG3581	0	0	0	0	1	0	0	0	0	0	0	0	0	0
NBoG3582	0	0	0	0	1	0	0	0	0	0	0	0	0	0
NBoG3583	0	0	0	0	1	0	0	0	0	0	0	0	0	0
NBoG3584	0	0	0	0	1	0	0	0	0	0	0	0	0	0
NBoG3585	0	0	0	0	1	0	0	0	0	0	0	0	0	0
NBoG3586	0	0	0	0	1	0	0	0	0	0	0	0	0	0
NBoG3587	0	0	0	0	1	0	0	0	0	0	0	0	0	0
NBoG3588	0	0	0	0	1	0	0	0	0	0	0	0	0	0
NBoG3589	0	0	0	0	1	0	0	0	0	0	0	0	0	0
NBoG3590	0	0	0	0	1	0	0	0	0	0	0	0	0	0
NBoG3591	0	0	0	0	1	0	0	0	0	0	0	0	0	0
NBoG3592	0	0	0	0	1	0	0	0	0	0	0	0	0	0
NBoG3593	0	0	0	0	1	0	0	0	0	0	0	0	0	0
NBoG3594	0	0	0	0	1	0	0	0	0	0	0	0	0	0
NBoG3595	0	0	0	0	1	0	0	0	0	0	0	0	0	0
NBoG3596	0	0	0	0	1	0	0	0	0	0	0	0	0	0
NBoG3597	0	0	0	0	1	0	0	0	0	0	0	0	0	0
NBoG3598	0	0	0	0	1	0	0	0	0	0	0	0	0	0
NBoG3599	0	0	0	0	1	0	0	0	0	0	0	0	0	0
NBoG3600	0	0	0	0	1	0	0	0	0	0	0	0	0	0
NBoG3601	0	0	0	0	1	0	0	0	0	0	0	0	0	0
NBoG3602	0	0	0	0	1	0	0	0	0	0	0	0	0	0
NBoG3603	0	0	0	0	1	0	0	0	0	0	0	0	0	0
NBoG3604	0	0	0	0	1	0	0	0	0	0	0	0	0	0
NBoG3605	0	0	0	0	1	0	0	0	0	0	0	0	0	0
NBoG3606	0	0	0	0	1	0	0	0	0	0	0	0	0	0
NBoG3607	0	0	0	0	1	0	0	0	0	0	0	0	0	0
NBoG3608	0	0	0	0	1	0	0	0	0	0	0	0	0	0
NBoG3609	0	0	0	0	1	0	0	0	0	0	0	0	0	0
NBoG3610	0	0	0	0	1	0	0	0	0	0	0	0	0	0
NBoG3611	0	0	0	0	1	0	0	0	0	0	0	0	0	0
NBoG3612	0	0	0	0	1	0	0	0	0	0	0	0	0	0
NBoG3613	0	0	0	0	1	0	0	0	0	0	0	0	0	0
NBoG3614	0	0	0	0	1	0	0	0	0	0	0	0	0	0
NBoG3615	0	0	0	0	1	0	0	0	0	0	0	0	0	0
NBoG3616	0	0	0	0	1	0	0	0	0	0	0	0	0	0
NBoG3617	0	0	0	0	1	0	0	0	0	0	0	0	0	0
NBoG3618	0	0	0	0	1	0	0	0	0	0	0	0	0	0
NBoG3619	0	0	0	0	1	0	0	0	0	0	0	0	0	0
NBoG3620	0	0	0	0	1	0	0	0	0	0	0	0	0	0
NBoG3621	0	0	0	0	1	0	0	0	0	0	0	0	0	0
NBoG3622	0	0	0	0	1	0	0	0	0	0	0	0	0	0
NBoG3623	0	0	0	0	1	0	0	0	0	0	0	0	0	0
NBoG3624	0	0	0	0	1	0	0	0	0	0	0	0	0	0
NBoG3625	0	0	0	0	1	0	0	0	0	0	0	0	0	0
NBoG3626	0	0	0	0	1	0	0	0	0	0	0	0	0	0
NBoG3627	0	0	0	0	1	0	0	0	0	0	0	0	0	0
NBoG3628	0	0	0	0	1	0	0	0	0	0	0	0	0	0
NBoG3629	0	0	0	0	1	0	0	0	0	0	0	0	0	0
NBoG3630	0	0	0	0	1	0	0	0	0	0	0	0	0	0
NBoG3631	0	0	0	0	1	0	0	0	0	0	0	0	0	0
NBoG3632	0	0	0	0	1	0	0	0	0	0	0	0	0	0
NBoG3633	0	0	0	0	1	0	0	0	0	0	0	0	0	0
NBoG3634	0	0	0	0	1	0	0	0	0	0	0	0	0	0
NBoG3635	0	0	0	0	1	0	0	0	0	0	0	0	0	0
NBoG3636	0	0	0	0	1	0	0	0	0	0	0	0	0	0
NBoG3637	0	0	0	0	1	0	0	0	0	0	0	0	0	0
NBoG3638	0	0	0	0	1	0	0	0	0	0	0	0	0	0
NBoG3639	0	0	0	0	1	0	0	0	0	0	0	0	0	0
NBoG3640	0	0	0	0	1	0	0	0	0	0	0	0	0	0
NBoG3641	0	0	0	0	1	0	0	0	0	0	0	0	0	0
NBoG3642	0	0	0	0	1	0	0	0	0	0	0	0	0	0
NBoG3643	0	0	0	0	1	0	0	0	0	0	0	0	0	0
NBoG3644	0	0	0	0	1	0	0	0	0	0	0	0	0	0
NBoG3645	0	0	0	0	1	0	0	0	0	0	0	0	0	0
NBoG3646	0	0	0	0	1	0	0	0	0	0	0	0	0	0
NBoG3647	0	0	0	0	1	0	0	0	0	0	0	0	0	0
NBoG3648	0	0	0	0	1	0	0	0	0	0	0	0	0	0
NBoG3649	0	0	0	0	1	0	0	0	0	0	0	0	0	0
NBoG3650	0	0	0	0	1	0	0	0	0	0	0	0	0	0
NBoG3651	0	0	0	0	1	0	0	0	0	0	0	0	0	0
NBoG3652	0	0	0	0	1	0	0	0	0	0	0	0	0	0
NBoG3653	0	0	0	0	1	0	0	0	0	0	0	0	0	0
NBoG3654	0	0	0	0	1	0	0	0	0	0	0	0	0	0
NBoG3655	0	0	0	0	1	0	0	0	0	0	0	0	0	0
NBoG3656	0	0	0	0	1	0	0	0	0	0	0	0	0	0
NBoG3657	0	0	0	0	1	0	0	0	0	0	0	0	0	0
NBoG3658	0	0	0	0	1	0	0	0	0	0	0	0	0	0
NBoG3659	0	0	0	0	1	0	0	0	0	0	0	0	0	0
NBoG3660	0	0	0	0	1	0	0	0	0	0	0	0	0	0
NBoG3661	0	0	0	0	1	0	0	0	0	0	0	0	0	0
NBoG3662	0	0	0	0	1	0	0	0	0	0	0	0	0	0
NBoG3663	0	0	0	0	1	0	0	0	0	0	0	0	0	0
NBoG3664	0	0	0	0	1	0	0	0	0	0	0	0	0	0
NBoG3665	0	0	0	0	1	0	0	0	0	0	0	0	0	0
NBoG3666	0	0	0	0	1	0	0	0	0	0	0	0	0	0
NBoG3667	0	0	0	0	1	0	0	0	0	0	0	0	0	0
NBoG3668	0	0	0	0	1	0	0	0	0	0	0	0	0	0
NBoG3669	0	0	0	0	1	0	0	0	0	0	0	0	0	0
NBoG3670	0	0	0	0	1	0	0	0	0	0	0	0	0	0
NBoG3671	0	0	0	0	1	0	0	0	0	0	0	0	0	0
NBoG3672	0	0	0	0	1	0	0	0	0	0	0	0	0	0
NBoG3673	0	0	0	0	1	0	0	0	0	0	0	0	0	0
NBoG3674	0	0	0	0	1	0	0	0	0	0	0	0	0	0
NBoG3675	0	0	0	0	1	0	0	0	0	0	0	0	0	0
NBoG3676	0	0	0	0	1	0	0	0	0	0	0	0	0	0
NBoG3677	0	0	0	0	1	0	0	0	0	0	0	0	0	0
NBoG3678	0	0	0	0	1	0	0	0	0	0	0	0	0	0
NBoG3679	0	0	0	0	1	0	0	0	0	0	0	0	0	0
NBoG3680	0	0	0	0	1	0	0	0	0	0	0	0	0	0
NBoG3681	0	0	0	0	1	0	0	0	0	0	0	0	0	0
NBoG3682	0	0	0	0	1	0	0	0	0	0	0	0	0	0
NBoG3683	0	0	0	0	1	0	0	0	0	0	0	0	0	0
NBoG3684	0	0	0	0	1	0	0	0	0	0	0	0	0	0
NBoG3685	0	0	0	0	1	0	0	0	0	0	0	0	0	0
NBoG3686	0	0	0	0	1	0	0	0	0	0	0	0	0	0
NBoG3687	0	0	0	0	1	0	0	0	0	0	0	0	0	0
NBoG3688	0	0	0	0	1	0	0	0	0	0	0	0	0	0
NBoG3689	0	0	0	0	1	0	0	0	0	0	0	0	0	0
NBoG3690	0	0	0	0	1	0	0	0	0	0	0	0	0	0
NBoG3691	0	0	0	0	1	0	0	0	0	0	0	0	0	0
NBoG3692	0	0	0	0	1	0	0	0	0	0	0	0	0	0
NBoG3693	0	0	0	0	1	0	0	0	0	0	0	0	0	0
NBoG3694	0	0	0	0	1	0	0	0	0	0	0	0	0	0
NBoG3695	0	0	0	0	1	0	0	0	0	0	0	0	0	0
NBoG3696	0	0	0	0	1	0	0	0	0	0	0	0	0	0
NBoG3697	0	0	0	0	1	0	0	0	0	0	0	0	0	0
NBoG3698	0	0	0	0	1	0	0	0	0	0	0	0	0	0
NBoG3699	0	0	0	0	1	0	0	0	0	0	0	0	0	0
NBoG3700	0	0	0	0	1	0	0	0	0	0	0	0	0	0
NBoG3701	0	0	0	0	1	0	0	0	0	0	0	0	0	0
NBoG3702	0	0	0	0	1	0	0	0	0	0	0	0	0	0
NBoG3703	0	0	0	0	1	0	0	0	0	0	0	0	0	0
NBoG3704	0	0	0	0	1	0	0	0	0	0	0	0	0	0
NBoG3705	0	0	0	0	1	0	0	0	0	0	0	0	0	0
NBoG3706	0	0	0	0	1	0	0	0	0	0	0	0	0	0
NBoG3707	0	0	0	0	1	0	0	0	0	0	0	0	0	0
NBoG3708	0	0	0	0	1	0	0	0	0	0	0	0	0	0
NBoG3709	0	0	0	0	1	0	0	0	0	0	0	0	0	0
NBoG3710	0	0	0	0	1	0	0	0	0	0	0	0	0	0
NBoG3711	0	0	0	0	1	0	0	0	0	0	0	0	0	0
NBoG3712	0	0	0	0	1	0	0	0	0	0	0	0	0	0
NBoG3713	0	0	0	0	1	0	0	0	0	0	0	0	0	0
NBoG3714	0	0	0	0	1	0	0	0	0	0	0	0	0	0
NBoG3715	0	0	0	0	1	0	0	0	0	0	0	0	0	0
NBoG3716	0	0	0	0	1	0	0	0	0	0	0	0	0	0
NBoG3717	0	0	0	0	1	0	0	0	0	0	0	0	0	0
NBoG3718	0	0	0	0	1	0	0	0	0	0	0	0	0	0
NBoG3719	0	0	0	0	1	0	0	0	0	0	0	0	0	0
NBoG3720	0	0	0	0	1	0	0	0	0	0	0	0	0	0
NBoG3721	0	0	0	0	1	0	0	0	0	0	0	0	0	0
NBoG3722	0	0	0	0	1	0	0	0	0	0	0	0	0	0
NBoG3723	0	0	0	0	1	0	0	0	0	0	0	0	0	0
NBoG3724	0	0	0	0	1	0	0	0	0	0	0	0	0	0
NBoG3725	0	0	0	0	1	0	0	0	0	0	0	0	0	0
NBoG3726	0	0	0	0	1	0	0	0	0	0	0	0	0	0
NBoG3727	0	0	0	0	1	0	0	0	0	0	0	0	0	0
NBoG3728	0	0	0	0	1	0	0	0	0	0	0	0	0	0
NBoG3729	0	0	0	0	1	0	0	0	0	0	0	0	0	0
NBoG3730	0	0	0	0	1	0	0	0	0	0	0	0	0	0
NBoG3731	0	0	0	0	1	0	0	0	0	0	0	0	0	0
NBoG3732	0	0	0	0	1	0	0	0	0	0	0	0	0	0
NBoG3733	0	0	0	0	1	0	0	0	0	0	0	0	0	0
NBoG3734	0	0	0	0	1	0	0	0	0	0	0	0	0	0
NBoG3735	0	0	0	0	1	0	0	0	0	0	0	0	0	0
NBoG3736	0	0	0	0	1	0	0	0	0	0	0	0	0	0
NBoG3737	0	0	0	0	1	0	0	0	0	0	0	0	0	0
NBoG3738	0	0	0	0	1	0	0	0	0	0	0	0	0	0
NBoG3739	0	0	0	0	1	0	0	0	0	0	0	0	0	0
NBoG3740	0	0	0	0	1	0	0	0	0	0	0	0	0	0
NBoG3741	0	0	0	0	1	0	0	0	0	0	0	0	0	0
NBoG3742	0	0	0	0	1	0	0	0	0	0	0	0	0	0
NBoG3743	0	0	0	0	1	0	0	0	0	0	0	0	0	0
NBoG3744	0	0	0	0	1	0	0	0	0	0	0	0	0	0
NBoG3745	0	0	0	0	1	0	0	0	0	0	0	0	0	0
NBoG3746	0	0	0	0	1	0	0	0	0	0	0	0	0	0
NBoG3747	0	0	0	0	1	0	0	0	0	0	0	0	0	0
NBoG3748	0	0	0	0	1	0	0	0	0	0	0	0	0	0
NBoG3749	0	0	0	0	1	0	0	0	0	0	0	0	0	0
NBoG3750	0	0	0	0	1	0	0	0	0	0	0	0	0	0
NBoG3751	0	0	0	0	1	0	0	0	0	0	0	0	0	0
NBoG3752	0	0	0	0	1	0	0	0	0	0	0	0	0	0
NBoG3753	0	0	0	0	1	0	0	0	0	0	0	0	0	0
NBoG3754	0	0	0	0	1	0	0	0	0	0	0	0	0	0
NBoG3755	0	0	0	0	1	0	0	0	0	0	0	0	0	0
NBoG3756	0	0	0	0	1	0	0	0	0	0	0	0	0	0
NBoG3757	0	0	0	0	1	0	0	0	0	0	0	0	0	0
NBoG3758	0	0	0	0	1	0	0	0	0	0	0	0	0	0
NBoG3759	0	0	0	0	1	0	0	0	0	0	0	0	0	0
NBoG3760	0	0	0	0	1	0	0	0	0	0	0	0	0	0
NBoG3761	0	0	0	0	1	0	0	0	0	0	0	0	0	0
NBoG3762	0	0	0	0	1	0	0	0	0	0	0	0	0	0
NBoG3763	0	0	0	0	1	0	0	0	0	0	0	0	0	0
NBoG3764	0	0	0	0	1	0	0	0	0	0	0	0	0	0
NBoG3765	0	0	0	0	1	0	0	0	0	0	0	0	0	0
NBoG3766	0	0	0	0	1	0	0	0	0	0	0	0	0	0
NBoG3767	0	0	0	0	1	0	0	0	0	0	0	0	0	0
NBoG3768	0	0	0	0	1	0	0	0	0	0	0	0	0	0
NBoG3769	0	0	0	0	1	0	0	0	0	0	0	0	0	0
NBoG3770	0	0	0	0	1	0	0	0	0	0	0	0	0	0
NBoG3771	0	0	0	0	1	0	0	0	0	0	0	0	0	0
NBoG3772	0	0	0	0	1	0	0	0	0	0	0	0	0	0
NBoG3773	0	0	0	0	1	0	0	0	0	0	0	0	0	0
NBoG3774	0	0	0	0	1	0	0	0	0	0	0	0	0	0
NBoG3775	0	0	0	0	1	0	0	0	0	0	0	0	0	0
NBoG3776	0	0	0	0	1	0	0	0	0	0	0	0	0	0
NBoG3777	0	0	0	0	1	0	0	0	0	0	0	0	0	0
NBoG3778	0	0	0	0	1	0	0	0	0	0	0	0	0	0
NBoG3779	0	0	0	0	1	0	0	0	0	0	0	0	0	0
NBoG3780	0	0	0	0	1	0	0	0	0	0	0	0	0	0
NBoG3781	0	0	0	0	1	0	0	0	0	0	0	0	0	0
NBoG3782	0	0	0	0	1	0	0	0	0	0	0	0	0	0
NBoG3783	0	0	0	0	1	0	0	0	0	0	0	0	0	0
NBoG3784	0	0	0	0	1	0	0	0	0	0	0	0	0	0
NBoG3785	0	0	0	0	1	0	0	0	0	0	0	0	0	0
NBoG3786	0	0	0	0	1	0	0	0	0	0	0	0	0	0
NBoG3787	0	0	0	0	1	0	0	0	0	0	0	0	0	0
NBoG3788	0	0	0	0	1	0	0	0	0	0	0	0	0	0
NBoG3789	0	0	0	0	1	0	0	0	0	0	0	0	0	0
NBoG3790	0	0	0	0	1	0	0	0	0	0	0	0	0	0
NBoG3791	0	0	0	0	1	0	0	0	0	0	0	0	0	0
NBoG3792	0	0	0	0	1	0	0	0	0	0	0	0	0	0
NBoG3793	0	0	0	0	1	0	0	0	0	0	0	0	0	0
NBoG3794	0	0	0	0	1	0	0	0	0	0	0	0	0	0
NBoG3795	0	0	0	0	1	0	0	0	0	0	0	0	0	0
NBoG3796	0	0	0	0	1	0	0	0	0	0	0	0	0	0
NBoG3797	0	0	0	0	1	0	0	0	0	0	0	0	0	0
NBoG3798	0	0	0	0	1	0	0	0	0	0	0	0	0	0
NBoG3799	0	0	0	0	1	0	0	0	0	0	0	0	0	0
NBoG3800	0	0	0	0	1	0	0	0	0	0	0	0	0	0
NBoG3801	0	0	0	0	1	0	0	0	0	0	0	0	0	0
NBoG3802	0	0	0	0	1	0	0	0	0	0	0	0	0	0
NBoG3803	0	0	0	0	1	0	0	0	0	0	0	0	0	0
NBoG3804	0	0	0	0	1	0	0	0	0	0	0	0	0	0
NBoG3805	0	0	0	0	1	0	0	0	0	0	0	0	0	0
NBoG3806	0	0	0	0	1	0	0	0	0	0	0	0	0	0
NBoG3807	0	0	0	0	1	0	0	0	0	0	0	0	0	0
NBoG3808	0	0	0	0	1	0	0	0	0	0	0	0	0	0
NBoG3809	0	0	0	0	1	0	0	0	0	0	0	0	0	0
NBoG3810	0	0	0	0	1	0	0	0	0	0	0	0	0	0
NBoG3811	0	0	0	0	1	0	0	0	0	0	0	0	0	0
NBoG3812	0	0	0	0	1	0	0	0	0	0	0	0	0	0
NBoG3813	0	0	0	0	1	0	0	0	0	0	0	0	0	0
NBoG3814	0	0	0	0	1	0	0	0	0	0	0	0	0	0
NBoG3815	0	0	0	0	1	0	0	0	0	0	0	0	0	0
NBoG3816	0	0	0	0	1	0	0	0	0	0	0	0	0	0
NBoG3817	0	0	0	0	1	0	0	0	0	0	0	0	0	0
NBoG3818	0	0	0	0	1	0	0	0	0	0	0	0	0	0
NBoG3819	0	0	0	0	1	0	0	0	0	0	0	0	0	0
NBoG3820	0	0	0	0	1	0	0	0	0	0	0	0	0	0
NBoG3821	0	0	0	0	1	0	0	0	0	0	0	0	0	0
NBoG3822	0	0	0	0	1	0	0	0	0	0	0	0	0	0
NBoG3823	0	0	0	0	1	0	0	0	0	0	0	0	0	0
NBoG3824	0	0	0	1	0	0	0	0	0	0	0	0	0	0
NBoG3825	0	0	0	1	0	0	0	0	0	0	0	0	0	0
NBoG3826	0	0	0	1	0	0	0	0	0	0	0	0	0	0
NBoG3827	0	0	0	1	0	0	0	0	0	0	0	0	0	0
NBoG3828	0	0	0	1	0	0	0	0	0	0	0	0	0	0
NBoG3829	0	0	0	1	0	0	0	0	0	0	0	0	0	0
NBoG3830	0	0	0	1	0	0	0	0	0	0	0	0	0	0
NBoG3831	0	0	0	1	0	0	0	0	0	0	0	0	0	0
NBoG3832	0	0	0	1	0	0	0	0	0	0	0	0	0	0
NBoG3833	0	0	0	1	0	0	0	0	0	0	0	0	0	0
NBoG3834	0	0	0	1	0	0	0	0	0	0	0	0	0	0
NBoG3835	0	0	0	1	0	0	0	0	0	0	0	0	0	0
NBoG3836	0	0	0	1	0	0	0	0	0	0	0	0	0	0
NBoG3837	0	0	0	1	0	0	0	0	0	0	0	0	0	0
NBoG3838	0	0	0	1	0	0	0	0	0	0	0	0	0	0
NBoG3839	0	0	0	1	0	0	0	0	0	0	0	0	0	0
NBoG3840	0	0	0	1	0	0	0	0	0	0	0	0	0	0
NBoG3841	0	0	0	1	0	0	0	0	0	0	0	0	0	0
NBoG3842	0	0	0	1	0	0	0	0	0	0	0	0	0	0
NBoG3843	0	0	0	1	0	0	0	0	0	0	0	0	0	0
NBoG3844	0	0	0	1	0	0	0	0	0	0	0	0	0	0
NBoG3845	0	0	0	1	0	0	0	0	0	0	0	0	0	0
NBoG3846	0	0	0	1	0	0	0	0	0	0	0	0	0	0
NBoG3847	0	0	0	1	0	0	0	0	0	0	0	0	0	0
NBoG3848	0	0	0	1	0	0	0	0	0	0	0	0	0	0
NBoG3849	0	0	0	1	0	0	0	0	0	0	0	0	0	0
NBoG3850	0	0	0	1	0	0	0	0	0	0	0	0	0	0
NBoG3851	0	0	0	1	0	0	0	0	0	0	0	0	0	0
NBoG3852	0	0	0	1	0	0	0	0	0	0	0	0	0	0
NBoG3853	0	0	0	1	0	0	0	0	0	0	0	0	0	0
NBoG3854	0	0	0	1	0	0	0	0	0	0	0	0	0	0
NBoG3855	0	0	0	1	0	0	0	0	0	0	0	0	0	0
NBoG3856	0	0	0	1	0	0	0	0	0	0	0	0	0	0
NBoG3857	0	0	0	1	0	0	0	0	0	0	0	0	0	0
NBoG3858	0	0	0	1	0	0	0	0	0	0	0	0	0	0
NBoG3859	0	0	0	1	0	0	0	0	0	0	0	0	0	0
NBoG3860	0	0	0	1	0	0	0	0	0	0	0	0	0	0
NBoG3861	0	0	0	1	0	0	0	0	0	0	0	0	0	0
NBoG3862	0	0	0	1	0	0	0	0	0	0	0	0	0	0
NBoG3863	0	0	0	1	0	0	0	0	0	0	0	0	0	0
NBoG3864	0	0	0	1	0	0	0	0	0	0	0	0	0	0
NBoG3865	0	0	0	1	0	0	0	0	0	0	0	0	0	0
NBoG3866	0	0	0	1	0	0	0	0	0	0	0	0	0	0
NBoG3867	0	0	0	1	0	0	0	0	0	0	0	0	0	0
NBoG3868	0	0	0	1	0	0	0	0	0	0	0	0	0	0
NBoG3869	0	0	0	1	0	0	0	0	0	0	0	0	0	0
NBoG3870	0	0	0	1	0	0	0	0	0	0	0	0	0	0
NBoG3871	0	0	0	1	0	0	0	0	0	0	0	0	0	0
NBoG3872	0	0	0	1	0	0	0	0	0	0	0	0	0	0
NBoG3873	0	0	0	1	0	0	0	0	0	0	0	0	0	0
NBoG3874	0	0	0	1	0	0	0	0	0	0	0	0	0	0
NBoG3875	0	0	0	1	0	0	0	0	0	0	0	0	0	0
NBoG3876	0	0	0	1	0	0	0	0	0	0	0	0	0	0
NBoG3877	0	0	0	1	0	0	0	0	0	0	0	0	0	0
NBoG3878	0	0	0	1	0	0	0	0	0	0	0	0	0	0
NBoG3879	0	0	0	1	0	0	0	0	0	0	0	0	0	0
NBoG3880	0	0	0	1	0	0	0	0	0	0	0	0	0	0
NBoG3881	0	0	0	1	0	0	0	0	0	0	0	0	0	0
NBoG3882	0	0	0	1	0	0	0	0	0	0	0	0	0	0
NBoG3883	0	0	0	1	0	0	0	0	0	0	0	0	0	0
NBoG3884	0	0	0	1	0	0	0	0	0	0	0	0	0	0
NBoG3885	0	0	0	1	0	0	0	0	0	0	0	0	0	0
NBoG3886	0	0	0	1	0	0	0	0	0	0	0	0	0	0
NBoG3887	0	0	0	1	0	0	0	0	0	0	0	0	0	0
NBoG3888	0	0	0	1	0	0	0	0	0	0	0	0	0	0
NBoG3889	0	0	0	1	0	0	0	0	0	0	0	0	0	0
NBoG3890	0	0	0	1	0	0	0	0	0	0	0	0	0	0
NBoG3891	0	0	0	1	0	0	0	0	0	0	0	0	0	0
NBoG3892	0	0	0	1	0	0	0	0	0	0	0	0	0	0
NBoG3893	0	0	0	1	0	0	0	0	0	0	0	0	0	0
NBoG3894	0	0	0	1	0	0	0	0	0	0	0	0	0	0
NBoG3895	0	0	0	1	0	0	0	0	0	0	0	0	0	0
NBoG3896	0	0	0	1	0	0	0	0	0	0	0	0	0	0
NBoG3897	0	0	0	1	0	0	0	0	0	0	0	0	0	0
NBoG3898	0	0	0	1	0	0	0	0	0	0	0	0	0	0
NBoG3899	0	0	0	1	0	0	0	0	0	0	0	0	0	0
NBoG3900	0	0	0	1	0	0	0	0	0	0	0	0	0	0
NBoG3901	0	0	0	1	0	0	0	0	0	0	0	0	0	0
NBoG3902	0	0	0	1	0	0	0	0	0	0	0	0	0	0
NBoG3903	0	0	0	1	0	0	0	0	0	0	0	0	0	0
NBoG3904	0	0	0	1	0	0	0	0	0	0	0	0	0	0
NBoG3905	0	0	0	1	0	0	0	0	0	0	0	0	0	0
NBoG3906	0	0	0	1	0	0	0	0	0	0	0	0	0	0
NBoG3907	0	0	0	1	0	0	0	0	0	0	0	0	0	0
NBoG3908	0	0	0	1	0	0	0	0	0	0	0	0	0	0
NBoG3909	0	0	0	1	0	0	0	0	0	0	0	0	0	0
NBoG3910	0	0	0	1	0	0	0	0	0	0	0	0	0	0
NBoG3911	0	0	0	1	0	0	0	0	0	0	0	0	0	0
NBoG3912	0	0	0	1	0	0	0	0	0	0	0	0	0	0
NBoG3913	0	0	0	1	0	0	0	0	0	0	0	0	0	0
NBoG3914	0	0	0	1	0	0	0	0	0	0	0	0	0	0
NBoG3915	0	0	0	1	0	0	0	0	0	0	0	0	0	0
NBoG3916	0	0	0	1	0	0	0	0	0	0	0	0	0	0
NBoG3917	0	0	0	1	0	0	0	0	0	0	0	0	0	0
NBoG3918	0	0	0	1	0	0	0	0	0	0	0	0	0	0
NBoG3919	0	0	0	1	0	0	0	0	0	0	0	0	0	0
NBoG3920	0	0	0	1	0	0	0	0	0	0	0	0	0	0
NBoG3921	0	0	0	1	0	0	0	0	0	0	0	0	0	0
NBoG3922	0	0	0	1	0	0	0	0	0	0	0	0	0	0
NBoG3923	0	0	0	1	0	0	0	0	0	0	0	0	0	0
NBoG3924	0	0	0	1	0	0	0	0	0	0	0	0	0	0
NBoG3925	0	0	0	1	0	0	0	0	0	0	0	0	0	0
NBoG3926	0	0	0	1	0	0	0	0	0	0	0	0	0	0
NBoG3927	0	0	0	1	0	0	0	0	0	0	0	0	0	0
NBoG3928	0	0	0	1	0	0	0	0	0	0	0	0	0	0
NBoG3929	0	0	0	1	0	0	0	0	0	0	0	0	0	0
NBoG3930	0	0	0	1	0	0	0	0	0	0	0	0	0	0
NBoG3931	0	0	0	1	0	0	0	0	0	0	0	0	0	0
NBoG3932	0	0	0	1	0	0	0	0	0	0	0	0	0	0
NBoG3933	0	0	0	1	0	0	0	0	0	0	0	0	0	0
NBoG3934	0	0	0	1	0	0	0	0	0	0	0	0	0	0
NBoG3935	0	0	0	1	0	0	0	0	0	0	0	0	0	0
NBoG3936	0	0	0	1	0	0	0	0	0	0	0	0	0	0
NBoG3937	0	0	0	1	0	0	0	0	0	0	0	0	0	0
NBoG3938	0	0	0	1	0	0	0	0	0	0	0	0	0	0
NBoG3939	0	0	0	1	0	0	0	0	0	0	0	0	0	0
NBoG3940	0	0	0	1	0	0	0	0	0	0	0	0	0	0
NBoG3941	0	0	0	1	0	0	0	0	0	0	0	0	0	0
NBoG3942	0	0	0	1	0	0	0	0	0	0	0	0	0	0
NBoG3943	0	0	0	1	0	0	0	0	0	0	0	0	0	0
NBoG3944	0	0	0	1	0	0	0	0	0	0	0	0	0	0
NBoG3945	0	0	0	1	0	0	0	0	0	0	0	0	0	0
NBoG3946	0	0	0	1	0	0	0	0	0	0	0	0	0	0
NBoG3947	0	0	0	1	0	0	0	0	0	0	0	0	0	0
NBoG3948	0	0	0	1	0	0	0	0	0	0	0	0	0	0
NBoG3949	0	0	0	1	0	0	0	0	0	0	0	0	0	0
NBoG3950	0	0	0	1	0	0	0	0	0	0	0	0	0	0
NBoG3951	0	0	0	1	0	0	0	0	0	0	0	0	0	0
NBoG3952	0	0	0	1	0	0	0	0	0	0	0	0	0	0
NBoG3953	0	0	0	1	0	0	0	0	0	0	0	0	0	0
NBoG3954	0	0	0	1	0	0	0	0	0	0	0	0	0	0
NBoG3955	0	0	0	1	0	0	0	0	0	0	0	0	0	0
NBoG3956	0	0	0	1	0	0	0	0	0	0	0	0	0	0
NBoG3957	0	0	0	1	0	0	0	0	0	0	0	0	0	0
NBoG3958	0	0	0	1	0	0	0	0	0	0	0	0	0	0
NBoG3959	0	0	0	1	0	0	0	0	0	0	0	0	0	0
NBoG3960	0	0	0	1	0	0	0	0	0	0	0	0	0	0
NBoG3961	0	0	0	1	0	0	0	0	0	0	0	0	0	0
NBoG3962	0	0	0	1	0	0	0	0	0	0	0	0	0	0
NBoG3963	0	0	0	1	0	0	0	0	0	0	0	0	0	0
NBoG3964	0	0	0	1	0	0	0	0	0	0	0	0	0	0
NBoG3965	0	0	0	1	0	0	0	0	0	0	0	0	0	0
NBoG3966	0	0	0	1	0	0	0	0	0	0	0	0	0	0
NBoG3967	0	0	0	1	0	0	0	0	0	0	0	0	0	0
NBoG3968	0	0	0	1	0	0	0	0	0	0	0	0	0	0
NBoG3969	0	0	0	1	0	0	0	0	0	0	0	0	0	0
NBoG3970	0	0	0	1	0	0	0	0	0	0	0	0	0	0
NBoG3971	0	0	0	1	0	0	0	0	0	0	0	0	0	0
NBoG3972	0	0	0	1	0	0	0	0	0	0	0	0	0	0
NBoG3973	0	0	0	1	0	0	0	0	0	0	0	0	0	0
NBoG3974	0	0	0	1	0	0	0	0	0	0	0	0	0	0
NBoG3975	0	0	0	1	0	0	0	0	0	0	0	0	0	0
NBoG3976	0	0	0	1	0	0	0	0	0	0	0	0	0	0
NBoG3977	0	0	0	1	0	0	0	0	0	0	0	0	0	0
NBoG3978	0	0	0	1	0	0	0	0	0	0	0	0	0	0
NBoG3979	0	0	0	1	0	0	0	0	0	0	0	0	0	0
NBoG3980	0	0	0	1	0	0	0	0	0	0	0	0	0	0
NBoG3981	0	0	0	1	0	0	0	0	0	0	0	0	0	0
NBoG3982	0	0	0	1	0	0	0	0	0	0	0	0	0	0
NBoG3983	0	0	0	1	0	0	0	0	0	0	0	0	0	0
NBoG3984	0	0	0	1	0	0	0	0	0	0	0	0	0	0
NBoG3985	0	0	0	1	0	0	0	0	0	0	0	0	0	0
NBoG3986	0	0	0	1	0	0	0	0	0	0	0	0	0	0
NBoG3987	0	0	0	1	0	0	0	0	0	0	0	0	0	0
NBoG3988	0	0	0	1	0	0	0	0	0	0	0	0	0	0
NBoG3989	0	0	0	1	0	0	0	0	0	0	0	0	0	0
NBoG3990	0	0	0	1	0	0	0	0	0	0	0	0	0	0
NBoG3991	0	0	0	1	0	0	0	0	0	0	0	0	0	0
NBoG3992	0	0	0	1	0	0	0	0	0	0	0	0	0	0
NBoG3993	0	0	0	1	0	0	0	0	0	0	0	0	0	0
NBoG3994	0	0	0	1	0	0	0	0	0	0	0	0	0	0
NBoG3995	0	0	0	1	0	0	0	0	0	0	0	0	0	0
NBoG3996	0	0	0	1	0	0	0	0	0	0	0	0	0	0
NBoG3997	0	0	0	1	0	0	0	0	0	0	0	0	0	0
NBoG3998	0	0	0	1	0	0	0	0	0	0	0	0	0	0
NBoG3999	0	0	0	1	0	0	0	0	0	0	0	0	0	0
NBoG4000	0	0	0	1	0	0	0	0	0	0	0	0	0	0
NBoG4001	0	0	0	1	0	0	0	0	0	0	0	0	0	0
NBoG4002	0	0	0	1	0	0	0	0	0	0	0	0	0	0
NBoG4003	0	0	0	1	0	0	0	0	0	0	0	0	0	0
NBoG4004	0	0	0	1	0	0	0	0	0	0	0	0	0	0
NBoG4005	0	0	0	1	0	0	0	0	0	0	0	0	0	0
NBoG4006	0	0	0	1	0	0	0	0	0	0	0	0	0	0
NBoG4007	0	0	0	1	0	0	0	0	0	0	0	0	0	0
NBoG4008	0	0	0	1	0	0	0	0	0	0	0	0	0	0
NBoG4009	0	0	0	1	0	0	0	0	0	0	0	0	0	0
NBoG4010	0	0	0	1	0	0	0	0	0	0	0	0	0	0
NBoG4011	0	0	0	1	0	0	0	0	0	0	0	0	0	0
NBoG4012	0	0	0	1	0	0	0	0	0	0	0	0	0	0
NBoG4013	0	0	0	1	0	0	0	0	0	0	0	0	0	0
NBoG4014	0	0	0	1	0	0	0	0	0	0	0	0	0	0
NBoG4015	0	0	0	1	0	0	0	0	0	0	0	0	0	0
NBoG4016	0	0	0	1	0	0	0	0	0	0	0	0	0	0
NBoG4017	0	0	0	1	0	0	0	0	0	0	0	0	0	0
NBoG4018	0	0	0	1	0	0	0	0	0	0	0	0	0	0
NBoG4019	0	0	0	1	0	0	0	0	0	0	0	0	0	0
NBoG4020	0	0	0	1	0	0	0	0	0	0	0	0	0	0
NBoG4021	0	0	0	1	0	0	0	0	0	0	0	0	0	0
NBoG4022	0	0	0	1	0	0	0	0	0	0	0	0	0	0
NBoG4023	0	0	0	1	0	0	0	0	0	0	0	0	0	0
NBoG4024	0	0	0	1	0	0	0	0	0	0	0	0	0	0
NBoG4025	0	0	0	1	0	0	0	0	0	0	0	0	0	0
NBoG4026	0	0	0	1	0	0	0	0	0	0	0	0	0	0
NBoG4027	0	0	0	1	0	0	0	0	0	0	0	0	0	0
NBoG4028	0	0	0	1	0	0	0	0	0	0	0	0	0	0
NBoG4029	0	0	0	1	0	0	0	0	0	0	0	0	0	0
NBoG4030	0	0	0	1	0	0	0	0	0	0	0	0	0	0
NBoG4031	0	0	0	1	0	0	0	0	0	0	0	0	0	0
NBoG4032	0	0	0	1	0	0	0	0	0	0	0	0	0	0
NBoG4033	0	0	0	1	0	0	0	0	0	0	0	0	0	0
NBoG4034	0	0	0	1	0	0	0	0	0	0	0	0	0	0
NBoG4035	0	0	0	1	0	0	0	0	0	0	0	0	0	0
NBoG4036	0	0	0	1	0	0	0	0	0	0	0	0	0	0
NBoG4037	0	0	0	1	0	0	0	0	0	0	0	0	0	0
NBoG4038	0	0	0	1	0	0	0	0	0	0	0	0	0	0
NBoG4039	0	0	0	1	0	0	0	0	0	0	0	0	0	0
NBoG4040	0	0	0	1	0	0	0	0	0	0	0	0	0	0
NBoG4041	0	0	0	1	0	0	0	0	0	0	0	0	0	0
NBoG4042	0	0	0	1	0	0	0	0	0	0	0	0	0	0
NBoG4043	0	0	0	1	0	0	0	0	0	0	0	0	0	0
NBoG4044	0	0	0	1	0	0	0	0	0	0	0	0	0	0
NBoG4045	0	0	0	1	0	0	0	0	0	0	0	0	0	0
NBoG4046	0	0	0	1	0	0	0	0	0	0	0	0	0	0
NBoG4047	0	0	0	1	0	0	0	0	0	0	0	0	0	0
NBoG4048	0	0	0	1	0	0	0	0	0	0	0	0	0	0
NBoG4049	0	0	0	1	0	0	0	0	0	0	0	0	0	0
NBoG4050	0	0	0	1	0	0	0	0	0	0	0	0	0	0
NBoG4051	0	0	0	1	0	0	0	0	0	0	0	0	0	0
NBoG4052	0	0	0	1	0	0	0	0	0	0	0	0	0	0
NBoG4053	0	0	0	1	0	0	0	0	0	0	0	0	0	0
NBoG4054	0	0	0	1	0	0	0	0	0	0	0	0	0	0
NBoG4055	0	0	0	1	0	0	0	0	0	0	0	0	0	0
NBoG4056	0	0	0	1	0	0	0	0	0	0	0	0	0	0
NBoG4057	0	0	0	1	0	0	0	0	0	0	0	0	0	0
NBoG4058	0	0	0	1	0	0	0	0	0	0	0	0	0	0
NBoG4059	0	0	0	1	0	0	0	0	0	0	0	0	0	0
NBoG4060	0	0	0	1	0	0	0	0	0	0	0	0	0	0
NBoG4061	0	0	0	1	0	0	0	0	0	0	0	0	0	0
NBoG4062	0	0	0	1	0	0	0	0	0	0	0	0	0	0
NBoG4063	0	0	0	1	0	0	0	0	0	0	0	0	0	0
NBoG4064	0	0	0	1	0	0	0	0	0	0	0	0	0	0
NBoG4065	0	0	0	1	0	0	0	0	0	0	0	0	0	0
NBoG4066	0	0	0	1	0	0	0	0	0	0	0	0	0	0
NBoG4067	0	0	0	1	0	0	0	0	0	0	0	0	0	0
NBoG4068	0	0	0	1	0	0	0	0	0	0	0	0	0	0
NBoG4069	0	0	0	1	0	0	0	0	0	0	0	0	0	0
NBoG4070	0	0	0	1	0	0	0	0	0	0	0	0	0	0
NBoG4071	0	0	0	1	0	0	0	0	0	0	0	0	0	0
NBoG4072	0	0	0	1	0	0	0	0	0	0	0	0	0	0
NBoG4073	0	0	0	1	0	0	0	0	0	0	0	0	0	0
NBoG4074	0	0	0	1	0	0	0	0	0	0	0	0	0	0
NBoG4075	0	0	0	1	0	0	0	0	0	0	0	0	0	0
NBoG4076	0	0	0	1	0	0	0	0	0	0	0	0	0	0
NBoG4077	0	0	0	1	0	0	0	0	0	0	0	0	0	0
NBoG4078	0	0	0	1	0	0	0	0	0	0	0	0	0	0
NBoG4079	0	0	0	1	0	0	0	0	0	0	0	0	0	0
NBoG4080	0	0	0	1	0	0	0	0	0	0	0	0	0	0
NBoG4081	0	0	0	1	0	0	0	0	0	0	0	0	0	0
NBoG4082	0	0	0	1	0	0	0	0	0	0	0	0	0	0
NBoG4083	0	0	0	1	0	0	0	0	0	0	0	0	0	0
NBoG4084	0	0	0	1	0	0	0	0	0	0	0	0	0	0
NBoG4085	0	0	0	1	0	0	0	0	0	0	0	0	0	0
NBoG4086	0	0	0	1	0	0	0	0	0	0	0	0	0	0
NBoG4087	0	0	0	1	0	0	0	0	0	0	0	0	0	0
NBoG4088	0	0	0	1	0	0	0	0	0	0	0	0	0	0
NBoG4089	0	0	0	1	0	0	0	0	0	0	0	0	0	0
NBoG4090	0	0	0	1	0	0	0	0	0	0	0	0	0	0
NBoG4091	0	0	0	1	0	0	0	0	0	0	0	0	0	0
NBoG4092	0	0	0	1	0	0	0	0	0	0	0	0	0	0
NBoG4093	0	0	0	1	0	0	0	0	0	0	0	0	0	0
NBoG4094	0	0	0	1	0	0	0	0	0	0	0	0	0	0
NBoG4095	0	0	0	1	0	0	0	0	0	0	0	0	0	0
NBoG4096	0	0	0	1	0	0	0	0	0	0	0	0	0	0
NBoG4097	0	0	0	1	0	0	0	0	0	0	0	0	0	0
NBoG4098	0	0	0	1	0	0	0	0	0	0	0	0	0	0
NBoG4099	0	0	0	1	0	0	0	0	0	0	0	0	0	0
NBoG4100	0	0	0	1	0	0	0	0	0	0	0	0	0	0
NBoG4101	0	0	0	1	0	0	0	0	0	0	0	0	0	0
NBoG4102	0	0	0	1	0	0	0	0	0	0	0	0	0	0
NBoG4103	0	0	0	1	0	0	0	0	0	0	0	0	0	0
NBoG4104	0	0	0	1	0	0	0	0	0	0	0	0	0	0
NBoG4105	0	0	0	1	0	0	0	0	0	0	0	0	0	0
NBoG4106	0	0	0	1	0	0	0	0	0	0	0	0	0	0
NBoG4107	0	0	0	1	0	0	0	0	0	0	0	0	0	0
NBoG4108	0	0	0	1	0	0	0	0	0	0	0	0	0	0
NBoG4109	0	0	0	1	0	0	0	0	0	0	0	0	0	0
NBoG4110	0	0	0	1	0	0	0	0	0	0	0	0	0	0
NBoG4111	0	0	0	1	0	0	0	0	0	0	0	0	0	0
NBoG4112	0	0	0	1	0	0	0	0	0	0	0	0	0	0
NBoG4113	0	0	0	1	0	0	0	0	0	0	0	0	0	0
NBoG4114	0	0	0	1	0	0	0	0	0	0	0	0	0	0
NBoG4115	0	0	0	1	0	0	0	0	0	0	0	0	0	0
NBoG4116	0	0	0	1	0	0	0	0	0	0	0	0	0	0
NBoG4117	0	0	0	1	0	0	0	0	0	0	0	0	0	0
NBoG4118	0	0	0	1	0	0	0	0	0	0	0	0	0	0
NBoG4119	0	0	0	1	0	0	0	0	0	0	0	0	0	0
NBoG4120	0	0	0	1	0	0	0	0	0	0	0	0	0	0
NBoG4121	0	0	0	1	0	0	0	0	0	0	0	0	0	0
NBoG4122	0	0	0	1	0	0	0	0	0	0	0	0	0	0
NBoG4123	0	0	0	1	0	0	0	0	0	0	0	0	0	0
NBoG4124	0	0	0	1	0	0	0	0	0	0	0	0	0	0
NBoG4125	0	0	0	1	0	0	0	0	0	0	0	0	0	0
NBoG4126	0	0	0	1	0	0	0	0	0	0	0	0	0	0
NBoG4127	0	0	0	1	0	0	0	0	0	0	0	0	0	0
NBoG4128	0	0	0	1	0	0	0	0	0	0	0	0	0	0
NBoG4129	0	0	0	1	0	0	0	0	0	0	0	0	0	0
NBoG4130	0	0	0	1	0	0	0	0	0	0	0	0	0	0
NBoG4131	0	0	0	1	0	0	0	0	0	0	0	0	0	0
NBoG4132	0	0	0	1	0	0	0	0	0	0	0	0	0	0
NBoG4133	0	0	0	1	0	0	0	0	0	0	0	0	0	0
NBoG4134	0	0	0	1	0	0	0	0	0	0	0	0	0	0
NBoG4135	0	0	0	1	0	0	0	0	0	0	0	0	0	0
NBoG4136	0	0	0	1	0	0	0	0	0	0	0	0	0	0
NBoG4137	0	0	0	1	0	0	0	0	0	0	0	0	0	0
NBoG4138	0	0	0	1	0	0	0	0	0	0	0	0	0	0
NBoG4139	0	0	0	1	0	0	0	0	0	0	0	0	0	0
NBoG4140	0	0	0	1	0	0	0	0	0	0	0	0	0	0
NBoG4141	0	0	0	1	0	0	0	0	0	0	0	0	0	0
NBoG4142	0	0	0	1	0	0	0	0	0	0	0	0	0	0
NBoG4143	0	0	0	1	0	0	0	0	0	0	0	0	0	0
NBoG4144	0	0	0	1	0	0	0	0	0	0	0	0	0	0
NBoG4145	0	0	0	1	0	0	0	0	0	0	0	0	0	0
NBoG4146	0	0	0	1	0	0	0	0	0	0	0	0	0	0
NBoG4147	0	0	0	1	0	0	0	0	0	0	0	0	0	0
NBoG4148	0	0	0	1	0	0	0	0	0	0	0	0	0	0
NBoG4149	0	0	0	1	0	0	0	0	0	0	0	0	0	0
NBoG4150	0	0	0	1	0	0	0	0	0	0	0	0	0	0
NBoG4151	0	0	0	1	0	0	0	0	0	0	0	0	0	0
NBoG4152	0	0	0	1	0	0	0	0	0	0	0	0	0	0
NBoG4153	0	0	0	1	0	0	0	0	0	0	0	0	0	0
NBoG4154	0	0	0	1	0	0	0	0	0	0	0	0	0	0
NBoG4155	0	0	0	1	0	0	0	0	0	0	0	0	0	0
NBoG4156	0	0	0	1	0	0	0	0	0	0	0	0	0	0
NBoG4157	0	0	0	1	0	0	0	0	0	0	0	0	0	0
NBoG4158	0	0	0	1	0	0	0	0	0	0	0	0	0	0
NBoG4159	0	0	0	1	0	0	0	0	0	0	0	0	0	0
NBoG4160	0	0	0	1	0	0	0	0	0	0	0	0	0	0
NBoG4161	0	0	0	1	0	0	0	0	0	0	0	0	0	0
NBoG4162	0	0	0	1	0	0	0	0	0	0	0	0	0	0
NBoG4163	0	0	0	1	0	0	0	0	0	0	0	0	0	0
NBoG4164	0	0	0	1	0	0	0	0	0	0	0	0	0	0
NBoG4165	0	0	0	1	0	0	0	0	0	0	0	0	0	0
NBoG4166	0	0	0	1	0	0	0	0	0	0	0	0	0	0
NBoG4167	0	0	0	1	0	0	0	0	0	0	0	0	0	0
NBoG4168	0	0	0	1	0	0	0	0	0	0	0	0	0	0
NBoG4169	0	0	0	1	0	0	0	0	0	0	0	0	0	0
NBoG4170	0	0	0	1	0	0	0	0	0	0	0	0	0	0
NBoG4171	0	0	0	1	0	0	0	0	0	0	0	0	0	0
NBoG4172	0	0	0	1	0	0	0	0	0	0	0	0	0	0
NBoG4173	0	0	0	1	0	0	0	0	0	0	0	0	0	0
NBoG4174	0	0	0	1	0	0	0	0	0	0	0	0	0	0
NBoG4175	0	0	0	1	0	0	0	0	0	0	0	0	0	0
NBoG4176	0	0	0	1	0	0	0	0	0	0	0	0	0	0
NBoG4177	0	0	0	1	0	0	0	0	0	0	0	0	0	0
NBoG4178	0	0	0	1	0	0	0	0	0	0	0	0	0	0
NBoG4179	0	0	0	1	0	0	0	0	0	0	0	0	0	0
NBoG4180	0	0	0	1	0	0	0	0	0	0	0	0	0	0
NBoG4181	0	0	0	1	0	0	0	0	0	0	0	0	0	0
NBoG4182	0	0	0	1	0	0	0	0	0	0	0	0	0	0
NBoG4183	0	0	0	1	0	0	0	0	0	0	0	0	0	0
NBoG4184	0	0	0	1	0	0	0	0	0	0	0	0	0	0
NBoG4185	0	0	0	1	0	0	0	0	0	0	0	0	0	0
NBoG4186	0	0	0	1	0	0	0	0	0	0	0	0	0	0
NBoG4187	0	0	0	1	0	0	0	0	0	0	0	0	0	0
NBoG4188	0	0	0	1	0	0	0	0	0	0	0	0	0	0
NBoG4189	0	0	0	1	0	0	0	0	0	0	0	0	0	0
NBoG4190	0	0	0	1	0	0	0	0	0	0	0	0	0	0
NBoG4191	0	0	0	1	0	0	0	0	0	0	0	0	0	0
NBoG4192	0	0	0	1	0	0	0	0	0	0	0	0	0	0
NBoG4193	0	0	0	1	0	0	0	0	0	0	0	0	0	0
NBoG4194	0	0	0	1	0	0	0	0	0	0	0	0	0	0
NBoG4195	0	0	0	1	0	0	0	0	0	0	0	0	0	0
NBoG4196	0	0	0	1	0	0	0	0	0	0	0	0	0	0
NBoG4197	0	0	0	1	0	0	0	0	0	0	0	0	0	0
NBoG4198	0	0	0	1	0	0	0	0	0	0	0	0	0	0
NBoG4199	0	0	0	1	0	0	0	0	0	0	0	0	0	0
NBoG4200	0	0	0	1	0	0	0	0	0	0	0	0	0	0
NBoG4201	0	0	0	1	0	0	0	0	0	0	0	0	0	0
NBoG4202	0	0	0	1	0	0	0	0	0	0	0	0	0	0
NBoG4203	0	0	0	1	0	0	0	0	0	0	0	0	0	0
NBoG4204	0	0	0	1	0	0	0	0	0	0	0	0	0	0
NBoG4205	0	0	0	1	0	0	0	0	0	0	0	0	0	0
NBoG4206	0	0	0	1	0	0	0	0	0	0	0	0	0	0
NBoG4207	0	0	0	1	0	0	0	0	0	0	0	0	0	0
NBoG4208	0	0	0	1	0	0	0	0	0	0	0	0	0	0
NBoG4209	0	0	0	1	0	0	0	0	0	0	0	0	0	0
NBoG4210	0	0	0	1	0	0	0	0	0	0	0	0	0	0
NBoG4211	0	0	0	1	0	0	0	0	0	0	0	0	0	0
NBoG4212	0	0	0	1	0	0	0	0	0	0	0	0	0	0
NBoG4213	0	0	0	1	0	0	0	0	0	0	0	0	0	0
NBoG4214	0	0	0	1	0	0	0	0	0	0	0	0	0	0
NBoG4215	0	0	0	1	0	0	0	0	0	0	0	0	0	0
NBoG4216	0	0	0	1	0	0	0	0	0	0	0	0	0	0
NBoG4217	0	0	0	1	0	0	0	0	0	0	0	0	0	0
NBoG4218	0	0	0	1	0	0	0	0	0	0	0	0	0	0
NBoG4219	0	0	0	1	0	0	0	0	0	0	0	0	0	0
NBoG4220	0	0	0	1	0	0	0	0	0	0	0	0	0	0
NBoG4221	0	0	0	1	0	0	0	0	0	0	0	0	0	0
NBoG4222	0	0	0	1	0	0	0	0	0	0	0	0	0	0
NBoG4223	0	0	0	1	0	0	0	0	0	0	0	0	0	0
NBoG4224	0	0	0	1	0	0	0	0	0	0	0	0	0	0
NBoG4225	0	0	0	1	0	0	0	0	0	0	0	0	0	0
NBoG4226	0	0	0	1	0	0	0	0	0	0	0	0	0	0
NBoG4227	0	0	0	1	0	0	0	0	0	0	0	0	0	0
NBoG4228	0	0	0	1	0	0	0	0	0	0	0	0	0	0
NBoG4229	0	0	0	1	0	0	0	0	0	0	0	0	0	0
NBoG4230	0	0	0	1	0	0	0	0	0	0	0	0	0	0
NBoG4231	0	0	0	1	0	0	0	0	0	0	0	0	0	0
NBoG4232	0	0	0	1	0	0	0	0	0	0	0	0	0	0
NBoG4233	0	0	0	1	0	0	0	0	0	0	0	0	0	0
NBoG4234	0	0	0	1	0	0	0	0	0	0	0	0	0	0
NBoG4235	0	0	0	1	0	0	0	0	0	0	0	0	0	0
NBoG4236	0	0	0	1	0	0	0	0	0	0	0	0	0	0
NBoG4237	0	0	0	1	0	0	0	0	0	0	0	0	0	0
NBoG4238	0	0	0	1	0	0	0	0	0	0	0	0	0	0
NBoG4239	0	0	0	1	0	0	0	0	0	0	0	0	0	0
NBoG4240	0	0	0	1	0	0	0	0	0	0	0	0	0	0
NBoG4241	0	0	0	1	0	0	0	0	0	0	0	0	0	0
NBoG4242	0	0	0	1	0	0	0	0	0	0	0	0	0	0
NBoG4243	0	0	0	1	0	0	0	0	0	0	0	0	0	0
NBoG4244	0	0	0	1	0	0	0	0	0	0	0	0	0	0
NBoG4245	0	0	0	1	0	0	0	0	0	0	0	0	0	0
NBoG4246	0	0	0	1	0	0	0	0	0	0	0	0	0	0
NBoG4247	0	0	0	1	0	0	0	0	0	0	0	0	0	0
NBoG4248	0	0	0	1	0	0	0	0	0	0	0	0	0	0
NBoG4249	0	0	0	1	0	0	0	0	0	0	0	0	0	0
NBoG4250	0	0	0	1	0	0	0	0	0	0	0	0	0	0
NBoG4251	0	0	0	1	0	0	0	0	0	0	0	0	0	0
NBoG4252	0	0	0	1	0	0	0	0	0	0	0	0	0	0
NBoG4253	0	0	0	1	0	0	0	0	0	0	0	0	0	0
NBoG4254	0	0	0	1	0	0	0	0	0	0	0	0	0	0
NBoG4255	0	0	0	1	0	0	0	0	0	0	0	0	0	0
NBoG4256	0	0	0	1	0	0	0	0	0	0	0	0	0	0
NBoG4257	0	0	0	1	0	0	0	0	0	0	0	0	0	0
NBoG4258	0	0	0	1	0	0	0	0	0	0	0	0	0	0
NBoG4259	0	0	0	1	0	0	0	0	0	0	0	0	0	0
NBoG4260	0	0	0	1	0	0	0	0	0	0	0	0	0	0
NBoG4261	0	0	0	1	0	0	0	0	0	0	0	0	0	0
NBoG4262	0	0	0	1	0	0	0	0	0	0	0	0	0	0
NBoG4263	0	0	0	1	0	0	0	0	0	0	0	0	0	0
NBoG4264	0	0	0	1	0	0	0	0	0	0	0	0	0	0
NBoG4265	0	0	0	1	0	0	0	0	0	0	0	0	0	0
NBoG4266	0	0	0	1	0	0	0	0	0	0	0	0	0	0
NBoG4267	0	0	0	1	0	0	0	0	0	0	0	0	0	0
NBoG4268	0	0	0	1	0	0	0	0	0	0	0	0	0	0
NBoG4269	0	0	0	1	0	0	0	0	0	0	0	0	0	0
NBoG4270	0	0	0	1	0	0	0	0	0	0	0	0	0	0
NBoG4271	0	0	0	1	0	0	0	0	0	0	0	0	0	0
NBoG4272	0	0	0	1	0	0	0	0	0	0	0	0	0	0
NBoG4273	0	0	0	1	0	0	0	0	0	0	0	0	0	0
NBoG4274	0	0	0	1	0	0	0	0	0	0	0	0	0	0
NBoG4275	0	0	0	1	0	0	0	0	0	0	0	0	0	0
NBoG4276	0	0	0	1	0	0	0	0	0	0	0	0	0	0
NBoG4277	0	0	0	1	0	0	0	0	0	0	0	0	0	0
NBoG4278	0	0	0	1	0	0	0	0	0	0	0	0	0	0
NBoG4279	0	0	0	1	0	0	0	0	0	0	0	0	0	0
NBoG4280	0	0	0	1	0	0	0	0	0	0	0	0	0	0
NBoG4281	0	0	0	1	0	0	0	0	0	0	0	0	0	0
NBoG4282	0	0	0	1	0	0	0	0	0	0	0	0	0	0
NBoG4283	0	0	0	1	0	0	0	0	0	0	0	0	0	0
NBoG4284	0	0	0	1	0	0	0	0	0	0	0	0	0	0
NBoG4285	0	0	0	1	0	0	0	0	0	0	0	0	0	0
NBoG4286	0	0	0	1	0	0	0	0	0	0	0	0	0	0
NBoG4287	0	0	0	1	0	0	0	0	0	0	0	0	0	0
NBoG4288	0	0	0	1	0	0	0	0	0	0	0	0	0	0
NBoG4289	0	0	0	1	0	0	0	0	0	0	0	0	0	0
NBoG4290	0	0	0	1	0	0	0	0	0	0	0	0	0	0
NBoG4291	0	0	0	1	0	0	0	0	0	0	0	0	0	0
NBoG4292	0	0	0	1	0	0	0	0	0	0	0	0	0	0
NBoG4293	0	0	0	1	0	0	0	0	0	0	0	0	0	0
NBoG4294	0	0	0	1	0	0	0	0	0	0	0	0	0	0
NBoG4295	0	0	0	1	0	0	0	0	0	0	0	0	0	0
NBoG4296	0	0	0	1	0	0	0	0	0	0	0	0	0	0
NBoG4297	0	0	0	1	0	0	0	0	0	0	0	0	0	0
NBoG4298	0	0	0	1	0	0	0	0	0	0	0	0	0	0
NBoG4299	0	0	0	1	0	0	0	0	0	0	0	0	0	0
NBoG4300	0	0	0	1	0	0	0	0	0	0	0	0	0	0
NBoG4301	0	0	0	1	0	0	0	0	0	0	0	0	0	0
NBoG4302	0	0	0	1	0	0	0	0	0	0	0	0	0	0
NBoG4303	0	0	0	1	0	0	0	0	0	0	0	0	0	0
NBoG4304	0	0	0	1	0	0	0	0	0	0	0	0	0	0
NBoG4305	0	0	0	1	0	0	0	0	0	0	0	0	0	0
NBoG4306	0	0	0	1	0	0	0	0	0	0	0	0	0	0
NBoG4307	0	0	0	1	0	0	0	0	0	0	0	0	0	0
NBoG4308	0	0	0	1	0	0	0	0	0	0	0	0	0	0
NBoG4309	0	0	0	1	0	0	0	0	0	0	0	0	0	0
NBoG4310	0	0	0	1	0	0	0	0	0	0	0	0	0	0
NBoG4311	0	0	0	1	0	0	0	0	0	0	0	0	0	0
NBoG4312	0	0	0	1	0	0	0	0	0	0	0	0	0	0
NBoG4313	0	0	0	1	0	0	0	0	0	0	0	0	0	0
NBoG4314	0	0	0	1	0	0	0	0	0	0	0	0	0	0
NBoG4315	0	0	0	1	0	0	0	0	0	0	0	0	0	0
NBoG4316	0	0	0	1	0	0	0	0	0	0	0	0	0	0
NBoG4317	0	0	0	1	0	0	0	0	0	0	0	0	0	0
NBoG4318	0	0	0	1	0	0	0	0	0	0	0	0	0	0
NBoG4319	0	0	0	1	0	0	0	0	0	0	0	0	0	0
NBoG4320	0	0	0	1	0	0	0	0	0	0	0	0	0	0
NBoG4321	0	0	0	1	0	0	0	0	0	0	0	0	0	0
NBoG4322	0	0	0	1	0	0	0	0	0	0	0	0	0	0
NBoG4323	0	0	0	1	0	0	0	0	0	0	0	0	0	0
NBoG4324	0	0	0	1	0	0	0	0	0	0	0	0	0	0
NBoG4325	0	0	0	1	0	0	0	0	0	0	0	0	0	0
NBoG4326	0	0	0	1	0	0	0	0	0	0	0	0	0	0
NBoG4327	0	0	0	1	0	0	0	0	0	0	0	0	0	0
NBoG4328	0	0	0	1	0	0	0	0	0	0	0	0	0	0
NBoG4329	0	0	0	1	0	0	0	0	0	0	0	0	0	0
NBoG4330	0	0	0	1	0	0	0	0	0	0	0	0	0	0
NBoG4331	0	0	0	1	0	0	0	0	0	0	0	0	0	0
NBoG4332	0	0	0	1	0	0	0	0	0	0	0	0	0	0
NBoG4333	0	0	0	1	0	0	0	0	0	0	0	0	0	0
NBoG4334	0	0	0	1	0	0	0	0	0	0	0	0	0	0
NBoG4335	0	0	0	1	0	0	0	0	0	0	0	0	0	0
NBoG4336	0	0	0	1	0	0	0	0	0	0	0	0	0	0
NBoG4337	0	0	0	1	0	0	0	0	0	0	0	0	0	0
NBoG4338	0	0	0	1	0	0	0	0	0	0	0	0	0	0
NBoG4339	0	0	0	1	0	0	0	0	0	0	0	0	0	0
NBoG4340	0	0	0	1	0	0	0	0	0	0	0	0	0	0
NBoG4341	0	0	0	1	0	0	0	0	0	0	0	0	0	0
NBoG4342	0	0	0	1	0	0	0	0	0	0	0	0	0	0
NBoG4343	0	0	0	1	0	0	0	0	0	0	0	0	0	0
NBoG4344	0	0	0	1	0	0	0	0	0	0	0	0	0	0
NBoG4345	0	0	0	1	0	0	0	0	0	0	0	0	0	0
NBoG4346	0	0	0	1	0	0	0	0	0	0	0	0	0	0
NBoG4347	0	0	0	1	0	0	0	0	0	0	0	0	0	0
NBoG4348	0	0	0	1	0	0	0	0	0	0	0	0	0	0
NBoG4349	0	0	0	1	0	0	0	0	0	0	0	0	0	0
NBoG4350	0	0	0	1	0	0	0	0	0	0	0	0	0	0
NBoG4351	0	0	0	1	0	0	0	0	0	0	0	0	0	0
NBoG4352	0	0	0	1	0	0	0	0	0	0	0	0	0	0
NBoG4353	0	0	0	1	0	0	0	0	0	0	0	0	0	0
NBoG4354	0	0	0	1	0	0	0	0	0	0	0	0	0	0
NBoG4355	0	0	0	1	0	0	0	0	0	0	0	0	0	0
NBoG4356	0	0	0	1	0	0	0	0	0	0	0	0	0	0
NBoG4357	0	0	0	1	0	0	0	0	0	0	0	0	0	0
NBoG4358	0	0	0	1	0	0	0	0	0	0	0	0	0	0
NBoG4359	0	0	0	1	0	0	0	0	0	0	0	0	0	0
NBoG4360	0	0	0	1	0	0	0	0	0	0	0	0	0	0
NBoG4361	0	0	0	1	0	0	0	0	0	0	0	0	0	0
NBoG4362	0	0	0	1	0	0	0	0	0	0	0	0	0	0
NBoG4363	0	0	0	1	0	0	0	0	0	0	0	0	0	0
NBoG4364	0	0	0	1	0	0	0	0	0	0	0	0	0	0
NBoG4365	0	0	0	1	0	0	0	0	0	0	0	0	0	0
NBoG4366	0	0	0	1	0	0	0	0	0	0	0	0	0	0
NBoG4367	0	0	0	1	0	0	0	0	0	0	0	0	0	0
NBoG4368	0	0	0	1	0	0	0	0	0	0	0	0	0	0
NBoG4369	0	0	0	1	0	0	0	0	0	0	0	0	0	0
NBoG4370	0	0	0	1	0	0	0	0	0	0	0	0	0	0
NBoG4371	0	0	0	1	0	0	0	0	0	0	0	0	0	0
NBoG4372	0	0	0	1	0	0	0	0	0	0	0	0	0	0
NBoG4373	0	0	0	1	0	0	0	0	0	0	0	0	0	0
NBoG4374	0	0	0	1	0	0	0	0	0	0	0	0	0	0
NBoG4375	0	0	0	1	0	0	0	0	0	0	0	0	0	0
NBoG4376	0	0	0	1	0	0	0	0	0	0	0	0	0	0
NBoG4377	0	0	0	1	0	0	0	0	0	0	0	0	0	0
NBoG4378	0	0	0	1	0	0	0	0	0	0	0	0	0	0
NBoG4379	0	0	0	1	0	0	0	0	0	0	0	0	0	0
NBoG4380	0	0	0	1	0	0	0	0	0	0	0	0	0	0
NBoG4381	0	0	0	1	0	0	0	0	0	0	0	0	0	0
NBoG4382	0	0	0	1	0	0	0	0	0	0	0	0	0	0
NBoG4383	0	0	0	1	0	0	0	0	0	0	0	0	0	0
NBoG4384	0	0	0	1	0	0	0	0	0	0	0	0	0	0
NBoG4385	0	0	0	1	0	0	0	0	0	0	0	0	0	0
NBoG4386	0	0	0	1	0	0	0	0	0	0	0	0	0	0
NBoG4387	0	0	0	1	0	0	0	0	0	0	0	0	0	0
NBoG4388	0	0	0	1	0	0	0	0	0	0	0	0	0	0
NBoG4389	0	0	0	1	0	0	0	0	0	0	0	0	0	0
NBoG4390	0	0	0	1	0	0	0	0	0	0	0	0	0	0
NBoG4391	0	0	0	1	0	0	0	0	0	0	0	0	0	0
NBoG4392	0	0	0	1	0	0	0	0	0	0	0	0	0	0
NBoG4393	0	0	0	1	0	0	0	0	0	0	0	0	0	0
NBoG4394	0	0	0	1	0	0	0	0	0	0	0	0	0	0
NBoG4395	0	0	0	1	0	0	0	0	0	0	0	0	0	0
NBoG4396	0	0	0	1	0	0	0	0	0	0	0	0	0	0
NBoG4397	0	0	0	1	0	0	0	0	0	0	0	0	0	0
NBoG4398	0	0	0	1	0	0	0	0	0	0	0	0	0	0
NBoG4399	0	0	0	1	0	0	0	0	0	0	0	0	0	0
NBoG4400	0	0	0	1	0	0	0	0	0	0	0	0	0	0
NBoG4401	0	0	0	1	0	0	0	0	0	0	0	0	0	0
NBoG4402	0	0	0	1	0	0	0	0	0	0	0	0	0	0
NBoG4403	0	0	0	1	0	0	0	0	0	0	0	0	0	0
NBoG4404	0	0	0	1	0	0	0	0	0	0	0	0	0	0
NBoG4405	0	0	0	1	0	0	0	0	0	0	0	0	0	0
NBoG4406	0	0	0	1	0	0	0	0	0	0	0	0	0	0
NBoG4407	0	0	0	1	0	0	0	0	0	0	0	0	0	0
NBoG4408	0	0	0	1	0	0	0	0	0	0	0	0	0	0
NBoG4409	0	0	0	1	0	0	0	0	0	0	0	0	0	0
NBoG4410	0	0	0	1	0	0	0	0	0	0	0	0	0	0
NBoG4411	0	0	0	1	0	0	0	0	0	0	0	0	0	0
NBoG4412	0	0	0	1	0	0	0	0	0	0	0	0	0	0
NBoG4413	0	0	0	1	0	0	0	0	0	0	0	0	0	0
NBoG4414	0	0	0	1	0	0	0	0	0	0	0	0	0	0
NBoG4415	0	0	0	1	0	0	0	0	0	0	0	0	0	0
NBoG4416	0	0	0	1	0	0	0	0	0	0	0	0	0	0
NBoG4417	0	0	0	1	0	0	0	0	0	0	0	0	0	0
NBoG4418	0	0	0	1	0	0	0	0	0	0	0	0	0	0
NBoG4419	0	0	0	1	0	0	0	0	0	0	0	0	0	0
NBoG4420	0	0	0	1	0	0	0	0	0	0	0	0	0	0
NBoG4421	0	0	0	1	0	0	0	0	0	0	0	0	0	0
NBoG4422	0	0	0	1	0	0	0	0	0	0	0	0	0	0
NBoG4423	0	0	0	1	0	0	0	0	0	0	0	0	0	0
NBoG4424	0	0	0	1	0	0	0	0	0	0	0	0	0	0
NBoG4425	0	0	0	1	0	0	0	0	0	0	0	0	0	0
NBoG4426	0	0	0	1	0	0	0	0	0	0	0	0	0	0
NBoG4427	0	0	0	1	0	0	0	0	0	0	0	0	0	0
NBoG4428	0	0	0	1	0	0	0	0	0	0	0	0	0	0
NBoG4429	0	0	0	1	0	0	0	0	0	0	0	0	0	0
NBoG4430	0	0	0	1	0	0	0	0	0	0	0	0	0	0
NBoG4431	0	0	0	1	0	0	0	0	0	0	0	0	0	0
NBoG4432	0	0	0	1	0	0	0	0	0	0	0	0	0	0
NBoG4433	0	0	0	1	0	0	0	0	0	0	0	0	0	0
NBoG4434	0	0	0	1	0	0	0	0	0	0	0	0	0	0
NBoG4435	0	0	0	1	0	0	0	0	0	0	0	0	0	0
NBoG4436	0	0	0	1	0	0	0	0	0	0	0	0	0	0
NBoG4437	0	0	0	1	0	0	0	0	0	0	0	0	0	0
NBoG4438	0	0	0	1	0	0	0	0	0	0	0	0	0	0
NBoG4439	0	0	0	1	0	0	0	0	0	0	0	0	0	0
NBoG4440	0	0	0	1	0	0	0	0	0	0	0	0	0	0
NBoG4441	0	0	0	1	0	0	0	0	0	0	0	0	0	0
NBoG4442	0	0	0	1	0	0	0	0	0	0	0	0	0	0
NBoG4443	0	0	0	1	0	0	0	0	0	0	0	0	0	0
NBoG4444	0	0	0	1	0	0	0	0	0	0	0	0	0	0
NBoG4445	0	0	0	1	0	0	0	0	0	0	0	0	0	0
NBoG4446	0	0	0	1	0	0	0	0	0	0	0	0	0	0
NBoG4447	0	0	0	1	0	0	0	0	0	0	0	0	0	0
NBoG4448	0	0	0	1	0	0	0	0	0	0	0	0	0	0
NBoG4449	0	0	0	1	0	0	0	0	0	0	0	0	0	0
NBoG4450	0	0	0	1	0	0	0	0	0	0	0	0	0	0
NBoG4451	0	0	0	1	0	0	0	0	0	0	0	0	0	0
NBoG4452	0	0	0	1	0	0	0	0	0	0	0	0	0	0
NBoG4453	0	0	0	1	0	0	0	0	0	0	0	0	0	0
NBoG4454	0	0	0	1	0	0	0	0	0	0	0	0	0	0
NBoG4455	0	0	0	1	0	0	0	0	0	0	0	0	0	0
NBoG4456	0	0	0	1	0	0	0	0	0	0	0	0	0	0
NBoG4457	0	0	0	1	0	0	0	0	0	0	0	0	0	0
NBoG4458	0	0	0	1	0	0	0	0	0	0	0	0	0	0
NBoG4459	0	0	0	1	0	0	0	0	0	0	0	0	0	0
NBoG4460	0	0	0	1	0	0	0	0	0	0	0	0	0	0
NBoG4461	0	0	0	1	0	0	0	0	0	0	0	0	0	0
NBoG4462	0	0	0	1	0	0	0	0	0	0	0	0	0	0
NBoG4463	0	0	0	1	0	0	0	0	0	0	0	0	0	0
NBoG4464	0	0	0	1	0	0	0	0	0	0	0	0	0	0
NBoG4465	0	0	0	1	0	0	0	0	0	0	0	0	0	0
NBoG4466	0	0	0	1	0	0	0	0	0	0	0	0	0	0
NBoG4467	0	0	0	1	0	0	0	0	0	0	0	0	0	0
NBoG4468	0	0	0	1	0	0	0	0	0	0	0	0	0	0
NBoG4469	0	0	0	1	0	0	0	0	0	0	0	0	0	0
NBoG4470	0	0	0	1	0	0	0	0	0	0	0	0	0	0
NBoG4471	0	0	0	1	0	0	0	0	0	0	0	0	0	0
NBoG4472	0	0	0	1	0	0	0	0	0	0	0	0	0	0
NBoG4473	0	0	0	1	0	0	0	0	0	0	0	0	0	0
NBoG4474	0	0	0	1	0	0	0	0	0	0	0	0	0	0
NBoG4475	0	0	0	1	0	0	0	0	0	0	0	0	0	0
NBoG4476	0	0	0	1	0	0	0	0	0	0	0	0	0	0
NBoG4477	0	0	0	1	0	0	0	0	0	0	0	0	0	0
NBoG4478	0	0	0	1	0	0	0	0	0	0	0	0	0	0
NBoG4479	0	0	0	1	0	0	0	0	0	0	0	0	0	0
NBoG4480	0	0	0	1	0	0	0	0	0	0	0	0	0	0
NBoG4481	0	0	0	1	0	0	0	0	0	0	0	0	0	0
NBoG4482	0	0	0	1	0	0	0	0	0	0	0	0	0	0
NBoG4483	0	0	0	1	0	0	0	0	0	0	0	0	0	0
NBoG4484	0	0	0	1	0	0	0	0	0	0	0	0	0	0
NBoG4485	0	0	0	1	0	0	0	0	0	0	0	0	0	0
NBoG4486	0	0	0	1	0	0	0	0	0	0	0	0	0	0
NBoG4487	0	0	0	1	0	0	0	0	0	0	0	0	0	0
NBoG4488	0	0	0	1	0	0	0	0	0	0	0	0	0	0
NBoG4489	0	0	0	1	0	0	0	0	0	0	0	0	0	0
NBoG4490	0	0	0	1	0	0	0	0	0	0	0	0	0	0
NBoG4491	0	0	0	1	0	0	0	0	0	0	0	0	0	0
NBoG4492	0	0	0	1	0	0	0	0	0	0	0	0	0	0
NBoG4493	0	0	0	1	0	0	0	0	0	0	0	0	0	0
NBoG4494	0	0	0	1	0	0	0	0	0	0	0	0	0	0
NBoG4495	0	0	0	1	0	0	0	0	0	0	0	0	0	0
NBoG4496	0	0	0	1	0	0	0	0	0	0	0	0	0	0
NBoG4497	0	0	0	1	0	0	0	0	0	0	0	0	0	0
NBoG4498	0	0	0	1	0	0	0	0	0	0	0	0	0	0
NBoG4499	0	0	0	1	0	0	0	0	0	0	0	0	0	0
NBoG4500	0	0	0	1	0	0	0	0	0	0	0	0	0	0
NBoG4501	0	0	0	1	0	0	0	0	0	0	0	0	0	0
NBoG4502	0	0	0	1	0	0	0	0	0	0	0	0	0	0
NBoG4503	0	0	0	1	0	0	0	0	0	0	0	0	0	0
NBoG4504	0	0	0	1	0	0	0	0	0	0	0	0	0	0
NBoG4505	0	0	0	1	0	0	0	0	0	0	0	0	0	0
NBoG4506	0	0	0	1	0	0	0	0	0	0	0	0	0	0
NBoG4507	0	0	0	1	0	0	0	0	0	0	0	0	0	0
NBoG4508	0	0	0	1	0	0	0	0	0	0	0	0	0	0
NBoG4509	0	0	0	1	0	0	0	0	0	0	0	0	0	0
NBoG4510	0	0	0	1	0	0	0	0	0	0	0	0	0	0
NBoG4511	0	0	0	1	0	0	0	0	0	0	0	0	0	0
NBoG4512	0	0	0	1	0	0	0	0	0	0	0	0	0	0
NBoG4513	0	0	0	1	0	0	0	0	0	0	0	0	0	0
NBoG4514	0	0	0	1	0	0	0	0	0	0	0	0	0	0
NBoG4515	0	0	0	1	0	0	0	0	0	0	0	0	0	0
NBoG4516	0	1	0	0	0	0	0	0	0	0	0	0	0	0
NBoG4517	0	1	0	0	0	0	0	0	0	0	0	0	0	0
NBoG4518	0	1	0	0	0	0	0	0	0	0	0	0	0	0
NBoG4519	0	1	0	0	0	0	0	0	0	0	0	0	0	0
NBoG4520	0	1	0	0	0	0	0	0	0	0	0	0	0	0
NBoG4521	0	1	0	0	0	0	0	0	0	0	0	0	0	0
NBoG4522	0	1	0	0	0	0	0	0	0	0	0	0	0	0
NBoG4523	0	1	0	0	0	0	0	0	0	0	0	0	0	0
NBoG4524	0	1	0	0	0	0	0	0	0	0	0	0	0	0
NBoG4525	0	1	0	0	0	0	0	0	0	0	0	0	0	0
NBoG4526	0	1	0	0	0	0	0	0	0	0	0	0	0	0
NBoG4527	0	1	0	0	0	0	0	0	0	0	0	0	0	0
NBoG4528	0	1	0	0	0	0	0	0	0	0	0	0	0	0
NBoG4529	0	1	0	0	0	0	0	0	0	0	0	0	0	0
NBoG4530	0	1	0	0	0	0	0	0	0	0	0	0	0	0
NBoG4531	0	1	0	0	0	0	0	0	0	0	0	0	0	0
NBoG4532	0	1	0	0	0	0	0	0	0	0	0	0	0	0
NBoG4533	0	1	0	0	0	0	0	0	0	0	0	0	0	0
NBoG4534	0	1	0	0	0	0	0	0	0	0	0	0	0	0
NBoG4535	0	1	0	0	0	0	0	0	0	0	0	0	0	0
NBoG4536	0	1	0	0	0	0	0	0	0	0	0	0	0	0
NBoG4537	0	1	0	0	0	0	0	0	0	0	0	0	0	0
NBoG4538	0	1	0	0	0	0	0	0	0	0	0	0	0	0
NBoG4539	0	1	0	0	0	0	0	0	0	0	0	0	0	0
NBoG4540	0	1	0	0	0	0	0	0	0	0	0	0	0	0
NBoG4541	0	1	0	0	0	0	0	0	0	0	0	0	0	0
NBoG4542	0	1	0	0	0	0	0	0	0	0	0	0	0	0
NBoG4543	0	1	0	0	0	0	0	0	0	0	0	0	0	0
NBoG4544	0	1	0	0	0	0	0	0	0	0	0	0	0	0
NBoG4545	0	1	0	0	0	0	0	0	0	0	0	0	0	0
NBoG4546	0	1	0	0	0	0	0	0	0	0	0	0	0	0
NBoG4547	0	1	0	0	0	0	0	0	0	0	0	0	0	0
NBoG4548	0	1	0	0	0	0	0	0	0	0	0	0	0	0
NBoG4549	0	1	0	0	0	0	0	0	0	0	0	0	0	0
NBoG4550	0	1	0	0	0	0	0	0	0	0	0	0	0	0
NBoG4551	0	1	0	0	0	0	0	0	0	0	0	0	0	0
NBoG4552	0	1	0	0	0	0	0	0	0	0	0	0	0	0
NBoG4553	0	1	0	0	0	0	0	0	0	0	0	0	0	0
NBoG4554	0	1	0	0	0	0	0	0	0	0	0	0	0	0
NBoG4555	0	1	0	0	0	0	0	0	0	0	0	0	0	0
NBoG4556	0	1	0	0	0	0	0	0	0	0	0	0	0	0
NBoG4557	0	1	0	0	0	0	0	0	0	0	0	0	0	0
NBoG4558	0	1	0	0	0	0	0	0	0	0	0	0	0	0
NBoG4559	0	1	0	0	0	0	0	0	0	0	0	0	0	0
NBoG4560	0	1	0	0	0	0	0	0	0	0	0	0	0	0
NBoG4561	0	1	0	0	0	0	0	0	0	0	0	0	0	0
NBoG4562	0	1	0	0	0	0	0	0	0	0	0	0	0	0
NBoG4563	0	1	0	0	0	0	0	0	0	0	0	0	0	0
NBoG4564	0	1	0	0	0	0	0	0	0	0	0	0	0	0
NBoG4565	0	1	0	0	0	0	0	0	0	0	0	0	0	0
NBoG4566	0	1	0	0	0	0	0	0	0	0	0	0	0	0
NBoG4567	0	1	0	0	0	0	0	0	0	0	0	0	0	0
NBoG4568	0	1	0	0	0	0	0	0	0	0	0	0	0	0
NBoG4569	0	1	0	0	0	0	0	0	0	0	0	0	0	0
NBoG4570	0	1	0	0	0	0	0	0	0	0	0	0	0	0
NBoG4571	0	1	0	0	0	0	0	0	0	0	0	0	0	0
NBoG4572	0	1	0	0	0	0	0	0	0	0	0	0	0	0
NBoG4573	0	1	0	0	0	0	0	0	0	0	0	0	0	0
NBoG4574	0	1	0	0	0	0	0	0	0	0	0	0	0	0
NBoG4575	0	1	0	0	0	0	0	0	0	0	0	0	0	0
NBoG4576	0	1	0	0	0	0	0	0	0	0	0	0	0	0
NBoG4577	0	1	0	0	0	0	0	0	0	0	0	0	0	0
NBoG4578	0	1	0	0	0	0	0	0	0	0	0	0	0	0
NBoG4579	0	1	0	0	0	0	0	0	0	0	0	0	0	0
NBoG4580	0	1	0	0	0	0	0	0	0	0	0	0	0	0
NBoG4581	0	1	0	0	0	0	0	0	0	0	0	0	0	0
NBoG4582	0	1	0	0	0	0	0	0	0	0	0	0	0	0
NBoG4583	0	1	0	0	0	0	0	0	0	0	0	0	0	0
NBoG4584	0	1	0	0	0	0	0	0	0	0	0	0	0	0
NBoG4585	0	1	0	0	0	0	0	0	0	0	0	0	0	0
NBoG4586	0	1	0	0	0	0	0	0	0	0	0	0	0	0
NBoG4587	0	1	0	0	0	0	0	0	0	0	0	0	0	0
NBoG4588	0	1	0	0	0	0	0	0	0	0	0	0	0	0
NBoG4589	0	1	0	0	0	0	0	0	0	0	0	0	0	0
NBoG4590	0	1	0	0	0	0	0	0	0	0	0	0	0	0
NBoG4591	0	1	0	0	0	0	0	0	0	0	0	0	0	0
NBoG4592	0	1	0	0	0	0	0	0	0	0	0	0	0	0
NBoG4593	0	1	0	0	0	0	0	0	0	0	0	0	0	0
NBoG4594	0	1	0	0	0	0	0	0	0	0	0	0	0	0
NBoG4595	0	1	0	0	0	0	0	0	0	0	0	0	0	0
NBoG4596	0	1	0	0	0	0	0	0	0	0	0	0	0	0
NBoG4597	0	1	0	0	0	0	0	0	0	0	0	0	0	0
NBoG4598	0	1	0	0	0	0	0	0	0	0	0	0	0	0
NBoG4599	0	1	0	0	0	0	0	0	0	0	0	0	0	0
NBoG4600	0	1	0	0	0	0	0	0	0	0	0	0	0	0
NBoG4601	0	1	0	0	0	0	0	0	0	0	0	0	0	0
NBoG4602	0	1	0	0	0	0	0	0	0	0	0	0	0	0
NBoG4603	0	1	0	0	0	0	0	0	0	0	0	0	0	0
NBoG4604	0	1	0	0	0	0	0	0	0	0	0	0	0	0
NBoG4605	0	1	0	0	0	0	0	0	0	0	0	0	0	0
NBoG4606	0	1	0	0	0	0	0	0	0	0	0	0	0	0
NBoG4607	0	1	0	0	0	0	0	0	0	0	0	0	0	0
NBoG4608	0	1	0	0	0	0	0	0	0	0	0	0	0	0
NBoG4609	0	1	0	0	0	0	0	0	0	0	0	0	0	0
NBoG4610	0	1	0	0	0	0	0	0	0	0	0	0	0	0
NBoG4611	0	1	0	0	0	0	0	0	0	0	0	0	0	0
NBoG4612	0	1	0	0	0	0	0	0	0	0	0	0	0	0
NBoG4613	1	0	0	0	0	0	0	0	0	0	0	0	0	0
NBoG4614	1	0	0	0	0	0	0	0	0	0	0	0	0	0
NBoG4615	1	0	0	0	0	0	0	0	0	0	0	0	0	0
NBoG4616	1	0	0	0	0	0	0	0	0	0	0	0	0	0
NBoG4617	1	0	0	0	0	0	0	0	0	0	0	0	0	0
NBoG4618	1	0	0	0	0	0	0	0	0	0	0	0	0	0
NBoG4619	1	0	0	0	0	0	0	0	0	0	0	0	0	0
NBoG4620	1	0	0	0	0	0	0	0	0	0	0	0	0	0
NBoG4621	1	0	0	0	0	0	0	0	0	0	0	0	0	0
NBoG4622	1	0	0	0	0	0	0	0	0	0	0	0	0	0
NBoG4623	1	0	0	0	0	0	0	0	0	0	0	0	0	0
NBoG4624	1	0	0	0	0	0	0	0	0	0	0	0	0	0
NBoG4625	1	0	0	0	0	0	0	0	0	0	0	0	0	0
NBoG4626	1	0	0	0	0	0	0	0	0	0	0	0	0	0
NBoG4627	1	0	0	0	0	0	0	0	0	0	0	0	0	0
NBoG4628	1	0	0	0	0	0	0	0	0	0	0	0	0	0
NBoG4629	1	0	0	0	0	0	0	0	0	0	0	0	0	0
NBoG4630	1	0	0	0	0	0	0	0	0	0	0	0	0	0
NBoG4631	1	0	0	0	0	0	0	0	0	0	0	0	0	0
NBoG4632	1	0	0	0	0	0	0	0	0	0	0	0	0	0
NBoG4633	1	0	0	0	0	0	0	0	0	0	0	0	0	0
NBoG4634	1	0	0	0	0	0	0	0	0	0	0	0	0	0
NBoG4635	1	0	0	0	0	0	0	0	0	0	0	0	0	0
NBoG4636	1	0	0	0	0	0	0	0	0	0	0	0	0	0
NBoG4637	1	0	0	0	0	0	0	0	0	0	0	0	0	0
NBoG4638	1	0	0	0	0	0	0	0	0	0	0	0	0	0
NBoG4639	1	0	0	0	0	0	0	0	0	0	0	0	0	0
NBoG4640	1	0	0	0	0	0	0	0	0	0	0	0	0	0
NBoG4641	1	0	0	0	0	0	0	0	0	0	0	0	0	0
NBoG4642	1	0	0	0	0	0	0	0	0	0	0	0	0	0
NBoG4643	1	0	0	0	0	0	0	0	0	0	0	0	0	0
NBoG4644	1	0	0	0	0	0	0	0	0	0	0	0	0	0
NBoG4645	1	0	0	0	0	0	0	0	0	0	0	0	0	0
NBoG4646	1	0	0	0	0	0	0	0	0	0	0	0	0	0
NBoG4647	1	0	0	0	0	0	0	0	0	0	0	0	0	0
NBoG4648	1	0	0	0	0	0	0	0	0	0	0	0	0	0
NBoG4649	1	0	0	0	0	0	0	0	0	0	0	0	0	0
NBoG4650	1	0	0	0	0	0	0	0	0	0	0	0	0	0
NBoG4651	1	0	0	0	0	0	0	0	0	0	0	0	0	0
NBoG4652	1	0	0	0	0	0	0	0	0	0	0	0	0	0
NBoG4653	1	0	0	0	0	0	0	0	0	0	0	0	0	0
NBoG4654	1	0	0	0	0	0	0	0	0	0	0	0	0	0
NBoG4655	1	0	0	0	0	0	0	0	0	0	0	0	0	0
NBoG4656	1	0	0	0	0	0	0	0	0	0	0	0	0	0
NBoG4657	1	0	0	0	0	0	0	0	0	0	0	0	0	0
NBoG4658	1	0	0	0	0	0	0	0	0	0	0	0	0	0
NBoG4659	1	0	0	0	0	0	0	0	0	0	0	0	0	0
NBoG4660	1	0	0	0	0	0	0	0	0	0	0	0	0	0
NBoG4661	1	0	0	0	0	0	0	0	0	0	0	0	0	0
NBoG4662	1	0	0	0	0	0	0	0	0	0	0	0	0	0
NBoG4663	1	0	0	0	0	0	0	0	0	0	0	0	0	0
NBoG4664	1	0	0	0	0	0	0	0	0	0	0	0	0	0
NBoG4665	1	0	0	0	0	0	0	0	0	0	0	0	0	0
NBoG4666	1	0	0	0	0	0	0	0	0	0	0	0	0	0
NBoG4667	1	0	0	0	0	0	0	0	0	0	0	0	0	0
NBoG4668	1	0	0	0	0	0	0	0	0	0	0	0	0	0
NBoG4669	1	0	0	0	0	0	0	0	0	0	0	0	0	0
NBoG4670	1	0	0	0	0	0	0	0	0	0	0	0	0	0
NBoG4671	1	0	0	0	0	0	0	0	0	0	0	0	0	0
NBoG4672	1	0	0	0	0	0	0	0	0	0	0	0	0	0
NBoG4673	1	0	0	0	0	0	0	0	0	0	0	0	0	0
NBoG4674	1	0	0	0	0	0	0	0	0	0	0	0	0	0
NBoG4675	1	0	0	0	0	0	0	0	0	0	0	0	0	0
NBoG4676	1	0	0	0	0	0	0	0	0	0	0	0	0	0
NBoG4677	1	0	0	0	0	0	0	0	0	0	0	0	0	0
NBoG4678	1	0	0	0	0	0	0	0	0	0	0	0	0	0
NBoG4679	1	0	0	0	0	0	0	0	0	0	0	0	0	0
NBoG4680	1	0	0	0	0	0	0	0	0	0	0	0	0	0
NBoG4681	1	0	0	0	0	0	0	0	0	0	0	0	0	0
NBoG4682	1	0	0	0	0	0	0	0	0	0	0	0	0	0
NBoG4683	1	0	0	0	0	0	0	0	0	0	0	0	0	0
NBoG4684	1	0	0	0	0	0	0	0	0	0	0	0	0	0
NBoG4685	1	0	0	0	0	0	0	0	0	0	0	0	0	0
NBoG4686	1	0	0	0	0	0	0	0	0	0	0	0	0	0
NBoG4687	1	0	0	0	0	0	0	0	0	0	0	0	0	0
NBoG4688	1	0	0	0	0	0	0	0	0	0	0	0	0	0
NBoG4689	1	0	0	0	0	0	0	0	0	0	0	0	0	0
NBoG4690	1	0	0	0	0	0	0	0	0	0	0	0	0	0
NBoG4691	1	0	0	0	0	0	0	0	0	0	0	0	0	0
NBoG4692	1	0	0	0	0	0	0	0	0	0	0	0	0	0
NBoG4693	1	0	0	0	0	0	0	0	0	0	0	0	0	0
NBoG4694	1	0	0	0	0	0	0	0	0	0	0	0	0	0
NBoG4695	1	0	0	0	0	0	0	0	0	0	0	0	0	0
NBoG4696	1	0	0	0	0	0	0	0	0	0	0	0	0	0
NBoG4697	1	0	0	0	0	0	0	0	0	0	0	0	0	0
NBoG4698	1	0	0	0	0	0	0	0	0	0	0	0	0	0
NBoG4699	1	0	0	0	0	0	0	0	0	0	0	0	0	0
NBoG4700	1	0	0	0	0	0	0	0	0	0	0	0	0	0
NBoG4701	1	0	0	0	0	0	0	0	0	0	0	0	0	0
NBoG4702	1	0	0	0	0	0	0	0	0	0	0	0	0	0
NBoG4703	1	0	0	0	0	0	0	0	0	0	0	0	0	0
NBoG4704	1	0	0	0	0	0	0	0	0	0	0	0	0	0
NBoG4705	1	0	0	0	0	0	0	0	0	0	0	0	0	0
NBoG4706	1	0	0	0	0	0	0	0	0	0	0	0	0	0
NBoG4707	1	0	0	0	0	0	0	0	0	0	0	0	0	0
NBoG4708	1	0	0	0	0	0	0	0	0	0	0	0	0	0
NBoG4709	1	0	0	0	0	0	0	0	0	0	0	0	0	0
NBoG4710	1	0	0	0	0	0	0	0	0	0	0	0	0	0
NBoG4711	1	0	0	0	0	0	0	0	0	0	0	0	0	0
NBoG4712	1	0	0	0	0	0	0	0	0	0	0	0	0	0
NBoG4713	1	0	0	0	0	0	0	0	0	0	0	0	0	0
NBoG4714	1	0	0	0	0	0	0	0	0	0	0	0	0	0
NBoG4715	1	0	0	0	0	0	0	0	0	0	0	0	0	0
NBoG4716	1	0	0	0	0	0	0	0	0	0	0	0	0	0
NBoG4717	1	0	0	0	0	0	0	0	0	0	0	0	0	0
NBoG4718	1	0	0	0	0	0	0	0	0	0	0	0	0	0
NBoG4719	1	0	0	0	0	0	0	0	0	0	0	0	0	0
NBoG4720	1	0	0	0	0	0	0	0	0	0	0	0	0	0
NBoG4721	1	0	0	0	0	0	0	0	0	0	0	0	0	0
NBoG4722	1	0	0	0	0	0	0	0	0	0	0	0	0	0
NBoG4723	1	0	0	0	0	0	0	0	0	0	0	0	0	0
NBoG4724	1	0	0	0	0	0	0	0	0	0	0	0	0	0
NBoG4725	1	0	0	0	0	0	0	0	0	0	0	0	0	0
NBoG4726	1	0	0	0	0	0	0	0	0	0	0	0	0	0
NBoG4727	1	0	0	0	0	0	0	0	0	0	0	0	0	0
NBoG4728	1	0	0	0	0	0	0	0	0	0	0	0	0	0
NBoG4729	1	0	0	0	0	0	0	0	0	0	0	0	0	0
NBoG4730	1	0	0	0	0	0	0	0	0	0	0	0	0	0
NBoG4731	1	0	0	0	0	0	0	0	0	0	0	0	0	0
NBoG4732	1	0	0	0	0	0	0	0	0	0	0	0	0	0
NBoG4733	1	0	0	0	0	0	0	0	0	0	0	0	0	0
NBoG4734	1	0	0	0	0	0	0	0	0	0	0	0	0	0
NBoG4735	1	0	0	0	0	0	0	0	0	0	0	0	0	0
NBoG4736	1	0	0	0	0	0	0	0	0	0	0	0	0	0
NBoG4737	1	0	0	0	0	0	0	0	0	0	0	0	0	0
NBoG4738	1	0	0	0	0	0	0	0	0	0	0	0	0	0
NBoG4739	1	0	0	0	0	0	0	0	0	0	0	0	0	0
NBoG4740	1	0	0	0	0	0	0	0	0	0	0	0	0	0
NBoG4741	1	0	0	0	0	0	0	0	0	0	0	0	0	0
NBoG4742	1	0	0	0	0	0	0	0	0	0	0	0	0	0
NBoG4743	1	0	0	0	0	0	0	0	0	0	0	0	0	0
NBoG4744	1	0	0	0	0	0	0	0	0	0	0	0	0	0
NBoG4745	1	0	0	0	0	0	0	0	0	0	0	0	0	0
NBoG4746	1	0	0	0	0	0	0	0	0	0	0	0	0	0
NBoG4747	1	0	0	0	0	0	0	0	0	0	0	0	0	0
NBoG4748	1	0	0	0	0	0	0	0	0	0	0	0	0	0
NBoG4749	1	0	0	0	0	0	0	0	0	0	0	0	0	0
NBoG4750	1	0	0	0	0	0	0	0	0	0	0	0	0	0
NBoG4751	1	0	0	0	0	0	0	0	0	0	0	0	0	0
NBoG4752	1	0	0	0	0	0	0	0	0	0	0	0	0	0
NBoG4753	1	0	0	0	0	0	0	0	0	0	0	0	0	0
NBoG4754	1	0	0	0	0	0	0	0	0	0	0	0	0	0
NBoG4755	1	0	0	0	0	0	0	0	0	0	0	0	0	0
NBoG4756	1	0	0	0	0	0	0	0	0	0	0	0	0	0
NBoG4757	1	0	0	0	0	0	0	0	0	0	0	0	0	0
NBoG4758	1	0	0	0	0	0	0	0	0	0	0	0	0	0
NBoG4759	1	0	0	0	0	0	0	0	0	0	0	0	0	0
NBoG4760	1	0	0	0	0	0	0	0	0	0	0	0	0	0
NBoG4761	1	0	0	0	0	0	0	0	0	0	0	0	0	0
NBoG4762	1	0	0	0	0	0	0	0	0	0	0	0	0	0
NBoG4763	1	0	0	0	0	0	0	0	0	0	0	0	0	0
NBoG4764	1	0	0	0	0	0	0	0	0	0	0	0	0	0
NBoG4765	1	0	0	0	0	0	0	0	0	0	0	0	0	0
NBoG4766	1	0	0	0	0	0	0	0	0	0	0	0	0	0
NBoG4767	1	0	0	0	0	0	0	0	0	0	0	0	0	0
NBoG4768	1	0	0	0	0	0	0	0	0	0	0	0	0	0
NBoG4769	1	0	0	0	0	0	0	0	0	0	0	0	0	0
NBoG4770	1	0	0	0	0	0	0	0	0	0	0	0	0	0
NBoG4771	1	0	0	0	0	0	0	0	0	0	0	0	0	0
NBoG4772	1	0	0	0	0	0	0	0	0	0	0	0	0	0
NBoG4773	1	0	0	0	0	0	0	0	0	0	0	0	0	0
NBoG4774	1	0	0	0	0	0	0	0	0	0	0	0	0	0
NBoG4775	1	0	0	0	0	0	0	0	0	0	0	0	0	0
NBoG4776	1	0	0	0	0	0	0	0	0	0	0	0	0	0
NBoG4777	1	0	0	0	0	0	0	0	0	0	0	0	0	0
NBoG4778	1	0	0	0	0	0	0	0	0	0	0	0	0	0
NBoG4779	1	0	0	0	0	0	0	0	0	0	0	0	0	0
NBoG4780	1	0	0	0	0	0	0	0	0	0	0	0	0	0
NBoG4781	1	0	0	0	0	0	0	0	0	0	0	0	0	0
NBoG4782	1	0	0	0	0	0	0	0	0	0	0	0	0	0
NBoG4783	1	0	0	0	0	0	0	0	0	0	0	0	0	0
NBoG4784	1	0	0	0	0	0	0	0	0	0	0	0	0	0
NBoG4785	1	0	0	0	0	0	0	0	0	0	0	0	0	0
NBoG4786	1	0	0	0	0	0	0	0	0	0	0	0	0	0
NBoG4787	1	0	0	0	0	0	0	0	0	0	0	0	0	0
NBoG4788	1	0	0	0	0	0	0	0	0	0	0	0	0	0
NBoG4789	1	0	0	0	0	0	0	0	0	0	0	0	0	0
NBoG4790	1	0	0	0	0	0	0	0	0	0	0	0	0	0
NBoG4791	1	0	0	0	0	0	0	0	0	0	0	0	0	0
NBoG4792	1	0	0	0	0	0	0	0	0	0	0	0	0	0
NBoG4793	1	0	0	0	0	0	0	0	0	0	0	0	0	0
NBoG4794	1	0	0	0	0	0	0	0	0	0	0	0	0	0
NBoG4795	1	0	0	0	0	0	0	0	0	0	0	0	0	0
NBoG4796	1	0	0	0	0	0	0	0	0	0	0	0	0	0
NBoG4797	1	0	0	0	0	0	0	0	0	0	0	0	0	0
NBoG4798	1	0	0	0	0	0	0	0	0	0	0	0	0	0
NBoG4799	1	0	0	0	0	0	0	0	0	0	0	0	0	0
NBoG4800	1	0	0	0	0	0	0	0	0	0	0	0	0	0
NBoG4801	1	0	0	0	0	0	0	0	0	0	0	0	0	0
NBoG4802	1	0	0	0	0	0	0	0	0	0	0	0	0	0
NBoG4803	1	0	0	0	0	0	0	0	0	0	0	0	0	0
NBoG4804	1	0	0	0	0	0	0	0	0	0	0	0	0	0
NBoG4805	1	0	0	0	0	0	0	0	0	0	0	0	0	0
NBoG4806	1	0	0	0	0	0	0	0	0	0	0	0	0	0
NBoG4807	1	0	0	0	0	0	0	0	0	0	0	0	0	0
NBoG4808	1	0	0	0	0	0	0	0	0	0	0	0	0	0
NBoG4809	1	0	0	0	0	0	0	0	0	0	0	0	0	0
NBoG4810	1	0	0	0	0	0	0	0	0	0	0	0	0	0
NBoG4811	1	0	0	0	0	0	0	0	0	0	0	0	0	0
NBoG4812	1	0	0	0	0	0	0	0	0	0	0	0	0	0
NBoG4813	1	0	0	0	0	0	0	0	0	0	0	0	0	0
NBoG4814	1	0	0	0	0	0	0	0	0	0	0	0	0	0
NBoG4815	1	0	0	0	0	0	0	0	0	0	0	0	0	0
NBoG4816	1	0	0	0	0	0	0	0	0	0	0	0	0	0
NBoG4817	1	0	0	0	0	0	0	0	0	0	0	0	0	0
NBoG4818	1	0	0	0	0	0	0	0	0	0	0	0	0	0
NBoG4819	1	0	0	0	0	0	0	0	0	0	0	0	0	0
NBoG4820	1	0	0	0	0	0	0	0	0	0	0	0	0	0
NBoG4821	1	0	0	0	0	0	0	0	0	0	0	0	0	0
NBoG4822	1	0	0	0	0	0	0	0	0	0	0	0	0	0
NBoG4823	1	0	0	0	0	0	0	0	0	0	0	0	0	0
NBoG4824	1	0	0	0	0	0	0	0	0	0	0	0	0	0
NBoG4825	1	0	0	0	0	0	0	0	0	0	0	0	0	0
NBoG4826	1	0	0	0	0	0	0	0	0	0	0	0	0	0
NBoG4827	1	0	0	0	0	0	0	0	0	0	0	0	0	0
NBoG4828	1	0	0	0	0	0	0	0	0	0	0	0	0	0
NBoG4829	1	0	0	0	0	0	0	0	0	0	0	0	0	0
NBoG4830	1	0	0	0	0	0	0	0	0	0	0	0	0	0
NBoG4831	1	0	0	0	0	0	0	0	0	0	0	0	0	0
NBoG4832	1	0	0	0	0	0	0	0	0	0	0	0	0	0
NBoG4833	1	0	0	0	0	0	0	0	0	0	0	0	0	0
NBoG4834	0	0	0	0	0	0	0	1	0	0	0	0	0	0
NBoG4835	0	0	0	0	0	0	0	1	0	0	0	0	0	0
NBoG4836	0	0	0	0	0	0	0	1	0	0	0	0	0	0
NBoG4837	0	0	0	0	0	0	0	1	0	0	0	0	0	0
NBoG4838	0	0	0	0	0	0	0	1	0	0	0	0	0	0
NBoG4839	0	0	0	0	0	0	0	1	0	0	0	0	0	0
NBoG4840	0	0	0	0	0	0	0	1	0	0	0	0	0	0
NBoG4841	0	0	0	0	0	0	0	1	0	0	0	0	0	0
NBoG4842	0	0	0	0	0	0	0	1	0	0	0	0	0	0
NBoG4843	0	0	0	0	0	0	0	1	0	0	0	0	0	0
NBoG4844	0	0	0	0	0	0	0	1	0	0	0	0	0	0
NBoG4845	0	0	0	0	0	0	0	1	0	0	0	0	0	0
NBoG4846	0	0	0	0	0	0	0	1	0	0	0	0	0	0
NBoG4847	0	0	0	0	0	0	0	1	0	0	0	0	0	0
NBoG4848	0	0	0	0	0	0	0	1	0	0	0	0	0	0
NBoG4849	0	0	0	0	0	0	0	1	0	0	0	0	0	0
NBoG4850	0	0	0	0	0	0	0	1	0	0	0	0	0	0
NBoG4851	0	0	0	0	0	0	0	1	0	0	0	0	0	0
NBoG4852	0	0	0	0	0	0	0	1	0	0	0	0	0	0
NBoG4853	0	0	0	0	0	0	0	1	0	0	0	0	0	0
NBoG4854	0	0	0	0	0	0	0	1	0	0	0	0	0	0
NBoG4855	0	0	0	0	0	0	0	1	0	0	0	0	0	0
NBoG4856	0	0	0	0	0	0	0	1	0	0	0	0	0	0
NBoG4857	0	0	0	0	0	0	0	1	0	0	0	0	0	0
NBoG4858	0	0	0	0	0	0	0	1	0	0	0	0	0	0
NBoG4859	0	0	0	0	0	0	0	1	0	0	0	0	0	0
NBoG4860	0	0	0	0	0	0	0	1	0	0	0	0	0	0
NBoG4861	0	0	0	0	0	0	0	1	0	0	0	0	0	0
NBoG4862	0	0	0	0	0	0	0	1	0	0	0	0	0	0
NBoG4863	0	0	0	0	0	0	0	1	0	0	0	0	0	0
NBoG4864	0	0	0	0	0	0	0	1	0	0	0	0	0	0
NBoG4865	0	0	0	0	0	0	0	1	0	0	0	0	0	0
NBoG4866	0	0	0	0	0	0	0	1	0	0	0	0	0	0
NBoG4867	0	0	0	0	0	0	0	1	0	0	0	0	0	0
NBoG4868	0	0	0	0	0	0	0	1	0	0	0	0	0	0
NBoG4869	0	0	0	0	0	0	0	1	0	0	0	0	0	0
NBoG4870	0	0	0	0	0	0	0	1	0	0	0	0	0	0
NBoG4871	0	0	0	0	0	0	0	1	0	0	0	0	0	0
NBoG4872	0	0	0	0	0	0	0	1	0	0	0	0	0	0
NBoG4873	0	0	0	0	0	0	0	1	0	0	0	0	0	0
NBoG4874	0	0	0	0	0	0	0	1	0	0	0	0	0	0
NBoG4875	0	0	0	0	0	0	0	1	0	0	0	0	0	0
NBoG4876	0	0	0	0	0	0	0	1	0	0	0	0	0	0
NBoG4877	0	0	0	0	0	0	0	1	0	0	0	0	0	0
NBoG4878	0	0	0	0	0	0	0	1	0	0	0	0	0	0
NBoG4879	0	0	0	0	0	0	0	1	0	0	0	0	0	0
NBoG4880	0	0	0	0	0	0	0	1	0	0	0	0	0	0
NBoG4881	0	0	0	0	0	0	0	1	0	0	0	0	0	0
NBoG4882	0	0	0	0	0	0	0	1	0	0	0	0	0	0
NBoG4883	0	0	0	0	0	0	0	1	0	0	0	0	0	0
NBoG4884	0	0	0	0	0	0	0	1	0	0	0	0	0	0
NBoG4885	0	0	0	0	0	0	0	1	0	0	0	0	0	0
NBoG4886	0	0	0	0	0	0	0	1	0	0	0	0	0	0
NBoG4887	0	0	0	0	0	0	0	1	0	0	0	0	0	0
NBoG4888	0	0	0	0	0	0	0	1	0	0	0	0	0	0
NBoG4889	0	0	0	0	0	0	0	1	0	0	0	0	0	0
NBoG4890	0	0	0	0	0	0	0	1	0	0	0	0	0	0
NBoG4891	0	0	0	0	0	0	0	1	0	0	0	0	0	0
NBoG4892	0	0	0	0	0	0	0	1	0	0	0	0	0	0
NBoG4893	0	0	0	0	0	0	0	1	0	0	0	0	0	0
NBoG4894	0	0	0	0	0	0	0	1	0	0	0	0	0	0
NBoG4895	0	0	0	0	0	0	0	1	0	0	0	0	0	0
NBoG4896	0	0	0	0	0	0	0	1	0	0	0	0	0	0
NBoG4897	0	0	0	0	0	0	0	1	0	0	0	0	0	0
NBoG4898	0	0	0	0	0	0	0	1	0	0	0	0	0	0
NBoG4899	0	0	0	0	0	0	0	1	0	0	0	0	0	0
NBoG4900	0	0	0	0	0	0	0	1	0	0	0	0	0	0
NBoG4901	0	0	0	0	0	0	0	1	0	0	0	0	0	0
NBoG4902	0	0	0	0	0	0	0	1	0	0	0	0	0	0
NBoG4903	0	0	0	0	0	0	0	1	0	0	0	0	0	0
NBoG4904	0	0	0	0	0	0	0	1	0	0	0	0	0	0
NBoG4905	0	0	0	0	0	0	0	1	0	0	0	0	0	0
NBoG4906	0	0	0	0	0	0	0	1	0	0	0	0	0	0
NBoG4907	0	0	0	0	0	0	0	1	0	0	0	0	0	0
NBoG4908	0	0	0	0	0	0	0	1	0	0	0	0	0	0
NBoG4909	0	0	0	0	0	0	0	1	0	0	0	0	0	0
NBoG4910	0	0	0	0	0	0	0	1	0	0	0	0	0	0
NBoG4911	0	0	0	0	0	0	0	1	0	0	0	0	0	0
NBoG4912	0	0	0	0	0	0	0	1	0	0	0	0	0	0
NBoG4913	0	0	0	0	0	0	0	1	0	0	0	0	0	0
NBoG4914	0	0	0	0	0	0	0	1	0	0	0	0	0	0
NBoG4915	0	0	0	0	0	0	0	1	0	0	0	0	0	0
NBoG4916	0	0	0	0	0	0	0	1	0	0	0	0	0	0
NBoG4917	0	0	0	0	0	0	0	1	0	0	0	0	0	0
NBoG4918	0	0	0	0	0	0	0	1	0	0	0	0	0	0
NBoG4919	0	0	0	0	0	0	0	1	0	0	0	0	0	0
NBoG4920	0	0	0	0	0	0	0	1	0	0	0	0	0	0
NBoG4921	0	0	0	0	0	0	0	1	0	0	0	0	0	0
NBoG4922	0	0	0	0	0	0	0	1	0	0	0	0	0	0
NBoG4923	0	0	0	0	0	0	0	1	0	0	0	0	0	0
NBoG4924	0	0	0	0	0	0	0	1	0	0	0	0	0	0
NBoG4925	0	0	0	0	0	0	0	1	0	0	0	0	0	0
NBoG4926	0	0	0	0	0	0	0	1	0	0	0	0	0	0
NBoG4927	0	0	0	0	0	0	0	1	0	0	0	0	0	0
NBoG4928	0	0	0	0	0	0	0	1	0	0	0	0	0	0
NBoG4929	0	0	0	0	0	0	0	1	0	0	0	0	0	0
NBoG4930	0	0	0	0	0	0	0	1	0	0	0	0	0	0
NBoG4931	0	0	0	0	0	0	0	1	0	0	0	0	0	0
NBoG4932	0	0	0	0	0	0	0	1	0	0	0	0	0	0
NBoG4933	0	0	0	0	0	0	0	1	0	0	0	0	0	0
NBoG4934	0	0	0	0	0	0	0	1	0	0	0	0	0	0
NBoG4935	0	0	0	0	0	0	0	1	0	0	0	0	0	0
NBoG4936	0	0	0	0	0	0	0	1	0	0	0	0	0	0
NBoG4937	0	0	0	0	0	0	0	1	0	0	0	0	0	0
NBoG4938	0	0	0	0	0	0	0	1	0	0	0	0	0	0
NBoG4939	0	0	0	0	0	0	0	1	0	0	0	0	0	0
NBoG4940	0	0	0	0	0	0	0	1	0	0	0	0	0	0
NBoG4941	0	0	0	0	0	0	0	1	0	0	0	0	0	0
NBoG4942	0	0	0	0	0	0	0	1	0	0	0	0	0	0
NBoG4943	0	0	0	0	0	0	0	1	0	0	0	0	0	0
NBoG4944	0	0	0	0	0	0	0	1	0	0	0	0	0	0
NBoG4945	0	0	0	0	0	0	0	1	0	0	0	0	0	0
NBoG4946	0	0	0	0	0	0	0	1	0	0	0	0	0	0
NBoG4947	0	0	0	0	0	0	0	1	0	0	0	0	0	0
NBoG4948	0	0	0	0	0	0	0	1	0	0	0	0	0	0
NBoG4949	0	0	0	0	0	0	0	1	0	0	0	0	0	0
NBoG4950	0	0	0	0	0	0	0	1	0	0	0	0	0	0
NBoG4951	0	0	0	0	0	0	0	1	0	0	0	0	0	0
NBoG4952	0	0	0	0	0	0	0	1	0	0	0	0	0	0
NBoG4953	0	0	0	0	0	0	0	1	0	0	0	0	0	0
NBoG4954	0	0	0	0	0	0	0	1	0	0	0	0	0	0
NBoG4955	0	0	0	0	0	0	0	1	0	0	0	0	0	0
NBoG4956	0	0	0	0	0	0	0	1	0	0	0	0	0	0
NBoG4957	0	0	0	0	0	0	0	1	0	0	0	0	0	0
NBoG4958	0	0	0	0	0	0	0	1	0	0	0	0	0	0
NBoG4959	0	0	0	0	0	0	0	1	0	0	0	0	0	0
NBoG4960	0	0	0	0	0	0	0	1	0	0	0	0	0	0
NBoG4961	0	0	0	0	0	0	0	1	0	0	0	0	0	0
NBoG4962	0	0	0	0	0	0	0	1	0	0	0	0	0	0
NBoG4963	0	0	0	0	0	0	0	1	0	0	0	0	0	0
NBoG4964	0	0	0	0	0	0	0	1	0	0	0	0	0	0
NBoG4965	0	0	0	0	0	0	0	1	0	0	0	0	0	0
NBoG4966	0	0	0	0	0	0	0	1	0	0	0	0	0	0
NBoG4967	0	0	0	0	0	0	0	1	0	0	0	0	0	0
NBoG4968	0	0	0	0	0	0	0	1	0	0	0	0	0	0
NBoG4969	0	0	0	0	0	0	0	1	0	0	0	0	0	0
NBoG4970	0	0	0	0	0	0	0	1	0	0	0	0	0	0
NBoG4971	0	0	0	0	0	0	0	1	0	0	0	0	0	0
NBoG4972	0	0	0	0	0	0	0	1	0	0	0	0	0	0
NBoG4973	0	0	0	0	0	0	0	1	0	0	0	0	0	0
NBoG4974	0	0	0	0	0	0	0	1	0	0	0	0	0	0
NBoG4975	0	0	0	0	0	0	0	1	0	0	0	0	0	0
NBoG4976	0	0	0	0	0	0	0	1	0	0	0	0	0	0
NBoG4977	0	0	0	0	0	0	0	1	0	0	0	0	0	0
NBoG4978	0	0	0	0	0	0	0	1	0	0	0	0	0	0
NBoG4979	0	0	0	0	0	0	0	1	0	0	0	0	0	0
NBoG4980	0	0	0	0	0	0	0	1	0	0	0	0	0	0
NBoG4981	0	0	0	0	0	0	0	1	0	0	0	0	0	0
NBoG4982	0	0	0	0	0	0	0	1	0	0	0	0	0	0
NBoG4983	0	0	0	0	0	0	0	1	0	0	0	0	0	0
NBoG4984	0	0	0	0	0	0	0	1	0	0	0	0	0	0
NBoG4985	0	0	0	0	0	0	0	1	0	0	0	0	0	0
NBoG4986	0	0	0	0	0	0	0	1	0	0	0	0	0	0
NBoG4987	0	0	0	0	0	0	0	1	0	0	0	0	0	0
NBoG4988	0	0	0	0	0	0	0	1	0	0	0	0	0	0
NBoG4989	0	0	0	0	0	0	0	1	0	0	0	0	0	0
NBoG4990	0	0	0	0	0	0	0	1	0	0	0	0	0	0
NBoG4991	0	0	0	0	0	0	0	1	0	0	0	0	0	0
NBoG4992	0	0	0	0	0	0	0	1	0	0	0	0	0	0
NBoG4993	0	0	0	0	0	0	0	1	0	0	0	0	0	0
NBoG4994	0	0	0	0	0	0	0	1	0	0	0	0	0	0
NBoG4995	0	0	0	0	0	0	0	1	0	0	0	0	0	0
NBoG4996	0	0	0	0	0	0	0	1	0	0	0	0	0	0
NBoG4997	0	0	0	0	0	0	0	1	0	0	0	0	0	0
NBoG4998	0	0	0	0	0	0	0	1	0	0	0	0	0	0
NBoG4999	0	0	0	0	0	0	0	1	0	0	0	0	0	0
NBoG5000	0	0	0	0	0	0	0	1	0	0	0	0	0	0
NBoG5001	0	0	0	0	0	0	0	1	0	0	0	0	0	0
NBoG5002	0	0	0	0	0	0	0	1	0	0	0	0	0	0
NBoG5003	0	0	0	0	0	0	0	1	0	0	0	0	0	0
NBoG5004	0	0	0	0	0	0	0	1	0	0	0	0	0	0
NBoG5005	0	0	0	0	0	0	0	1	0	0	0	0	0	0
NBoG5006	0	0	0	0	0	0	0	1	0	0	0	0	0	0
NBoG5007	0	0	0	0	0	0	0	1	0	0	0	0	0	0
NBoG5008	0	0	0	0	0	0	0	1	0	0	0	0	0	0
NBoG5009	0	0	0	0	0	0	0	1	0	0	0	0	0	0
NBoG5010	0	0	0	0	0	0	0	1	0	0	0	0	0	0
NBoG5011	0	0	0	0	0	0	0	1	0	0	0	0	0	0
NBoG5012	0	0	0	0	0	0	0	1	0	0	0	0	0	0
NBoG5013	0	0	0	0	0	0	0	1	0	0	0	0	0	0
NBoG5014	0	0	0	0	0	0	0	1	0	0	0	0	0	0
NBoG5015	0	0	0	0	0	0	0	1	0	0	0	0	0	0
NBoG5016	0	0	0	0	0	0	0	1	0	0	0	0	0	0
NBoG5017	0	0	0	0	0	0	0	1	0	0	0	0	0	0
NBoG5018	0	0	0	0	0	0	0	1	0	0	0	0	0	0
NBoG5019	0	0	0	0	0	0	0	1	0	0	0	0	0	0
NBoG5020	0	0	0	0	0	0	0	1	0	0	0	0	0	0
NBoG5021	0	0	0	0	0	0	0	1	0	0	0	0	0	0
NBoG5022	0	0	0	0	0	0	0	1	0	0	0	0	0	0
NBoG5023	0	0	0	0	0	0	0	1	0	0	0	0	0	0
NBoG5024	0	0	0	0	0	0	0	1	0	0	0	0	0	0
NBoG5025	0	0	0	0	0	0	0	1	0	0	0	0	0	0
NBoG5026	0	0	0	0	0	0	0	1	0	0	0	0	0	0
NBoG5027	0	0	0	0	0	0	0	1	0	0	0	0	0	0
NBoG5028	0	0	0	0	0	0	0	1	0	0	0	0	0	0
NBoG5029	0	0	0	0	0	0	0	1	0	0	0	0	0	0
NBoG5030	0	0	0	0	0	0	0	1	0	0	0	0	0	0
NBoG5031	0	0	0	0	0	0	0	1	0	0	0	0	0	0
NBoG5032	0	0	0	0	0	0	0	1	0	0	0	0	0	0
NBoG5033	0	0	0	0	0	0	0	1	0	0	0	0	0	0
NBoG5034	0	0	0	0	0	0	0	1	0	0	0	0	0	0
NBoG5035	0	0	0	0	0	0	0	1	0	0	0	0	0	0
NBoG5036	0	0	0	0	0	0	0	1	0	0	0	0	0	0
NBoG5037	0	0	0	0	0	0	0	1	0	0	0	0	0	0
NBoG5038	0	0	0	0	0	0	0	1	0	0	0	0	0	0
NBoG5039	0	0	0	0	0	0	0	1	0	0	0	0	0	0
NBoG5040	0	0	0	0	0	0	0	1	0	0	0	0	0	0
NBoG5041	0	0	0	0	0	0	0	1	0	0	0	0	0	0
NBoG5042	0	0	0	0	0	0	0	1	0	0	0	0	0	0
NBoG5043	0	0	0	0	0	0	0	1	0	0	0	0	0	0
NBoG5044	0	0	0	0	0	0	0	1	0	0	0	0	0	0
NBoG5045	0	0	0	0	0	0	0	1	0	0	0	0	0	0
NBoG5046	0	0	0	0	0	0	0	1	0	0	0	0	0	0
NBoG5047	0	0	0	0	0	0	0	1	0	0	0	0	0	0
NBoG5048	0	0	0	0	0	0	0	1	0	0	0	0	0	0
NBoG5049	0	0	0	0	0	0	0	1	0	0	0	0	0	0
NBoG5050	0	0	0	0	0	0	0	1	0	0	0	0	0	0
NBoG5051	0	0	0	0	0	0	0	1	0	0	0	0	0	0
NBoG5052	0	0	0	0	0	0	0	1	0	0	0	0	0	0
NBoG5053	0	0	0	0	0	0	0	1	0	0	0	0	0	0
NBoG5054	0	0	0	0	0	0	0	1	0	0	0	0	0	0
NBoG5055	0	0	0	0	0	0	0	1	0	0	0	0	0	0
NBoG5056	0	0	0	0	0	0	0	1	0	0	0	0	0	0
NBoG5057	0	0	0	0	0	0	0	1	0	0	0	0	0	0
NBoG5058	0	0	0	0	0	0	0	1	0	0	0	0	0	0
NBoG5059	0	0	0	0	0	0	0	1	0	0	0	0	0	0
NBoG5060	0	0	0	0	0	0	0	1	0	0	0	0	0	0
NBoG5061	0	0	0	0	0	0	0	1	0	0	0	0	0	0
NBoG5062	0	0	0	0	0	0	0	1	0	0	0	0	0	0
NBoG5063	0	0	0	0	0	0	0	1	0	0	0	0	0	0
NBoG5064	0	0	0	0	0	0	0	1	0	0	0	0	0	0
NBoG5065	0	0	0	0	0	0	0	1	0	0	0	0	0	0
NBoG5066	0	0	0	0	0	0	0	1	0	0	0	0	0	0
NBoG5067	0	0	0	0	0	0	0	1	0	0	0	0	0	0
NBoG5068	0	0	0	0	0	0	0	1	0	0	0	0	0	0
NBoG5069	0	0	0	0	0	0	0	1	0	0	0	0	0	0
NBoG5070	0	0	0	0	0	0	0	1	0	0	0	0	0	0
NBoG5071	0	0	0	0	0	0	0	1	0	0	0	0	0	0
NBoG5072	0	0	0	0	0	0	0	1	0	0	0	0	0	0
NBoG5073	0	0	0	0	0	0	0	1	0	0	0	0	0	0
NBoG5074	0	0	0	0	0	0	0	1	0	0	0	0	0	0
NBoG5075	0	0	0	0	0	0	0	1	0	0	0	0	0	0
NBoG5076	0	0	0	0	0	0	0	1	0	0	0	0	0	0
NBoG5077	0	0	0	0	0	0	0	1	0	0	0	0	0	0
NBoG5078	0	0	0	0	0	0	0	1	0	0	0	0	0	0
NBoG5079	0	0	0	0	0	0	0	1	0	0	0	0	0	0
NBoG5080	0	0	0	0	0	0	0	1	0	0	0	0	0	0
NBoG5081	0	0	0	0	0	0	0	1	0	0	0	0	0	0
NBoG5082	0	0	0	0	0	0	0	1	0	0	0	0	0	0
NBoG5083	0	0	0	0	0	0	0	1	0	0	0	0	0	0
NBoG5084	0	0	0	0	0	0	0	1	0	0	0	0	0	0
NBoG5085	0	0	0	0	0	0	0	1	0	0	0	0	0	0
NBoG5086	0	0	0	0	0	0	0	1	0	0	0	0	0	0
NBoG5087	0	0	0	0	0	0	0	1	0	0	0	0	0	0
NBoG5088	0	0	0	0	0	0	0	1	0	0	0	0	0	0
NBoG5089	0	0	0	0	0	0	0	0	0	0	0	0	0	1
NBoG5090	0	0	0	0	0	0	0	0	0	0	0	0	0	1
NBoG5091	0	0	0	0	0	0	0	0	0	0	0	0	0	1
NBoG5092	0	0	0	0	0	0	0	0	0	0	0	0	0	1
NBoG5093	0	0	0	0	0	0	0	0	0	0	0	0	0	1
NBoG5094	0	0	0	0	0	0	0	0	0	0	0	0	0	1
NBoG5095	0	0	0	0	0	0	0	0	0	0	0	0	0	1
NBoG5096	0	0	0	0	0	0	0	0	0	0	0	0	0	1
NBoG5097	0	0	0	0	0	0	0	0	0	0	0	0	0	1
NBoG5098	0	0	0	0	0	0	0	0	0	0	0	0	0	1
NBoG5099	0	0	0	0	0	0	0	0	0	0	0	0	0	1
NBoG5100	0	0	0	0	0	0	0	0	0	0	0	0	0	1
NBoG5101	0	0	0	0	0	0	0	0	0	0	0	0	0	1
NBoG5102	0	0	0	0	0	0	0	0	0	0	0	0	0	1
NBoG5103	0	0	0	0	0	0	0	0	0	0	0	0	0	1
NBoG5104	0	0	0	0	0	0	0	0	0	0	0	0	0	1
NBoG5105	0	0	0	0	0	0	0	0	0	0	0	0	0	1
NBoG5106	0	0	0	0	0	0	0	0	0	0	0	0	0	1
NBoG5107	0	0	0	0	0	0	0	0	0	0	0	0	0	1
NBoG5108	0	0	0	0	0	0	0	0	0	0	0	0	0	1
NBoG5109	0	0	0	0	0	0	0	0	0	0	0	0	0	1
NBoG5110	0	0	0	0	0	0	0	0	0	0	0	0	0	1
NBoG5111	0	0	0	0	0	0	0	0	0	0	0	0	0	1
NBoG5112	0	0	0	0	0	0	0	0	0	0	0	0	0	1
NBoG5113	0	0	0	0	0	0	0	0	0	0	0	0	0	1
NBoG5114	0	0	0	0	0	0	0	0	0	0	0	0	0	1
NBoG5115	0	0	0	0	0	0	0	0	0	0	0	0	0	1
NBoG5116	0	0	0	0	0	0	0	0	0	0	0	0	0	1
NBoG5117	0	0	0	0	0	0	0	0	0	0	0	0	0	1
NBoG5118	0	0	0	0	0	0	0	0	0	0	0	0	0	1
NBoG5119	0	0	0	0	0	0	0	0	0	0	0	0	0	1
NBoG5120	0	0	0	0	0	0	0	0	0	0	0	0	0	1
NBoG5121	0	0	0	0	0	0	0	0	0	0	0	0	0	1
NBoG5122	0	0	0	0	0	0	0	0	0	0	0	0	0	1
NBoG5123	0	0	0	0	0	0	0	0	0	0	0	0	0	1
NBoG5124	0	0	0	0	0	0	0	0	0	0	0	0	0	1
NBoG5125	0	0	0	0	0	0	0	0	0	0	0	0	0	1
NBoG5126	0	0	0	0	0	0	0	0	0	0	0	0	0	1
NBoG5127	0	0	0	0	0	0	0	0	0	0	0	0	0	1
NBoG5128	0	0	0	0	0	0	0	0	0	0	0	0	0	1
NBoG5129	0	0	0	0	0	0	0	0	0	0	0	0	0	1
NBoG5130	0	0	0	0	0	0	0	0	0	0	0	0	0	1
NBoG5131	0	0	0	0	0	0	0	0	0	0	0	0	0	1
NBoG5132	0	0	0	0	0	0	0	0	0	0	0	0	0	1
NBoG5133	0	0	0	0	0	0	0	0	0	0	0	0	0	1
NBoG5134	0	0	0	0	0	0	0	0	0	0	0	0	0	1
NBoG5135	0	0	0	0	0	0	0	0	0	0	0	0	0	1
NBoG5136	0	0	0	0	0	0	0	0	0	0	0	0	0	1
NBoG5137	0	0	0	0	0	0	0	0	0	0	0	0	0	1
NBoG5138	0	0	0	0	0	0	0	0	0	0	0	0	0	1
NBoG5139	0	0	0	0	0	0	0	0	0	0	0	0	0	1
NBoG5140	0	0	0	0	0	0	0	0	0	0	0	0	0	1
NBoG5141	0	0	0	0	0	0	0	0	0	0	0	0	0	1
NBoG5142	0	0	0	0	0	0	0	0	0	0	0	0	0	1
NBoG5143	0	0	0	0	0	0	0	0	0	0	0	0	0	1
NBoG5144	0	0	0	0	0	0	0	0	0	0	0	0	0	1
NBoG5145	0	0	0	0	0	0	0	0	0	0	0	0	0	1
NBoG5146	0	0	0	0	0	0	0	0	0	0	0	0	0	1
NBoG5147	0	0	0	0	0	0	0	0	0	0	0	0	0	1
NBoG5148	0	0	0	0	0	0	0	0	0	0	0	0	0	1
NBoG5149	0	0	0	0	0	0	0	0	0	0	0	0	0	1
NBoG5150	0	0	0	0	0	0	0	0	0	0	0	0	0	1
NBoG5151	0	0	0	0	0	0	0	0	0	0	0	0	0	1
NBoG5152	0	0	0	0	0	0	0	0	0	0	0	0	0	1
NBoG5153	0	0	0	0	0	0	0	0	0	0	0	0	0	1
NBoG5154	0	0	0	0	0	0	0	0	0	0	0	0	0	1
NBoG5155	0	0	0	0	0	0	0	0	0	0	0	0	0	1
NBoG5156	0	0	0	0	0	0	0	0	0	0	0	0	0	1
NBoG5157	0	0	0	0	0	0	0	0	0	0	0	0	0	1
NBoG5158	0	0	0	0	0	0	0	0	0	0	0	0	0	1
NBoG5159	0	0	0	0	0	0	0	0	0	0	0	0	0	1
NBoG5160	0	0	0	0	0	0	0	0	0	0	0	0	0	1
NBoG5161	0	0	0	0	0	0	0	0	0	0	0	0	0	1
NBoG5162	0	0	0	0	0	0	0	0	0	0	0	0	0	1
NBoG5163	0	0	0	0	0	0	0	0	0	0	0	0	0	1
NBoG5164	0	0	0	0	0	0	0	0	0	0	0	0	0	1
NBoG5165	0	0	0	0	0	0	0	0	0	0	0	0	0	1
NBoG5166	0	0	0	0	0	0	0	0	0	0	0	0	0	1
NBoG5167	0	0	0	0	0	0	0	0	0	0	0	0	0	1
NBoG5168	0	0	0	0	0	0	0	0	0	0	0	0	0	1
NBoG5169	0	0	0	0	0	0	0	0	0	0	0	0	0	1
NBoG5170	0	0	0	0	0	0	0	0	0	0	0	0	0	1
NBoG5171	0	0	0	0	0	0	0	0	0	0	0	0	0	1
NBoG5172	0	0	0	0	0	0	0	0	0	0	0	0	0	1
NBoG5173	0	0	0	0	0	0	0	0	0	0	0	0	0	1
NBoG5174	0	0	0	0	0	0	0	0	0	0	0	0	0	1
NBoG5175	0	0	0	0	0	0	0	0	0	0	0	0	0	1
NBoG5176	0	0	0	0	0	0	0	0	0	0	0	0	0	1
NBoG5177	0	0	0	0	0	0	0	0	0	0	0	0	0	1
NBoG5178	0	0	0	0	0	0	0	0	0	0	0	0	0	1
NBoG5179	0	0	0	0	0	0	0	0	0	0	0	0	0	1
NBoG5180	0	0	0	0	0	0	0	0	0	0	0	0	0	1
NBoG5181	0	0	0	0	0	0	0	0	0	0	0	0	0	1
NBoG5182	0	0	0	0	0	0	0	0	0	0	0	0	0	1
NBoG5183	0	0	0	0	0	0	0	0	0	0	0	0	0	1
NBoG5184	0	0	0	0	0	0	0	0	0	0	0	0	0	1
NBoG5185	0	0	0	0	0	0	0	0	0	0	0	0	0	1
NBoG5186	0	0	0	0	0	0	0	0	0	0	0	0	0	1
NBoG5187	0	0	0	0	0	0	0	0	0	0	0	0	0	1
NBoG5188	0	0	0	0	0	0	0	0	0	0	0	0	0	1
NBoG5189	0	0	0	0	0	0	0	0	0	0	0	0	0	1
NBoG5190	0	0	0	0	0	0	0	0	0	0	0	0	0	1
NBoG5191	0	0	0	0	0	0	0	0	0	0	0	0	0	1
NBoG5192	0	0	0	0	0	0	0	0	0	0	0	0	0	1
NBoG5193	0	0	0	0	0	0	0	0	0	0	0	0	0	1
NBoG5194	0	0	0	0	0	0	0	0	0	0	0	0	0	1
NBoG5195	0	0	0	0	0	0	0	0	0	0	0	0	0	1
NBoG5196	0	0	0	0	0	0	0	0	0	0	0	0	0	1
NBoG5197	0	0	0	0	0	0	0	0	0	0	0	0	0	1
NBoG5198	0	0	0	0	0	0	0	0	0	0	0	0	0	1
NBoG5199	0	0	0	0	0	0	0	0	0	0	0	0	0	1
NBoG5200	0	0	0	0	0	0	0	0	0	0	0	0	0	1
NBoG5201	0	0	0	0	0	0	0	0	0	0	0	0	0	1
NBoG5202	0	0	0	0	0	0	0	0	0	0	0	0	0	1
NBoG5203	0	0	0	0	0	0	0	0	0	0	0	0	0	1
NBoG5204	0	0	0	0	0	0	0	0	0	0	0	0	0	1
NBoG5205	0	0	0	0	0	0	0	0	0	0	0	0	0	1
NBoG5206	0	0	0	0	0	0	0	0	0	0	0	0	0	1
NBoG5207	0	0	0	0	0	0	0	0	0	0	0	0	0	1
NBoG5208	0	0	0	0	0	0	0	0	0	0	0	0	0	1
NBoG5209	0	0	0	0	0	0	0	0	0	0	0	0	0	1
NBoG5210	0	0	0	0	0	0	0	0	0	0	0	0	0	1
NBoG5211	0	0	0	0	0	0	0	0	0	0	0	0	0	1
NBoG5212	0	0	0	0	0	0	0	0	0	0	0	0	0	1
NBoG5213	0	0	0	0	0	0	0	0	0	0	0	0	0	1
NBoG5214	0	0	0	0	0	0	0	0	0	0	0	0	0	1
NBoG5215	0	0	0	0	0	0	0	0	0	0	0	0	0	1
NBoG5216	0	0	0	0	0	0	0	0	0	0	0	0	0	1
NBoG5217	0	0	0	0	0	0	0	0	0	0	0	0	0	1
NBoG5218	0	0	0	0	0	0	0	0	0	0	0	0	0	1
NBoG5219	0	0	0	0	0	0	0	0	0	0	0	0	0	1
NBoG5220	0	0	0	0	0	0	0	0	0	0	0	0	0	1
NBoG5221	0	0	0	0	0	0	0	0	0	0	0	0	0	1
NBoG5222	0	0	0	0	0	0	0	0	0	0	0	0	0	1
NBoG5223	0	0	0	0	0	0	0	0	0	0	0	0	0	1
NBoG5224	0	0	0	0	0	0	0	0	0	0	0	0	0	1
NBoG5225	0	0	0	0	0	0	0	0	0	0	0	0	0	1
NBoG5226	0	0	0	0	0	0	0	0	0	0	0	0	0	1
NBoG5227	0	0	0	0	0	0	0	0	0	0	0	0	0	1
NBoG5228	0	0	0	0	0	0	0	0	0	0	0	0	0	1
NBoG5229	0	0	0	0	0	0	0	0	0	0	0	0	0	1
NBoG5230	0	0	0	0	0	0	0	0	0	0	0	0	0	1
NBoG5231	0	0	0	0	0	0	0	0	0	0	0	0	0	1
NBoG5232	0	0	0	0	0	0	0	0	0	0	0	0	0	1
NBoG5233	0	0	0	0	0	0	0	0	0	0	0	0	0	1
NBoG5234	0	0	0	0	0	0	0	0	0	0	0	0	0	1
NBoG5235	0	0	0	0	0	0	0	0	0	0	0	0	0	1
NBoG5236	0	0	0	0	0	0	0	0	0	0	0	0	0	1
NBoG5237	0	0	0	0	0	0	0	0	0	0	0	0	0	1
NBoG5238	0	0	0	0	0	0	0	0	0	0	0	0	0	1
NBoG5239	0	0	0	0	0	0	0	0	0	0	0	0	0	1
NBoG5240	0	0	0	0	0	0	0	0	0	0	0	0	0	1
NBoG5241	0	0	0	0	0	0	0	0	0	0	0	0	0	1
NBoG5242	0	0	0	0	0	0	0	0	0	0	0	0	0	1
NBoG5243	0	0	0	0	0	0	0	0	0	0	0	0	0	1
NBoG5244	0	0	0	0	0	0	0	0	0	0	0	0	0	1
NBoG5245	0	0	0	0	0	0	0	0	0	0	0	0	0	1
NBoG5246	0	0	0	0	0	0	0	0	0	0	0	0	0	1
NBoG5247	0	0	0	0	0	0	0	0	0	0	0	0	0	1
NBoG5248	0	0	0	0	0	0	0	0	0	0	0	0	0	1
NBoG5249	0	0	0	0	0	0	0	0	0	0	0	0	0	1
NBoG5250	0	0	0	0	0	0	0	0	0	0	0	0	0	1
NBoG5251	0	0	0	0	0	0	0	0	0	0	0	0	0	1
NBoG5252	0	0	0	0	0	0	0	0	0	0	0	0	0	1
NBoG5253	0	0	0	0	0	0	0	0	0	0	0	0	0	1
NBoG5254	0	0	0	0	0	0	0	0	0	0	0	0	0	1
NBoG5255	0	0	0	0	0	0	0	0	0	0	0	0	0	1
NBoG5256	0	0	0	0	0	0	0	0	0	0	0	0	0	1
NBoG5257	0	0	0	0	0	0	0	0	0	0	0	0	0	1
NBoG5258	0	0	0	0	0	0	0	0	0	0	0	0	0	1
NBoG5259	0	0	0	0	0	0	0	0	0	0	0	0	0	1
NBoG5260	0	0	0	0	0	0	0	0	0	0	0	0	0	1
NBoG5261	0	0	0	0	0	0	0	0	0	0	0	0	0	1
NBoG5262	0	0	0	0	0	0	0	0	0	0	0	0	0	1
NBoG5263	0	0	0	0	0	0	0	0	0	0	0	0	0	1
NBoG5264	0	0	0	0	0	0	0	0	0	0	0	0	0	1
NBoG5265	0	0	0	0	0	0	0	0	0	0	0	0	0	1
NBoG5266	0	0	0	0	0	0	0	0	0	0	0	0	0	1
NBoG5267	0	0	0	0	0	0	0	0	0	0	0	0	0	1
NBoG5268	0	0	0	0	0	0	0	0	0	0	0	0	0	1
NBoG5269	0	0	0	0	0	0	0	0	0	0	0	0	0	1
NBoG5270	0	0	0	0	0	0	0	0	0	0	0	0	0	1
NBoG5271	0	0	0	0	0	0	0	0	0	0	0	0	0	1
NBoG5272	0	0	0	0	0	0	0	0	0	0	0	0	0	1
NBoG5273	0	0	0	0	0	0	0	0	0	0	0	0	0	1
NBoG5274	0	0	0	0	0	0	0	0	0	0	0	0	0	1
NBoG5275	0	0	0	0	0	0	0	0	1	0	0	0	0	0
NBoG5276	0	0	0	0	0	0	0	0	1	0	0	0	0	0
NBoG5277	0	0	0	0	0	0	0	0	1	0	0	0	0	0
NBoG5278	0	0	0	0	0	0	0	0	1	0	0	0	0	0
NBoG5279	0	0	0	0	0	0	0	0	1	0	0	0	0	0
NBoG5280	0	0	0	0	0	0	0	0	1	0	0	0	0	0
NBoG5281	0	0	0	0	0	0	0	0	1	0	0	0	0	0
NBoG5282	0	0	0	0	0	0	0	0	1	0	0	0	0	0
NBoG5283	0	0	0	0	0	0	0	0	1	0	0	0	0	0
NBoG5284	0	0	0	0	0	0	0	0	1	0	0	0	0	0
NBoG5285	0	0	0	0	0	0	0	0	1	0	0	0	0	0
NBoG5286	0	0	0	0	0	0	0	0	1	0	0	0	0	0
NBoG5287	0	0	0	0	0	0	0	0	1	0	0	0	0	0
NBoG5288	0	0	0	0	0	0	0	0	1	0	0	0	0	0
NBoG5289	0	0	0	0	0	0	0	0	1	0	0	0	0	0
NBoG5290	0	0	0	0	0	0	0	0	1	0	0	0	0	0
NBoG5291	0	0	0	0	0	0	0	0	1	0	0	0	0	0
NBoG5292	0	0	0	0	0	0	0	0	1	0	0	0	0	0
NBoG5293	0	0	0	0	0	0	0	0	1	0	0	0	0	0
NBoG5294	0	0	0	0	0	0	0	0	1	0	0	0	0	0
NBoG5295	0	0	0	0	0	0	0	0	1	0	0	0	0	0
NBoG5296	0	0	0	0	0	0	0	0	1	0	0	0	0	0
NBoG5297	0	0	0	0	0	0	0	0	1	0	0	0	0	0
NBoG5298	0	0	0	0	0	0	0	0	1	0	0	0	0	0
NBoG5299	0	0	0	0	0	0	0	0	1	0	0	0	0	0
NBoG5300	0	0	0	0	0	0	0	0	1	0	0	0	0	0
NBoG5301	0	0	0	0	0	0	0	0	1	0	0	0	0	0
NBoG5302	0	0	0	0	0	0	0	0	1	0	0	0	0	0
NBoG5303	0	0	0	0	0	0	0	0	1	0	0	0	0	0
NBoG5304	0	0	0	0	0	0	0	0	1	0	0	0	0	0
NBoG5305	0	0	0	0	0	0	0	0	1	0	0	0	0	0
NBoG5306	0	0	0	0	0	0	0	0	1	0	0	0	0	0
NBoG5307	0	0	0	0	0	0	0	0	1	0	0	0	0	0
NBoG5308	0	0	0	0	0	0	0	0	1	0	0	0	0	0
NBoG5309	0	0	0	0	0	0	0	0	1	0	0	0	0	0
NBoG5310	0	0	0	0	0	0	0	0	1	0	0	0	0	0
NBoG5311	0	0	0	0	0	0	0	0	1	0	0	0	0	0
NBoG5312	0	0	0	0	0	0	0	0	1	0	0	0	0	0
NBoG5313	0	0	0	0	0	0	0	0	1	0	0	0	0	0
NBoG5314	0	0	0	0	0	0	0	0	1	0	0	0	0	0
NBoG5315	0	0	0	0	0	0	0	0	1	0	0	0	0	0
NBoG5316	0	0	0	0	0	0	0	0	1	0	0	0	0	0
NBoG5317	0	0	0	0	0	0	0	0	1	0	0	0	0	0
NBoG5318	0	0	0	0	0	0	0	0	1	0	0	0	0	0
NBoG5319	0	0	0	0	0	0	0	0	1	0	0	0	0	0
NBoG5320	0	0	0	0	0	0	0	0	1	0	0	0	0	0
NBoG5321	0	0	0	0	0	0	0	0	1	0	0	0	0	0
NBoG5322	0	0	0	0	0	0	0	0	1	0	0	0	0	0
NBoG5323	0	0	0	0	0	0	0	0	1	0	0	0	0	0
NBoG5324	0	0	0	0	0	0	0	0	1	0	0	0	0	0
NBoG5325	0	0	0	0	0	0	0	0	1	0	0	0	0	0
NBoG5326	0	0	0	0	0	0	0	0	1	0	0	0	0	0
NBoG5327	0	0	0	0	0	0	0	0	1	0	0	0	0	0
NBoG5328	0	0	0	0	0	0	0	0	1	0	0	0	0	0
NBoG5329	0	0	0	0	0	0	0	0	1	0	0	0	0	0
NBoG5330	0	0	0	0	0	0	0	0	1	0	0	0	0	0
NBoG5331	0	0	0	0	0	0	0	0	1	0	0	0	0	0
NBoG5332	0	0	0	0	0	0	0	0	1	0	0	0	0	0
NBoG5333	0	0	0	0	0	0	0	0	1	0	0	0	0	0
NBoG5334	0	0	0	0	0	0	0	0	1	0	0	0	0	0
NBoG5335	0	0	0	0	0	0	0	0	1	0	0	0	0	0
NBoG5336	0	0	0	0	0	0	0	0	1	0	0	0	0	0
NBoG5337	0	0	0	0	0	0	0	0	1	0	0	0	0	0
NBoG5338	0	0	0	0	0	0	0	0	1	0	0	0	0	0
NBoG5339	0	0	0	0	0	0	0	0	1	0	0	0	0	0
NBoG5340	0	0	0	0	0	0	0	0	1	0	0	0	0	0
NBoG5341	0	0	0	0	0	0	0	0	1	0	0	0	0	0
NBoG5342	0	0	0	0	0	0	0	0	1	0	0	0	0	0
NBoG5343	0	0	0	0	0	0	0	0	1	0	0	0	0	0
NBoG5344	0	0	0	0	0	0	0	0	1	0	0	0	0	0
NBoG5345	0	0	0	0	0	0	0	0	1	0	0	0	0	0
NBoG5346	0	0	0	0	0	0	0	0	1	0	0	0	0	0
NBoG5347	0	0	0	0	0	0	0	0	1	0	0	0	0	0
NBoG5348	0	0	0	0	0	0	0	0	1	0	0	0	0	0
NBoG5349	0	0	0	0	0	0	0	0	1	0	0	0	0	0
NBoG5350	0	0	0	0	0	0	0	0	1	0	0	0	0	0
NBoG5351	0	0	0	0	0	0	0	0	1	0	0	0	0	0
NBoG5352	0	0	0	0	0	0	0	0	1	0	0	0	0	0
NBoG5353	0	0	0	0	0	0	0	0	1	0	0	0	0	0
NBoG5354	0	0	0	0	0	0	0	0	1	0	0	0	0	0
NBoG5355	0	0	0	0	0	0	0	0	1	0	0	0	0	0
NBoG5356	0	0	0	0	0	0	0	0	1	0	0	0	0	0
NBoG5357	0	0	0	0	0	0	0	0	1	0	0	0	0	0
NBoG5358	0	0	0	0	0	0	0	0	1	0	0	0	0	0
NBoG5359	0	0	0	0	0	0	0	0	1	0	0	0	0	0
NBoG5360	0	0	0	0	0	0	0	0	1	0	0	0	0	0
NBoG5361	0	0	0	0	0	0	0	0	1	0	0	0	0	0
NBoG5362	0	0	0	0	0	0	0	0	1	0	0	0	0	0
NBoG5363	0	0	0	0	0	0	0	0	1	0	0	0	0	0
NBoG5364	0	0	0	0	0	0	0	0	1	0	0	0	0	0
NBoG5365	0	0	0	0	0	0	0	0	1	0	0	0	0	0
NBoG5366	0	0	0	0	0	0	0	0	1	0	0	0	0	0
NBoG5367	0	0	0	0	0	0	0	0	1	0	0	0	0	0
NBoG5368	0	0	0	0	0	0	0	0	1	0	0	0	0	0
NBoG5369	0	0	0	0	0	0	0	0	1	0	0	0	0	0
NBoG5370	0	0	0	0	0	0	0	0	1	0	0	0	0	0
NBoG5371	0	0	0	0	0	0	0	0	1	0	0	0	0	0
NBoG5372	0	0	0	0	0	0	0	0	1	0	0	0	0	0
NBoG5373	0	0	0	0	0	0	0	0	1	0	0	0	0	0
NBoG5374	0	0	0	0	0	0	0	0	1	0	0	0	0	0
NBoG5375	0	0	0	0	0	0	0	0	1	0	0	0	0	0
NBoG5376	0	0	0	0	0	0	0	0	1	0	0	0	0	0
NBoG5377	0	0	0	0	0	0	0	0	1	0	0	0	0	0
NBoG5378	0	0	0	0	0	0	0	0	1	0	0	0	0	0
NBoG5379	0	0	0	0	0	0	0	0	1	0	0	0	0	0
NBoG5380	0	0	0	0	0	0	0	0	1	0	0	0	0	0
NBoG5381	0	0	0	0	0	0	0	0	1	0	0	0	0	0
NBoG5382	0	0	0	0	0	0	0	0	1	0	0	0	0	0
NBoG5383	0	0	0	0	0	0	0	0	1	0	0	0	0	0
NBoG5384	0	0	0	0	0	0	0	0	1	0	0	0	0	0
NBoG5385	0	0	0	0	0	0	0	0	1	0	0	0	0	0
NBoG5386	0	0	0	0	0	0	0	0	1	0	0	0	0	0
NBoG5387	0	0	0	0	0	0	0	0	1	0	0	0	0	0
NBoG5388	0	0	0	0	0	0	0	0	1	0	0	0	0	0
NBoG5389	0	0	0	0	0	0	0	0	1	0	0	0	0	0
NBoG5390	0	0	0	0	0	0	0	0	1	0	0	0	0	0
NBoG5391	0	0	0	0	0	0	0	0	1	0	0	0	0	0
NBoG5392	0	0	0	0	0	0	0	0	1	0	0	0	0	0
NBoG5393	0	0	0	0	0	0	0	0	1	0	0	0	0	0
NBoG5394	0	0	0	0	0	0	0	0	1	0	0	0	0	0
NBoG5395	0	0	0	0	0	0	0	0	1	0	0	0	0	0
NBoG5396	0	0	0	0	0	0	0	0	1	0	0	0	0	0
NBoG5397	0	0	0	0	0	0	0	0	1	0	0	0	0	0
NBoG5398	0	0	0	0	0	0	0	0	1	0	0	0	0	0
NBoG5399	0	0	0	0	0	0	0	0	1	0	0	0	0	0
NBoG5400	0	0	0	0	0	0	0	0	1	0	0	0	0	0
NBoG5401	0	0	0	0	0	0	0	0	1	0	0	0	0	0
NBoG5402	0	0	0	0	0	0	0	0	1	0	0	0	0	0
NBoG5403	0	0	0	0	0	0	0	0	1	0	0	0	0	0
NBoG5404	0	0	0	0	0	0	0	0	1	0	0	0	0	0
NBoG5405	0	0	0	0	0	0	0	0	1	0	0	0	0	0
NBoG5406	0	0	0	0	0	0	0	0	1	0	0	0	0	0
NBoG5407	0	0	0	0	0	0	0	0	1	0	0	0	0	0
NBoG5408	0	0	0	0	0	0	0	0	1	0	0	0	0	0
NBoG5409	0	0	0	0	0	0	0	0	1	0	0	0	0	0
NBoG5410	0	0	0	0	0	0	0	0	1	0	0	0	0	0
NBoG5411	0	0	0	0	0	0	0	0	1	0	0	0	0	0
NBoG5412	0	0	0	0	0	0	0	0	1	0	0	0	0	0
NBoG5413	0	0	0	0	0	0	0	0	1	0	0	0	0	0
NBoG5414	0	0	0	0	0	0	0	0	1	0	0	0	0	0
NBoG5415	0	0	0	0	0	0	0	0	1	0	0	0	0	0
NBoG5416	0	0	0	0	0	0	0	0	1	0	0	0	0	0
NBoG5417	0	0	0	0	0	0	0	0	1	0	0	0	0	0
NBoG5418	0	0	0	0	0	0	0	0	1	0	0	0	0	0
NBoG5419	0	0	0	0	0	0	0	0	1	0	0	0	0	0
NBoG5420	0	0	0	0	0	0	0	0	1	0	0	0	0	0
NBoG5421	0	0	0	0	0	0	0	0	1	0	0	0	0	0
NBoG5422	0	0	0	0	0	0	0	0	1	0	0	0	0	0
NBoG5423	0	0	0	0	0	0	0	0	1	0	0	0	0	0
NBoG5424	0	0	0	0	0	0	0	0	1	0	0	0	0	0
NBoG5425	0	0	0	0	0	0	0	0	1	0	0	0	0	0
NBoG5426	0	0	0	0	0	0	0	0	1	0	0	0	0	0
NBoG5427	0	0	0	0	0	0	0	0	1	0	0	0	0	0
NBoG5428	0	0	0	0	0	0	0	0	1	0	0	0	0	0
NBoG5429	0	0	0	0	0	0	0	0	1	0	0	0	0	0
NBoG5430	0	0	0	0	0	0	0	0	1	0	0	0	0	0
NBoG5431	0	0	0	0	0	0	0	0	1	0	0	0	0	0
NBoG5432	0	0	0	0	0	0	0	0	1	0	0	0	0	0
NBoG5433	0	0	0	0	0	0	0	0	1	0	0	0	0	0
NBoG5434	0	0	0	0	0	0	0	0	1	0	0	0	0	0
NBoG5435	0	0	0	0	0	0	0	0	1	0	0	0	0	0
NBoG5436	0	0	0	0	0	0	0	0	1	0	0	0	0	0
NBoG5437	0	0	0	0	0	0	0	0	1	0	0	0	0	0
NBoG5438	0	0	0	0	0	0	0	0	1	0	0	0	0	0
NBoG5439	0	0	0	0	0	0	0	0	1	0	0	0	0	0
NBoG5440	0	0	0	0	0	0	0	0	1	0	0	0	0	0
NBoG5441	0	0	0	0	0	0	0	0	1	0	0	0	0	0
NBoG5442	0	0	0	0	0	0	0	0	1	0	0	0	0	0
NBoG5443	0	0	0	0	0	0	0	0	1	0	0	0	0	0
NBoG5444	0	0	0	0	0	0	0	0	1	0	0	0	0	0
NBoG5445	0	0	0	0	0	0	0	0	1	0	0	0	0	0
NBoG5446	0	0	0	0	0	0	0	0	1	0	0	0	0	0
NBoG5447	0	0	0	0	0	0	0	0	1	0	0	0	0	0
NBoG5448	0	0	0	0	0	0	0	0	1	0	0	0	0	0
NBoG5449	0	0	0	0	0	0	0	0	1	0	0	0	0	0
NBoG5450	0	0	0	0	0	0	0	0	1	0	0	0	0	0
NBoG5451	0	0	0	0	0	0	0	0	1	0	0	0	0	0
NBoG5452	0	0	0	0	0	0	0	0	1	0	0	0	0	0
NBoG5453	0	0	0	0	0	0	0	0	1	0	0	0	0	0
NBoG5454	0	0	0	0	0	0	0	0	1	0	0	0	0	0
NBoG5455	0	0	0	0	0	0	0	0	1	0	0	0	0	0
NBoG5456	0	0	0	0	0	0	0	0	1	0	0	0	0	0
NBoG5457	0	0	0	0	0	0	0	0	1	0	0	0	0	0
NBoG5458	0	0	0	0	0	0	0	0	1	0	0	0	0	0
NBoG5459	0	0	0	0	0	0	0	0	1	0	0	0	0	0
NBoG5460	0	0	0	0	0	0	0	0	1	0	0	0	0	0
NBoG5461	0	0	0	0	0	0	0	0	1	0	0	0	0	0
NBoG5462	0	0	0	0	0	0	0	0	1	0	0	0	0	0
NBoG5463	0	0	0	0	0	0	0	0	1	0	0	0	0	0
NBoG5464	0	0	0	0	0	0	0	0	1	0	0	0	0	0
NBoG5465	0	0	0	0	0	0	0	0	1	0	0	0	0	0
NBoG5466	0	0	0	0	0	0	0	0	1	0	0	0	0	0
NBoG5467	0	0	0	0	0	0	0	0	1	0	0	0	0	0
NBoG5468	0	0	0	0	0	0	0	0	1	0	0	0	0	0
NBoG5469	0	0	0	0	0	0	0	0	1	0	0	0	0	0
NBoG5470	0	0	0	0	0	0	0	0	1	0	0	0	0	0
NBoG5471	0	0	0	0	0	0	0	0	1	0	0	0	0	0
NBoG5472	0	0	0	0	0	0	0	0	1	0	0	0	0	0
NBoG5473	0	0	0	0	0	0	0	0	1	0	0	0	0	0
NBoG5474	0	0	0	0	0	0	0	0	1	0	0	0	0	0
NBoG5475	0	0	0	0	0	0	0	0	1	0	0	0	0	0
NBoG5476	0	0	0	0	0	0	0	0	1	0	0	0	0	0
NBoG5477	0	0	0	0	0	0	0	0	1	0	0	0	0	0
NBoG5478	0	0	0	0	0	0	0	0	1	0	0	0	0	0
NBoG5479	0	0	0	0	0	0	0	0	1	0	0	0	0	0
NBoG5480	0	0	0	0	0	0	0	0	1	0	0	0	0	0
NBoG5481	0	0	0	0	0	0	0	0	1	0	0	0	0	0
NBoG5482	0	0	0	0	0	0	0	0	1	0	0	0	0	0
NBoG5483	0	0	0	0	0	0	0	0	1	0	0	0	0	0
NBoG5484	0	0	0	0	0	0	0	0	1	0	0	0	0	0
NBoG5485	0	0	0	0	0	0	0	0	1	0	0	0	0	0
NBoG5486	0	0	0	0	0	0	0	0	1	0	0	0	0	0
NBoG5487	0	0	0	0	0	0	0	0	1	0	0	0	0	0
NBoG5488	0	0	0	0	0	0	0	0	1	0	0	0	0	0
NBoG5489	0	0	0	0	0	0	0	0	1	0	0	0	0	0
NBoG5490	0	0	0	0	0	0	0	0	1	0	0	0	0	0
NBoG5491	0	0	0	0	0	0	0	0	1	0	0	0	0	0
NBoG5492	0	0	0	0	0	0	0	0	1	0	0	0	0	0
NBoG5493	0	0	0	0	0	0	0	0	1	0	0	0	0	0
NBoG5494	0	0	0	0	0	0	0	0	1	0	0	0	0	0
NBoG5495	0	0	0	0	0	0	0	0	1	0	0	0	0	0
NBoG5496	0	0	0	0	0	0	0	0	1	0	0	0	0	0
NBoG5497	0	0	0	0	0	0	0	0	1	0	0	0	0	0
NBoG5498	0	0	0	0	0	0	0	0	1	0	0	0	0	0
NBoG5499	0	0	0	0	0	0	0	0	1	0	0	0	0	0
NBoG5500	0	0	0	0	0	0	0	0	1	0	0	0	0	0
NBoG5501	0	0	0	0	0	0	0	0	1	0	0	0	0	0
NBoG5502	0	0	0	0	0	0	0	0	1	0	0	0	0	0
NBoG5503	0	0	0	0	0	0	0	0	1	0	0	0	0	0
NBoG5504	0	0	0	0	0	0	0	0	1	0	0	0	0	0
NBoG5505	0	0	0	0	0	0	0	0	1	0	0	0	0	0
NBoG5506	0	0	0	0	0	0	0	0	1	0	0	0	0	0
NBoG5507	0	0	0	0	0	0	0	0	1	0	0	0	0	0
NBoG5508	0	0	0	0	0	0	0	0	1	0	0	0	0	0
NBoG5509	0	0	0	0	0	0	0	0	1	0	0	0	0	0
NBoG5510	0	0	0	0	0	0	0	0	1	0	0	0	0	0
NBoG5511	0	0	0	0	0	0	0	0	1	0	0	0	0	0
NBoG5512	0	0	0	0	0	0	0	0	1	0	0	0	0	0
NBoG5513	0	0	0	0	0	0	0	0	1	0	0	0	0	0
NBoG5514	0	0	0	0	0	0	0	0	1	0	0	0	0	0
NBoG5515	0	0	0	0	0	0	0	0	1	0	0	0	0	0
NBoG5516	0	0	0	0	0	0	0	0	1	0	0	0	0	0
NBoG5517	0	0	0	0	0	0	0	0	1	0	0	0	0	0
NBoG5518	0	0	0	0	0	0	0	0	1	0	0	0	0	0
NBoG5519	0	0	0	0	0	0	0	0	1	0	0	0	0	0
NBoG5520	0	0	0	0	0	0	0	0	1	0	0	0	0	0
NBoG5521	0	0	0	0	0	0	0	0	1	0	0	0	0	0
NBoG5522	0	0	0	0	0	0	0	0	1	0	0	0	0	0
NBoG5523	0	0	0	0	0	0	0	0	1	0	0	0	0	0
NBoG5524	0	0	0	0	0	0	0	0	1	0	0	0	0	0
NBoG5525	0	0	0	0	0	0	0	0	1	0	0	0	0	0
NBoG5526	0	0	0	0	0	0	0	0	1	0	0	0	0	0
NBoG5527	0	0	0	0	0	0	0	0	1	0	0	0	0	0
NBoG5528	0	0	0	0	0	0	0	0	1	0	0	0	0	0
NBoG5529	0	0	0	0	0	0	0	0	1	0	0	0	0	0
NBoG5530	0	0	0	0	0	0	0	0	1	0	0	0	0	0
NBoG5531	0	0	0	0	0	0	0	0	1	0	0	0	0	0
NBoG5532	0	0	0	0	0	0	0	0	1	0	0	0	0	0
NBoG5533	0	0	0	0	0	0	0	0	1	0	0	0	0	0
NBoG5534	0	0	0	0	0	0	0	0	1	0	0	0	0	0
NBoG5535	0	0	0	0	0	0	0	0	1	0	0	0	0	0
NBoG5536	0	0	0	0	0	0	0	0	1	0	0	0	0	0
NBoG5537	0	0	0	0	0	0	0	0	1	0	0	0	0	0
NBoG5538	0	0	0	0	0	0	0	0	1	0	0	0	0	0
NBoG5539	0	0	0	0	0	0	0	0	1	0	0	0	0	0
NBoG5540	0	0	0	0	0	0	0	0	1	0	0	0	0	0
NBoG5541	0	0	0	0	0	0	0	0	1	0	0	0	0	0
NBoG5542	0	0	0	0	0	0	0	0	1	0	0	0	0	0
NBoG5543	0	0	0	0	0	0	0	0	1	0	0	0	0	0
NBoG5544	0	0	0	0	0	0	0	0	0	0	1	0	0	0
NBoG5545	0	0	0	0	0	0	0	0	0	0	1	0	0	0
NBoG5546	0	0	0	0	0	0	0	0	0	0	1	0	0	0
NBoG5547	0	0	0	0	0	0	0	0	0	0	1	0	0	0
NBoG5548	0	0	0	0	0	0	0	0	0	0	1	0	0	0
NBoG5549	0	0	0	0	0	0	0	0	0	0	1	0	0	0
NBoG5550	0	0	0	0	0	0	0	0	0	0	1	0	0	0
NBoG5551	0	0	0	0	0	0	0	0	0	0	1	0	0	0
NBoG5552	0	0	0	0	0	0	0	0	0	0	1	0	0	0
NBoG5553	0	0	0	0	0	0	0	0	0	0	1	0	0	0
NBoG5554	0	0	0	0	0	0	0	0	0	0	1	0	0	0
NBoG5555	0	0	0	0	0	0	0	0	0	0	1	0	0	0
NBoG5556	0	0	0	0	0	0	0	0	0	0	1	0	0	0
NBoG5557	0	0	0	0	0	0	0	0	0	0	1	0	0	0
NBoG5558	0	0	0	0	0	0	0	0	0	0	1	0	0	0
NBoG5559	0	0	0	0	0	0	0	0	0	0	1	0	0	0
NBoG5560	0	0	0	0	0	0	0	0	0	0	1	0	0	0
NBoG5561	0	0	0	0	0	0	0	0	0	0	1	0	0	0
NBoG5562	0	0	0	0	0	0	0	0	0	0	1	0	0	0
NBoG5563	0	0	0	0	0	0	0	0	0	0	1	0	0	0
NBoG5564	0	0	0	0	0	0	0	0	0	0	1	0	0	0
NBoG5565	0	0	0	0	0	0	0	0	0	0	1	0	0	0
NBoG5566	0	0	0	0	0	0	0	0	0	0	1	0	0	0
NBoG5567	0	0	0	0	0	0	0	0	0	0	1	0	0	0
NBoG5568	0	0	0	0	0	0	0	0	0	0	1	0	0	0
NBoG5569	0	0	0	0	0	0	0	0	0	0	1	0	0	0
NBoG5570	0	0	0	0	0	0	0	0	0	0	1	0	0	0
NBoG5571	0	0	0	0	0	0	0	0	0	0	1	0	0	0
NBoG5572	0	0	0	0	0	0	0	0	0	0	1	0	0	0
NBoG5573	0	0	0	0	0	0	0	0	0	0	1	0	0	0
NBoG5574	0	0	0	0	0	0	0	0	0	0	1	0	0	0
NBoG5575	0	0	0	0	0	0	0	0	0	0	1	0	0	0
NBoG5576	0	0	0	0	0	0	0	0	0	0	1	0	0	0
NBoG5577	0	0	0	0	0	0	0	0	0	0	1	0	0	0
NBoG5578	0	0	0	0	0	0	0	0	0	0	1	0	0	0
NBoG5579	0	0	0	0	0	0	0	0	0	0	1	0	0	0
NBoG5580	0	0	0	0	0	0	0	0	0	0	1	0	0	0
NBoG5581	0	0	0	0	0	0	0	0	0	0	1	0	0	0
NBoG5582	0	0	0	0	0	0	0	0	0	0	1	0	0	0
NBoG5583	0	0	0	0	0	0	0	0	0	0	1	0	0	0
NBoG5584	0	0	0	0	0	0	0	0	0	0	1	0	0	0
NBoG5585	0	0	0	0	0	0	0	0	0	0	1	0	0	0
NBoG5586	0	0	0	0	0	0	0	0	0	0	1	0	0	0
NBoG5587	0	0	0	0	0	0	0	0	0	0	1	0	0	0
NBoG5588	0	0	0	0	0	0	0	0	0	0	1	0	0	0
NBoG5589	0	0	0	0	0	0	0	0	0	0	1	0	0	0
NBoG5590	0	0	0	0	0	0	0	0	0	0	1	0	0	0
NBoG5591	0	0	0	0	0	0	0	0	0	0	1	0	0	0
NBoG5592	0	0	0	0	0	0	0	0	0	0	1	0	0	0
NBoG5593	0	0	0	0	0	0	0	0	0	0	1	0	0	0
NBoG5594	0	0	0	0	0	0	0	0	0	0	1	0	0	0
NBoG5595	0	0	0	0	0	0	0	0	0	0	1	0	0	0
NBoG5596	0	0	0	0	0	0	0	0	0	0	1	0	0	0
NBoG5597	0	0	0	0	0	0	0	0	0	0	1	0	0	0
NBoG5598	0	0	0	0	0	0	0	0	0	0	1	0	0	0
NBoG5599	0	0	0	0	0	0	0	0	0	0	1	0	0	0
NBoG5600	0	0	0	0	0	0	0	0	0	0	1	0	0	0
NBoG5601	0	0	0	0	0	0	0	0	0	0	1	0	0	0
NBoG5602	0	0	0	0	0	0	0	0	0	0	1	0	0	0
NBoG5603	0	0	0	0	0	0	0	0	0	0	1	0	0	0
NBoG5604	0	0	0	0	0	0	0	0	0	0	1	0	0	0
NBoG5605	0	0	0	0	0	0	0	0	0	0	1	0	0	0
NBoG5606	0	0	0	0	0	0	0	0	0	0	1	0	0	0
NBoG5607	0	0	0	0	0	0	0	0	0	0	1	0	0	0
NBoG5608	0	0	0	0	0	0	0	0	0	0	1	0	0	0
NBoG5609	0	0	0	0	0	0	0	0	0	0	1	0	0	0
NBoG5610	0	0	0	0	0	0	0	0	0	0	1	0	0	0
NBoG5611	0	0	0	0	0	0	0	0	0	0	1	0	0	0
NBoG5612	0	0	0	0	0	0	0	0	0	0	1	0	0	0
NBoG5613	0	0	0	0	0	0	0	0	0	0	1	0	0	0
NBoG5614	0	0	0	0	0	0	0	0	0	0	1	0	0	0
NBoG5615	0	0	0	0	0	0	0	0	0	0	1	0	0	0
NBoG5616	0	0	0	0	0	0	0	0	0	0	1	0	0	0
NBoG5617	0	0	0	0	0	0	0	0	0	0	1	0	0	0
NBoG5618	0	0	0	0	0	0	0	0	0	0	1	0	0	0
NBoG5619	0	0	0	0	0	0	0	0	0	0	1	0	0	0
NBoG5620	0	0	0	0	0	0	0	0	0	0	1	0	0	0
NBoG5621	0	0	0	0	0	0	0	0	0	0	1	0	0	0
NBoG5622	0	0	0	0	0	0	0	0	0	0	1	0	0	0
NBoG5623	0	0	0	0	0	0	0	0	0	0	1	0	0	0
NBoG5624	0	0	0	0	0	0	0	0	0	0	1	0	0	0
NBoG5625	0	0	0	0	0	0	0	0	0	0	1	0	0	0
NBoG5626	0	0	0	0	0	0	0	0	0	0	1	0	0	0
NBoG5627	0	0	0	0	0	0	0	0	0	0	1	0	0	0
NBoG5628	0	0	0	0	0	0	0	0	0	0	1	0	0	0
NBoG5629	0	0	0	0	0	0	0	0	0	0	1	0	0	0
NBoG5630	0	0	0	0	0	0	0	0	0	0	1	0	0	0
NBoG5631	0	0	0	0	0	0	0	0	0	0	1	0	0	0
NBoG5632	0	0	0	0	0	0	0	0	0	0	1	0	0	0
NBoG5633	0	0	0	0	0	0	0	0	0	0	1	0	0	0
NBoG5634	0	0	0	0	0	0	0	0	0	0	1	0	0	0
NBoG5635	0	0	0	0	0	0	0	0	0	0	1	0	0	0
NBoG5636	0	0	0	0	0	0	0	0	0	0	1	0	0	0
NBoG5637	0	0	0	0	0	0	0	0	0	0	1	0	0	0
NBoG5638	0	0	0	0	0	0	0	0	0	0	1	0	0	0
NBoG5639	0	0	0	0	0	0	0	0	0	0	1	0	0	0
NBoG5640	0	0	0	0	0	0	0	0	0	0	1	0	0	0
NBoG5641	0	0	0	0	0	0	0	0	0	0	1	0	0	0
NBoG5642	0	0	0	0	0	0	0	0	0	0	1	0	0	0
NBoG5643	0	0	0	0	0	0	0	0	0	0	1	0	0	0
NBoG5644	0	0	0	0	0	0	0	0	0	0	1	0	0	0
NBoG5645	0	0	0	0	0	0	0	0	0	0	1	0	0	0
NBoG5646	0	0	0	0	0	0	0	0	0	0	1	0	0	0
NBoG5647	0	0	0	0	0	0	0	0	0	0	1	0	0	0
NBoG5648	0	0	0	0	0	0	0	0	0	0	1	0	0	0
NBoG5649	0	0	0	0	0	0	0	0	0	0	1	0	0	0
NBoG5650	0	0	0	0	0	0	0	0	0	0	1	0	0	0
NBoG5651	0	0	0	0	0	0	0	0	0	0	1	0	0	0
NBoG5652	0	0	0	0	0	0	0	0	0	0	1	0	0	0
NBoG5653	0	0	0	0	0	0	0	0	0	0	1	0	0	0
NBoG5654	0	0	0	0	0	0	0	0	0	0	1	0	0	0
NBoG5655	0	0	0	0	0	0	0	0	0	0	1	0	0	0
NBoG5656	0	0	0	0	0	0	0	0	0	0	1	0	0	0
NBoG5657	0	0	0	0	0	0	0	0	0	0	1	0	0	0
NBoG5658	0	0	0	0	0	0	0	0	0	0	1	0	0	0
NBoG5659	0	0	0	0	0	0	0	0	0	0	1	0	0	0
NBoG5660	0	0	0	0	0	0	0	0	0	0	1	0	0	0
NBoG5661	0	0	0	0	0	0	0	0	0	0	1	0	0	0
NBoG5662	0	0	0	0	0	0	0	0	0	1	0	0	0	0
NBoG5663	0	0	0	0	0	0	0	0	0	1	0	0	0	0
NBoG5664	0	0	0	0	0	0	0	0	0	1	0	0	0	0
NBoG5665	0	0	0	0	0	0	0	0	0	1	0	0	0	0
NBoG5666	0	0	0	0	0	0	0	0	0	1	0	0	0	0
NBoG5667	0	0	0	0	0	0	0	0	0	1	0	0	0	0
NBoG5668	0	0	0	0	0	0	0	0	0	1	0	0	0	0
NBoG5669	0	0	0	0	0	0	0	0	0	1	0	0	0	0
NBoG5670	0	0	0	0	0	0	0	0	0	1	0	0	0	0
NBoG5671	0	0	0	0	0	0	0	0	0	1	0	0	0	0
NBoG5672	0	0	0	0	0	0	0	0	0	1	0	0	0	0
NBoG5673	0	0	0	0	0	0	0	0	0	1	0	0	0	0
NBoG5674	0	0	0	0	0	0	0	0	0	1	0	0	0	0
NBoG5675	0	0	0	0	0	0	0	0	0	1	0	0	0	0
NBoG5676	0	0	0	0	0	0	0	0	0	1	0	0	0	0
NBoG5677	0	0	0	0	0	0	0	0	0	1	0	0	0	0
NBoG5678	0	0	0	0	0	0	0	0	0	1	0	0	0	0
NBoG5679	0	0	0	0	0	0	0	0	0	1	0	0	0	0
NBoG5680	0	0	0	0	0	0	0	0	0	1	0	0	0	0
NBoG5681	0	0	0	0	0	0	0	0	0	1	0	0	0	0
NBoG5682	0	0	0	0	0	0	0	0	0	1	0	0	0	0
NBoG5683	0	0	0	0	0	0	0	0	0	1	0	0	0	0
NBoG5684	0	0	0	0	0	0	0	0	0	1	0	0	0	0
NBoG5685	0	0	0	0	0	0	0	0	0	1	0	0	0	0
NBoG5686	0	0	0	0	0	0	0	0	0	1	0	0	0	0
NBoG5687	0	0	0	0	0	0	0	0	0	1	0	0	0	0
NBoG5688	0	0	0	0	0	0	0	0	0	1	0	0	0	0
NBoG5689	0	0	0	0	0	0	0	0	0	1	0	0	0	0
NBoG5690	0	0	0	0	0	0	0	0	0	1	0	0	0	0
NBoG5691	0	0	0	0	0	0	0	0	0	1	0	0	0	0
NBoG5692	0	0	0	0	0	0	0	0	0	1	0	0	0	0
NBoG5693	0	0	0	0	0	0	0	0	0	1	0	0	0	0
NBoG5694	0	0	0	0	0	0	0	0	0	1	0	0	0	0
NBoG5695	0	0	0	0	0	0	0	0	0	1	0	0	0	0
NBoG5696	0	0	0	0	0	0	0	0	0	1	0	0	0	0
NBoG5697	0	0	0	0	0	0	0	0	0	1	0	0	0	0
NBoG5698	0	0	0	0	0	0	0	0	0	1	0	0	0	0
NBoG5699	0	0	0	0	0	0	0	0	0	1	0	0	0	0
NBoG5700	0	0	0	0	0	0	0	0	0	1	0	0	0	0
NBoG5701	0	0	0	0	0	0	0	0	0	1	0	0	0	0
NBoG5702	0	0	0	0	0	0	0	0	0	1	0	0	0	0
NBoG5703	0	0	0	0	0	0	0	0	0	1	0	0	0	0
NBoG5704	0	0	0	0	0	0	0	0	0	1	0	0	0	0
NBoG5705	0	0	0	0	0	0	0	0	0	1	0	0	0	0
NBoG5706	0	0	0	0	0	0	0	0	0	1	0	0	0	0
NBoG5707	0	0	0	0	0	0	0	0	0	1	0	0	0	0
NBoG5708	0	0	0	0	0	0	0	0	0	1	0	0	0	0
NBoG5709	0	0	0	0	0	0	0	0	0	1	0	0	0	0
NBoG5710	0	0	0	0	0	0	0	0	0	1	0	0	0	0
NBoG5711	0	0	0	0	0	0	0	0	0	1	0	0	0	0
NBoG5712	0	0	0	0	0	0	0	0	0	1	0	0	0	0
NBoG5713	0	0	0	0	0	0	0	0	0	1	0	0	0	0
NBoG5714	0	0	0	0	0	0	0	0	0	1	0	0	0	0
NBoG5715	0	0	0	0	0	0	0	0	0	1	0	0	0	0
NBoG5716	0	0	0	0	0	0	0	0	0	1	0	0	0	0
NBoG5717	0	0	0	0	0	0	0	0	0	1	0	0	0	0
NBoG5718	0	0	0	0	0	0	0	0	0	1	0	0	0	0
NBoG5719	0	0	0	0	0	0	0	0	0	1	0	0	0	0
NBoG5720	0	0	0	0	0	0	0	0	0	1	0	0	0	0
NBoG5721	0	0	0	0	0	0	0	0	0	1	0	0	0	0
NBoG5722	0	0	0	0	0	0	0	0	0	1	0	0	0	0
NBoG5723	0	0	0	0	0	0	0	0	0	1	0	0	0	0
NBoG5724	0	0	0	0	0	0	0	0	0	1	0	0	0	0
NBoG5725	0	0	0	0	0	0	0	0	0	1	0	0	0	0
NBoG5726	0	0	0	0	0	0	0	0	0	1	0	0	0	0
NBoG5727	0	0	0	0	0	0	0	0	0	1	0	0	0	0
NBoG5728	0	0	0	0	0	0	0	0	0	1	0	0	0	0
NBoG5729	0	0	0	0	0	0	0	0	0	1	0	0	0	0
NBoG5730	0	0	0	0	0	0	0	0	0	1	0	0	0	0
NBoG5731	0	0	0	0	0	0	0	0	0	1	0	0	0	0
NBoG5732	0	0	0	0	0	0	0	0	0	1	0	0	0	0
NBoG5733	0	0	0	0	0	0	0	0	0	1	0	0	0	0
NBoG5734	0	0	0	0	0	0	0	0	0	1	0	0	0	0
NBoG5735	0	0	0	0	0	0	0	0	0	1	0	0	0	0
NBoG5736	0	0	0	0	0	0	0	0	0	1	0	0	0	0
NBoG5737	0	0	0	0	0	0	0	0	0	1	0	0	0	0
NBoG5738	0	0	0	0	0	0	0	0	0	1	0	0	0	0
NBoG5739	0	0	0	0	0	0	0	0	0	1	0	0	0	0
NBoG5740	0	0	0	0	0	0	0	0	0	1	0	0	0	0
NBoG5741	0	0	0	0	0	0	0	0	0	1	0	0	0	0
NBoG5742	0	0	0	0	0	0	0	0	0	1	0	0	0	0
NBoG5743	0	0	0	0	0	0	0	0	0	1	0	0	0	0
NBoG5744	0	0	0	0	0	0	0	0	0	1	0	0	0	0
NBoG5745	0	0	0	0	0	0	0	0	0	1	0	0	0	0
NBoG5746	0	0	0	0	0	0	0	0	0	1	0	0	0	0
NBoG5747	0	0	0	0	0	0	0	0	0	1	0	0	0	0
NBoG5748	0	0	0	0	0	0	0	0	0	1	0	0	0	0
NBoG5749	0	0	0	0	0	0	1	0	0	0	0	0	0	0
NBoG5750	0	0	0	0	0	0	1	0	0	0	0	0	0	0
NBoG5751	0	0	0	0	0	0	1	0	0	0	0	0	0	0
NBoG5752	0	0	0	0	0	0	1	0	0	0	0	0	0	0
NBoG5753	0	0	0	0	0	0	1	0	0	0	0	0	0	0
NBoG5754	0	0	0	0	0	0	1	0	0	0	0	0	0	0
NBoG5755	0	0	0	0	0	0	1	0	0	0	0	0	0	0
NBoG5756	0	0	0	0	0	0	1	0	0	0	0	0	0	0
NBoG5757	0	0	0	0	0	0	1	0	0	0	0	0	0	0
NBoG5758	0	0	0	0	0	0	1	0	0	0	0	0	0	0
NBoG5759	0	0	0	0	0	0	1	0	0	0	0	0	0	0
NBoG5760	0	0	0	0	0	0	1	0	0	0	0	0	0	0
NBoG5761	0	0	0	0	0	0	1	0	0	0	0	0	0	0
NBoG5762	0	0	0	0	0	0	1	0	0	0	0	0	0	0
NBoG5763	0	0	0	0	0	0	1	0	0	0	0	0	0	0
NBoG5764	0	0	0	0	0	0	1	0	0	0	0	0	0	0
NBoG5765	0	0	0	0	0	0	1	0	0	0	0	0	0	0
NBoG5766	0	0	0	0	0	0	1	0	0	0	0	0	0	0
NBoG5767	0	0	0	0	0	0	1	0	0	0	0	0	0	0
NBoG5768	0	0	0	0	0	0	1	0	0	0	0	0	0	0
NBoG5769	0	0	0	0	0	0	1	0	0	0	0	0	0	0
NBoG5770	0	0	0	0	0	0	1	0	0	0	0	0	0	0
NBoG5771	0	0	0	0	0	0	1	0	0	0	0	0	0	0
NBoG5772	0	0	0	0	0	0	1	0	0	0	0	0	0	0
NBoG5773	0	0	0	0	0	0	1	0	0	0	0	0	0	0
NBoG5774	0	0	0	0	0	0	1	0	0	0	0	0	0	0
NBoG5775	0	0	0	0	0	0	1	0	0	0	0	0	0	0
NBoG5776	0	0	0	0	0	0	1	0	0	0	0	0	0	0
NBoG5777	0	0	0	0	0	0	1	0	0	0	0	0	0	0
NBoG5778	0	0	0	0	0	0	1	0	0	0	0	0	0	0
NBoG5779	0	0	0	0	0	0	1	0	0	0	0	0	0	0
NBoG5780	0	0	0	0	0	0	1	0	0	0	0	0	0	0
NBoG5781	0	0	0	0	0	0	1	0	0	0	0	0	0	0
NBoG5782	0	0	0	0	0	0	1	0	0	0	0	0	0	0
NBoG5783	0	0	0	0	0	0	1	0	0	0	0	0	0	0
NBoG5784	0	0	0	0	0	0	1	0	0	0	0	0	0	0
NBoG5785	0	0	0	0	0	0	1	0	0	0	0	0	0	0
NBoG5786	0	0	0	0	0	0	1	0	0	0	0	0	0	0
NBoG5787	0	0	0	0	0	0	1	0	0	0	0	0	0	0
NBoG5788	0	0	0	0	0	0	1	0	0	0	0	0	0	0
NBoG5789	0	0	0	0	0	0	1	0	0	0	0	0	0	0
NBoG5790	0	0	0	0	0	0	1	0	0	0	0	0	0	0
NBoG5791	0	0	0	0	0	0	1	0	0	0	0	0	0	0
NBoG5792	0	0	0	0	0	0	1	0	0	0	0	0	0	0
NBoG5793	0	0	0	0	0	0	1	0	0	0	0	0	0	0
NBoG5794	0	0	0	0	0	0	1	0	0	0	0	0	0	0
NBoG5795	0	0	0	0	0	0	1	0	0	0	0	0	0	0
NBoG5796	0	0	0	0	0	0	1	0	0	0	0	0	0	0
NBoG5797	0	0	0	0	0	0	1	0	0	0	0	0	0	0
NBoG5798	0	0	0	0	0	0	1	0	0	0	0	0	0	0
NBoG5799	0	0	0	0	0	0	1	0	0	0	0	0	0	0
NBoG5800	0	0	0	0	0	0	1	0	0	0	0	0	0	0
NBoG5801	0	0	0	0	0	0	1	0	0	0	0	0	0	0
NBoG5802	0	0	0	0	0	0	1	0	0	0	0	0	0	0
NBoG5803	0	0	0	0	0	0	1	0	0	0	0	0	0	0
NBoG5804	0	0	0	0	0	0	1	0	0	0	0	0	0	0
NBoG5805	0	0	0	0	0	0	1	0	0	0	0	0	0	0
NBoG5806	0	0	0	0	0	0	1	0	0	0	0	0	0	0
NBoG5807	0	0	0	0	0	0	1	0	0	0	0	0	0	0
NBoG5808	0	0	0	0	0	0	1	0	0	0	0	0	0	0
NBoG5809	0	0	0	0	0	0	1	0	0	0	0	0	0	0
NBoG5810	0	0	0	0	0	0	1	0	0	0	0	0	0	0
NBoG5811	0	0	0	0	0	0	1	0	0	0	0	0	0	0
NBoG5812	0	0	0	0	0	0	1	0	0	0	0	0	0	0
NBoG5813	0	0	0	0	0	0	1	0	0	0	0	0	0	0
NBoG5814	0	0	0	0	0	0	1	0	0	0	0	0	0	0
NBoG5815	0	0	0	0	0	0	1	0	0	0	0	0	0	0
NBoG5816	0	0	0	0	0	0	1	0	0	0	0	0	0	0
NBoG5817	0	0	0	0	0	0	1	0	0	0	0	0	0	0
NBoG5818	0	0	0	0	0	0	1	0	0	0	0	0	0	0
NBoG5819	0	0	0	0	0	0	1	0	0	0	0	0	0	0
NBoG5820	0	0	0	0	0	0	1	0	0	0	0	0	0	0
NBoG5821	0	0	0	0	0	0	1	0	0	0	0	0	0	0
NBoG5822	0	0	0	0	0	0	1	0	0	0	0	0	0	0
NBoG5823	0	0	0	0	0	0	1	0	0	0	0	0	0	0
NBoG5824	0	0	0	0	0	0	1	0	0	0	0	0	0	0
NBoG5825	0	0	0	0	0	0	1	0	0	0	0	0	0	0
NBoG5826	0	0	0	0	0	0	1	0	0	0	0	0	0	0
NBoG5827	0	0	0	0	0	0	1	0	0	0	0	0	0	0
NBoG5828	0	0	0	0	0	0	1	0	0	0	0	0	0	0
NBoG5829	0	0	0	0	0	0	1	0	0	0	0	0	0	0
NBoG5830	0	0	0	0	0	0	1	0	0	0	0	0	0	0
NBoG5831	0	0	0	0	0	0	1	0	0	0	0	0	0	0
NBoG5832	0	0	0	0	0	0	1	0	0	0	0	0	0	0
NBoG5833	0	0	0	0	0	0	1	0	0	0	0	0	0	0
NBoG5834	0	0	0	0	0	0	1	0	0	0	0	0	0	0
NBoG5835	0	0	0	0	0	0	1	0	0	0	0	0	0	0
NBoG5836	0	0	0	0	0	0	1	0	0	0	0	0	0	0
NBoG5837	0	0	0	0	0	0	1	0	0	0	0	0	0	0
NBoG5838	0	0	0	0	0	0	1	0	0	0	0	0	0	0
NBoG5839	0	0	0	0	0	0	1	0	0	0	0	0	0	0
NBoG5840	0	0	0	0	0	0	1	0	0	0	0	0	0	0
NBoG5841	0	0	0	0	0	0	1	0	0	0	0	0	0	0
NBoG5842	0	0	0	0	0	0	1	0	0	0	0	0	0	0
NBoG5843	0	0	0	0	0	0	1	0	0	0	0	0	0	0
NBoG5844	0	0	0	0	0	0	1	0	0	0	0	0	0	0
NBoG5845	0	0	0	0	0	0	1	0	0	0	0	0	0	0
NBoG5846	0	0	0	0	0	0	1	0	0	0	0	0	0	0
NBoG5847	0	0	0	0	0	0	1	0	0	0	0	0	0	0
NBoG5848	0	0	0	0	0	0	1	0	0	0	0	0	0	0
NBoG5849	0	0	0	0	0	0	1	0	0	0	0	0	0	0
NBoG5850	0	0	0	0	0	0	1	0	0	0	0	0	0	0
NBoG5851	0	0	0	0	0	0	1	0	0	0	0	0	0	0
NBoG5852	0	0	0	0	0	0	1	0	0	0	0	0	0	0
NBoG5853	0	0	0	0	0	0	1	0	0	0	0	0	0	0
NBoG5854	0	0	0	0	0	0	1	0	0	0	0	0	0	0
NBoG5855	0	0	0	0	0	0	1	0	0	0	0	0	0	0
NBoG5856	0	0	0	0	0	0	1	0	0	0	0	0	0	0
NBoG5857	0	0	0	0	0	0	1	0	0	0	0	0	0	0
NBoG5858	0	0	0	0	0	0	1	0	0	0	0	0	0	0
NBoG5859	0	0	0	0	0	0	1	0	0	0	0	0	0	0
NBoG5860	0	0	0	0	0	0	1	0	0	0	0	0	0	0
NBoG5861	0	0	0	0	0	0	1	0	0	0	0	0	0	0
NBoG5862	0	0	0	0	0	0	1	0	0	0	0	0	0	0
NBoG5863	0	0	0	0	0	0	1	0	0	0	0	0	0	0
NBoG5864	0	0	0	0	0	0	1	0	0	0	0	0	0	0
NBoG5865	0	0	0	0	0	0	1	0	0	0	0	0	0	0
NBoG5866	0	0	0	0	0	0	1	0	0	0	0	0	0	0
NBoG5867	0	0	0	0	0	0	1	0	0	0	0	0	0	0
NBoG5868	0	0	0	0	0	0	1	0	0	0	0	0	0	0
NBoG5869	0	0	0	0	0	0	1	0	0	0	0	0	0	0
NBoG5870	0	0	0	0	0	0	1	0	0	0	0	0	0	0
NBoG5871	0	0	0	0	0	0	1	0	0	0	0	0	0	0
NBoG5872	0	0	0	0	0	0	1	0	0	0	0	0	0	0
NBoG5873	0	0	0	0	0	0	1	0	0	0	0	0	0	0
NBoG5874	0	0	0	0	0	0	1	0	0	0	0	0	0	0
NBoG5875	0	0	0	0	0	0	1	0	0	0	0	0	0	0
NBoG5876	0	0	0	0	0	0	1	0	0	0	0	0	0	0
NBoG5877	0	0	0	0	0	0	1	0	0	0	0	0	0	0
NBoG5878	0	0	0	0	0	0	1	0	0	0	0	0	0	0
NBoG5879	0	0	0	0	0	0	1	0	0	0	0	0	0	0
NBoG5880	0	0	0	0	0	0	1	0	0	0	0	0	0	0
NBoG5881	0	0	0	0	0	0	1	0	0	0	0	0	0	0
NBoG5882	0	0	0	0	0	0	1	0	0	0	0	0	0	0
NBoG5883	0	0	0	0	0	0	1	0	0	0	0	0	0	0
NBoG5884	0	0	0	0	0	0	1	0	0	0	0	0	0	0
NBoG5885	0	0	0	0	0	0	1	0	0	0	0	0	0	0
NBoG5886	0	0	0	0	0	0	1	0	0	0	0	0	0	0
NBoG5887	0	0	0	0	0	0	1	0	0	0	0	0	0	0
NBoG5888	0	0	0	0	0	0	1	0	0	0	0	0	0	0
NBoG5889	0	0	0	0	0	0	1	0	0	0	0	0	0	0
NBoG5890	0	0	0	0	0	0	1	0	0	0	0	0	0	0
NBoG5891	0	0	0	0	0	0	1	0	0	0	0	0	0	0
NBoG5892	0	0	0	0	0	0	1	0	0	0	0	0	0	0
NBoG5893	0	0	0	0	0	0	1	0	0	0	0	0	0	0
NBoG5894	0	0	0	0	0	0	1	0	0	0	0	0	0	0
NBoG5895	0	0	0	0	0	0	1	0	0	0	0	0	0	0
NBoG5896	0	0	0	0	0	0	1	0	0	0	0	0	0	0
NBoG5897	0	0	0	0	0	0	1	0	0	0	0	0	0	0
NBoG5898	0	0	0	0	0	0	1	0	0	0	0	0	0	0
NBoG5899	0	0	0	0	0	0	1	0	0	0	0	0	0	0
NBoG5900	0	0	0	0	0	0	1	0	0	0	0	0	0	0
NBoG5901	0	0	0	0	0	0	1	0	0	0	0	0	0	0
NBoG5902	0	0	0	0	0	0	1	0	0	0	0	0	0	0
NBoG5903	0	0	0	0	0	0	1	0	0	0	0	0	0	0
NBoG5904	0	0	0	0	0	0	1	0	0	0	0	0	0	0
NBoG5905	0	0	0	0	0	0	1	0	0	0	0	0	0	0
NBoG5906	0	0	0	0	0	0	1	0	0	0	0	0	0	0
NBoG5907	0	0	0	0	0	0	1	0	0	0	0	0	0	0
NBoG5908	0	0	0	0	0	0	1	0	0	0	0	0	0	0
NBoG5909	0	0	0	0	0	0	1	0	0	0	0	0	0	0
NBoG5910	0	0	0	0	0	0	1	0	0	0	0	0	0	0
NBoG5911	0	0	0	0	0	0	1	0	0	0	0	0	0	0
NBoG5912	0	0	0	0	0	0	1	0	0	0	0	0	0	0
NBoG5913	0	0	0	0	0	0	1	0	0	0	0	0	0	0
NBoG5914	0	0	0	0	0	0	1	0	0	0	0	0	0	0
NBoG5915	0	0	0	0	0	0	1	0	0	0	0	0	0	0
NBoG5916	0	0	0	0	0	0	1	0	0	0	0	0	0	0
NBoG5917	0	0	0	0	0	0	1	0	0	0	0	0	0	0
NBoG5918	0	0	0	0	0	0	1	0	0	0	0	0	0	0
NBoG5919	0	0	0	0	0	0	1	0	0	0	0	0	0	0
NBoG5920	0	0	0	0	0	0	1	0	0	0	0	0	0	0
NBoG5921	0	0	0	0	0	0	1	0	0	0	0	0	0	0
NBoG5922	0	0	0	0	0	0	1	0	0	0	0	0	0	0
NBoG5923	0	0	0	0	0	0	1	0	0	0	0	0	0	0
NBoG5924	0	0	0	0	0	0	1	0	0	0	0	0	0	0
NBoG5925	0	0	0	0	0	0	1	0	0	0	0	0	0	0
NBoG5926	0	0	0	0	0	0	1	0	0	0	0	0	0	0
NBoG5927	0	0	0	0	0	0	1	0	0	0	0	0	0	0
NBoG5928	0	0	0	0	0	0	1	0	0	0	0	0	0	0
NBoG5929	0	0	0	0	0	0	1	0	0	0	0	0	0	0
NBoG5930	0	0	0	0	0	0	1	0	0	0	0	0	0	0
NBoG5931	0	0	0	0	0	0	1	0	0	0	0	0	0	0
NBoG5932	0	0	0	0	0	0	1	0	0	0	0	0	0	0
NBoG5933	0	0	0	0	0	0	1	0	0	0	0	0	0	0
NBoG5934	0	0	0	0	0	0	1	0	0	0	0	0	0	0
NBoG5935	0	0	0	0	0	0	1	0	0	0	0	0	0	0
NBoG5936	0	0	0	0	0	0	1	0	0	0	0	0	0	0
NBoG5937	0	0	0	0	0	0	1	0	0	0	0	0	0	0
NBoG5938	0	0	0	0	0	0	1	0	0	0	0	0	0	0
NBoG5939	0	0	0	0	0	0	1	0	0	0	0	0	0	0
NBoG5940	0	0	0	0	0	0	1	0	0	0	0	0	0	0
NBoG5941	0	0	0	0	0	0	1	0	0	0	0	0	0	0
NBoG5942	0	0	0	0	0	0	1	0	0	0	0	0	0	0
NBoG5943	0	0	0	0	0	0	1	0	0	0	0	0	0	0
NBoG5944	0	0	0	0	0	0	1	0	0	0	0	0	0	0
NBoG5945	0	0	0	0	0	0	1	0	0	0	0	0	0	0
NBoG5946	0	0	0	0	0	0	1	0	0	0	0	0	0	0
NBoG5947	0	0	0	0	0	0	1	0	0	0	0	0	0	0
NBoG5948	0	0	0	0	0	0	1	0	0	0	0	0	0	0
NBoG5949	0	0	0	0	0	0	1	0	0	0	0	0	0	0
NBoG5950	0	0	0	0	0	0	1	0	0	0	0	0	0	0
NBoG5951	0	0	0	0	0	0	1	0	0	0	0	0	0	0
NBoG5952	0	0	0	0	0	0	1	0	0	0	0	0	0	0
NBoG5953	0	0	0	0	0	0	1	0	0	0	0	0	0	0
NBoG5954	0	0	0	0	0	0	1	0	0	0	0	0	0	0
NBoG5955	0	0	0	0	0	0	1	0	0	0	0	0	0	0
NBoG5956	0	0	0	0	0	0	1	0	0	0	0	0	0	0
NBoG5957	0	0	0	0	0	0	1	0	0	0	0	0	0	0
NBoG5958	0	0	0	0	0	0	1	0	0	0	0	0	0	0
NBoG5959	0	0	0	0	0	0	1	0	0	0	0	0	0	0
NBoG5960	0	0	0	0	0	0	1	0	0	0	0	0	0	0
NBoG5961	0	0	0	0	0	0	1	0	0	0	0	0	0	0
NBoG5962	0	0	0	0	0	0	1	0	0	0	0	0	0	0
NBoG5963	0	0	0	0	0	0	1	0	0	0	0	0	0	0
NBoG5964	0	0	0	0	0	0	1	0	0	0	0	0	0	0
NBoG5965	0	0	0	0	0	0	1	0	0	0	0	0	0	0
NBoG5966	0	0	0	0	0	0	1	0	0	0	0	0	0	0
NBoG5967	0	0	0	0	0	0	1	0	0	0	0	0	0	0
NBoG5968	0	0	0	0	0	0	1	0	0	0	0	0	0	0
NBoG5969	0	0	0	0	0	0	1	0	0	0	0	0	0	0
NBoG5970	0	0	0	0	0	0	1	0	0	0	0	0	0	0
NBoG5971	0	0	0	0	0	0	1	0	0	0	0	0	0	0
NBoG5972	0	0	0	0	0	0	1	0	0	0	0	0	0	0
NBoG5973	0	0	0	0	0	0	1	0	0	0	0	0	0	0
NBoG5974	0	0	0	0	0	0	1	0	0	0	0	0	0	0
NBoG5975	0	0	0	0	0	0	1	0	0	0	0	0	0	0
NBoG5976	0	0	0	0	0	0	1	0	0	0	0	0	0	0
NBoG5977	0	0	0	0	0	0	1	0	0	0	0	0	0	0
NBoG5978	0	0	0	0	0	0	1	0	0	0	0	0	0	0
NBoG5979	0	0	0	0	0	0	1	0	0	0	0	0	0	0
NBoG5980	0	0	0	0	0	0	1	0	0	0	0	0	0	0
NBoG5981	0	0	0	0	0	0	1	0	0	0	0	0	0	0
NBoG5982	0	0	0	0	0	0	1	0	0	0	0	0	0	0
NBoG5983	0	0	0	0	0	0	1	0	0	0	0	0	0	0
NBoG5984	0	0	0	0	0	0	1	0	0	0	0	0	0	0
NBoG5985	0	0	0	0	0	0	1	0	0	0	0	0	0	0
NBoG5986	0	0	0	0	0	0	1	0	0	0	0	0	0	0
NBoG5987	0	0	0	0	0	0	1	0	0	0	0	0	0	0
NBoG5988	0	0	0	0	0	0	1	0	0	0	0	0	0	0
NBoG5989	0	0	0	0	0	0	1	0	0	0	0	0	0	0
NBoG5990	0	0	0	0	0	0	1	0	0	0	0	0	0	0
NBoG5991	0	0	0	0	0	0	1	0	0	0	0	0	0	0
NBoG5992	0	0	0	0	0	0	1	0	0	0	0	0	0	0
NBoG5993	0	0	0	0	0	0	1	0	0	0	0	0	0	0
NBoG5994	0	0	0	0	0	0	1	0	0	0	0	0	0	0
NBoG5995	0	0	0	0	0	0	1	0	0	0	0	0	0	0
NBoG5996	0	0	0	0	0	0	1	0	0	0	0	0	0	0
NBoG5997	0	0	0	0	0	0	1	0	0	0	0	0	0	0
NBoG5998	0	0	0	0	0	0	1	0	0	0	0	0	0	0
NBoG5999	0	0	0	0	0	0	1	0	0	0	0	0	0	0
NBoG6000	0	0	0	0	0	0	1	0	0	0	0	0	0	0
NBoG6001	0	0	0	0	0	0	1	0	0	0	0	0	0	0
NBoG6002	0	0	0	0	0	0	1	0	0	0	0	0	0	0
NBoG6003	0	0	0	0	0	0	1	0	0	0	0	0	0	0
NBoG6004	0	0	0	0	0	0	1	0	0	0	0	0	0	0
NBoG6005	0	0	0	0	0	0	1	0	0	0	0	0	0	0
NBoG6006	0	0	0	0	0	0	1	0	0	0	0	0	0	0
NBoG6007	0	0	0	0	0	0	1	0	0	0	0	0	0	0
NBoG6008	0	0	0	0	0	0	1	0	0	0	0	0	0	0
NBoG6009	0	0	0	0	0	0	1	0	0	0	0	0	0	0
NBoG6010	0	0	0	0	0	0	1	0	0	0	0	0	0	0
NBoG6011	0	0	0	0	0	0	1	0	0	0	0	0	0	0
NBoG6012	0	0	0	0	0	0	1	0	0	0	0	0	0	0
NBoG6013	0	0	0	0	0	0	1	0	0	0	0	0	0	0
NBoG6014	0	0	0	0	0	0	1	0	0	0	0	0	0	0
NBoG6015	0	0	0	0	0	0	1	0	0	0	0	0	0	0
NBoG6016	0	0	0	0	0	0	1	0	0	0	0	0	0	0
NBoG6017	0	0	0	0	0	0	1	0	0	0	0	0	0	0
NBoG6018	0	0	0	0	0	0	1	0	0	0	0	0	0	0
NBoG6019	0	0	0	0	0	0	1	0	0	0	0	0	0	0
NBoG6020	0	0	0	0	0	0	1	0	0	0	0	0	0	0
NBoG6021	0	0	0	0	0	0	1	0	0	0	0	0	0	0
NBoG6022	0	0	0	0	0	0	1	0	0	0	0	0	0	0
NBoG6023	0	0	0	0	0	0	1	0	0	0	0	0	0	0
NBoG6024	0	0	0	0	0	0	1	0	0	0	0	0	0	0
NBoG6025	0	0	0	0	0	0	1	0	0	0	0	0	0	0
NBoG6026	0	0	0	0	0	0	1	0	0	0	0	0	0	0
NBoG6027	0	0	0	0	0	0	1	0	0	0	0	0	0	0
NBoG6028	0	0	0	0	0	0	1	0	0	0	0	0	0	0
NBoG6029	0	0	0	0	0	0	1	0	0	0	0	0	0	0
NBoG6030	0	0	0	0	0	0	1	0	0	0	0	0	0	0
NBoG6031	0	0	0	0	0	0	1	0	0	0	0	0	0	0
NBoG6032	0	0	0	0	0	0	1	0	0	0	0	0	0	0
NBoG6033	0	0	0	0	0	0	1	0	0	0	0	0	0	0
NBoG6034	0	0	0	0	0	0	1	0	0	0	0	0	0	0
NBoG6035	0	0	0	0	0	0	1	0	0	0	0	0	0	0
NBoG6036	0	0	0	0	0	0	1	0	0	0	0	0	0	0
NBoG6037	0	0	0	0	0	0	1	0	0	0	0	0	0	0
NBoG6038	0	0	0	0	0	0	1	0	0	0	0	0	0	0
NBoG6039	0	0	0	0	0	0	1	0	0	0	0	0	0	0
NBoG6040	0	0	0	0	0	0	1	0	0	0	0	0	0	0
NBoG6041	0	0	0	0	0	0	1	0	0	0	0	0	0	0
NBoG6042	0	0	0	0	0	0	1	0	0	0	0	0	0	0
NBoG6043	0	0	0	0	0	0	1	0	0	0	0	0	0	0
NBoG6044	0	0	0	0	0	0	1	0	0	0	0	0	0	0
NBoG6045	0	0	0	0	0	0	1	0	0	0	0	0	0	0
NBoG6046	0	0	0	0	0	0	1	0	0	0	0	0	0	0
NBoG6047	0	0	0	0	0	0	1	0	0	0	0	0	0	0
NBoG6048	0	0	0	0	0	0	1	0	0	0	0	0	0	0
NBoG6049	0	0	0	0	0	0	1	0	0	0	0	0	0	0
NBoG6050	0	0	0	0	0	0	1	0	0	0	0	0	0	0
NBoG6051	0	0	0	0	0	0	1	0	0	0	0	0	0	0
NBoG6052	0	0	0	0	0	0	1	0	0	0	0	0	0	0
NBoG6053	0	0	0	0	0	0	1	0	0	0	0	0	0	0
NBoG6054	0	0	0	0	0	0	1	0	0	0	0	0	0	0
NBoG6055	0	0	0	0	0	0	1	0	0	0	0	0	0	0
NBoG6056	0	0	0	0	0	0	1	0	0	0	0	0	0	0
NBoG6057	0	0	0	0	0	0	1	0	0	0	0	0	0	0
NBoG6058	0	0	0	0	0	0	1	0	0	0	0	0	0	0
NBoG6059	0	0	0	0	0	0	1	0	0	0	0	0	0	0
NBoG6060	0	0	0	0	0	0	1	0	0	0	0	0	0	0
NBoG6061	0	0	0	0	0	0	1	0	0	0	0	0	0	0
NBoG6062	0	0	0	0	0	0	1	0	0	0	0	0	0	0
NBoG6063	0	0	0	0	0	0	1	0	0	0	0	0	0	0
NBoG6064	0	0	0	0	0	0	1	0	0	0	0	0	0	0
NBoG6065	0	0	0	0	0	0	1	0	0	0	0	0	0	0
NBoG6066	0	0	0	0	0	0	1	0	0	0	0	0	0	0
NBoG6067	0	0	0	0	0	0	1	0	0	0	0	0	0	0
NBoG6068	0	0	0	0	0	0	1	0	0	0	0	0	0	0
NBoG6069	0	0	0	0	0	0	1	0	0	0	0	0	0	0
NBoG6070	0	0	0	0	0	0	1	0	0	0	0	0	0	0
NBoG6071	0	0	0	0	0	0	1	0	0	0	0	0	0	0
NBoG6072	0	0	0	0	0	0	1	0	0	0	0	0	0	0
NBoG6073	0	0	0	0	0	0	1	0	0	0	0	0	0	0
NBoG6074	0	0	0	0	0	0	1	0	0	0	0	0	0	0
NBoG6075	0	0	0	0	0	0	1	0	0	0	0	0	0	0
NBoG6076	0	0	0	0	0	0	1	0	0	0	0	0	0	0
NBoG6077	0	0	0	0	0	0	1	0	0	0	0	0	0	0
NBoG6078	0	0	0	0	0	0	1	0	0	0	0	0	0	0
NBoG6079	0	0	0	0	0	0	1	0	0	0	0	0	0	0
NBoG6080	0	0	0	0	0	0	1	0	0	0	0	0	0	0
NBoG6081	0	0	0	0	0	0	1	0	0	0	0	0	0	0
NBoG6082	0	0	0	0	0	0	1	0	0	0	0	0	0	0
NBoG6083	0	0	0	0	0	0	1	0	0	0	0	0	0	0
NBoG6084	0	0	0	0	0	0	1	0	0	0	0	0	0	0
NBoG6085	0	0	0	0	0	0	1	0	0	0	0	0	0	0
NBoG6086	0	0	0	0	0	0	1	0	0	0	0	0	0	0
NBoG6087	0	0	0	0	0	0	1	0	0	0	0	0	0	0
NBoG6088	0	0	0	0	0	0	1	0	0	0	0	0	0	0
NBoG6089	0	0	0	0	0	0	1	0	0	0	0	0	0	0
NBoG6090	0	0	0	0	0	0	1	0	0	0	0	0	0	0
NBoG6091	0	0	0	0	0	0	1	0	0	0	0	0	0	0
NBoG6092	0	0	0	0	0	0	1	0	0	0	0	0	0	0
NBoG6093	0	0	0	0	0	0	1	0	0	0	0	0	0	0
NBoG6094	0	0	0	0	0	0	1	0	0	0	0	0	0	0
NBoG6095	0	0	0	0	0	0	1	0	0	0	0	0	0	0
NBoG6096	0	0	0	0	0	0	1	0	0	0	0	0	0	0
NBoG6097	0	0	0	0	0	0	1	0	0	0	0	0	0	0
NBoG6098	0	0	0	0	0	0	1	0	0	0	0	0	0	0
NBoG6099	0	0	0	0	0	0	1	0	0	0	0	0	0	0
NBoG6100	0	0	0	0	0	0	1	0	0	0	0	0	0	0
NBoG6101	0	0	0	0	0	0	1	0	0	0	0	0	0	0
NBoG6102	0	0	0	0	0	0	1	0	0	0	0	0	0	0
NBoG6103	0	0	0	0	0	0	1	0	0	0	0	0	0	0
NBoG6104	0	0	0	0	0	0	1	0	0	0	0	0	0	0
NBoG6105	0	0	0	0	0	0	1	0	0	0	0	0	0	0
NBoG6106	0	0	0	0	0	0	1	0	0	0	0	0	0	0
NBoG6107	0	0	0	0	0	0	1	0	0	0	0	0	0	0
NBoG6108	0	0	0	0	0	0	1	0	0	0	0	0	0	0
NBoG6109	0	0	0	0	0	0	1	0	0	0	0	0	0	0
NBoG6110	0	0	0	0	0	0	1	0	0	0	0	0	0	0
NBoG6111	0	0	0	0	0	0	1	0	0	0	0	0	0	0
NBoG6112	0	0	0	0	0	0	1	0	0	0	0	0	0	0
NBoG6113	0	0	0	0	0	0	1	0	0	0	0	0	0	0
NBoG6114	0	0	0	0	0	0	1	0	0	0	0	0	0	0
NBoG6115	0	0	0	0	0	0	1	0	0	0	0	0	0	0
NBoG6116	0	0	0	0	0	0	1	0	0	0	0	0	0	0
NBoG6117	0	0	0	0	0	0	1	0	0	0	0	0	0	0
NBoG6118	0	0	0	0	0	0	1	0	0	0	0	0	0	0
NBoG6119	0	0	0	0	0	0	1	0	0	0	0	0	0	0
NBoG6120	0	0	0	0	0	0	1	0	0	0	0	0	0	0
NBoG6121	0	0	0	0	0	0	1	0	0	0	0	0	0	0
NBoG6122	0	0	0	0	0	0	1	0	0	0	0	0	0	0
NBoG6123	0	0	0	0	0	0	1	0	0	0	0	0	0	0
NBoG6124	0	0	0	0	0	0	1	0	0	0	0	0	0	0
NBoG6125	0	0	0	0	0	0	1	0	0	0	0	0	0	0
NBoG6126	0	0	0	0	0	0	1	0	0	0	0	0	0	0
NBoG6127	0	0	0	0	0	0	1	0	0	0	0	0	0	0
NBoG6128	0	0	0	0	0	0	1	0	0	0	0	0	0	0
NBoG6129	0	0	0	0	0	0	1	0	0	0	0	0	0	0
NBoG6130	0	0	0	0	0	0	1	0	0	0	0	0	0	0
NBoG6131	0	0	0	0	0	0	1	0	0	0	0	0	0	0
NBoG6132	0	0	0	0	0	0	1	0	0	0	0	0	0	0
NBoG6133	0	0	0	0	0	0	1	0	0	0	0	0	0	0
NBoG6134	0	0	0	0	0	0	1	0	0	0	0	0	0	0
NBoG6135	0	0	0	0	0	0	1	0	0	0	0	0	0	0
NBoG6136	0	0	0	0	0	0	1	0	0	0	0	0	0	0
NBoG6137	0	0	0	0	0	0	1	0	0	0	0	0	0	0
NBoG6138	0	0	0	0	0	0	1	0	0	0	0	0	0	0
NBoG6139	0	0	0	0	0	0	1	0	0	0	0	0	0	0
NBoG6140	0	0	0	0	0	0	1	0	0	0	0	0	0	0
NBoG6141	0	0	0	0	0	0	1	0	0	0	0	0	0	0
NBoG6142	0	0	0	0	0	0	1	0	0	0	0	0	0	0
NBoG6143	0	0	0	0	0	0	1	0	0	0	0	0	0	0
NBoG6144	0	0	0	0	0	0	1	0	0	0	0	0	0	0
NBoG6145	0	0	0	0	0	0	1	0	0	0	0	0	0	0
NBoG6146	0	0	0	0	0	0	1	0	0	0	0	0	0	0
NBoG6147	0	0	0	0	0	0	1	0	0	0	0	0	0	0
NBoG6148	0	0	0	0	0	0	1	0	0	0	0	0	0	0
NBoG6149	0	0	0	0	0	0	1	0	0	0	0	0	0	0
NBoG6150	0	0	0	0	0	0	1	0	0	0	0	0	0	0
NBoG6151	0	0	0	0	0	0	1	0	0	0	0	0	0	0
NBoG6152	0	0	0	0	0	0	1	0	0	0	0	0	0	0
NBoG6153	0	0	0	0	0	0	1	0	0	0	0	0	0	0
NBoG6154	0	0	0	0	0	0	1	0	0	0	0	0	0	0
NBoG6155	0	0	0	0	0	0	1	0	0	0	0	0	0	0
NBoG6156	0	0	0	0	0	0	1	0	0	0	0	0	0	0
NBoG6157	0	0	0	0	0	0	1	0	0	0	0	0	0	0
NBoG6158	0	0	0	0	0	0	1	0	0	0	0	0	0	0
NBoG6159	0	0	0	0	0	0	1	0	0	0	0	0	0	0
NBoG6160	0	0	0	0	0	0	1	0	0	0	0	0	0	0
NBoG6161	0	0	0	0	0	0	1	0	0	0	0	0	0	0
NBoG6162	0	0	0	0	0	0	1	0	0	0	0	0	0	0
NBoG6163	0	0	0	0	0	0	1	0	0	0	0	0	0	0
NBoG6164	0	0	0	0	0	0	1	0	0	0	0	0	0	0
NBoG6165	0	0	0	0	0	0	1	0	0	0	0	0	0	0
NBoG6166	0	0	0	0	0	0	1	0	0	0	0	0	0	0
NBoG6167	0	0	0	0	0	0	1	0	0	0	0	0	0	0
NBoG6168	0	0	0	0	0	0	1	0	0	0	0	0	0	0
NBoG6169	0	0	0	0	0	0	1	0	0	0	0	0	0	0
NBoG6170	0	0	0	0	0	0	1	0	0	0	0	0	0	0
NBoG6171	0	0	0	0	0	0	1	0	0	0	0	0	0	0
NBoG6172	0	0	0	0	0	0	1	0	0	0	0	0	0	0
NBoG6173	0	0	0	0	0	0	1	0	0	0	0	0	0	0
NBoG6174	0	0	0	0	0	0	1	0	0	0	0	0	0	0
NBoG6175	0	0	0	0	0	0	1	0	0	0	0	0	0	0
NBoG6176	0	0	0	0	0	0	1	0	0	0	0	0	0	0
NBoG6177	0	0	0	0	0	0	1	0	0	0	0	0	0	0
NBoG6178	0	0	0	0	0	0	1	0	0	0	0	0	0	0
NBoG6179	0	0	0	0	0	0	1	0	0	0	0	0	0	0
NBoG6180	0	0	0	0	0	0	1	0	0	0	0	0	0	0
NBoG6181	0	0	0	0	0	0	1	0	0	0	0	0	0	0
NBoG6182	0	0	0	0	0	0	1	0	0	0	0	0	0	0
NBoG6183	0	0	0	0	0	0	1	0	0	0	0	0	0	0
NBoG6184	0	0	0	0	0	0	1	0	0	0	0	0	0	0
NBoG6185	0	0	0	0	0	0	1	0	0	0	0	0	0	0
NBoG6186	0	0	0	0	0	0	1	0	0	0	0	0	0	0
NBoG6187	0	0	0	0	0	0	1	0	0	0	0	0	0	0
NBoG6188	0	0	0	0	0	0	1	0	0	0	0	0	0	0
NBoG6189	0	0	0	0	0	0	1	0	0	0	0	0	0	0
NBoG6190	0	0	0	0	0	0	1	0	0	0	0	0	0	0
NBoG6191	0	0	0	0	0	0	1	0	0	0	0	0	0	0
NBoG6192	0	0	0	0	0	0	1	0	0	0	0	0	0	0
NBoG6193	0	0	0	0	0	0	1	0	0	0	0	0	0	0
NBoG6194	0	0	0	0	0	0	1	0	0	0	0	0	0	0
NBoG6195	0	0	0	0	0	0	1	0	0	0	0	0	0	0
NBoG6196	0	0	0	0	0	0	1	0	0	0	0	0	0	0
NBoG6197	0	0	0	0	0	0	1	0	0	0	0	0	0	0
NBoG6198	0	0	0	0	0	0	1	0	0	0	0	0	0	0
NBoG6199	0	0	0	0	0	0	1	0	0	0	0	0	0	0
NBoG6200	0	0	0	0	0	0	1	0	0	0	0	0	0	0
NBoG6201	0	0	0	0	0	0	1	0	0	0	0	0	0	0
NBoG6202	0	0	0	0	0	0	1	0	0	0	0	0	0	0
NBoG6203	0	0	0	0	0	0	1	0	0	0	0	0	0	0
NBoG6204	0	0	0	0	0	0	1	0	0	0	0	0	0	0
NBoG6205	0	0	0	0	0	0	1	0	0	0	0	0	0	0
NBoG6206	0	0	0	0	0	0	1	0	0	0	0	0	0	0
NBoG6207	0	0	0	0	0	0	1	0	0	0	0	0	0	0
NBoG6208	0	0	0	0	0	0	1	0	0	0	0	0	0	0
NBoG6209	0	0	0	0	0	0	1	0	0	0	0	0	0	0
NBoG6210	0	0	0	0	0	0	1	0	0	0	0	0	0	0
NBoG6211	0	0	0	0	0	0	1	0	0	0	0	0	0	0
NBoG6212	0	0	0	0	0	0	1	0	0	0	0	0	0	0
NBoG6213	0	0	0	0	0	0	1	0	0	0	0	0	0	0
NBoG6214	0	0	0	0	0	0	1	0	0	0	0	0	0	0
NBoG6215	0	0	0	0	0	0	1	0	0	0	0	0	0	0
NBoG6216	0	0	0	0	0	0	1	0	0	0	0	0	0	0
NBoG6217	0	0	0	0	0	0	1	0	0	0	0	0	0	0
NBoG6218	0	0	0	0	0	0	1	0	0	0	0	0	0	0
NBoG6219	0	0	0	0	0	0	1	0	0	0	0	0	0	0
NBoG6220	0	0	0	0	0	0	1	0	0	0	0	0	0	0
NBoG6221	0	0	0	0	0	0	1	0	0	0	0	0	0	0
NBoG6222	0	0	0	0	0	0	1	0	0	0	0	0	0	0
NBoG6223	0	0	0	0	0	0	1	0	0	0	0	0	0	0
NBoG6224	0	0	0	0	0	0	1	0	0	0	0	0	0	0
NBoG6225	0	0	0	0	0	0	1	0	0	0	0	0	0	0
NBoG6226	0	0	0	0	0	0	1	0	0	0	0	0	0	0
NBoG6227	0	0	0	0	0	0	1	0	0	0	0	0	0	0
NBoG6228	0	0	0	0	0	0	1	0	0	0	0	0	0	0
NBoG6229	0	0	0	0	0	0	1	0	0	0	0	0	0	0
NBoG6230	0	0	0	0	0	0	1	0	0	0	0	0	0	0
NBoG6231	0	0	0	0	0	0	1	0	0	0	0	0	0	0
NBoG6232	0	0	0	0	0	0	1	0	0	0	0	0	0	0
NBoG6233	0	0	0	0	0	0	1	0	0	0	0	0	0	0
NBoG6234	0	0	0	0	0	0	1	0	0	0	0	0	0	0
NBoG6235	0	0	0	0	0	0	1	0	0	0	0	0	0	0
NBoG6236	0	0	0	0	0	0	1	0	0	0	0	0	0	0
NBoG6237	0	0	0	0	0	0	1	0	0	0	0	0	0	0
NBoG6238	0	0	0	0	0	0	1	0	0	0	0	0	0	0
NBoG6239	0	0	0	0	0	0	1	0	0	0	0	0	0	0
NBoG6240	0	0	0	0	0	0	1	0	0	0	0	0	0	0
NBoG6241	0	0	0	0	0	0	1	0	0	0	0	0	0	0
NBoG6242	0	0	0	0	0	0	1	0	0	0	0	0	0	0
NBoG6243	0	0	0	0	0	0	1	0	0	0	0	0	0	0
NBoG6244	0	0	0	0	0	0	1	0	0	0	0	0	0	0
NBoG6245	0	0	0	0	0	0	1	0	0	0	0	0	0	0
NBoG6246	0	0	0	0	0	0	1	0	0	0	0	0	0	0
NBoG6247	0	0	0	0	0	0	1	0	0	0	0	0	0	0
NBoG6248	0	0	0	0	0	0	1	0	0	0	0	0	0	0
NBoG6249	0	0	0	0	0	0	1	0	0	0	0	0	0	0
NBoG6250	0	0	0	0	0	0	1	0	0	0	0	0	0	0
NBoG6251	0	0	0	0	0	0	1	0	0	0	0	0	0	0
NBoG6252	0	0	0	0	0	0	1	0	0	0	0	0	0	0
NBoG6253	0	0	0	0	0	0	1	0	0	0	0	0	0	0
NBoG6254	0	0	0	0	0	0	1	0	0	0	0	0	0	0
NBoG6255	0	0	0	0	0	0	1	0	0	0	0	0	0	0
NBoG6256	0	0	0	0	0	0	1	0	0	0	0	0	0	0
NBoG6257	0	0	0	0	0	0	1	0	0	0	0	0	0	0
NBoG6258	0	0	0	0	0	0	1	0	0	0	0	0	0	0
NBoG6259	0	0	0	0	0	0	1	0	0	0	0	0	0	0
NBoG6260	0	0	0	0	0	0	1	0	0	0	0	0	0	0
NBoG6261	0	0	0	0	0	0	1	0	0	0	0	0	0	0
NBoG6262	0	0	0	0	0	0	1	0	0	0	0	0	0	0
NBoG6263	0	0	0	0	0	0	1	0	0	0	0	0	0	0
NBoG6264	0	0	0	0	0	0	1	0	0	0	0	0	0	0
NBoG6265	0	0	0	0	0	0	1	0	0	0	0	0	0	0
NBoG6266	0	0	0	0	0	0	1	0	0	0	0	0	0	0
NBoG6267	0	0	0	0	0	0	1	0	0	0	0	0	0	0
NBoG6268	0	0	0	0	0	0	1	0	0	0	0	0	0	0
NBoG6269	0	0	0	0	0	0	1	0	0	0	0	0	0	0
NBoG6270	0	0	0	0	0	0	1	0	0	0	0	0	0	0
NBoG6271	0	0	0	0	0	0	1	0	0	0	0	0	0	0
NBoG6272	0	0	0	0	0	0	1	0	0	0	0	0	0	0
NBoG6273	0	0	0	0	0	0	1	0	0	0	0	0	0	0
NBoG6274	0	0	0	0	0	0	1	0	0	0	0	0	0	0
NBoG6275	0	0	0	0	0	0	1	0	0	0	0	0	0	0
NBoG6276	0	0	0	0	0	0	1	0	0	0	0	0	0	0
NBoG6277	0	0	0	0	0	0	1	0	0	0	0	0	0	0
NBoG6278	0	0	0	0	0	0	1	0	0	0	0	0	0	0
NBoG6279	0	0	0	0	0	0	1	0	0	0	0	0	0	0
NBoG6280	0	0	0	0	0	0	1	0	0	0	0	0	0	0
NBoG6281	0	0	0	0	0	0	1	0	0	0	0	0	0	0
NBoG6282	0	0	0	0	0	0	1	0	0	0	0	0	0	0
NBoG6283	0	0	0	0	0	0	1	0	0	0	0	0	0	0
NBoG6284	0	0	0	0	0	0	1	0	0	0	0	0	0	0
NBoG6285	0	0	0	0	0	0	1	0	0	0	0	0	0	0
NBoG6286	0	0	0	0	0	0	1	0	0	0	0	0	0	0
NBoG6287	0	0	0	0	0	0	1	0	0	0	0	0	0	0
NBoG6288	0	0	0	0	0	0	1	0	0	0	0	0	0	0
NBoG6289	0	0	0	0	0	0	1	0	0	0	0	0	0	0
NBoG6290	0	0	0	0	0	0	1	0	0	0	0	0	0	0
NBoG6291	0	0	0	0	0	0	1	0	0	0	0	0	0	0
NBoG6292	0	0	0	0	0	0	1	0	0	0	0	0	0	0
NBoG6293	0	0	0	0	0	0	1	0	0	0	0	0	0	0
NBoG6294	0	0	0	0	0	0	1	0	0	0	0	0	0	0
NBoG6295	0	0	0	0	0	0	1	0	0	0	0	0	0	0
NBoG6296	0	0	0	0	0	0	1	0	0	0	0	0	0	0
NBoG6297	0	0	0	0	0	0	1	0	0	0	0	0	0	0
NBoG6298	0	0	0	0	0	0	1	0	0	0	0	0	0	0
NBoG6299	0	0	0	0	0	0	1	0	0	0	0	0	0	0
NBoG6300	0	0	0	0	0	0	1	0	0	0	0	0	0	0
NBoG6301	0	0	0	0	0	0	1	0	0	0	0	0	0	0
NBoG6302	0	0	0	0	0	0	1	0	0	0	0	0	0	0
NBoG6303	0	0	0	0	0	0	1	0	0	0	0	0	0	0
NBoG6304	0	0	0	0	0	0	1	0	0	0	0	0	0	0
NBoG6305	0	0	0	0	0	0	1	0	0	0	0	0	0	0
NBoG6306	0	0	0	0	0	0	1	0	0	0	0	0	0	0
NBoG6307	0	0	0	0	0	0	1	0	0	0	0	0	0	0
NBoG6308	0	0	0	0	0	0	1	0	0	0	0	0	0	0
NBoG6309	0	0	0	0	0	0	1	0	0	0	0	0	0	0
NBoG6310	0	0	0	0	0	0	1	0	0	0	0	0	0	0
NBoG6311	0	0	0	0	0	0	1	0	0	0	0	0	0	0
NBoG6312	0	0	0	0	0	0	1	0	0	0	0	0	0	0
NBoG6313	0	0	0	0	0	0	1	0	0	0	0	0	0	0
NBoG6314	0	0	0	0	0	0	1	0	0	0	0	0	0	0
NBoG6315	0	0	0	0	0	0	1	0	0	0	0	0	0	0
NBoG6316	0	0	0	0	0	0	1	0	0	0	0	0	0	0
NBoG6317	0	0	0	0	0	0	1	0	0	0	0	0	0	0
NBoG6318	0	0	0	0	0	0	1	0	0	0	0	0	0	0
NBoG6319	0	0	0	0	0	0	1	0	0	0	0	0	0	0
NBoG6320	0	0	0	0	0	0	1	0	0	0	0	0	0	0
NBoG6321	0	0	0	0	0	0	1	0	0	0	0	0	0	0
NBoG6322	0	0	0	0	0	0	1	0	0	0	0	0	0	0
NBoG6323	0	0	0	0	0	0	1	0	0	0	0	0	0	0
NBoG6324	0	0	0	0	0	0	1	0	0	0	0	0	0	0
NBoG6325	0	0	0	0	0	0	1	0	0	0	0	0	0	0
NBoG6326	0	0	0	0	0	0	1	0	0	0	0	0	0	0
NBoG6327	0	0	0	0	0	0	1	0	0	0	0	0	0	0
NBoG6328	0	0	0	0	0	0	1	0	0	0	0	0	0	0
NBoG6329	0	0	0	0	0	0	1	0	0	0	0	0	0	0
NBoG6330	0	0	0	0	0	0	1	0	0	0	0	0	0	0
NBoG6331	0	0	0	0	0	0	1	0	0	0	0	0	0	0
NBoG6332	0	0	0	0	0	0	1	0	0	0	0	0	0	0
NBoG6333	0	0	0	0	0	0	1	0	0	0	0	0	0	0
NBoG6334	0	0	0	0	0	0	1	0	0	0	0	0	0	0
NBoG6335	0	0	0	0	0	0	1	0	0	0	0	0	0	0
NBoG6336	0	0	0	0	0	0	1	0	0	0	0	0	0	0
NBoG6337	0	0	0	0	0	0	1	0	0	0	0	0	0	0
NBoG6338	0	0	0	0	0	0	1	0	0	0	0	0	0	0
NBoG6339	0	0	0	0	0	0	1	0	0	0	0	0	0	0
NBoG6340	0	0	0	0	0	0	1	0	0	0	0	0	0	0
NBoG6341	0	0	0	0	0	0	1	0	0	0	0	0	0	0
NBoG6342	0	0	0	0	0	0	1	0	0	0	0	0	0	0
NBoG6343	0	0	0	0	0	0	1	0	0	0	0	0	0	0
NBoG6344	0	0	0	0	0	0	1	0	0	0	0	0	0	0
NBoG6345	0	0	0	0	0	0	1	0	0	0	0	0	0	0
NBoG6346	0	0	0	0	0	0	1	0	0	0	0	0	0	0
NBoG6347	0	0	0	0	0	0	1	0	0	0	0	0	0	0
NBoG6348	0	0	0	0	0	0	1	0	0	0	0	0	0	0
NBoG6349	0	0	0	0	0	0	1	0	0	0	0	0	0	0
NBoG6350	0	0	0	0	0	0	1	0	0	0	0	0	0	0
NBoG6351	0	0	0	0	0	0	1	0	0	0	0	0	0	0
NBoG6352	0	0	0	0	0	0	1	0	0	0	0	0	0	0
NBoG6353	0	0	0	0	0	0	1	0	0	0	0	0	0	0
NBoG6354	0	0	0	0	0	0	1	0	0	0	0	0	0	0
NBoG6355	0	0	0	0	0	0	1	0	0	0	0	0	0	0
NBoG6356	0	0	0	0	0	0	1	0	0	0	0	0	0	0
NBoG6357	0	0	0	0	0	0	1	0	0	0	0	0	0	0
NBoG6358	0	0	0	0	0	0	1	0	0	0	0	0	0	0
NBoG6359	0	0	0	0	0	0	1	0	0	0	0	0	0	0
NBoG6360	0	0	0	0	0	0	1	0	0	0	0	0	0	0
NBoG6361	0	0	0	0	0	0	1	0	0	0	0	0	0	0
NBoG6362	0	0	0	0	0	0	1	0	0	0	0	0	0	0
NBoG6363	0	0	0	0	0	0	1	0	0	0	0	0	0	0
NBoG6364	0	0	0	0	0	0	1	0	0	0	0	0	0	0
NBoG6365	0	0	0	0	0	0	1	0	0	0	0	0	0	0
NBoG6366	0	0	0	0	0	0	1	0	0	0	0	0	0	0
NBoG6367	0	0	0	0	0	0	1	0	0	0	0	0	0	0
NBoG6368	0	0	0	0	0	0	1	0	0	0	0	0	0	0
NBoG6369	0	0	0	0	0	0	1	0	0	0	0	0	0	0
NBoG6370	0	0	0	0	0	0	1	0	0	0	0	0	0	0
NBoG6371	0	0	0	0	0	0	1	0	0	0	0	0	0	0
NBoG6372	0	0	0	0	0	0	1	0	0	0	0	0	0	0
NBoG6373	0	0	0	0	0	0	1	0	0	0	0	0	0	0
NBoG6374	0	0	0	0	0	0	1	0	0	0	0	0	0	0
NBoG6375	0	0	0	0	0	0	1	0	0	0	0	0	0	0
NBoG6376	0	0	0	0	0	0	1	0	0	0	0	0	0	0
NBoG6377	0	0	0	0	0	0	1	0	0	0	0	0	0	0
NBoG6378	0	0	0	0	0	0	1	0	0	0	0	0	0	0
NBoG6379	0	0	0	0	0	0	1	0	0	0	0	0	0	0
NBoG6380	0	0	0	0	0	0	1	0	0	0	0	0	0	0
NBoG6381	0	0	0	0	0	0	1	0	0	0	0	0	0	0
NBoG6382	0	0	0	0	0	0	1	0	0	0	0	0	0	0
NBoG6383	0	0	0	0	0	0	1	0	0	0	0	0	0	0
NBoG6384	0	0	0	0	0	0	1	0	0	0	0	0	0	0
NBoG6385	0	0	0	0	0	0	1	0	0	0	0	0	0	0
NBoG6386	0	0	0	0	0	0	1	0	0	0	0	0	0	0
NBoG6387	0	0	0	0	0	0	1	0	0	0	0	0	0	0
NBoG6388	0	0	0	0	0	0	1	0	0	0	0	0	0	0
NBoG6389	0	0	0	0	0	0	1	0	0	0	0	0	0	0
NBoG6390	0	0	0	0	0	0	1	0	0	0	0	0	0	0
NBoG6391	0	0	0	0	0	0	1	0	0	0	0	0	0	0
NBoG6392	0	0	0	0	0	0	1	0	0	0	0	0	0	0
NBoG6393	0	0	0	0	0	0	1	0	0	0	0	0	0	0
NBoG6394	0	0	0	0	0	0	1	0	0	0	0	0	0	0
NBoG6395	0	0	0	0	0	0	1	0	0	0	0	0	0	0
NBoG6396	0	0	0	0	0	0	1	0	0	0	0	0	0	0
NBoG6397	0	0	0	0	0	0	1	0	0	0	0	0	0	0
NBoG6398	0	0	0	0	0	0	1	0	0	0	0	0	0	0
NBoG6399	0	0	0	0	0	0	1	0	0	0	0	0	0	0
NBoG6400	0	0	0	0	0	0	1	0	0	0	0	0	0	0
NBoG6401	0	0	0	0	0	0	1	0	0	0	0	0	0	0
NBoG6402	0	0	0	0	0	0	1	0	0	0	0	0	0	0
NBoG6403	0	0	0	0	0	0	1	0	0	0	0	0	0	0
NBoG6404	0	0	0	0	0	0	1	0	0	0	0	0	0	0
NBoG6405	0	0	0	0	0	0	1	0	0	0	0	0	0	0
NBoG6406	0	0	0	0	0	0	1	0	0	0	0	0	0	0
NBoG6407	0	0	0	0	0	0	1	0	0	0	0	0	0	0
NBoG6408	0	0	0	0	0	0	1	0	0	0	0	0	0	0
NBoG6409	0	0	0	0	0	0	1	0	0	0	0	0	0	0
NBoG6410	0	0	0	0	0	0	1	0	0	0	0	0	0	0
NBoG6411	0	0	0	0	0	0	1	0	0	0	0	0	0	0
NBoG6412	0	0	0	0	0	0	1	0	0	0	0	0	0	0
NBoG6413	0	0	0	0	0	0	1	0	0	0	0	0	0	0
NBoG6414	0	0	0	0	0	0	1	0	0	0	0	0	0	0
NBoG6415	0	0	0	0	0	0	1	0	0	0	0	0	0	0
NBoG6416	0	0	0	0	0	0	1	0	0	0	0	0	0	0
NBoG6417	0	0	0	0	0	0	1	0	0	0	0	0	0	0
NBoG6418	0	0	0	0	0	0	1	0	0	0	0	0	0	0
NBoG6419	0	0	0	0	0	0	0	0	0	0	0	1	0	0
NBoG6420	0	0	0	0	0	0	0	0	0	0	0	1	0	0
NBoG6421	0	0	0	0	0	0	0	0	0	0	0	1	0	0
NBoG6422	0	0	0	0	0	0	0	0	0	0	0	1	0	0
NBoG6423	0	0	0	0	0	0	0	0	0	0	0	1	0	0
NBoG6424	0	0	0	0	0	0	0	0	0	0	0	1	0	0
NBoG6425	0	0	0	0	0	0	0	0	0	0	0	1	0	0
NBoG6426	0	0	0	0	0	0	0	0	0	0	0	1	0	0
NBoG6427	0	0	0	0	0	0	0	0	0	0	0	1	0	0
NBoG6428	0	0	0	0	0	0	0	0	0	0	0	1	0	0
NBoG6429	0	0	0	0	0	0	0	0	0	0	0	1	0	0
NBoG6430	0	0	0	0	0	0	0	0	0	0	0	1	0	0
NBoG6431	0	0	0	0	0	0	0	0	0	0	0	1	0	0
NBoG6432	0	0	0	0	0	0	0	0	0	0	0	1	0	0
NBoG6433	0	0	0	0	0	0	0	0	0	0	0	1	0	0
NBoG6434	0	0	0	0	0	0	0	0	0	0	0	1	0	0
NBoG6435	0	0	0	0	0	0	0	0	0	0	0	1	0	0
NBoG6436	0	0	0	0	0	0	0	0	0	0	0	1	0	0
NBoG6437	0	0	0	0	0	0	0	0	0	0	0	1	0	0
NBoG6438	0	0	0	0	0	0	0	0	0	0	0	1	0	0
NBoG6439	0	0	0	0	0	0	0	0	0	0	0	1	0	0
NBoG6440	0	0	0	0	0	0	0	0	0	0	0	1	0	0
NBoG6441	0	0	0	0	0	0	0	0	0	0	0	1	0	0
NBoG6442	0	0	0	0	0	0	0	0	0	0	0	1	0	0
NBoG6443	0	0	0	0	0	0	0	0	0	0	0	1	0	0
NBoG6444	0	0	0	0	0	0	0	0	0	0	0	1	0	0
NBoG6445	0	0	0	0	0	0	0	0	0	0	0	1	0	0
NBoG6446	0	0	0	0	0	0	0	0	0	0	0	1	0	0
NBoG6447	0	0	0	0	0	0	0	0	0	0	0	1	0	0
NBoG6448	0	0	0	0	0	0	0	0	0	0	0	1	0	0
NBoG6449	0	0	0	0	0	0	0	0	0	0	0	1	0	0
NBoG6450	0	0	0	0	0	0	0	0	0	0	0	1	0	0
NBoG6451	0	0	0	0	0	0	0	0	0	0	0	1	0	0
NBoG6452	0	0	0	0	0	0	0	0	0	0	0	1	0	0
NBoG6453	0	0	0	0	0	0	0	0	0	0	0	1	0	0
NBoG6454	0	0	0	0	0	0	0	0	0	0	0	1	0	0
NBoG6455	0	0	0	0	0	0	0	0	0	0	0	1	0	0
NBoG6456	0	0	0	0	0	0	0	0	0	0	0	1	0	0
NBoG6457	0	0	0	0	0	0	0	0	0	0	0	1	0	0
NBoG6458	0	0	0	0	0	0	0	0	0	0	0	1	0	0
NBoG6459	0	0	0	0	0	0	0	0	0	0	0	1	0	0
NBoG6460	0	0	0	0	0	0	0	0	0	0	0	1	0	0
NBoG6461	0	0	0	0	0	0	0	0	0	0	0	1	0	0
NBoG6462	0	0	0	0	0	0	0	0	0	0	0	1	0	0
NBoG6463	0	0	0	0	0	0	0	0	0	0	0	1	0	0
NBoG6464	0	0	0	0	0	0	0	0	0	0	0	1	0	0
NBoG6465	0	0	0	0	0	0	0	0	0	0	0	1	0	0
NBoG6466	0	0	0	0	0	0	0	0	0	0	0	1	0	0
NBoG6467	0	0	0	0	0	0	0	0	0	0	0	1	0	0
NBoG6468	0	0	0	0	0	0	0	0	0	0	0	1	0	0
NBoG6469	0	0	0	0	0	0	0	0	0	0	0	1	0	0
NBoG6470	0	0	0	0	0	0	0	0	0	0	0	1	0	0
NBoG6471	0	0	0	0	0	0	0	0	0	0	0	1	0	0
NBoG6472	0	0	0	0	0	0	0	0	0	0	0	1	0	0
NBoG6473	0	0	0	0	0	0	0	0	0	0	0	1	0	0
NBoG6474	0	0	0	0	0	0	0	0	0	0	0	1	0	0
NBoG6475	0	0	0	0	0	0	0	0	0	0	0	1	0	0
NBoG6476	0	0	0	0	0	0	0	0	0	0	0	1	0	0
NBoG6477	0	0	0	0	0	0	0	0	0	0	0	1	0	0
NBoG6478	0	0	0	0	0	0	0	0	0	0	0	1	0	0
NBoG6479	0	0	0	0	0	0	0	0	0	0	0	1	0	0
NBoG6480	0	0	0	0	0	0	0	0	0	0	0	1	0	0
NBoG6481	0	0	0	0	0	0	0	0	0	0	0	1	0	0
NBoG6482	0	0	0	0	0	0	0	0	0	0	0	1	0	0
NBoG6483	0	0	0	0	0	0	0	0	0	0	0	1	0	0
NBoG6484	0	0	0	0	0	0	0	0	0	0	0	1	0	0
NBoG6485	0	0	0	0	0	0	0	0	0	0	0	1	0	0
NBoG6486	0	0	0	0	0	0	0	0	0	0	0	1	0	0
NBoG6487	0	0	0	0	0	0	0	0	0	0	0	1	0	0
NBoG6488	0	0	0	0	0	0	0	0	0	0	0	1	0	0
NBoG6489	0	0	0	0	0	0	0	0	0	0	0	1	0	0
NBoG6490	0	0	0	0	0	0	0	0	0	0	0	1	0	0
NBoG6491	0	0	0	0	0	0	0	0	0	0	0	1	0	0
NBoG6492	0	0	0	0	0	0	0	0	0	0	0	1	0	0
NBoG6493	0	0	0	0	0	0	0	0	0	0	0	1	0	0
NBoG6494	0	0	0	0	0	0	0	0	0	0	0	1	0	0
NBoG6495	0	0	0	0	0	0	0	0	0	0	0	1	0	0
NBoG6496	0	0	0	0	0	0	0	0	0	0	0	1	0	0
NBoG6497	0	0	0	0	0	0	0	0	0	0	0	1	0	0
NBoG6498	0	0	0	0	0	0	0	0	0	0	0	1	0	0
NBoG6499	0	0	0	0	0	0	0	0	0	0	0	1	0	0
NBoG6500	0	0	0	0	0	0	0	0	0	0	0	1	0	0
NBoG6501	0	0	0	0	0	0	0	0	0	0	0	1	0	0
NBoG6502	0	0	0	0	0	0	0	0	0	0	0	1	0	0
NBoG6503	0	0	0	0	0	0	0	0	0	0	0	1	0	0
NBoG6504	0	0	0	0	0	0	0	0	0	0	0	1	0	0
NBoG6505	0	0	0	0	0	0	0	0	0	0	0	1	0	0
NBoG6506	0	0	0	0	0	0	0	0	0	0	0	1	0	0
NBoG6507	0	0	0	0	0	0	0	0	0	0	0	1	0	0
NBoG6508	0	0	0	0	0	0	0	0	0	0	0	1	0	0
NBoG6509	0	0	0	0	0	0	0	0	0	0	0	1	0	0
NBoG6510	0	0	0	0	0	0	0	0	0	0	0	1	0	0
NBoG6511	0	0	0	0	0	0	0	0	0	0	0	1	0	0
NBoG6512	0	0	0	0	0	0	0	0	0	0	0	1	0	0
NBoG6513	0	0	0	0	0	0	0	0	0	0	0	1	0	0
NBoG6514	0	0	0	0	0	0	0	0	0	0	0	1	0	0
NBoG6515	0	0	0	0	0	0	0	0	0	0	0	1	0	0
NBoG6516	0	0	0	0	0	0	0	0	0	0	0	1	0	0
NBoG6517	0	0	0	0	0	0	0	0	0	0	0	1	0	0
NBoG6518	0	0	0	0	0	0	0	0	0	0	0	1	0	0
NBoG6519	0	0	0	0	0	0	0	0	0	0	0	1	0	0
NBoG6520	0	0	0	0	0	0	0	0	0	0	0	1	0	0
NBoG6521	0	0	0	0	0	0	0	0	0	0	0	1	0	0
NBoG6522	0	0	0	0	0	0	0	0	0	0	0	1	0	0
NBoG6523	0	0	0	0	0	0	0	0	0	0	0	1	0	0
NBoG6524	0	0	0	0	0	0	0	0	0	0	0	1	0	0
NBoG6525	0	0	0	0	0	0	0	0	0	0	0	1	0	0
NBoG6526	0	0	0	0	0	0	0	0	0	0	0	1	0	0
NBoG6527	0	0	0	0	0	0	0	0	0	0	0	1	0	0
NBoG6528	0	0	0	0	0	0	0	0	0	0	0	1	0	0
NBoG6529	0	0	0	0	0	0	0	0	0	0	0	1	0	0
NBoG6530	0	0	0	0	0	0	0	0	0	0	0	1	0	0
NBoG6531	0	0	0	0	0	0	0	0	0	0	0	1	0	0
NBoG6532	0	0	0	0	0	0	0	0	0	0	0	1	0	0
NBoG6533	0	0	0	0	0	0	0	0	0	0	0	1	0	0
NBoG6534	0	0	0	0	0	0	0	0	0	0	0	1	0	0
NBoG6535	0	0	0	0	0	0	0	0	0	0	0	1	0	0
NBoG6536	0	0	0	0	0	0	0	0	0	0	0	1	0	0
NBoG6537	0	0	0	0	0	0	0	0	0	0	0	1	0	0
NBoG6538	0	0	0	0	0	0	0	0	0	0	0	1	0	0
NBoG6539	0	0	0	0	0	0	0	0	0	0	0	1	0	0
NBoG6540	0	0	0	0	0	0	0	0	0	0	0	1	0	0
NBoG6541	0	0	0	0	0	0	0	0	0	0	0	1	0	0
NBoG6542	0	0	0	0	0	0	0	0	0	0	0	1	0	0
NBoG6543	0	0	0	0	0	0	0	0	0	0	0	1	0	0
NBoG6544	0	0	0	0	0	0	0	0	0	0	0	1	0	0
NBoG6545	0	0	0	0	0	0	0	0	0	0	0	1	0	0
NBoG6546	0	0	0	0	0	0	0	0	0	0	0	1	0	0
NBoG6547	0	0	0	0	0	0	0	0	0	0	0	1	0	0
NBoG6548	0	0	0	0	0	0	0	0	0	0	0	1	0	0
NBoG6549	0	0	0	0	0	0	0	0	0	0	0	1	0	0
NBoG6550	0	0	0	0	0	0	0	0	0	0	0	1	0	0
NBoG6551	0	0	0	0	0	0	0	0	0	0	0	1	0	0
NBoG6552	0	0	0	0	0	0	0	0	0	0	0	1	0	0
NBoG6553	0	0	0	0	0	0	0	0	0	0	0	1	0	0
NBoG6554	0	0	0	0	0	0	0	0	0	0	0	1	0	0
NBoG6555	0	0	0	0	0	0	0	0	0	0	0	1	0	0
NBoG6556	0	0	0	0	0	0	0	0	0	0	0	1	0	0
NBoG6557	0	0	0	0	0	0	0	0	0	0	0	1	0	0
NBoG6558	0	0	0	0	0	0	0	0	0	0	0	1	0	0
NBoG6559	0	0	0	0	0	0	0	0	0	0	0	1	0	0
NBoG6560	0	0	0	0	0	0	0	0	0	0	0	1	0	0
NBoG6561	0	0	0	0	0	0	0	0	0	0	0	1	0	0
NBoG6562	0	0	0	0	0	0	0	0	0	0	0	1	0	0
NBoG6563	0	0	0	0	0	0	0	0	0	0	0	1	0	0
NBoG6564	0	0	0	0	0	0	0	0	0	0	0	1	0	0
NBoG6565	0	0	0	0	0	0	0	0	0	0	0	1	0	0
NBoG6566	0	0	0	0	0	0	0	0	0	0	0	1	0	0
NBoG6567	0	0	0	0	0	0	0	0	0	0	0	1	0	0
NBoG6568	0	0	0	0	0	0	0	0	0	0	0	1	0	0
NBoG6569	0	0	0	0	0	0	0	0	0	0	0	1	0	0
NBoG6570	0	0	0	0	0	0	0	0	0	0	0	1	0	0
NBoG6571	0	0	0	0	0	0	0	0	0	0	0	1	0	0
NBoG6572	0	0	0	0	0	0	0	0	0	0	0	1	0	0
NBoG6573	0	0	0	0	0	0	0	0	0	0	0	1	0	0
NBoG6574	0	0	0	0	0	0	0	0	0	0	0	1	0	0
NBoG6575	0	0	0	0	0	0	0	0	0	0	0	1	0	0
NBoG6576	0	0	0	0	0	0	0	0	0	0	0	1	0	0
NBoG6577	0	0	0	0	0	0	0	0	0	0	0	1	0	0
NBoG6578	0	0	0	0	0	0	0	0	0	0	0	1	0	0
NBoG6579	0	0	0	0	0	0	0	0	0	0	0	1	0	0
NBoG6580	0	0	0	0	0	0	0	0	0	0	0	1	0	0
NBoG6581	0	0	0	0	0	0	0	0	0	0	0	1	0	0
NBoG6582	0	0	0	0	0	0	0	0	0	0	0	1	0	0
NBoG6583	0	0	0	0	0	0	0	0	0	0	0	1	0	0
NBoG6584	0	0	0	0	0	0	0	0	0	0	0	1	0	0
NBoG6585	0	0	0	0	0	0	0	0	0	0	0	1	0	0
NBoG6586	0	0	0	0	0	0	0	0	0	0	0	1	0	0
NBoG6587	0	0	0	0	0	0	0	0	0	0	0	1	0	0
NBoG6588	0	0	0	0	0	0	0	0	0	0	0	1	0	0
NBoG6589	0	0	0	0	0	0	0	0	0	0	0	1	0	0
NBoG6590	0	0	0	0	0	0	0	0	0	0	0	1	0	0
NBoG6591	0	0	0	0	0	0	0	0	0	0	0	1	0	0
NBoG6592	0	0	0	0	0	0	0	0	0	0	0	1	0	0
NBoG6593	0	0	0	0	0	0	0	0	0	0	0	1	0	0
NBoG6594	0	0	0	0	0	0	0	0	0	0	0	1	0	0
NBoG6595	0	0	0	0	0	0	0	0	0	0	0	1	0	0
NBoG6596	0	0	0	0	0	0	0	0	0	0	0	1	0	0
NBoG6597	0	0	0	0	0	0	0	0	0	0	0	1	0	0
NBoG6598	0	0	0	0	0	0	0	0	0	0	0	1	0	0
NBoG6599	0	0	0	0	0	0	0	0	0	0	0	1	0	0
NBoG6600	0	0	0	0	0	0	0	0	0	0	0	1	0	0
NBoG6601	0	0	0	0	0	0	0	0	0	0	0	1	0	0
NBoG6602	0	0	0	0	0	0	0	0	0	0	0	1	0	0
NBoG6603	0	0	0	0	0	0	0	0	0	0	0	1	0	0
NBoG6604	0	0	0	0	0	0	0	0	0	0	0	1	0	0
NBoG6605	0	0	0	0	0	0	0	0	0	0	0	1	0	0
NBoG6606	0	0	0	0	0	0	0	0	0	0	0	1	0	0
NBoG6607	0	0	0	0	0	0	0	0	0	0	0	1	0	0
NBoG6608	0	0	0	0	0	0	0	0	0	0	0	1	0	0
NBoG6609	0	0	0	0	0	0	0	0	0	0	0	1	0	0
NBoG6610	0	0	0	0	0	0	0	0	0	0	0	1	0	0
NBoG6611	0	0	0	0	0	0	0	0	0	0	0	1	0	0
NBoG6612	0	0	0	0	0	0	0	0	0	0	0	1	0	0
NBoG6613	0	0	0	0	0	0	0	0	0	0	0	1	0	0
NBoG6614	0	0	0	0	0	0	0	0	0	0	0	1	0	0
NBoG6615	0	0	0	0	0	0	0	0	0	0	0	1	0	0
NBoG6616	0	0	0	0	0	0	0	0	0	0	0	1	0	0
NBoG6617	0	0	0	0	0	0	0	0	0	0	0	1	0	0
NBoG6618	0	0	0	0	0	0	0	0	0	0	0	1	0	0
NBoG6619	0	0	0	0	0	0	0	0	0	0	0	1	0	0
NBoG6620	0	0	0	0	0	0	0	0	0	0	0	1	0	0
NBoG6621	0	0	0	0	0	0	0	0	0	0	0	1	0	0
NBoG6622	0	0	0	0	0	0	0	0	0	0	0	1	0	0
NBoG6623	0	0	0	0	0	0	0	0	0	0	0	1	0	0
NBoG6624	0	0	0	0	0	0	0	0	0	0	0	1	0	0
NBoG6625	0	0	0	0	0	0	0	0	0	0	0	1	0	0
NBoG6626	0	0	0	0	0	0	0	0	0	0	0	1	0	0
NBoG6627	0	0	0	0	0	0	0	0	0	0	0	1	0	0
NBoG6628	0	0	0	0	0	0	0	0	0	0	0	1	0	0
NBoG6629	0	0	0	0	0	0	0	0	0	0	0	1	0	0
NBoG6630	0	0	0	0	0	0	0	0	0	0	0	1	0	0
NBoG6631	0	0	0	0	0	0	0	0	0	0	0	1	0	0
NBoG6632	0	0	0	0	0	0	0	0	0	0	0	1	0	0
NBoG6633	0	0	0	0	0	0	0	0	0	0	0	1	0	0
NBoG6634	0	0	0	0	0	0	0	0	0	0	0	1	0	0
NBoG6635	0	0	0	0	0	0	0	0	0	0	0	1	0	0
NBoG6636	0	0	0	0	0	0	0	0	0	0	0	1	0	0
NBoG6637	0	0	0	0	0	0	0	0	0	0	0	1	0	0
NBoG6638	0	0	0	0	0	0	0	0	0	0	0	1	0	0
NBoG6639	0	0	0	0	0	0	0	0	0	0	0	1	0	0
NBoG6640	0	0	0	0	0	0	0	0	0	0	0	1	0	0
NBoG6641	0	0	0	0	0	0	0	0	0	0	0	1	0	0
NBoG6642	0	0	0	0	0	0	0	0	0	0	0	1	0	0
NBoG6643	0	0	0	0	0	0	0	0	0	0	0	1	0	0
NBoG6644	0	0	0	0	0	0	0	0	0	0	0	1	0	0
NBoG6645	0	0	0	0	0	0	0	0	0	0	0	1	0	0
NBoG6646	0	0	0	0	0	0	0	0	0	0	0	1	0	0
NBoG6647	0	0	0	0	0	0	0	0	0	0	0	1	0	0
NBoG6648	0	0	0	0	0	0	0	0	0	0	0	1	0	0
NBoG6649	0	0	0	0	0	0	0	0	0	0	0	1	0	0
NBoG6650	0	0	0	0	0	0	0	0	0	0	0	1	0	0
NBoG6651	0	0	0	0	0	0	0	0	0	0	0	1	0	0
NBoG6652	0	0	0	0	0	0	0	0	0	0	0	1	0	0
NBoG6653	0	0	0	0	0	0	0	0	0	0	0	1	0	0
NBoG6654	0	0	0	0	0	0	0	0	0	0	0	1	0	0
NBoG6655	0	0	0	0	0	0	0	0	0	0	0	1	0	0
NBoG6656	0	0	0	0	0	0	0	0	0	0	0	1	0	0
NBoG6657	0	0	0	0	0	0	0	0	0	0	0	1	0	0
NBoG6658	0	0	0	0	0	0	0	0	0	0	0	1	0	0
NBoG6659	0	0	0	0	0	0	0	0	0	0	0	1	0	0
NBoG6660	0	0	0	0	0	0	0	0	0	0	0	1	0	0
NBoG6661	0	0	0	0	0	0	0	0	0	0	0	1	0	0
NBoG6662	0	0	0	0	0	0	0	0	0	0	0	1	0	0
NBoG6663	0	0	0	0	0	0	0	0	0	0	0	1	0	0
NBoG6664	0	0	0	0	0	0	0	0	0	0	0	1	0	0
NBoG6665	0	0	0	0	0	0	0	0	0	0	0	1	0	0
NBoG6666	0	0	0	0	0	0	0	0	0	0	0	1	0	0
NBoG6667	0	0	0	0	0	0	0	0	0	0	0	1	0	0
NBoG6668	0	0	0	0	0	0	0	0	0	0	0	1	0	0
NBoG6669	0	0	0	0	0	0	0	0	0	0	0	1	0	0
NBoG6670	0	0	0	0	0	0	0	0	0	0	0	1	0	0
NBoG6671	0	0	0	0	0	1	0	0	0	0	0	0	0	0
NBoG6672	0	0	0	0	0	1	0	0	0	0	0	0	0	0
NBoG6673	0	0	0	0	0	1	0	0	0	0	0	0	0	0
NBoG6674	0	0	0	0	0	1	0	0	0	0	0	0	0	0
NBoG6675	0	0	0	0	0	1	0	0	0	0	0	0	0	0
NBoG6676	0	0	0	0	0	1	0	0	0	0	0	0	0	0
NBoG6677	0	0	0	0	0	1	0	0	0	0	0	0	0	0
NBoG6678	0	0	0	0	0	1	0	0	0	0	0	0	0	0
NBoG6679	0	0	0	0	0	1	0	0	0	0	0	0	0	0
NBoG6680	0	0	0	0	0	1	0	0	0	0	0	0	0	0
NBoG6681	0	0	0	0	0	1	0	0	0	0	0	0	0	0
NBoG6682	0	0	0	0	0	1	0	0	0	0	0	0	0	0
NBoG6683	0	0	0	0	0	1	0	0	0	0	0	0	0	0
NBoG6684	0	0	0	0	0	1	0	0	0	0	0	0	0	0
NBoG6685	0	0	0	0	0	1	0	0	0	0	0	0	0	0
NBoG6686	0	0	0	0	0	1	0	0	0	0	0	0	0	0
NBoG6687	0	0	0	0	0	1	0	0	0	0	0	0	0	0
NBoG6688	0	0	0	0	0	1	0	0	0	0	0	0	0	0
NBoG6689	0	0	0	0	0	1	0	0	0	0	0	0	0	0
NBoG6690	0	0	0	0	0	1	0	0	0	0	0	0	0	0
NBoG6691	0	0	0	0	0	1	0	0	0	0	0	0	0	0
NBoG6692	0	0	0	0	0	1	0	0	0	0	0	0	0	0
NBoG6693	0	0	0	0	0	1	0	0	0	0	0	0	0	0
NBoG6694	0	0	0	0	0	1	0	0	0	0	0	0	0	0
NBoG6695	0	0	0	0	0	1	0	0	0	0	0	0	0	0
NBoG6696	0	0	0	0	0	1	0	0	0	0	0	0	0	0
NBoG6697	0	0	0	0	0	1	0	0	0	0	0	0	0	0
NBoG6698	0	0	0	0	0	1	0	0	0	0	0	0	0	0
NBoG6699	0	0	0	0	0	1	0	0	0	0	0	0	0	0
NBoG6700	0	0	0	0	0	1	0	0	0	0	0	0	0	0
NBoG6701	0	0	0	0	0	1	0	0	0	0	0	0	0	0
NBoG6702	0	0	0	0	0	1	0	0	0	0	0	0	0	0
NBoG6703	0	0	0	0	0	1	0	0	0	0	0	0	0	0
NBoG6704	0	0	0	0	0	1	0	0	0	0	0	0	0	0
NBoG6705	0	0	0	0	0	1	0	0	0	0	0	0	0	0
NBoG6706	0	0	0	0	0	1	0	0	0	0	0	0	0	0
NBoG6707	0	0	0	0	0	1	0	0	0	0	0	0	0	0
NBoG6708	0	0	0	0	0	1	0	0	0	0	0	0	0	0
NBoG6709	0	0	0	0	0	1	0	0	0	0	0	0	0	0
NBoG6710	0	0	0	0	0	1	0	0	0	0	0	0	0	0
NBoG6711	0	0	0	0	0	1	0	0	0	0	0	0	0	0
NBoG6712	0	0	0	0	0	1	0	0	0	0	0	0	0	0
NBoG6713	0	0	0	0	0	1	0	0	0	0	0	0	0	0
NBoG6714	0	0	0	0	0	1	0	0	0	0	0	0	0	0
NBoG6715	0	0	0	0	0	1	0	0	0	0	0	0	0	0
NBoG6716	0	0	0	0	0	1	0	0	0	0	0	0	0	0
NBoG6717	0	0	0	0	0	1	0	0	0	0	0	0	0	0
NBoG6718	0	0	0	0	0	1	0	0	0	0	0	0	0	0
NBoG6719	0	0	0	0	0	1	0	0	0	0	0	0	0	0
NBoG6720	0	0	0	0	0	1	0	0	0	0	0	0	0	0
NBoG6721	0	0	0	0	0	1	0	0	0	0	0	0	0	0
NBoG6722	0	0	0	0	0	1	0	0	0	0	0	0	0	0
NBoG6723	0	0	0	0	0	1	0	0	0	0	0	0	0	0
NBoG6724	0	0	0	0	0	1	0	0	0	0	0	0	0	0
NBoG6725	0	0	0	0	0	1	0	0	0	0	0	0	0	0
NBoG6726	0	0	0	0	0	1	0	0	0	0	0	0	0	0
NBoG6727	0	0	0	0	0	1	0	0	0	0	0	0	0	0
NBoG6728	0	0	0	0	0	1	0	0	0	0	0	0	0	0
NBoG6729	0	0	0	0	0	1	0	0	0	0	0	0	0	0
NBoG6730	0	0	0	0	0	1	0	0	0	0	0	0	0	0
NBoG6731	0	0	0	0	0	1	0	0	0	0	0	0	0	0
NBoG6732	0	0	0	0	0	1	0	0	0	0	0	0	0	0
NBoG6733	0	0	0	0	0	1	0	0	0	0	0	0	0	0
NBoG6734	0	0	0	0	0	1	0	0	0	0	0	0	0	0
NBoG6735	0	0	0	0	0	1	0	0	0	0	0	0	0	0
NBoG6736	0	0	0	0	0	1	0	0	0	0	0	0	0	0
NBoG6737	0	0	0	0	0	1	0	0	0	0	0	0	0	0
NBoG6738	0	0	0	0	0	1	0	0	0	0	0	0	0	0
NBoG6739	0	0	0	0	0	1	0	0	0	0	0	0	0	0
NBoG6740	0	0	0	0	0	1	0	0	0	0	0	0	0	0
NBoG6741	0	0	0	0	0	1	0	0	0	0	0	0	0	0
NBoG6742	0	0	0	0	0	1	0	0	0	0	0	0	0	0
NBoG6743	0	0	0	0	0	1	0	0	0	0	0	0	0	0
NBoG6744	0	0	0	0	0	1	0	0	0	0	0	0	0	0
NBoG6745	0	0	0	0	0	1	0	0	0	0	0	0	0	0
NBoG6746	0	0	0	0	0	1	0	0	0	0	0	0	0	0
NBoG6747	0	0	0	0	0	1	0	0	0	0	0	0	0	0
NBoG6748	0	0	0	0	0	1	0	0	0	0	0	0	0	0
NBoG6749	0	0	0	0	0	1	0	0	0	0	0	0	0	0
NBoG6750	0	0	0	0	0	1	0	0	0	0	0	0	0	0
NBoG6751	0	0	0	0	0	1	0	0	0	0	0	0	0	0
NBoG6752	0	0	0	0	0	1	0	0	0	0	0	0	0	0
NBoG6753	0	0	0	0	0	1	0	0	0	0	0	0	0	0
NBoG6754	0	0	0	0	0	1	0	0	0	0	0	0	0	0
NBoG6755	0	0	0	0	0	1	0	0	0	0	0	0	0	0
NBoG6756	0	0	0	0	0	1	0	0	0	0	0	0	0	0
NBoG6757	0	0	0	0	0	1	0	0	0	0	0	0	0	0
NBoG6758	0	0	0	0	0	1	0	0	0	0	0	0	0	0
NBoG6759	0	0	0	0	0	1	0	0	0	0	0	0	0	0
NBoG6760	0	0	0	0	0	1	0	0	0	0	0	0	0	0
NBoG6761	0	0	0	0	0	1	0	0	0	0	0	0	0	0
NBoG6762	0	0	0	0	0	1	0	0	0	0	0	0	0	0
NBoG6763	0	0	0	0	0	1	0	0	0	0	0	0	0	0
NBoG6764	0	0	0	0	0	1	0	0	0	0	0	0	0	0
NBoG6765	0	0	0	0	0	1	0	0	0	0	0	0	0	0
NBoG6766	0	0	0	0	0	1	0	0	0	0	0	0	0	0
NBoG6767	0	0	0	0	0	1	0	0	0	0	0	0	0	0
NBoG6768	0	0	0	0	0	1	0	0	0	0	0	0	0	0
NBoG6769	0	0	0	0	0	1	0	0	0	0	0	0	0	0
NBoG6770	0	0	0	0	0	1	0	0	0	0	0	0	0	0
NBoG6771	0	0	0	0	0	1	0	0	0	0	0	0	0	0
NBoG6772	0	0	0	0	0	1	0	0	0	0	0	0	0	0
NBoG6773	0	0	0	0	0	1	0	0	0	0	0	0	0	0
NBoG6774	0	0	0	0	0	1	0	0	0	0	0	0	0	0
NBoG6775	0	0	0	0	0	1	0	0	0	0	0	0	0	0
NBoG6776	0	0	0	0	0	1	0	0	0	0	0	0	0	0
NBoG6777	0	0	0	0	0	1	0	0	0	0	0	0	0	0
NBoG6778	0	0	0	0	0	1	0	0	0	0	0	0	0	0
NBoG6779	0	0	0	0	0	1	0	0	0	0	0	0	0	0
NBoG6780	0	0	0	0	0	1	0	0	0	0	0	0	0	0
NBoG6781	0	0	0	0	0	1	0	0	0	0	0	0	0	0
NBoG6782	0	0	0	0	0	1	0	0	0	0	0	0	0	0
NBoG6783	0	0	0	0	0	1	0	0	0	0	0	0	0	0
NBoG6784	0	0	0	0	0	1	0	0	0	0	0	0	0	0
NBoG6785	0	0	0	0	0	1	0	0	0	0	0	0	0	0
NBoG6786	0	0	0	0	0	1	0	0	0	0	0	0	0	0
NBoG6787	0	0	0	0	0	1	0	0	0	0	0	0	0	0
NBoG6788	0	0	0	0	0	1	0	0	0	0	0	0	0	0
NBoG6789	0	0	0	0	0	1	0	0	0	0	0	0	0	0
NBoG6790	0	0	0	0	0	1	0	0	0	0	0	0	0	0
NBoG6791	0	0	0	0	0	1	0	0	0	0	0	0	0	0
NBoG6792	0	0	0	0	0	1	0	0	0	0	0	0	0	0
NBoG6793	0	0	0	0	0	1	0	0	0	0	0	0	0	0
NBoG6794	0	0	0	0	0	1	0	0	0	0	0	0	0	0
NBoG6795	0	0	0	0	0	1	0	0	0	0	0	0	0	0
NBoG6796	0	0	0	0	0	1	0	0	0	0	0	0	0	0
NBoG6797	0	0	0	0	0	1	0	0	0	0	0	0	0	0
NBoG6798	0	0	0	0	0	1	0	0	0	0	0	0	0	0
NBoG6799	0	0	0	0	0	1	0	0	0	0	0	0	0	0
NBoG6800	0	0	0	0	0	1	0	0	0	0	0	0	0	0
NBoG6801	0	0	0	0	0	1	0	0	0	0	0	0	0	0
NBoG6802	0	0	0	0	0	1	0	0	0	0	0	0	0	0
NBoG6803	0	0	0	0	0	1	0	0	0	0	0	0	0	0
NBoG6804	0	0	0	0	0	1	0	0	0	0	0	0	0	0
NBoG6805	0	0	0	0	0	1	0	0	0	0	0	0	0	0
NBoG6806	0	0	0	0	0	1	0	0	0	0	0	0	0	0
NBoG6807	0	0	0	0	0	1	0	0	0	0	0	0	0	0
NBoG6808	0	0	0	0	0	1	0	0	0	0	0	0	0	0
NBoG6809	0	0	0	0	0	1	0	0	0	0	0	0	0	0
NBoG6810	0	0	0	0	0	1	0	0	0	0	0	0	0	0
NBoG6811	0	0	0	0	0	1	0	0	0	0	0	0	0	0
NBoG6812	0	0	0	0	0	1	0	0	0	0	0	0	0	0
NBoG6813	0	0	0	0	0	1	0	0	0	0	0	0	0	0
NBoG6814	0	0	0	0	0	1	0	0	0	0	0	0	0	0
NBoG6815	0	0	0	0	0	1	0	0	0	0	0	0	0	0
NBoG6816	0	0	0	0	0	1	0	0	0	0	0	0	0	0
NBoG6817	0	0	0	0	0	1	0	0	0	0	0	0	0	0
NBoG6818	0	0	0	0	0	1	0	0	0	0	0	0	0	0
NBoG6819	0	0	0	0	0	1	0	0	0	0	0	0	0	0
NBoG6820	0	0	0	0	0	1	0	0	0	0	0	0	0	0
NBoG6821	0	0	0	0	0	1	0	0	0	0	0	0	0	0
NBoG6822	0	0	0	0	0	1	0	0	0	0	0	0	0	0
NBoG6823	0	0	0	0	0	1	0	0	0	0	0	0	0	0
NBoG6824	0	0	0	0	0	1	0	0	0	0	0	0	0	0
NBoG6825	0	0	0	0	0	1	0	0	0	0	0	0	0	0
NBoG6826	0	0	0	0	0	1	0	0	0	0	0	0	0	0
NBoG6827	0	0	0	0	0	1	0	0	0	0	0	0	0	0
NBoG6828	0	0	0	0	0	1	0	0	0	0	0	0	0	0
NBoG6829	0	0	0	0	0	1	0	0	0	0	0	0	0	0
NBoG6830	0	0	0	0	0	1	0	0	0	0	0	0	0	0
NBoG6831	0	0	0	0	0	1	0	0	0	0	0	0	0	0
NBoG6832	0	0	0	0	0	1	0	0	0	0	0	0	0	0
NBoG6833	0	0	0	0	0	1	0	0	0	0	0	0	0	0
NBoG6834	0	0	0	0	0	1	0	0	0	0	0	0	0	0
NBoG6835	0	0	0	0	0	1	0	0	0	0	0	0	0	0
NBoG6836	0	0	0	0	0	1	0	0	0	0	0	0	0	0
NBoG6837	0	0	0	0	0	1	0	0	0	0	0	0	0	0
NBoG6838	0	0	0	0	0	1	0	0	0	0	0	0	0	0
NBoG6839	0	0	0	0	0	1	0	0	0	0	0	0	0	0
NBoG6840	0	0	0	0	0	1	0	0	0	0	0	0	0	0
NBoG6841	0	0	0	0	0	1	0	0	0	0	0	0	0	0
NBoG6842	0	0	0	0	0	1	0	0	0	0	0	0	0	0
NBoG6843	0	0	0	0	0	1	0	0	0	0	0	0	0	0
NBoG6844	0	0	0	0	0	1	0	0	0	0	0	0	0	0
NBoG6845	0	0	0	0	0	1	0	0	0	0	0	0	0	0
NBoG6846	0	0	0	0	0	1	0	0	0	0	0	0	0	0
NBoG6847	0	0	0	0	0	1	0	0	0	0	0	0	0	0
NBoG6848	0	0	0	0	0	1	0	0	0	0	0	0	0	0
NBoG6849	0	0	0	0	0	1	0	0	0	0	0	0	0	0
NBoG6850	0	0	0	0	0	1	0	0	0	0	0	0	0	0
NBoG6851	0	0	0	0	0	1	0	0	0	0	0	0	0	0
NBoG6852	0	0	0	0	0	1	0	0	0	0	0	0	0	0
NBoG6853	0	0	0	0	0	1	0	0	0	0	0	0	0	0
NBoG6854	0	0	0	0	0	1	0	0	0	0	0	0	0	0
NBoG6855	0	0	0	0	0	1	0	0	0	0	0	0	0	0
NBoG6856	0	0	0	0	0	1	0	0	0	0	0	0	0	0
NBoG6857	0	0	0	0	0	1	0	0	0	0	0	0	0	0
NBoG6858	0	0	0	0	0	1	0	0	0	0	0	0	0	0
NBoG6859	0	0	0	0	0	1	0	0	0	0	0	0	0	0
NBoG6860	0	0	0	0	0	1	0	0	0	0	0	0	0	0
NBoG6861	0	0	0	0	0	1	0	0	0	0	0	0	0	0
NBoG6862	0	0	0	0	0	1	0	0	0	0	0	0	0	0
NBoG6863	0	0	0	0	0	1	0	0	0	0	0	0	0	0
NBoG6864	0	0	0	0	0	1	0	0	0	0	0	0	0	0
NBoG6865	0	0	0	0	0	1	0	0	0	0	0	0	0	0
NBoG6866	0	0	0	0	0	1	0	0	0	0	0	0	0	0
NBoG6867	0	0	0	0	0	1	0	0	0	0	0	0	0	0
NBoG6868	0	0	0	0	0	1	0	0	0	0	0	0	0	0
NBoG6869	0	0	0	0	0	1	0	0	0	0	0	0	0	0
NBoG6870	0	0	0	0	0	1	0	0	0	0	0	0	0	0
NBoG6871	0	0	0	0	0	1	0	0	0	0	0	0	0	0
NBoG6872	0	0	0	0	0	1	0	0	0	0	0	0	0	0
NBoG6873	0	0	0	0	0	1	0	0	0	0	0	0	0	0
NBoG6874	0	0	0	0	0	1	0	0	0	0	0	0	0	0
NBoG6875	0	0	0	0	0	1	0	0	0	0	0	0	0	0
NBoG6876	0	0	0	0	0	1	0	0	0	0	0	0	0	0
NBoG6877	0	0	0	0	0	1	0	0	0	0	0	0	0	0
NBoG6878	0	0	0	0	0	1	0	0	0	0	0	0	0	0
NBoG6879	0	0	0	0	0	1	0	0	0	0	0	0	0	0
NBoG6880	0	0	0	0	0	1	0	0	0	0	0	0	0	0
NBoG6881	0	0	0	0	0	1	0	0	0	0	0	0	0	0
NBoG6882	0	0	0	0	0	1	0	0	0	0	0	0	0	0
NBoG6883	0	0	0	0	0	1	0	0	0	0	0	0	0	0
NBoG6884	0	0	0	0	0	1	0	0	0	0	0	0	0	0
NBoG6885	0	0	0	0	0	1	0	0	0	0	0	0	0	0
NBoG6886	0	0	0	0	0	1	0	0	0	0	0	0	0	0
NBoG6887	0	0	0	0	0	1	0	0	0	0	0	0	0	0
NBoG6888	0	0	0	0	0	1	0	0	0	0	0	0	0	0
NBoG6889	0	0	0	0	0	1	0	0	0	0	0	0	0	0
NBoG6890	0	0	0	0	0	1	0	0	0	0	0	0	0	0
NBoG6891	0	0	0	0	0	1	0	0	0	0	0	0	0	0
NBoG6892	0	0	0	0	0	1	0	0	0	0	0	0	0	0
NBoG6893	0	0	0	0	0	1	0	0	0	0	0	0	0	0
NBoG6894	0	0	0	0	0	1	0	0	0	0	0	0	0	0
NBoG6895	0	0	0	0	0	1	0	0	0	0	0	0	0	0
NBoG6896	0	0	0	0	0	1	0	0	0	0	0	0	0	0
NBoG6897	0	0	0	0	0	1	0	0	0	0	0	0	0	0
NBoG6898	0	0	0	0	0	1	0	0	0	0	0	0	0	0
NBoG6899	0	0	0	0	0	1	0	0	0	0	0	0	0	0
NBoG6900	0	0	0	0	0	1	0	0	0	0	0	0	0	0
NBoG6901	0	0	0	0	0	1	0	0	0	0	0	0	0	0
NBoG6902	0	0	0	0	0	1	0	0	0	0	0	0	0	0
NBoG6903	0	0	0	0	0	1	0	0	0	0	0	0	0	0
NBoG6904	0	0	0	0	0	1	0	0	0	0	0	0	0	0
NBoG6905	0	0	0	0	0	1	0	0	0	0	0	0	0	0
NBoG6906	0	0	0	0	0	1	0	0	0	0	0	0	0	0
NBoG6907	0	0	0	0	0	1	0	0	0	0	0	0	0	0
NBoG6908	0	0	0	0	0	1	0	0	0	0	0	0	0	0
NBoG6909	0	0	0	0	0	1	0	0	0	0	0	0	0	0
NBoG6910	0	0	0	0	0	1	0	0	0	0	0	0	0	0
NBoG6911	0	0	0	0	0	1	0	0	0	0	0	0	0	0
NBoG6912	0	0	0	0	0	1	0	0	0	0	0	0	0	0
NBoG6913	0	0	0	0	0	1	0	0	0	0	0	0	0	0
NBoG6914	0	0	0	0	0	1	0	0	0	0	0	0	0	0
NBoG6915	0	0	0	0	0	1	0	0	0	0	0	0	0	0
NBoG6916	0	0	0	0	0	1	0	0	0	0	0	0	0	0
NBoG6917	0	0	0	0	0	1	0	0	0	0	0	0	0	0
NBoG6918	0	0	0	0	0	1	0	0	0	0	0	0	0	0
NBoG6919	0	0	0	0	0	1	0	0	0	0	0	0	0	0
NBoG6920	0	0	0	0	0	1	0	0	0	0	0	0	0	0
NBoG6921	0	0	0	0	0	1	0	0	0	0	0	0	0	0
NBoG6922	0	0	0	0	0	1	0	0	0	0	0	0	0	0
NBoG6923	0	0	0	0	0	1	0	0	0	0	0	0	0	0
NBoG6924	0	0	0	0	0	1	0	0	0	0	0	0	0	0
NBoG6925	0	0	0	0	0	1	0	0	0	0	0	0	0	0
NBoG6926	0	0	0	0	0	1	0	0	0	0	0	0	0	0
NBoG6927	0	0	0	0	0	1	0	0	0	0	0	0	0	0
NBoG6928	0	0	0	0	0	1	0	0	0	0	0	0	0	0
NBoG6929	0	0	0	0	0	1	0	0	0	0	0	0	0	0
NBoG6930	0	0	0	0	0	1	0	0	0	0	0	0	0	0
NBoG6931	0	0	0	0	0	1	0	0	0	0	0	0	0	0
NBoG6932	0	0	0	0	0	1	0	0	0	0	0	0	0	0
NBoG6933	0	0	0	0	0	1	0	0	0	0	0	0	0	0
NBoG6934	0	0	0	0	0	1	0	0	0	0	0	0	0	0
NBoG6935	0	0	0	0	0	1	0	0	0	0	0	0	0	0
NBoG6936	0	0	0	0	0	1	0	0	0	0	0	0	0	0
NBoG6937	0	0	0	0	0	1	0	0	0	0	0	0	0	0
NBoG6938	0	0	0	0	0	1	0	0	0	0	0	0	0	0
NBoG6939	0	0	0	0	0	1	0	0	0	0	0	0	0	0
NBoG6940	0	0	0	0	0	1	0	0	0	0	0	0	0	0
NBoG6941	0	0	0	0	0	1	0	0	0	0	0	0	0	0
NBoG6942	0	0	0	0	0	1	0	0	0	0	0	0	0	0
NBoG6943	0	0	0	0	0	1	0	0	0	0	0	0	0	0
NBoG6944	0	0	0	0	0	1	0	0	0	0	0	0	0	0
NBoG6945	0	0	0	0	0	1	0	0	0	0	0	0	0	0
NBoG6946	0	0	0	0	0	1	0	0	0	0	0	0	0	0
NBoG6947	0	0	0	0	0	1	0	0	0	0	0	0	0	0
NBoG6948	0	0	0	0	0	1	0	0	0	0	0	0	0	0
NBoG6949	0	0	0	0	0	1	0	0	0	0	0	0	0	0
NBoG6950	0	0	0	0	0	1	0	0	0	0	0	0	0	0
NBoG6951	0	0	0	0	0	1	0	0	0	0	0	0	0	0
NBoG6952	0	0	0	0	0	1	0	0	0	0	0	0	0	0
NBoG6953	0	0	0	0	0	1	0	0	0	0	0	0	0	0
NBoG6954	0	0	0	0	0	1	0	0	0	0	0	0	0	0
NBoG6955	0	0	0	0	0	1	0	0	0	0	0	0	0	0
NBoG6956	0	0	0	0	0	1	0	0	0	0	0	0	0	0
NBoG6957	0	0	0	0	0	1	0	0	0	0	0	0	0	0
NBoG6958	0	0	0	0	0	1	0	0	0	0	0	0	0	0
NBoG6959	0	0	0	0	0	1	0	0	0	0	0	0	0	0
NBoG6960	0	0	0	0	0	1	0	0	0	0	0	0	0	0
NBoG6961	0	0	0	0	0	1	0	0	0	0	0	0	0	0
NBoG6962	0	0	0	0	0	1	0	0	0	0	0	0	0	0
NBoG6963	0	0	0	0	0	1	0	0	0	0	0	0	0	0
NBoG6964	0	0	0	0	0	1	0	0	0	0	0	0	0	0
NBoG6965	0	0	0	0	0	1	0	0	0	0	0	0	0	0
NBoG6966	0	0	0	0	0	1	0	0	0	0	0	0	0	0
NBoG6967	0	0	0	0	0	1	0	0	0	0	0	0	0	0
NBoG6968	0	0	0	0	0	1	0	0	0	0	0	0	0	0
NBoG6969	0	0	0	0	0	1	0	0	0	0	0	0	0	0
NBoG6970	0	0	0	0	0	1	0	0	0	0	0	0	0	0
NBoG6971	0	0	0	0	0	1	0	0	0	0	0	0	0	0
NBoG6972	0	0	0	0	0	1	0	0	0	0	0	0	0	0
NBoG6973	0	0	0	0	0	1	0	0	0	0	0	0	0	0
NBoG6974	0	0	0	0	0	1	0	0	0	0	0	0	0	0
NBoG6975	0	0	0	0	0	1	0	0	0	0	0	0	0	0
NBoG6976	0	0	0	0	0	1	0	0	0	0	0	0	0	0
NBoG6977	0	0	0	0	0	1	0	0	0	0	0	0	0	0
NBoG6978	0	0	0	0	0	1	0	0	0	0	0	0	0	0
NBoG6979	0	0	0	0	0	1	0	0	0	0	0	0	0	0
NBoG6980	0	0	0	0	0	1	0	0	0	0	0	0	0	0
NBoG6981	0	0	0	0	0	1	0	0	0	0	0	0	0	0
NBoG6982	0	0	0	0	0	1	0	0	0	0	0	0	0	0
NBoG6983	0	0	0	0	0	1	0	0	0	0	0	0	0	0
NBoG6984	0	0	0	0	0	1	0	0	0	0	0	0	0	0
NBoG6985	0	0	0	0	0	1	0	0	0	0	0	0	0	0
NBoG6986	0	0	0	0	0	1	0	0	0	0	0	0	0	0
NBoG6987	0	0	0	0	0	1	0	0	0	0	0	0	0	0
NBoG6988	0	0	0	0	0	1	0	0	0	0	0	0	0	0
NBoG6989	0	0	0	0	0	1	0	0	0	0	0	0	0	0
NBoG6990	0	0	0	0	0	1	0	0	0	0	0	0	0	0
NBoG6991	0	0	0	0	0	1	0	0	0	0	0	0	0	0
NBoG6992	0	0	0	0	0	1	0	0	0	0	0	0	0	0
NBoG6993	0	0	0	0	0	1	0	0	0	0	0	0	0	0
NBoG6994	0	0	0	0	0	1	0	0	0	0	0	0	0	0
NBoG6995	0	0	0	0	0	1	0	0	0	0	0	0	0	0
NBoG6996	0	0	0	0	0	1	0	0	0	0	0	0	0	0
NBoG6997	0	0	0	0	0	1	0	0	0	0	0	0	0	0
NBoG6998	0	0	0	0	0	1	0	0	0	0	0	0	0	0
NBoG6999	0	0	0	0	0	1	0	0	0	0	0	0	0	0
NBoG7000	0	0	0	0	0	1	0	0	0	0	0	0	0	0
NBoG7001	0	0	0	0	0	1	0	0	0	0	0	0	0	0
NBoG7002	0	0	0	0	0	1	0	0	0	0	0	0	0	0
NBoG7003	0	0	0	0	0	1	0	0	0	0	0	0	0	0
NBoG7004	0	0	0	0	0	1	0	0	0	0	0	0	0	0
NBoG7005	0	0	0	0	0	1	0	0	0	0	0	0	0	0
NBoG7006	0	0	0	0	0	1	0	0	0	0	0	0	0	0
NBoG7007	0	0	0	0	0	1	0	0	0	0	0	0	0	0
NBoG7008	0	0	0	0	0	1	0	0	0	0	0	0	0	0
NBoG7009	0	0	0	0	0	1	0	0	0	0	0	0	0	0
NBoG7010	0	0	0	0	0	1	0	0	0	0	0	0	0	0
NBoG7011	0	0	0	0	0	1	0	0	0	0	0	0	0	0
NBoG7012	0	0	0	0	0	1	0	0	0	0	0	0	0	0
NBoG7013	0	0	0	0	0	1	0	0	0	0	0	0	0	0
NBoG7014	0	0	0	0	0	1	0	0	0	0	0	0	0	0
NBoG7015	0	0	0	0	0	1	0	0	0	0	0	0	0	0
NBoG7016	0	0	0	0	0	1	0	0	0	0	0	0	0	0
NBoG7017	0	0	0	0	0	1	0	0	0	0	0	0	0	0
NBoG7018	0	0	0	0	0	1	0	0	0	0	0	0	0	0
NBoG7019	0	0	0	0	0	1	0	0	0	0	0	0	0	0
NBoG7020	0	0	0	0	0	1	0	0	0	0	0	0	0	0
NBoG7021	0	0	0	0	0	1	0	0	0	0	0	0	0	0
NBoG7022	0	0	0	0	0	1	0	0	0	0	0	0	0	0
NBoG7023	0	0	0	0	0	1	0	0	0	0	0	0	0	0
NBoG7024	0	0	0	0	0	1	0	0	0	0	0	0	0	0
NBoG7025	0	0	0	0	0	1	0	0	0	0	0	0	0	0
NBoG7026	0	0	0	0	0	1	0	0	0	0	0	0	0	0
NBoG7027	0	0	0	0	0	1	0	0	0	0	0	0	0	0
NBoG7028	0	0	0	0	0	1	0	0	0	0	0	0	0	0
NBoG7029	0	0	0	0	0	1	0	0	0	0	0	0	0	0
NBoG7030	0	0	0	0	0	1	0	0	0	0	0	0	0	0
NBoG7031	0	0	0	0	0	1	0	0	0	0	0	0	0	0
NBoG7032	0	0	0	0	0	1	0	0	0	0	0	0	0	0
NBoG7033	0	0	0	0	0	1	0	0	0	0	0	0	0	0
NBoG7034	0	0	0	0	0	1	0	0	0	0	0	0	0	0
NBoG7035	0	0	0	0	0	1	0	0	0	0	0	0	0	0
NBoG7036	0	0	0	0	0	1	0	0	0	0	0	0	0	0
NBoG7037	0	0	0	0	0	1	0	0	0	0	0	0	0	0
NBoG7038	0	0	0	0	0	1	0	0	0	0	0	0	0	0
NBoG7039	0	0	0	0	0	1	0	0	0	0	0	0	0	0
NBoG7040	0	0	0	0	0	1	0	0	0	0	0	0	0	0
NBoG7041	0	0	0	0	0	1	0	0	0	0	0	0	0	0
NBoG7042	0	0	0	0	0	1	0	0	0	0	0	0	0	0
NBoG7043	0	0	0	0	0	1	0	0	0	0	0	0	0	0
NBoG7044	0	0	0	0	0	1	0	0	0	0	0	0	0	0
NBoG7045	0	0	0	0	0	1	0	0	0	0	0	0	0	0
NBoG7046	0	0	0	0	0	1	0	0	0	0	0	0	0	0
NBoG7047	0	0	0	0	0	1	0	0	0	0	0	0	0	0
NBoG7048	0	0	0	0	0	1	0	0	0	0	0	0	0	0
NBoG7049	0	0	0	0	0	1	0	0	0	0	0	0	0	0
NBoG7050	0	0	0	0	0	1	0	0	0	0	0	0	0	0
NBoG7051	0	0	0	0	0	1	0	0	0	0	0	0	0	0
NBoG7052	0	0	0	0	0	1	0	0	0	0	0	0	0	0
NBoG7053	0	0	0	0	0	1	0	0	0	0	0	0	0	0
NBoG7054	0	0	0	0	0	1	0	0	0	0	0	0	0	0
NBoG7055	0	0	0	0	0	1	0	0	0	0	0	0	0	0
NBoG7056	0	0	0	0	0	1	0	0	0	0	0	0	0	0
NBoG7057	0	0	0	0	0	1	0	0	0	0	0	0	0	0
NBoG7058	0	0	0	0	0	1	0	0	0	0	0	0	0	0
NBoG7059	0	0	0	0	0	1	0	0	0	0	0	0	0	0
NBoG7060	0	0	0	0	0	1	0	0	0	0	0	0	0	0
NBoG7061	0	0	0	0	0	1	0	0	0	0	0	0	0	0
NBoG7062	0	0	0	0	0	1	0	0	0	0	0	0	0	0
NBoG7063	0	0	0	0	0	1	0	0	0	0	0	0	0	0
NBoG7064	0	0	0	0	0	1	0	0	0	0	0	0	0	0
NBoG7065	0	0	0	0	0	1	0	0	0	0	0	0	0	0
NBoG7066	0	0	0	0	0	1	0	0	0	0	0	0	0	0
NBoG7067	0	0	0	0	0	1	0	0	0	0	0	0	0	0
NBoG7068	0	0	0	0	0	1	0	0	0	0	0	0	0	0
NBoG7069	0	0	0	0	0	1	0	0	0	0	0	0	0	0
NBoG7070	0	0	0	0	0	1	0	0	0	0	0	0	0	0
NBoG7071	0	0	0	0	0	1	0	0	0	0	0	0	0	0
NBoG7072	0	0	0	0	0	1	0	0	0	0	0	0	0	0
NBoG7073	0	0	0	0	0	1	0	0	0	0	0	0	0	0
NBoG7074	0	0	0	0	0	1	0	0	0	0	0	0	0	0
NBoG7075	0	0	0	0	0	1	0	0	0	0	0	0	0	0
NBoG7076	0	0	0	0	0	1	0	0	0	0	0	0	0	0
NBoG7077	0	0	0	0	0	1	0	0	0	0	0	0	0	0
NBoG7078	0	0	0	0	0	1	0	0	0	0	0	0	0	0
NBoG7079	0	0	0	0	0	1	0	0	0	0	0	0	0	0
NBoG7080	0	0	0	0	0	1	0	0	0	0	0	0	0	0
NBoG7081	0	0	0	0	0	1	0	0	0	0	0	0	0	0
NBoG7082	0	0	0	0	0	1	0	0	0	0	0	0	0	0
NBoG7083	0	0	0	0	0	1	0	0	0	0	0	0	0	0
NBoG7084	0	0	0	0	0	1	0	0	0	0	0	0	0	0
NBoG7085	0	0	0	0	0	1	0	0	0	0	0	0	0	0
NBoG7086	0	0	0	0	0	1	0	0	0	0	0	0	0	0
NBoG7087	0	0	0	0	0	1	0	0	0	0	0	0	0	0
NBoG7088	0	0	0	0	0	1	0	0	0	0	0	0	0	0
NBoG7089	0	0	0	0	0	1	0	0	0	0	0	0	0	0
NBoG7090	0	0	0	0	0	1	0	0	0	0	0	0	0	0
NBoG7091	0	0	0	0	0	1	0	0	0	0	0	0	0	0
NBoG7092	0	0	0	0	0	1	0	0	0	0	0	0	0	0
NBoG7093	0	0	0	0	0	1	0	0	0	0	0	0	0	0
NBoG7094	0	0	0	0	0	1	0	0	0	0	0	0	0	0
NBoG7095	0	0	0	0	0	1	0	0	0	0	0	0	0	0
NBoG7096	0	0	0	0	0	1	0	0	0	0	0	0	0	0
NBoG7097	0	0	0	0	0	1	0	0	0	0	0	0	0	0
NBoG7098	0	0	0	0	0	1	0	0	0	0	0	0	0	0
NBoG7099	0	0	0	0	0	1	0	0	0	0	0	0	0	0
NBoG7100	0	0	0	0	0	1	0	0	0	0	0	0	0	0
NBoG7101	0	0	0	0	0	1	0	0	0	0	0	0	0	0
NBoG7102	0	0	0	0	0	1	0	0	0	0	0	0	0	0
NBoG7103	0	0	0	0	0	1	0	0	0	0	0	0	0	0
NBoG7104	0	0	0	0	0	1	0	0	0	0	0	0	0	0
NBoG7105	0	0	0	0	0	1	0	0	0	0	0	0	0	0
NBoG7106	0	0	0	0	0	1	0	0	0	0	0	0	0	0
NBoG7107	0	0	0	0	0	1	0	0	0	0	0	0	0	0
NBoG7108	0	0	0	0	0	1	0	0	0	0	0	0	0	0
NBoG7109	0	0	0	0	0	1	0	0	0	0	0	0	0	0
NBoG7110	0	0	0	0	0	1	0	0	0	0	0	0	0	0
NBoG7111	0	0	0	0	0	1	0	0	0	0	0	0	0	0
NBoG7112	0	0	0	0	0	1	0	0	0	0	0	0	0	0
NBoG7113	0	0	0	0	0	1	0	0	0	0	0	0	0	0
NBoG7114	0	0	0	0	0	1	0	0	0	0	0	0	0	0
NBoG7115	0	0	0	0	0	1	0	0	0	0	0	0	0	0
NBoG7116	0	0	0	0	0	1	0	0	0	0	0	0	0	0
NBoG7117	0	0	0	0	0	1	0	0	0	0	0	0	0	0
NBoG7118	0	0	0	0	0	1	0	0	0	0	0	0	0	0
NBoG7119	0	0	0	0	0	1	0	0	0	0	0	0	0	0
NBoG7120	0	0	0	0	0	1	0	0	0	0	0	0	0	0
NBoG7121	0	0	0	0	0	1	0	0	0	0	0	0	0	0
NBoG7122	0	0	0	0	0	1	0	0	0	0	0	0	0	0
NBoG7123	0	0	0	0	0	1	0	0	0	0	0	0	0	0
NBoG7124	0	0	0	0	0	1	0	0	0	0	0	0	0	0
NBoG7125	0	0	0	0	0	1	0	0	0	0	0	0	0	0
NBoG7126	0	0	0	0	0	1	0	0	0	0	0	0	0	0
NBoG7127	0	0	0	0	0	1	0	0	0	0	0	0	0	0
NBoG7128	0	0	0	0	0	1	0	0	0	0	0	0	0	0
NBoG7129	0	0	0	0	0	1	0	0	0	0	0	0	0	0
NBoG7130	0	0	0	0	0	1	0	0	0	0	0	0	0	0
NBoG7131	0	0	0	0	0	0	0	0	0	0	0	0	1	0
NBoG7132	0	0	0	0	0	0	0	0	0	0	0	0	1	0
NBoG7133	0	0	0	0	0	0	0	0	0	0	0	0	1	0
NBoG7134	0	0	0	0	0	0	0	0	0	0	0	0	1	0
NBoG7135	0	0	0	0	0	0	0	0	0	0	0	0	1	0
NBoG7136	0	0	0	0	0	0	0	0	0	0	0	0	1	0
NBoG7137	0	0	0	0	0	0	0	0	0	0	0	0	1	0
NBoG7138	0	0	0	0	0	0	0	0	0	0	0	0	1	0
NBoG7139	0	0	0	0	0	0	0	0	0	0	0	0	1	0
NBoG7140	0	0	0	0	0	0	0	0	0	0	0	0	1	0
NBoG7141	0	0	0	0	0	0	0	0	0	0	0	0	1	0
NBoG7142	0	0	0	0	0	0	0	0	0	0	0	0	1	0
NBoG7143	0	0	0	0	0	0	0	0	0	0	0	0	1	0
NBoG7144	0	0	0	0	0	0	0	0	0	0	0	0	1	0
NBoG7145	0	0	0	0	0	0	0	0	0	0	0	0	1	0
NBoG7146	0	0	0	0	0	0	0	0	0	0	0	0	1	0
NBoG7147	0	0	0	0	0	0	0	0	0	0	0	0	1	0
NBoG7148	0	0	0	0	0	0	0	0	0	0	0	0	1	0
NBoG7149	0	0	0	0	0	0	0	0	0	0	0	0	1	0
NBoG7150	0	0	0	0	0	0	0	0	0	0	0	0	1	0
NBoG7151	0	0	0	0	0	0	0	0	0	0	0	0	1	0
NBoG7152	0	0	0	0	0	0	0	0	0	0	0	0	1	0
NBoG7153	0	0	0	0	0	0	0	0	0	0	0	0	1	0
NBoG7154	0	0	0	0	0	0	0	0	0	0	0	0	1	0
NBoG7155	0	0	0	0	0	0	0	0	0	0	0	0	1	0
NBoG7156	0	0	0	0	0	0	0	0	0	0	0	0	1	0
NBoG7157	0	0	0	0	0	0	0	0	0	0	0	0	1	0
NBoG7158	0	0	0	0	0	0	0	0	0	0	0	0	1	0
NBoG7159	0	0	0	0	0	0	0	0	0	0	0	0	1	0
NBoG7160	0	0	0	0	0	0	0	0	0	0	0	0	1	0
NBoG7161	0	0	0	0	0	0	0	0	0	0	0	0	1	0
NBoG7162	0	0	0	0	0	0	0	0	0	0	0	0	1	0
NBoG7163	0	0	0	0	0	0	0	0	0	0	0	0	1	0
NBoG7164	0	0	0	0	0	0	0	0	0	0	0	0	1	0
NBoG7165	0	0	0	0	0	0	0	0	0	0	0	0	1	0
NBoG7166	0	0	0	0	0	0	0	0	0	0	0	0	1	0
NBoG7167	0	0	0	0	0	0	0	0	0	0	0	0	1	0
NBoG7168	0	0	0	0	0	0	0	0	0	0	0	0	1	0
NBoG7169	0	0	0	0	0	0	0	0	0	0	0	0	1	0
NBoG7170	0	0	0	0	0	0	0	0	0	0	0	0	1	0
NBoG7171	0	0	0	0	0	0	0	0	0	0	0	0	1	0
NBoG7172	0	0	0	0	0	0	0	0	0	0	0	0	1	0
NBoG7173	0	0	0	0	0	0	0	0	0	0	0	0	1	0
NBoG7174	0	0	0	0	0	0	0	0	0	0	0	0	1	0
NBoG7175	0	0	0	0	0	0	0	0	0	0	0	0	1	0
NBoG7176	0	0	0	0	0	0	0	0	0	0	0	0	1	0
NBoG7177	0	0	0	0	0	0	0	0	0	0	0	0	1	0
NBoG7178	0	0	0	0	0	0	0	0	0	0	0	0	1	0
NBoG7179	0	0	0	0	0	0	0	0	0	0	0	0	1	0
NBoG7180	0	0	0	0	0	0	0	0	0	0	0	0	1	0
NBoG7181	0	0	0	0	0	0	0	0	0	0	0	0	1	0
NBoG7182	0	0	0	0	0	0	0	0	0	0	0	0	1	0
NBoG7183	0	0	0	0	0	0	0	0	0	0	0	0	1	0
NBoG7184	0	0	0	0	0	0	0	0	0	0	0	0	1	0
NBoG7185	0	0	0	0	0	0	0	0	0	0	0	0	1	0
NBoG7186	0	0	0	0	0	0	0	0	0	0	0	0	1	0
NBoG7187	0	0	0	0	0	0	0	0	0	0	0	0	1	0
NBoG7188	0	0	0	0	0	0	0	0	0	0	0	0	1	0
NBoG7189	0	0	0	0	0	0	0	0	0	0	0	0	1	0
NBoG7190	0	0	0	0	0	0	0	0	0	0	0	0	1	0
NBoG7191	0	0	0	0	0	0	0	0	0	0	0	0	1	0
NBoG7192	0	0	0	0	0	0	0	0	0	0	0	0	1	0
NBoG7193	0	0	0	0	0	0	0	0	0	0	0	0	1	0
NBoG7194	0	0	0	0	0	0	0	0	0	0	0	0	1	0
NBoG7195	0	0	0	0	0	0	0	0	0	0	0	0	1	0
NBoG7196	0	0	0	0	0	0	0	0	0	0	0	0	1	0
NBoG7197	0	0	0	0	0	0	0	0	0	0	0	0	1	0
NBoG7198	0	0	0	0	0	0	0	0	0	0	0	0	1	0
NBoG7199	0	0	0	0	0	0	0	0	0	0	0	0	1	0
NBoG7200	0	0	0	0	0	0	0	0	0	0	0	0	1	0
NBoG7201	0	0	0	0	0	0	0	0	0	0	0	0	1	0
NBoG7202	0	0	0	0	0	0	0	0	0	0	0	0	1	0
NBoG7203	0	0	0	0	0	0	0	0	0	0	0	0	1	0
NBoG7204	0	0	0	0	0	0	0	0	0	0	0	0	1	0
NBoG7205	0	0	0	0	0	0	0	0	0	0	0	0	1	0
NBoG7206	0	0	0	0	0	0	0	0	0	0	0	0	1	0
NBoG7207	0	0	0	0	0	0	0	0	0	0	0	0	1	0
NBoG7208	0	0	0	0	0	0	0	0	0	0	0	0	1	0
NBoG7209	0	0	0	0	0	0	0	0	0	0	0	0	1	0
NBoG7210	0	0	0	0	0	0	0	0	0	0	0	0	1	0
NBoG7211	0	0	0	0	0	0	0	0	0	0	0	0	1	0
NBoG7212	0	0	0	0	0	0	0	0	0	0	0	0	1	0
NBoG7213	0	0	0	0	0	0	0	0	0	0	0	0	1	0
NBoG7214	0	0	0	0	0	0	0	0	0	0	0	0	1	0
NBoG7215	0	0	0	0	0	0	0	0	0	0	0	0	1	0
NBoG7216	0	0	0	0	0	0	0	0	0	0	0	0	1	0
NBoG7217	0	0	0	0	0	0	0	0	0	0	0	0	1	0
NBoG7218	0	0	0	0	0	0	0	0	0	0	0	0	1	0
NBoG7219	0	0	0	0	0	0	0	0	0	0	0	0	1	0
NBoG7220	0	0	0	0	0	0	0	0	0	0	0	0	1	0
NBoG7221	0	0	0	0	0	0	0	0	0	0	0	0	1	0
NBoG7222	0	0	0	0	0	0	0	0	0	0	0	0	1	0
NBoG7223	0	0	0	0	0	0	0	0	0	0	0	0	1	0
NBoG7224	0	0	0	0	0	0	0	0	0	0	0	0	1	0
NBoG7225	0	0	0	0	0	0	0	0	0	0	0	0	1	0
NBoG7226	0	0	0	0	0	0	0	0	0	0	0	0	1	0
NBoG7227	0	0	0	0	0	0	0	0	0	0	0	0	1	0
NBoG7228	0	0	0	0	0	0	0	0	0	0	0	0	1	0
NBoG7229	0	0	0	0	0	0	0	0	0	0	0	0	1	0
NBoG7230	0	0	0	0	0	0	0	0	0	0	0	0	1	0
NBoG7231	0	0	0	0	0	0	0	0	0	0	0	0	1	0
NBoG7232	0	0	0	0	0	0	0	0	0	0	0	0	1	0
NBoG7233	0	0	0	0	0	0	0	0	0	0	0	0	1	0
NBoG7234	0	0	0	0	0	0	0	0	0	0	0	0	1	0
NBoG7235	0	0	0	0	0	0	0	0	0	0	0	0	1	0
NBoG7236	0	0	0	0	0	0	0	0	0	0	0	0	1	0
NBoG7237	0	0	0	0	0	0	0	0	0	0	0	0	1	0
NBoG7238	0	0	0	0	0	0	0	0	0	0	0	0	1	0
NBoG7239	0	0	0	0	0	0	0	0	0	0	0	0	1	0
NBoG7240	0	0	0	0	0	0	0	0	0	0	0	0	1	0
NBoG7241	0	0	0	0	0	0	0	0	0	0	0	0	1	0
NBoG7242	0	0	0	0	0	0	0	0	0	0	0	0	1	0
NBoG7243	0	0	0	0	0	0	0	0	0	0	0	0	1	0
NBoG7244	0	0	0	0	0	0	0	0	0	0	0	0	1	0
NBoG7245	0	0	0	0	0	0	0	0	0	0	0	0	1	0
NBoG7246	0	0	0	0	0	0	0	0	0	0	0	0	1	0
NBoG7247	0	0	0	0	0	0	0	0	0	0	0	0	1	0
NBoG7248	0	0	0	0	0	0	0	0	0	0	0	0	1	0
NBoG7249	0	0	0	0	0	0	0	0	0	0	0	0	1	0
NBoG7250	0	0	0	0	0	0	0	0	0	0	0	0	1	0
NBoG7251	0	0	0	0	0	0	0	0	0	0	0	0	1	0
NBoG7252	0	0	0	0	0	0	0	0	0	0	0	0	1	0
NBoG7253	0	0	0	0	0	0	0	0	0	0	0	0	1	0
NBoG7254	0	0	0	0	0	0	0	0	0	0	0	0	1	0
NBoG7255	0	0	0	0	0	0	0	0	0	0	0	0	1	0
NBoG7256	0	0	0	0	0	0	0	0	0	0	0	0	1	0
NBoG7257	0	0	0	0	0	0	0	0	0	0	0	0	1	0
NBoG7258	0	0	0	0	0	0	0	0	0	0	0	0	1	0
NBoG7259	0	0	0	0	0	0	0	0	0	0	0	0	1	0
NBoG7260	0	0	0	0	0	0	0	0	0	0	0	0	1	0
NBoG7261	0	0	0	0	0	0	0	0	0	0	0	0	1	0
NBoG7262	0	0	0	0	0	0	0	0	0	0	0	0	1	0
NBoG7263	0	0	0	0	0	0	0	0	0	0	0	0	1	0
NBoG7264	0	0	0	0	0	0	0	0	0	0	0	0	1	0
NBoG7265	0	0	0	0	0	0	0	0	0	0	0	0	1	0
NBoG7266	0	0	0	0	0	0	0	0	0	0	0	0	1	0
NBoG7267	0	0	0	0	0	0	0	0	0	0	0	0	1	0
NBoG7268	0	0	0	0	0	0	0	0	0	0	0	0	1	0
NBoG7269	0	0	0	0	0	0	0	0	0	0	0	0	1	0
NBoG7270	0	0	0	0	0	0	0	0	0	0	0	0	1	0
NBoG7271	0	0	0	0	0	0	0	0	0	0	0	0	1	0
NBoG7272	0	0	0	0	0	0	0	0	0	0	0	0	1	0
NBoG7273	0	0	0	0	0	0	0	0	0	0	0	0	1	0
NBoG7274	0	0	0	0	0	0	0	0	0	0	0	0	1	0
NBoG7275	0	0	0	0	0	0	0	0	0	0	0	0	1	0
NBoG7276	0	0	0	0	0	0	0	0	0	0	0	0	1	0
NBoG7277	0	0	0	0	0	0	0	0	0	0	0	0	1	0
NBoG7278	0	0	0	0	0	0	0	0	0	0	0	0	1	0
NBoG7279	0	0	0	0	0	0	0	0	0	0	0	0	1	0
NBoG7280	0	0	0	0	0	0	0	0	0	0	0	0	1	0
NBoG7281	0	0	0	0	0	0	0	0	0	0	0	0	1	0
NBoG7282	0	0	0	0	0	0	0	0	0	0	0	0	1	0
NBoG7283	0	0	0	0	0	0	0	0	0	0	0	0	1	0
NBoG7284	0	0	0	0	0	0	0	0	0	0	0	0	1	0
NBoG7285	0	0	0	0	0	0	0	0	0	0	0	0	1	0
NBoG7286	0	0	0	0	0	0	0	0	0	0	0	0	1	0
NBoG7287	0	0	0	0	0	0	0	0	0	0	0	0	1	0
NBoG7288	0	0	0	0	0	0	0	0	0	0	0	0	1	0
NBoG7289	0	0	0	0	0	0	0	0	0	0	0	0	1	0
NBoG7290	0	0	0	0	0	0	0	0	0	0	0	0	1	0
NBoG7291	0	0	0	0	0	0	0	0	0	0	0	0	1	0
NBoG7292	0	0	0	0	0	0	0	0	0	0	0	0	1	0
NBoG7293	0	0	0	0	0	0	0	0	0	0	0	0	1	0
NBoG7294	0	0	0	0	0	0	0	0	0	0	0	0	1	0
NBoG7295	0	0	0	0	0	0	0	0	0	0	0	0	1	0
NBoG7296	0	0	0	0	0	0	0	0	0	0	0	0	1	0
NBoG7297	0	0	0	0	0	0	0	0	0	0	0	0	1	0
NBoG7298	0	0	0	0	0	0	0	0	0	0	0	0	1	0
NBoG7299	0	0	0	0	0	0	0	0	0	0	0	0	1	0
NBoG7300	0	0	0	0	0	0	0	0	0	0	0	0	1	0
NBoG7301	0	0	0	0	0	0	0	0	0	0	0	0	1	0
NBoG7302	0	0	0	0	0	0	0	0	0	0	0	0	1	0
NBoG7303	0	0	0	0	0	0	0	0	0	0	0	0	1	0

]]>
</table>
<posteriors id="S0.D1" parent="S0.D0" rates="S0.R0" >
<![CDATA[
# Family	Pattern	C0/e0,d0,l0,t0	MVc:present	AMoV:present	ApMV:present	CatV:present	BsV:present	HokV:present	KloV:present	IndV:present	CroV:present	OLV2:present	OLV1:present	CeV:present	PgV:present	AaV:present	1:present	2:present	3:present	4:present	5:present	6:present	7:present	8:present	9:present	10:present	11:present	12:present	13:present	MVc:multi	AMoV:multi	ApMV:multi	CatV:multi	BsV:multi	HokV:multi	KloV:multi	IndV:multi	CroV:multi	OLV2:multi	OLV1:multi	CeV:multi	PgV:multi	AaV:multi	1:multi	2:multi	3:multi	4:multi	5:multi	6:multi	7:multi	8:multi	9:multi	10:multi	11:multi	12:multi	13:multi	MVc:gain	AMoV:gain	ApMV:gain	CatV:gain	BsV:gain	HokV:gain	KloV:gain	IndV:gain	CroV:gain	OLV2:gain	OLV1:gain	CeV:gain	PgV:gain	AaV:gain	1:gain	2:gain	3:gain	4:gain	5:gain	6:gain	7:gain	8:gain	9:gain	10:gain	11:gain	12:gain	MVc:loss	AMoV:loss	ApMV:loss	CatV:loss	BsV:loss	HokV:loss	KloV:loss	IndV:loss	CroV:loss	OLV2:loss	OLV1:loss	CeV:loss	PgV:loss	AaV:loss	1:loss	2:loss	3:loss	4:loss	5:loss	6:loss	7:loss	8:loss	9:loss	10:loss	11:loss	12:loss	MVc:expansion	AMoV:expansion	ApMV:expansion	CatV:expansion	BsV:expansion	HokV:expansion	KloV:expansion	IndV:expansion	CroV:expansion	OLV2:expansion	OLV1:expansion	CeV:expansion	PgV:expansion	AaV:expansion	1:expansion	2:expansion	3:expansion	4:expansion	5:expansion	6:expansion	7:expansion	8:expansion	9:expansion	10:expansion	11:expansion	12:expansion	MVc:contraction	AMoV:contraction	ApMV:contraction	CatV:contraction	BsV:contraction	HokV:contraction	KloV:contraction	IndV:contraction	CroV:contraction	OLV2:contraction	OLV1:contraction	CeV:contraction	PgV:contraction	AaV:contraction	1:contraction	2:contraction	3:contraction	4:contraction	5:contraction	6:contraction	7:contraction	8:contraction	9:contraction	10:contraction	11:contraction	12:contraction
ABSENT p0=0.8575722862229663	37957.04887050791	1.0	0.0	0.0	0.0	0.0	0.0	0.0	0.0	0.0	0.0	0.0	0.0	0.0	0.0	0.0	3.383708640780636E-5	6.152012308258126E-5	2.922246680381324E-5	1.120241482474027E-4	1.9551226246972142E-5	1.1241057156552436E-5	2.178176653422348E-5	1.5088839116828012E-5	7.761366710434814E-6	1.3129587112525876E-5	2.591226504700117E-6	1.805214353667317E-6	1.1903259029555358E-6	0.0	0.0	0.0	0.0	0.0	0.0	0.0	0.0	0.0	0.0	0.0	0.0	0.0	0.0	8.430148163680949E-9	2.7863306465545257E-8	6.287695830838725E-9	9.236948315965608E-8	2.8146448016704896E-9	9.30476139724307E-10	3.493469244311378E-9	1.6763868707075365E-9	4.4358187210050614E-10	1.2693739146880755E-9	4.944186125938269E-11	2.192831160301509E-11	7.085791912038621E-13	0.0	0.0	0.0	0.0	0.0	0.0	0.0	0.0	0.0	0.0	0.0	0.0	0.0	0.0	2.2779887903223717E-5	6.098172542634561E-5	1.8380324116051838E-5	1.0363949364300407E-4	1.1649962907145373E-5	1.017390932733786E-5	1.7621768369613378E-5	1.497946535689021E-5	7.5345056551601175E-6	1.2375448324775107E-5	2.525835881117544E-6	1.256155733209141E-6	3.383708640780636E-5	3.383708640791738E-5	6.152012308258126E-5	2.9222466803924263E-5	2.922246680381324E-5	1.9551226247083164E-5	1.120241482474027E-4	1.120241482474027E-4	1.5088839116828012E-5	7.761366710545836E-6	7.761366710434814E-6	1.3129587112525876E-5	1.3129587112525876E-5	1.805214353667317E-6	5.0462924577998614E-5	2.1243368877987834E-5	3.98914468791034E-7	1.1166571642573508E-5	3.339793816725667E-6	2.0714618705008903E-5	1.0928840952217911E-5	1.0809521430177327E-6	2.3643654494254207E-6	1.8370877169493482E-6	1.7398237300847441E-6	6.412672824973598E-7	0.0	0.0	0.0	0.0	0.0	0.0	0.0	0.0	0.0	0.0	0.0	0.0	0.0	0.0	3.7060935703132243E-9	4.826272800009884E-10	2.9344222105302964E-9	1.2785667739077658E-8	1.355455084996754E-9	1.5982856057993403E-10	1.0793069976684615E-9	2.4125386319975104E-11	2.5171093118058012E-11	1.3743499963906894E-10	2.432374863726429E-12	1.015780461023009E-11	0.0	0.0	0.0	0.0	0.0	0.0	0.0	0.0	0.0	0.0	0.0	0.0	0.0	0.0	8.211447967810818E-9	1.680801374197626E-10	6.367890883270465E-11	1.3767094095470077E-9	3.885576506990781E-10	3.254423855071233E-10	6.693116644169306E-10	1.1819475039834425E-13	7.898100577158763E-12	2.039910143593996E-11	1.530968738758914E-12	3.5208709625157543E-13
NBoG1000	5584(143)001000000	1.0	1.0	1.0	1.0	1.0	1.0	0.0	0.0	1.0	0.0	0.0	0.0	0.0	0.0	0.0	1.0	0.9999999999999977	0.999999999860265	0.9995921256997243	0.9999457798544966	0.9999998619030479	0.9998926577163791	0.44503605825130677	1.3533578702151772E-5	3.231851464358115E-5	6.852637109400206E-5	0.0018220858142239393	0.003947245406016875	1.0	1.0	1.0	1.0	1.0	0.0	0.0	0.0	0.0	0.0	0.0	0.0	0.0	0.0	0.999999999995368	0.9999999974592235	0.999545628004035	0.566116433079261	0.9056943222619283	0.9901822457293664	0.9578732246020705	0.09147823295929514	1.1040706409773832E-9	4.9874668817164185E-9	2.657928142323399E-9	1.1870860273694057E-7	3.9954575500010525E-7	0.0	0.0	2.322737129736929E-15	1.3973504753507278E-10	1.3973504753507278E-10	0.0	0.0	4.078743002756887E-4	0.0	0.0	0.0	0.0	0.0	0.0	2.3227345623503674E-15	1.0734228361890709E-4	1.3795980309433403E-7	4.506224492597235E-6	5.523324360331098E-10	1.0720995292901189E-4	0.5548566006382247	0.44108941274380375	7.534008865217601E-6	1.2374632345935055E-5	2.5212381429273734E-6	1.2511988676244812E-6	0.0	0.0	0.0	0.0	0.0	0.9999457798544966	0.9995921256997243	0.0	0.44503605825130677	1.353357870204075E-5	1.353357870204075E-5	3.231851464347013E-5	3.231851464347013E-5	0.0018220858142239393	0.0	0.0	2.586031696883721E-12	3.581603792648785E-4	5.4082600883733316E-5	5.76626027321817E-9	1.1731522984504729E-9	5.998985138644386E-7	6.252680125706789E-5	4.858248879635596E-5	0.0017560806812728647	0.00212641079066056	4.631966258289953E-12	4.631966258289953E-12	2.5407741781917916E-9	4.5437185622997686E-4	4.5437185622997686E-4	0.0	0.0	0.0	0.0	0.0	0.0	0.0	0.0	0.0	2.5396617081674267E-9	0.042019430882838917	0.009363328814271646	2.8668404065537137E-4	3.3594653185616595E-6	0.03258748756793002	0.34553506093485653	0.0013837114626890266	6.656499047139534E-10	3.6344704610799266E-9	2.454977612050802E-9	3.368095480585316E-8	0.0	0.0	0.0	0.0	0.0	0.0	0.0	0.566116433079261	0.0	0.0	0.0	0.0	0.0	0.0	3.5194925569243736E-12	2.8022356680084204E-10	6.82009097728838E-8	0.3396496509654614	0.08444922500454989	3.421457956485579E-4	1.2913832346395933E-6	2.769816899579998E-9	4.2459439417842707E-10	1.0966318763021303E-9	8.287973312368277E-9	1.9856954550154907E-7
NBoG1001	(32)5330011(24)1300(45)	1.0	1.0	1.0	1.0	1.0	0.0	0.0	1.0	1.0	1.0	1.0	1.0	0.0	0.0	1.0	1.0	0.9999999999999942	0.9999749237966535	0.999991324176015	0.9999683233838816	0.9999984878670406	0.999999999765528	0.9999999999502586	0.9999987352207551	0.41430687867727534	0.9994155161546371	0.9999994554761701	0.9999849022427076	1.0	1.0	1.0	1.0	0.0	0.0	0.0	0.0	1.0	0.0	1.0	0.0	0.0	1.0	0.9999999999999961	0.9999999712843403	0.7957805489372904	0.429078430035722	0.6566566954324515	0.7974305368885843	0.999083189815021	0.9995379691088142	0.5907637710458923	0.0535384409128673	0.5654537749131735	0.8771914791435466	0.8448155646400561	0.0	0.0	5.752282255729525E-15	2.5076203346423062E-5	0.0	0.0	8.675823985014798E-6	8.675823985014798E-6	4.974141468548501E-11	1.264779244870085E-6	1.264779244870085E-6	0.0	0.0	5.445238299407657E-7	5.7522822556001504E-15	2.34471987820445E-10	8.77332911145127E-9	2.893549500511273E-5	6.392354536652524E-8	2.0825441026001805E-10	4.937516198804158E-11	1.5097722507896456E-5	5.832869847014207E-4	7.233268367948242E-9	1.6198070861008395E-8	1.4560733970610724E-5	0.0	0.0	0.0	0.0	0.9999749237966535	0.9999683233838816	0.0	0.0	0.0	0.0	0.0	0.41430687867727534	0.41430687867727534	0.0	0.0	5.750637047897231E-15	2.357284371618421E-5	5.934702871809256E-6	3.0228406704334492E-5	1.5121067417710978E-6	2.341057367682094E-10	1.4956989562746887E-11	6.791858340707195E-8	0.5851086447106302	5.839555196038039E-4	7.500508229910653E-9	3.889492861106099E-15	3.889492861106099E-15	2.8715653976585964E-8	0.20419437485936315	0.0	0.0	0.0	0.0	4.6203084144430577E-4	0.0	0.4092349641748628	0.0	0.0	0.12280797633262357	2.8715652902355077E-8	9.167968236272707E-4	8.882962047960802E-4	0.0020786584324545515	9.892983123911927E-5	5.577604554572085E-6	4.2047113666611475E-5	0.15471023887925556	0.03752894817645832	2.3017157957548358E-5	3.240329926886956E-4	0.032468496967654345	0.0	0.0	0.0	0.0	0.0	0.0	0.42907843003572216	0.42907843003572194	0.0	0.5907637710458923	0.0	0.0	0.0	0.0	2.815260776110216E-15	1.5588763880974734E-8	0.0025381369206102077	0.22965555681286576	0.14086513816594234	0.20165674115489002	4.968263271129959E-4	2.7735702367468336E-6	0.012245166592695594	0.2344949028699056	0.31174603858036404	9.424924731005605E-5
NBoG1002	22222222212221	1.0	1.0	1.0	1.0	1.0	1.0	1.0	1.0	1.0	1.0	1.0	1.0	1.0	1.0	1.0	0.9999999995662744	0.9999999971409949	0.9999999975615416	0.9999999888618688	0.9999999994613121	0.9999999999707393	0.9999999895062119	0.9999999156419076	0.9999999126693441	0.9999999753095608	0.9999999747479854	0.999992975765651	0.9998121940641335	1.0	1.0	1.0	1.0	1.0	1.0	1.0	1.0	1.0	0.0	1.0	1.0	1.0	0.0	0.9986699366921782	0.9968900302825554	0.9965805937286182	0.994524779691946	0.9975349925933639	0.9973664346114455	0.9724950358703001	0.911187813677274	0.6398302498791091	0.8945419272933262	0.6552363944420521	0.1264732047469168	0.10757357780896526	4.337256381203956E-10	4.337256381203956E-10	2.8590050936133854E-9	2.4384584843701314E-9	2.4384584843701314E-9	5.386878518286022E-10	1.1138131187205115E-8	1.1138131187205115E-8	8.435809241023104E-8	8.733065596145029E-8	8.733065596145029E-8	2.469043919579773E-8	2.469043919579773E-8	7.024234348962957E-6	2.855025941454888E-9	1.0493386994037232E-8	1.3413044942071074E-11	5.300262111365498E-10	2.8074970847846227E-11	1.0493693552838358E-8	8.404188524137284E-8	1.8774509085959596E-4	2.517274662591662E-8	2.5160856699312797E-8	7.020537903592049E-6	1.8083165341322335E-4	0.0	0.0	0.0	0.0	0.0	0.0	0.0	0.0	0.0	0.0	0.0	0.0	0.0	0.0	4.2974648596189855E-10	2.8586040372818632E-9	2.422610862051079E-9	1.1129469546513063E-8	5.37502155415325E-10	2.916616973072843E-11	1.0177580881510552E-8	2.351308547509396E-8	8.725138799975823E-8	2.459928130750186E-8	2.1555569216700528E-8	4.9951895655224916E-8	0.001330062874096227	0.001330062874096227	0.0031099668584394654	0.003419403832923399	0.003419403832923399	0.0024650068679482142	0.0054752091699228405	0.0054752091699228405	0.08881210196463359	0.0	0.360169662790235	0.10545804801623461	0.10545804801623461	0.0	0.002503935612461746	0.02658554355238854	5.873910354241012E-5	0.0011844972342962864	6.223186878576874E-4	0.02534157256352557	0.06184300329144097	0.8035118154138753	0.01539745487398579	0.23956023528968198	0.5289226388993219	0.01910963037435883	0.0	0.0	0.0	0.0	0.0	0.0	0.0	0.0	0.0	0.6398302498791091	0.0	0.0	0.0	0.1264732047469165	7.240309655617829E-4	0.0021905573998172744	8.44579645199261E-4	0.004194703396857235	4.537606552306969E-4	4.7018277826594055E-4	5.358258538702937E-4	5.131981281644974E-5	0.030803596114239606	2.547158010351153E-4	1.6249737381979673E-4	2.1196082713428974E-4
NBoG1003	11131131111112	1.0	1.0	1.0	1.0	1.0	1.0	1.0	1.0	1.0	1.0	1.0	1.0	1.0	1.0	1.0	0.9999981534885871	0.9999952598712457	0.9999990516379104	0.9999962942617123	0.9999994507425775	0.9999999842922299	0.9999986732248356	0.9999970700510367	0.9999994935583606	0.9999990639517058	0.9999998834999652	0.9999895383900986	0.9996169040986549	0.0	0.0	0.0	1.0	0.0	0.0	1.0	0.0	0.0	0.0	0.0	0.0	0.0	1.0	0.0030700130970316986	0.005679993424690388	0.12619167582644197	0.15773865165808665	0.12048697300222577	0.11879104828422515	0.026049074235902192	0.009062339805206543	5.224883497692012E-4	9.489847975620025E-4	4.900782554837502E-4	0.0029484420915293352	2.2719662294956589E-4	1.8465114128689E-6	1.8465114128689E-6	4.740128754319832E-6	9.48362089602703E-7	9.48362089602703E-7	5.492574225901594E-7	3.705738287640811E-6	3.705738287640811E-6	2.9299489633072146E-6	5.064416394374517E-7	5.064416394374517E-7	9.360482942477729E-7	9.360482942477729E-7	1.0461609901324686E-5	4.6606220839730575E-6	1.324127932290312E-6	6.084740687543268E-9	5.327343221053478E-7	1.3946759666773687E-8	1.326662243052719E-6	2.8516886099811024E-6	3.8098297473794263E-4	1.1575427258250252E-7	1.1300236293138651E-7	1.0445914617382113E-5	3.7267523423594194E-4	0.0	0.0	0.0	0.0	0.0	0.0	0.0	0.0	0.0	0.0	0.0	0.0	0.0	0.0	1.7670047425221262E-6	4.737481522201418E-6	9.387390602079762E-7	3.6892151871559992E-6	5.47496412174663E-7	1.559484872626412E-8	1.248514811082613E-6	8.170223560933466E-7	5.056958771254299E-7	9.325506222846349E-7	1.0080475095195148E-7	4.094279211009407E-8	0.0	0.0	0.0	0.8738073758114684	0.0	0.0	0.8422576426036257	0.0	0.0	0.0	0.0	0.0	0.0	0.9970410962985693	0.001332525972393022	0.004109604429643747	0.007666356514121516	0.04541434257278504	0.004755637110123938	0.09406617990831669	0.01761907008237905	0.00890736036015272	4.4342013598135414E-4	7.279160904981734E-4	2.0817798427841646E-4	0.0027242725307086934	0.003070013097031882	0.0030700130970317207	0.005679993424690554	0.0	0.12619167582644186	0.12048697300222597	0.0	0.15773865165808656	0.009062339805206689	5.224883497690665E-4	5.224883497691766E-4	9.489847975619114E-4	9.489847975619394E-4	0.0	0.003942505925812244	0.02447862898457387	2.6572885571122867E-4	0.008162660017383236	0.0030597114760697332	0.0013242729966063255	6.323608085393175E-4	7.392192292854962E-5	4.1100996337916675E-4	2.6900946401202885E-4	0.0026665427763194623	3.535685892370738E-6
NBoG1004	11111111122221	1.0	1.0	1.0	1.0	1.0	1.0	1.0	1.0	1.0	1.0	1.0	1.0	1.0	1.0	1.0	0.9999981509351829	0.9999951994958867	0.9999967779287325	0.9999869330693382	0.9999993202782395	0.9999999599152636	0.999998574563321	0.9999970538011097	0.9999999996489799	0.999999997730099	0.999999998584038	0.9999895274370579	0.9996216112045608	0.0	0.0	0.0	0.0	0.0	0.0	0.0	0.0	0.0	1.0	1.0	1.0	1.0	0.0	0.002664369007931544	0.0043496223031425085	0.004404740761810189	0.008394224325208977	0.003928696019599887	0.0033981198150152547	0.0023244732830471904	0.0016113605142047405	0.9971245249076964	0.9901141672623167	0.9688372237071033	0.03489906379083374	0.0011879029584132006	1.8490648171354443E-6	1.8490648171354443E-6	4.80050411333606E-6	3.222071267462498E-6	3.222071267462498E-6	6.797217605602793E-7	1.3066930661867034E-5	1.3066930661867034E-5	2.9461988902518808E-6	3.5102014823147197E-10	3.5102014823147197E-10	2.2699010372197284E-9	2.2699010372197284E-9	1.047256294211189E-5	4.7199847608417825E-6	1.4225925937259041E-6	6.9920792111339365E-9	6.20902356934033E-7	3.523850090005628E-8	1.4251487424653312E-6	2.86304540614762E-6	3.762734843403844E-4	1.4156023447144423E-9	1.4108505211723296E-9	1.047222551780018E-5	3.679570601711844E-4	0.0	0.0	0.0	0.0	0.0	0.0	0.0	0.0	0.0	0.0	0.0	0.0	0.0	0.0	1.768545464641166E-6	4.79766002802248E-6	3.1889786102906738E-6	1.3008111258240788E-5	6.748755250773777E-7	3.979679980880503E-8	1.3422831949352233E-6	8.30887791433862E-7	3.5066045447716795E-10	2.2647895199233116E-9	1.0785377267578882E-9	4.0827674093905363E-8	0.0	0.0	0.0	0.0	0.0	0.0	0.0	0.0	0.0	0.002875474741283468	0.002875474741283468	0.009885830467782243	0.009885830467782243	0.0	0.0013343087808044443	0.004209710554035092	0.0010684562586686902	0.006030936425865655	9.702750638669809E-4	0.0026622096032944817	0.001482801586626027	0.0013315951519486619	0.028496224895101736	0.021653568150015443	0.9339306418592439	0.03370631071588564	0.002664369007931427	0.0026643690079317587	0.004349622303142641	0.004404740761809802	0.004404740761809939	0.003928696019600096	0.008394224325209088	0.008394224325209037	0.0016113605142048784	0.0	0.0	0.0	0.0	0.034899063790833476	0.0030195625602740146	0.0021845592694728663	6.183521658879259E-5	0.0015653997293631015	4.396987274613218E-4	0.0015885649432267883	7.696904270529089E-4	9.083882631388283E-4	2.0892487367381112E-4	3.7662530177771545E-4	2.2989861838625373E-6	1.4672992702617675E-6
NBoG1005	10111244111111	1.0	1.0	0.0	1.0	1.0	1.0	1.0	1.0	1.0	1.0	1.0	1.0	1.0	1.0	1.0	0.9964135194985143	0.9998497382025497	0.9999988121862583	0.9999999906421538	0.9999999750921214	0.9999999902668978	0.999999074643005	0.9999972555821702	0.9999994933804714	0.9999990633075251	0.9999998681612917	0.9999794186783154	0.9996132440816805	0.0	0.0	0.0	0.0	0.0	1.0	1.0	1.0	0.0	0.0	0.0	0.0	0.0	0.0	0.002520503895916293	0.010306442687109674	0.6263753309661764	0.9886467354786725	0.8199131120084863	0.6365993111252831	0.13921868972585216	0.0454246186946613	4.7881184463127724E-4	8.267313385492692E-4	2.186279538327618E-4	1.0308767189837198E-4	3.7636643239857825E-5	0.0035864805014857335	0.0	1.5026179745029685E-4	1.187813741657954E-6	1.187813741657954E-6	2.4907878617720295E-8	9.357846166823355E-9	9.357846166823355E-9	2.7444178297781837E-6	5.06619528574008E-7	5.06619528574008E-7	9.366924748757018E-7	9.366924748757018E-7	2.058132168462524E-5	4.367436345905013E-6	8.668934497262299E-7	1.697768980302777E-9	2.4886796293980507E-8	9.555419559498648E-9	9.252823863099124E-7	2.6887740233549075E-6	3.847612987672287E-4	1.3099475712176867E-7	1.2788052446040354E-7	2.0550444057682496E-5	3.662566739035579E-4	0.0	0.9964135194985143	0.0	0.0	0.0	0.0	0.0	0.0	0.0	0.0	0.0	0.0	0.0	0.0	0.003440586140381342	1.5020333390499245E-4	1.1797784083721623E-6	9.336763843083565E-9	2.47301959111244E-8	9.658493545382483E-9	8.697131886073485E-7	7.497982775459568E-7	5.057755774113047E-7	9.327342910516333E-7	1.0096108134172732E-7	8.207726872222322E-8	0.0	0.0	0.0	0.0	0.0	0.1800868630836351	0.011353255163481284	0.011353255163481284	0.0	0.0	0.0	0.0	0.0	0.0	6.612222417657087E-4	0.0030738547145044244	3.896016587670539E-4	0.16884888074149315	0.18339209179788368	0.4979188019191474	0.09434382953153331	0.04538119381060427	4.4354055473816466E-4	7.281137692763602E-4	2.087699693520675E-4	7.87654700209034E-5	0.002520503895916601	0.0	0.01030644268710968	0.6263753309661763	0.6263753309661763	0.0	0.0	0.0	0.04542461869466141	4.788118446311374E-4	4.7881184463129735E-4	8.267313385494053E-4	8.26731338549476E-4	1.0308767189814994E-4	0.008432518155131461	0.131975403609661	0.010613564832733683	1.152785864530068E-4	7.829409330658009E-5	5.385516803673447E-4	5.49897570774346E-4	3.137646404772164E-6	1.8335664660652505E-4	1.2001037511907859E-4	9.323182835269896E-5	1.3328871503678124E-5
NBoG1006	11111122111111	1.0	1.0	1.0	1.0	1.0	1.0	1.0	1.0	1.0	1.0	1.0	1.0	1.0	1.0	1.0	0.9999981534812777	0.9999952597241293	0.9999971525275286	0.9999985514780221	0.99999959447834	0.9999999666692089	0.9999986720055978	0.9999970092029812	0.9999994933762113	0.9999990632887354	0.9999998675737699	0.9999790276996562	0.9996058675745267	0.0	0.0	0.0	0.0	0.0	0.0	1.0	1.0	0.0	0.0	0.0	0.0	0.0	0.0	0.0030687307163903554	0.0056758312771192365	0.11855223539774806	0.5624549646839039	0.15903343970212702	0.1197852550373012	0.026001540861522843	0.008938862386745572	4.7853814418474805E-4	8.259652327454736E-4	2.169269006550012E-4	8.525744158871529E-5	1.0026531509610415E-5	1.8465187222994723E-6	1.8465187222994723E-6	4.7402758707706535E-6	2.8474724713797736E-6	2.8474724713797736E-6	4.0552165999846E-7	1.448521977941662E-6	1.448521977941662E-6	2.990797018789519E-6	5.066237887269058E-7	5.066237887269058E-7	9.36711264507113E-7	9.36711264507113E-7	2.0972300343793745E-5	4.660766732824419E-6	1.3253447373819064E-6	5.813971914714919E-9	3.990012179654199E-7	3.04393369307298E-8	1.3277544985003304E-6	2.9109417155472487E-6	3.9195873962059906E-4	1.315785179384805E-7	1.284504071109828E-7	2.0940836141636573E-5	3.7324220365814626E-4	0.0	0.0	0.0	0.0	0.0	0.0	0.0	0.0	0.0	0.0	0.0	0.0	0.0	0.0	1.7670095843532375E-6	4.737626205982827E-6	2.81995565219473E-6	1.4420015359086219E-6	4.0263020582943134E-7	3.3090887430355956E-8	1.2481390989274622E-6	8.171111661081185E-7	5.057760766074221E-7	9.327354415601315E-7	1.009620279007912E-7	8.207852865955794E-8	0.0	0.0	0.0	0.0	0.0	0.0	0.43754358679411826	0.43754358679411826	0.0	0.0	0.0	0.0	0.0	0.0	0.0013325315500743568	0.004109804992747837	9.436776852838944E-4	0.4041051963876855	0.03961445315745893	0.09509956824618676	0.017684877192135937	0.008930335216185428	4.4354130912868406E-4	7.281150076795E-4	2.0877361059411535E-4	7.876706440668025E-5	0.003068730716390233	0.0030687307163901893	0.005675831277119082	0.11855223539774778	0.11855223539774781	0.15903343970212727	0.0	0.0	0.008938862386745901	4.785381441845011E-4	4.78538144184656E-4	8.259652327454641E-4	8.259652327455473E-4	8.525744158870488E-5	0.0039396317392006224	0.024435458407083353	0.002176693841832668	6.837961302068168E-4	3.662691053912136E-4	0.0013159221557926387	6.222245136417062E-4	3.257572981881884E-6	1.8193004875633346E-4	1.1907666679167634E-4	7.710633403742193E-5	3.550860103449974E-6
NBoG1007	11111111111111	1.0	1.0	1.0	1.0	1.0	1.0	1.0	1.0	1.0	1.0	1.0	1.0	1.0	1.0	1.0	0.9999981509195858	0.9999951991240281	0.9999967777814229	0.9999869326554968	0.9999993202490128	0.9999999599108708	0.9999985715370246	0.9999969566064352	0.9999994933753242	0.9999990632848224	0.9999998674513895	0.9999789462585637	0.9996043310435769	0.0	0.0	0.0	0.0	0.0	0.0	0.0	0.0	0.0	0.0	0.0	0.0	0.0	0.0	0.0026619047727087786	0.004341540226418417	0.00436029642826441	0.00837074474661692	0.0038892825774520245	0.0033528030192985225	0.0021801953678103336	0.0013344232346428342	4.784813037436164E-4	8.258061325576715E-4	2.1657363628135862E-4	8.155456590575039E-5	4.2926264084419685E-6	1.8490804141980154E-6	1.8490804141980154E-6	4.800875971879849E-6	3.2222185770514587E-6	3.2222185770514587E-6	6.79750987204881E-7	1.3067344503252054E-5	1.3067344503252054E-5	3.043393564819128E-6	5.066246758023606E-7	5.066246758023606E-7	9.367151776588549E-7	9.367151776588549E-7	2.1053741436353014E-5	4.720350382163717E-6	1.4256128518496377E-6	6.9928454587164386E-9	6.209290544646571E-7	3.524236261490678E-8	1.4281744274618248E-6	2.957496859320892E-6	3.9345704384773604E-4	1.3170011505781205E-7	1.2856911341446133E-7	2.1022155050221827E-5	3.7469729377660553E-4	0.0	0.0	0.0	0.0	0.0	0.0	0.0	0.0	0.0	0.0	0.0	0.0	0.0	0.0	1.7685548244818833E-6	4.798025848385127E-6	3.1891222933233857E-6	1.300852257051183E-5	6.749042206329983E-7	3.980058130425414E-8	1.3425662698461239E-6	8.314809895329484E-7	5.057761802772467E-7	9.327356804903903E-7	1.0096222445174046E-7	8.207878993635051E-8	0.0	0.0	0.0	0.0	0.0	0.0	0.0	0.0	0.0	0.0	0.0	0.0	0.0	0.0	0.0013343196114553953	0.004210319325498391	0.0010685048427746663	0.006031175063349704	9.703191835450194E-4	0.002662594588726343	0.001483212749285638	0.001333150667941417	4.4354146579581277E-4	7.281152648633756E-4	2.08774366734659E-4	7.876739515497188E-5	0.0026619047727088987	0.00266190477270872	0.004341540226418497	0.0043602964282643125	0.004360296428264356	0.0038892825774522587	0.00837074474661679	0.00837074474661678	0.0013344232346430584	4.7848130374356166E-4	4.784813037435775E-4	8.258061325574739E-4	8.258061325576054E-4	8.15545659057235E-5	0.003013955554642511	0.0020489725360244453	6.1011339843721485E-5	0.001549704606370044	4.3383949555755413E-4	0.0014899888151490579	6.374423845431455E-4	3.282568330793817E-6	1.8163378159281347E-4	1.1888275992343087E-4	7.375748752820005E-5	1.520218848251686E-6
NBoG1008	12111121111111	1.0	1.0	1.0	1.0	1.0	1.0	1.0	1.0	1.0	1.0	1.0	1.0	1.0	1.0	1.0	0.999999215413144	0.9999957853267839	0.9999968054839006	0.9999936584398816	0.9999993643349485	0.9999999606058282	0.9999986338238529	0.9999969696284755	0.999999493375502	0.9999990632856067	0.9999998674759277	0.9999789625883411	0.9996046391338586	0.0	1.0	0.0	0.0	0.0	0.0	1.0	0.0	0.0	0.0	0.0	0.0	0.0	0.0	0.15380515070658496	0.08002658806782503	0.012751828919499109	0.04156129155042265	0.014555494354533405	0.011909037620394858	0.0069262212119513	0.0028499986302230607	4.7849263358523686E-4	8.25837845540911E-4	2.1664405145394028E-4	8.229264935710745E-5	5.435548919185962E-6	7.845868560654517E-7	7.845868560654517E-7	4.2146732161200634E-6	3.19451609937389E-6	3.19451609937389E-6	6.356650514819969E-7	6.341560118351112E-6	6.341560118351112E-6	3.0303715245475626E-6	5.066244980588832E-7	5.066244980588832E-7	9.367143933217508E-7	9.367143933217508E-7	2.1037411658914234E-5	4.1805270388573406E-6	1.3636822387028308E-6	6.871622333993875E-9	6.071235871172394E-7	3.486639123077428E-8	1.3659030715472211E-6	2.948220266731661E-6	3.9315841787431E-4	1.3167573382436368E-7	1.2854531181362725E-7	2.100584977192764E-5	3.7440553322050076E-4	0.0	0.0	0.0	0.0	0.0	0.0	0.0	0.0	0.0	0.0	0.0	0.0	0.0	0.0	7.504406788027286E-7	4.212179307701705E-6	3.161993549893757E-6	6.313018653986355E-6	6.311372708986449E-7	3.912109624015765E-8	1.2840248893052883E-6	8.279232574486388E-7	5.057761596131118E-7	9.32735632865243E-7	1.0096218528353997E-7	8.207873800609544E-8	0.0	0.846194064706559	0.0	0.0	0.0	0.0	0.958432366889459	0.0	0.0	0.0	0.0	0.0	0.0	0.0	0.07638021208648113	0.07616760821217394	0.001059331709332988	0.028725053715010322	0.0031603236722123258	0.007884444080720988	0.0047106265065495635	0.0028472800764594553	4.4354143456808116E-4	7.281152135996708E-4	2.0877421603554276E-4	7.87673293711121E-5	0.15380515070658485	0.0	0.08002658806782512	0.01275182891949887	0.012751828919499011	0.01455549435453362	0.0	0.041561291550422416	0.0028499986302231353	4.78492633585183E-4	4.7849263358521686E-4	8.258378455408354E-4	8.258378455408142E-4	8.229264935724796E-5	0.002601829278252427	0.0030672886902116787	2.1654006710821353E-4	0.001719259815370553	5.138668293197976E-4	0.002901633056825647	6.344104917666822E-4	3.2775867310914626E-6	1.8169283567574736E-4	1.1892141082244608E-4	7.442500337170875E-5	1.9249806116276322E-6
NBoG1009	43160120100010	1.0	1.0	1.0	1.0	1.0	0.0	1.0	1.0	0.0	1.0	0.0	0.0	0.0	1.0	0.0	0.9999999994542065	0.9999994505479383	0.9999463744230175	0.9949923846409534	0.9999740863490509	0.9999958601480441	0.9999184021169915	0.9952546285572914	0.006514814408522751	0.09935501392749324	0.07432929531976795	0.07587596999918711	0.07953042458928383	1.0	1.0	0.0	1.0	0.0	0.0	1.0	0.0	0.0	0.0	0.0	0.0	0.0	0.0	0.996478548324104	0.7183667681786843	0.14835274436347723	0.11634268117306568	0.13121464582616726	0.13989618211752042	0.11611774256673657	0.023934284460077282	7.653727738064081E-7	3.3256642117354684E-5	5.596734202653608E-6	3.5685455615080963E-6	1.8217388988023275E-6	5.45793530744359E-10	5.45793530744359E-10	5.494520617328303E-7	5.362557698248409E-5	0.0	2.5913650949096686E-5	0.0050076153590466205	0.0	0.004745371442708633	0.0	0.0	0.0	0.9006449860725068	0.0	5.49427034694338E-7	8.156650385765782E-5	4.7823906745902185E-8	6.113859191902962E-7	6.603351189095935E-7	8.028182213590649E-5	0.004664516210619371	0.915724263650886	6.974489231703629E-6	0.025106001261218314	0.0014881726017867969	2.7815032938915962E-5	0.0	0.0	0.0	0.0	0.9999463744230175	0.0	0.0	0.9949923846409534	0.0	0.006514814408522751	0.006514814408522751	0.09935501392749335	0.0	0.07587596999918711	5.207664922520963E-10	5.180729108031856E-7	4.95335489333369E-5	0.004982313094016714	2.2434134112113185E-5	2.823791083212103E-6	7.426509193258867E-7	5.968287851258747E-8	0.0678214554004769	8.028265349302455E-5	0.0030348472812059546	0.003682269623035639	0.00352145113010247	0.00352145113010247	0.0	0.8515936300595403	0.0	0.0	0.8786497034678877	0.0	0.0	0.0	0.0	0.0	0.0	0.0	0.27812302433157454	0.6049831335633831	0.00872209028901208	0.01275895580953137	0.0015509093013611173	0.03710740047579392	0.0922544533936183	0.0034794073681362237	7.219918564571764E-7	2.7052716068127988E-5	5.414553369169241E-6	2.7480253257716378E-6	0.0	0.0	0.7183667681786844	0.0	0.0	0.1312146458261676	0.0	0.0	0.023934284460077192	0.0	0.0	0.0	3.325664211739506E-5	0.0	1.177603535393292E-5	0.0027748073878093938	2.6552056328172155E-4	0.027551700984884284	0.01023231339986069	0.013330656279299198	3.028094642682755E-4	1.5733660773065706E-7	8.940637114675251E-7	3.9652086912810955E-6	3.37143875647624E-6	9.77981793685829E-7
NBoG1010	11111121111111	1.0	1.0	1.0	1.0	1.0	1.0	1.0	1.0	1.0	1.0	1.0	1.0	1.0	1.0	1.0	0.9999981510649483	0.9999952025628879	0.9999967992183455	0.9999936472291461	0.9999993631059038	0.9999999604891765	0.999998577241482	0.99999695959132	0.9999994933753745	0.9999990632850444	0.9999998674583339	0.9999789508799137	0.9996044182335596	0.0	0.0	0.0	0.0	0.0	0.0	1.0	0.0	0.0	0.0	0.0	0.0	0.0	0.0	0.002684989416364414	0.0044172524889908305	0.010843524442362584	0.0399786858959692	0.012699855496808521	0.00996331088013891	0.0035320196308475937	0.0017659370344782488	4.7848452907828243E-4	8.258151604856323E-4	2.165936817970504E-4	8.176468065201892E-5	4.617989213695495E-6	1.848935051704538E-6	1.848935051704538E-6	4.797437112092979E-6	3.2007816545389197E-6	3.2007816545389197E-6	6.368940962618813E-7	6.352770853904569E-6	6.352770853904569E-6	3.040408680016938E-6	5.066246254656413E-7	5.066246254656413E-7	9.367149556084988E-7	9.367149556084988E-7	2.1049120086260778E-5	4.7169692027280805E-6	1.41991977622603E-6	6.891970183436853E-9	6.082974475862891E-7	3.496963556594009E-8	1.4224741325353398E-6	2.9548549964264977E-6	3.9337202325399374E-4	1.3169321506637136E-7	1.2856237746148433E-7	2.1017540633422134E-5	3.7461472512922587E-4	0.0	0.0	0.0	0.0	0.0	0.0	0.0	0.0	0.0	0.0	0.0	0.0	0.0	0.0	1.76846714233964E-6	4.794598370347917E-6	3.1681628011718508E-6	6.324174205228977E-6	6.323529082773156E-7	3.9226438114753295E-8	1.337204834380652E-6	8.306654936346666E-7	5.05776174394641E-7	9.327356669326114E-7	1.0096221329872728E-7	8.207877511067524E-8	0.0	0.0	0.0	0.0	0.0	0.0	0.9600149613331769	0.0	0.0	0.0	0.0	0.0	0.0	0.0	0.0013342181507044722	0.004204615293644844	0.0010614177217252595	0.02877914435597243	0.003166546911152439	0.00791139170921661	0.0024026582583990515	0.0017642528122807672	4.4354145690607275E-4	7.281152502699721E-4	2.0877432382847204E-4	7.876737638735082E-5	0.0026849894163642526	0.0026849894163643736	0.004417252488990884	0.010843524442362466	0.010843524442362322	0.01269985549680863	0.0	0.03997868589596917	0.0017659370344783381	4.784845290782461E-4	4.7848452907822513E-4	8.258151604854301E-4	8.258151604856119E-4	8.17646806521256E-5	0.0030664816639475317	0.003319377426531477	1.8120387298504068E-4	0.001500317991883016	4.3000221275412125E-4	0.001480106098035656	6.365787940681583E-4	3.2811499700591555E-6	1.8165059287827165E-4	1.18893762910164E-4	7.394751336122095E-5	1.6354448815962685E-6
NBoG1011	0002(12)371006000	1.0	0.0	0.0	0.0	1.0	1.0	1.0	1.0	1.0	0.0	0.0	1.0	0.0	0.0	0.0	0.0011385981416346391	0.006196365658973635	0.999999932085864	0.9999999673411624	0.9999999822230771	0.9999995683387359	0.2292099321550506	0.05371641327264953	0.13943658291721372	0.003735968037945514	0.01276859859558166	0.008974965917824429	0.00908160168687111	0.0	0.0	0.0	1.0	1.0	1.0	1.0	0.0	0.0	0.0	1.0	0.0	0.0	0.0	9.658576724219225E-7	1.8156768775790498E-5	0.9876248896051723	0.9767684357116635	0.9869177164493278	0.9851088620105426	0.0195374720309697	9.721841057873104E-4	0.00856337349040398	3.837168338760924E-6	3.721586041895153E-5	1.0378172094881871E-6	2.6947265304409773E-7	0.0	0.0	0.0	6.791413597984965E-8	6.791413597984965E-8	1.777692298106822E-8	3.2658837607508354E-8	3.2658837607508354E-8	0.0	0.0	0.8605634170827863	0.0	0.0	0.0	2.2640128211404154E-5	4.700513213340418E-5	3.6541768737294546E-7	1.7554044617666954E-8	4.164091566241332E-7	0.770789636192953	0.17550355080416347	0.044662774501102454	0.12667440003202246	1.2217462850849792E-5	0.003941910837693685	7.231511672733948E-5	0.0011385981416346391	0.0011385981416346391	0.006196365658973635	0.0	0.0	0.0	0.0	0.0	0.05371641327264953	0.13943658291721372	0.0	0.003735968037945514	0.003735968037945514	0.008974965917824429	0.0050804076455504	0.22306057162821036	1.6705592614138267E-9	3.2435959244107084E-8	2.52481551382017E-9	9.267769352507938E-12	1.0031921762410079E-5	2.796291532403128E-5	6.415710390395013E-6	0.009044848020486995	1.4827815993645466E-4	1.7895088577402074E-4	0.0	0.0	0.0	0.012375042480691717	0.012375042480691717	0.013082265773749241	0.02323153162949884	0.0	0.0	0.0	0.13087320942680974	0.0	0.0	0.0	3.723561359979776E-7	4.646541478222834E-6	0.0025610536181674593	0.001771965952166218	0.0022049995041684657	0.2082129218404759	0.006737592047641406	2.778679949613259E-4	0.001378303444365919	6.752674708044608E-7	2.988009193315371E-5	8.494624566112168E-7	0.0	0.0	0.0	0.0	0.0	0.0	0.0	0.9767684357116636	0.0	0.0	0.0	0.0	0.0	0.0	5.352638213165906E-6	9.540352726975796E-4	4.5060115744548344E-5	0.011921236880247293	3.961781134350583E-4	4.609408693153701E-7	8.575580021535821E-6	3.224201932169776E-8	6.628433995363816E-7	1.5356128890445327E-5	3.801162793864348E-7	8.372655384549293E-8
NBoG1012	11111111111111	1.0	1.0	1.0	1.0	1.0	1.0	1.0	1.0	1.0	1.0	1.0	1.0	1.0	1.0	1.0	0.9999981509195858	0.9999951991240281	0.9999967777814229	0.9999869326554968	0.9999993202490128	0.9999999599108708	0.9999985715370246	0.9999969566064352	0.9999994933753242	0.9999990632848224	0.9999998674513895	0.9999789462585637	0.9996043310435769	0.0	0.0	0.0	0.0	0.0	0.0	0.0	0.0	0.0	0.0	0.0	0.0	0.0	0.0	0.0026619047727087786	0.004341540226418417	0.00436029642826441	0.00837074474661692	0.0038892825774520245	0.0033528030192985225	0.0021801953678103336	0.0013344232346428342	4.784813037436164E-4	8.258061325576715E-4	2.1657363628135862E-4	8.155456590575039E-5	4.2926264084419685E-6	1.8490804141980154E-6	1.8490804141980154E-6	4.800875971879849E-6	3.2222185770514587E-6	3.2222185770514587E-6	6.79750987204881E-7	1.3067344503252054E-5	1.3067344503252054E-5	3.043393564819128E-6	5.066246758023606E-7	5.066246758023606E-7	9.367151776588549E-7	9.367151776588549E-7	2.1053741436353014E-5	4.720350382163717E-6	1.4256128518496377E-6	6.9928454587164386E-9	6.209290544646571E-7	3.524236261490678E-8	1.4281744274618248E-6	2.957496859320892E-6	3.9345704384773604E-4	1.3170011505781205E-7	1.2856911341446133E-7	2.1022155050221827E-5	3.7469729377660553E-4	0.0	0.0	0.0	0.0	0.0	0.0	0.0	0.0	0.0	0.0	0.0	0.0	0.0	0.0	1.7685548244818833E-6	4.798025848385127E-6	3.1891222933233857E-6	1.300852257051183E-5	6.749042206329983E-7	3.980058130425414E-8	1.3425662698461239E-6	8.314809895329484E-7	5.057761802772467E-7	9.327356804903903E-7	1.0096222445174046E-7	8.207878993635051E-8	0.0	0.0	0.0	0.0	0.0	0.0	0.0	0.0	0.0	0.0	0.0	0.0	0.0	0.0	0.0013343196114553953	0.004210319325498391	0.0010685048427746663	0.006031175063349704	9.703191835450194E-4	0.002662594588726343	0.001483212749285638	0.001333150667941417	4.4354146579581277E-4	7.281152648633756E-4	2.08774366734659E-4	7.876739515497188E-5	0.0026619047727088987	0.00266190477270872	0.004341540226418497	0.0043602964282643125	0.004360296428264356	0.0038892825774522587	0.00837074474661679	0.00837074474661678	0.0013344232346430584	4.7848130374356166E-4	4.784813037435775E-4	8.258061325574739E-4	8.258061325576054E-4	8.15545659057235E-5	0.003013955554642511	0.0020489725360244453	6.1011339843721485E-5	0.001549704606370044	4.3383949555755413E-4	0.0014899888151490579	6.374423845431455E-4	3.282568330793817E-6	1.8163378159281347E-4	1.1888275992343087E-4	7.375748752820005E-5	1.520218848251686E-6
NBoG1013	11111111111111	1.0	1.0	1.0	1.0	1.0	1.0	1.0	1.0	1.0	1.0	1.0	1.0	1.0	1.0	1.0	0.9999981509195858	0.9999951991240281	0.9999967777814229	0.9999869326554968	0.9999993202490128	0.9999999599108708	0.9999985715370246	0.9999969566064352	0.9999994933753242	0.9999990632848224	0.9999998674513895	0.9999789462585637	0.9996043310435769	0.0	0.0	0.0	0.0	0.0	0.0	0.0	0.0	0.0	0.0	0.0	0.0	0.0	0.0	0.0026619047727087786	0.004341540226418417	0.00436029642826441	0.00837074474661692	0.0038892825774520245	0.0033528030192985225	0.0021801953678103336	0.0013344232346428342	4.784813037436164E-4	8.258061325576715E-4	2.1657363628135862E-4	8.155456590575039E-5	4.2926264084419685E-6	1.8490804141980154E-6	1.8490804141980154E-6	4.800875971879849E-6	3.2222185770514587E-6	3.2222185770514587E-6	6.79750987204881E-7	1.3067344503252054E-5	1.3067344503252054E-5	3.043393564819128E-6	5.066246758023606E-7	5.066246758023606E-7	9.367151776588549E-7	9.367151776588549E-7	2.1053741436353014E-5	4.720350382163717E-6	1.4256128518496377E-6	6.9928454587164386E-9	6.209290544646571E-7	3.524236261490678E-8	1.4281744274618248E-6	2.957496859320892E-6	3.9345704384773604E-4	1.3170011505781205E-7	1.2856911341446133E-7	2.1022155050221827E-5	3.7469729377660553E-4	0.0	0.0	0.0	0.0	0.0	0.0	0.0	0.0	0.0	0.0	0.0	0.0	0.0	0.0	1.7685548244818833E-6	4.798025848385127E-6	3.1891222933233857E-6	1.300852257051183E-5	6.749042206329983E-7	3.980058130425414E-8	1.3425662698461239E-6	8.314809895329484E-7	5.057761802772467E-7	9.327356804903903E-7	1.0096222445174046E-7	8.207878993635051E-8	0.0	0.0	0.0	0.0	0.0	0.0	0.0	0.0	0.0	0.0	0.0	0.0	0.0	0.0	0.0013343196114553953	0.004210319325498391	0.0010685048427746663	0.006031175063349704	9.703191835450194E-4	0.002662594588726343	0.001483212749285638	0.001333150667941417	4.4354146579581277E-4	7.281152648633756E-4	2.08774366734659E-4	7.876739515497188E-5	0.0026619047727088987	0.00266190477270872	0.004341540226418497	0.0043602964282643125	0.004360296428264356	0.0038892825774522587	0.00837074474661679	0.00837074474661678	0.0013344232346430584	4.7848130374356166E-4	4.784813037435775E-4	8.258061325574739E-4	8.258061325576054E-4	8.15545659057235E-5	0.003013955554642511	0.0020489725360244453	6.1011339843721485E-5	0.001549704606370044	4.3383949555755413E-4	0.0014899888151490579	6.374423845431455E-4	3.282568330793817E-6	1.8163378159281347E-4	1.1888275992343087E-4	7.375748752820005E-5	1.520218848251686E-6
NBoG1014	11111111111111	1.0	1.0	1.0	1.0	1.0	1.0	1.0	1.0	1.0	1.0	1.0	1.0	1.0	1.0	1.0	0.9999981509195858	0.9999951991240281	0.9999967777814229	0.9999869326554968	0.9999993202490128	0.9999999599108708	0.9999985715370246	0.9999969566064352	0.9999994933753242	0.9999990632848224	0.9999998674513895	0.9999789462585637	0.9996043310435769	0.0	0.0	0.0	0.0	0.0	0.0	0.0	0.0	0.0	0.0	0.0	0.0	0.0	0.0	0.0026619047727087786	0.004341540226418417	0.00436029642826441	0.00837074474661692	0.0038892825774520245	0.0033528030192985225	0.0021801953678103336	0.0013344232346428342	4.784813037436164E-4	8.258061325576715E-4	2.1657363628135862E-4	8.155456590575039E-5	4.2926264084419685E-6	1.8490804141980154E-6	1.8490804141980154E-6	4.800875971879849E-6	3.2222185770514587E-6	3.2222185770514587E-6	6.79750987204881E-7	1.3067344503252054E-5	1.3067344503252054E-5	3.043393564819128E-6	5.066246758023606E-7	5.066246758023606E-7	9.367151776588549E-7	9.367151776588549E-7	2.1053741436353014E-5	4.720350382163717E-6	1.4256128518496377E-6	6.9928454587164386E-9	6.209290544646571E-7	3.524236261490678E-8	1.4281744274618248E-6	2.957496859320892E-6	3.9345704384773604E-4	1.3170011505781205E-7	1.2856911341446133E-7	2.1022155050221827E-5	3.7469729377660553E-4	0.0	0.0	0.0	0.0	0.0	0.0	0.0	0.0	0.0	0.0	0.0	0.0	0.0	0.0	1.7685548244818833E-6	4.798025848385127E-6	3.1891222933233857E-6	1.300852257051183E-5	6.749042206329983E-7	3.980058130425414E-8	1.3425662698461239E-6	8.314809895329484E-7	5.057761802772467E-7	9.327356804903903E-7	1.0096222445174046E-7	8.207878993635051E-8	0.0	0.0	0.0	0.0	0.0	0.0	0.0	0.0	0.0	0.0	0.0	0.0	0.0	0.0	0.0013343196114553953	0.004210319325498391	0.0010685048427746663	0.006031175063349704	9.703191835450194E-4	0.002662594588726343	0.001483212749285638	0.001333150667941417	4.4354146579581277E-4	7.281152648633756E-4	2.08774366734659E-4	7.876739515497188E-5	0.0026619047727088987	0.00266190477270872	0.004341540226418497	0.0043602964282643125	0.004360296428264356	0.0038892825774522587	0.00837074474661679	0.00837074474661678	0.0013344232346430584	4.7848130374356166E-4	4.784813037435775E-4	8.258061325574739E-4	8.258061325576054E-4	8.15545659057235E-5	0.003013955554642511	0.0020489725360244453	6.1011339843721485E-5	0.001549704606370044	4.3383949555755413E-4	0.0014899888151490579	6.374423845431455E-4	3.282568330793817E-6	1.8163378159281347E-4	1.1888275992343087E-4	7.375748752820005E-5	1.520218848251686E-6
NBoG1015	22211121100110	1.0	1.0	1.0	1.0	1.0	1.0	1.0	1.0	1.0	1.0	0.0	0.0	1.0	1.0	0.0	0.9999999970060467	0.9999999537689228	0.9999968722964613	0.9999937842723265	0.999999377641604	0.9999999576443123	0.9999778969941175	0.9985201434125036	0.06469108175951543	0.9921582874597958	0.7388321423644137	0.7246726449992338	0.7254844177563744	1.0	1.0	1.0	0.0	0.0	0.0	1.0	0.0	0.0	0.0	0.0	0.0	0.0	0.0	0.9930515154116324	0.9679754484340936	0.03417490987284233	0.05932802100990442	0.035387343747770084	0.033752225331434516	0.045029705505574946	0.013518166302095125	7.726751475770066E-6	6.625938902368178E-4	7.162178840181E-5	3.0424177364429816E-5	7.23023300086556E-6	2.9939532791342878E-9	2.9939532791342878E-9	4.6231077168206926E-8	3.127703538743932E-6	3.127703538743932E-6	6.223583960765547E-7	6.215727673422035E-6	6.215727673422035E-6	0.0014798565874963698	0.0	0.0	0.007841712540204184	0.007841712540204184	0.0	4.616673293499291E-8	2.210216113978192E-5	7.3882068344212545E-9	5.944144027072265E-7	3.748752441013317E-8	2.2098587864291467E-5	0.0014584135035007658	0.27303630306558346	1.9677757992497824E-6	0.2533268342903844	0.015003487335690568	2.695419986904479E-4	0.0	0.0	0.0	0.0	0.0	0.0	0.0	0.0	0.0	0.06469108175951566	0.06469108175951543	0.0	0.0	0.7246726449992338	2.9296090459202735E-9	4.538633450595071E-8	3.0927360578983626E-6	6.187783680052707E-6	6.174902328066972E-7	3.7937669527280063E-8	6.599218868401527E-7	5.774094542767769E-7	0.6741430283806976	6.89195002376991E-7	8.439899705106058E-4	0.0010813147558310643	0.006948481594414323	0.006948481594414323	0.03202450533482927	0.0	0.0	0.0	0.9406657632624221	0.0	0.0	0.0	0.0	0.0	0.0	0.0	0.02578397231525064	0.9230270689111683	0.0010359136371957838	0.028117819118704854	0.0030904601090997598	0.007581758913203532	0.032012814885385654	0.011358922686037647	7.176433491407577E-6	5.38019404242306E-4	6.949215736120041E-5	2.706761369281238E-5	0.0	0.0	0.0	0.03417490987284237	0.0341749098728423	0.03538734374777006	0.0	0.05932802100990466	0.013518166302095045	0.0	0.0	6.625938902367094E-4	6.62593890236843E-4	0.0	7.079362798069244E-4	1.0199525461765887E-4	6.13228117625026E-4	0.004177136865611253	0.001455341286674534	0.018859326759228412	5.253515966318391E-4	1.5491018361633033E-6	1.1441445541805E-5	3.931574174437702E-5	2.8997926331571637E-5	3.875812366168463E-6
NBoG1016	11121111121111	1.0	1.0	1.0	1.0	1.0	1.0	1.0	1.0	1.0	1.0	1.0	1.0	1.0	1.0	1.0	0.9999981511741965	0.999995205147475	0.9999984061745987	0.9999870384560893	0.9999993296071656	0.9999999767309056	0.9999985816559188	0.99999696256448	0.9999997715426073	0.9999990683465264	0.9999998748647488	0.9999790339705745	0.9996046130858784	0.0	0.0	0.0	1.0	0.0	0.0	0.0	0.0	0.0	1.0	0.0	0.0	0.0	0.0	0.002702338497315826	0.0044741533305500125	0.019676830581037974	0.014364193107603729	0.013949743381203472	0.014919976491297393	0.004547903633887351	0.0020927209906405064	0.09861862177709546	0.004046574455085494	0.007367955685432026	3.399991881309905E-4	1.4754158923269145E-5	1.8488258034118512E-6	1.8488258034118512E-6	4.794852525018035E-6	1.5938254012806413E-6	1.5938254012806413E-6	6.703928343156982E-7	1.2961543910711385E-5	1.2961543910711385E-5	3.0374355199946256E-6	2.2845739262868216E-7	2.2845739262868216E-7	9.316534736153086E-7	9.316534736153086E-7	2.096602942551643E-5	4.71442796719973E-6	1.4155141473126657E-6	6.898487815738951E-9	6.123807049449165E-7	2.0455866228854828E-8	1.4181766007097165E-6	2.9521662798965717E-6	3.9317952539907295E-4	1.247526655206213E-7	1.2137832475683323E-7	2.0936218366996917E-5	3.745026529202141E-4	0.0	0.0	0.0	0.0	0.0	0.0	0.0	0.0	0.0	0.0	0.0	0.0	0.0	0.0	1.768401245593546E-6	4.792022591124599E-6	1.5774547946591823E-6	1.2903531781340603E-5	6.67579606107355E-7	2.3101613940812322E-8	1.333074841108048E-6	8.300467975294036E-7	2.2807480696702545E-7	9.278965471898638E-7	9.532419266276614E-8	8.176822419237446E-8	0.0	0.0	0.0	0.9803215755935607	0.0	0.0	0.0	0.0	0.0	0.9013811497655119	0.0	0.0	0.0	0.0	0.0013341418988276452	0.004200328764586709	0.004816932988651675	0.005970261769044685	9.590575911945229E-4	0.011845479730384597	0.0030920825189150528	0.002087509687870191	0.09141448634685713	7.229071111871207E-4	0.0071014419284612836	3.2690519055864346E-4	0.0027023384973160255	0.002702338497315927	0.004474153330550081	0.0	0.01967683058103828	0.013949743381203791	0.01436419310760379	0.014364193107603566	0.0020927209906407072	0.0	0.09861862177709566	0.0040465744550853945	0.0040465744550853815	3.3999918813085455E-4	0.0031059571359574596	0.004274071745576717	6.007886747481568E-5	0.005555777439732679	0.001929290057588975	0.0014734153406973872	6.369040284627493E-4	9.9537474620956E-6	1.6382625547668516E-4	0.004044286497993109	7.356005568118488E-5	1.7214083952895974E-6
NBoG1017	11033224000000	1.0	1.0	1.0	0.0	1.0	1.0	1.0	1.0	1.0	0.0	0.0	0.0	0.0	0.0	0.0	0.9996099878646487	0.9768506588651759	0.9999999883571059	0.999999997244264	0.9999999982129332	0.9999999753073123	0.9726502629355807	0.20563242261455017	9.991681052201606E-6	2.0543963655250685E-5	2.8067819833998975E-5	7.051687692427588E-4	0.0015260343500362872	0.0	0.0	0.0	1.0	1.0	1.0	1.0	1.0	0.0	0.0	0.0	0.0	0.0	0.0	0.0030848449007132572	0.005779903779322471	0.9908731158893813	0.9980498439605796	0.9939055214385728	0.9903790166891357	0.1257189785493258	0.0048395294012376355	6.984971265227939E-10	2.7028034212651605E-9	1.0195695372296047E-9	1.7098990726474063E-8	1.910419494995097E-8	3.900121353512349E-4	3.900121353512349E-4	0.0	1.164289404754174E-8	1.164289404754174E-8	1.787066873107323E-9	2.755735981812796E-9	2.755735981812796E-9	0.0	0.0	0.0	0.0	0.0	0.0	0.02276105483929381	0.008787866439070549	1.630961108071184E-8	1.7788332556981717E-9	2.400877594354828E-8	0.02734971243854718	0.7670181392284676	0.20410724695080562	7.534313701040851E-6	1.2375133039865815E-5	2.524059297126513E-6	1.2542402892945503E-6	0.0	0.0	0.9768506588651759	0.0	0.0	0.0	0.0	0.0	0.20563242261455017	9.991681052201606E-6	9.991681052201606E-6	2.0543963655250685E-5	2.0543963655250685E-5	7.051687692427588E-4	1.725839820941144E-6	0.004587470509475316	3.2598174591547466E-9	2.7475023644036445E-9	1.1031551475567666E-9	6.681551194533073E-11	2.9890743718369306E-7	8.58686291738131E-7	2.561045248283822E-5	1.9898989218614105E-5	6.796250087058864E-4	8.221198210828229E-4	0.0	0.0	0.0	0.009126872467724636	0.009126872467724636	0.006094476774360412	0.001950153283684386	0.001950153283684386	0.0	0.0	0.0	0.0	0.0	0.0	0.0013013749721529216	0.0017810694894954834	6.567432965887835E-4	0.004711666284852499	0.0036653863617054387	0.8379685444368791	0.03908814892844076	6.983955305704002E-5	2.726452210162324E-10	1.4886519101912444E-9	9.501442470880348E-10	1.3022462074136227E-8	0.0030848449007134173	0.003084844900713204	0.0	0.0	0.0	0.0	0.0	0.0	0.0	0.0	0.0	0.0	0.0	0.0	0.00401168918036586	0.12142299213087288	1.6264464158883196E-4	5.673443856209657E-4	1.3888721128796147E-4	5.473112609686749E-6	2.6028739097323127E-5	1.5730370187871234E-9	1.6287244486587503E-10	4.2066313411149137E-10	1.193805108919491E-9	9.49460145338951E-9
NBoG1018	00080040100000	1.0	0.0	0.0	0.0	1.0	0.0	0.0	1.0	0.0	1.0	0.0	0.0	0.0	0.0	0.0	0.004041968513857741	0.022353375942912423	0.9537169600200772	0.9510337722261352	0.9512346634263724	0.9530334542288286	0.8978047488189114	0.8938418077983759	1.7251542009266707E-5	4.467838466370999E-5	1.1099629353705787E-4	0.0029946909403694155	0.006489598684138453	0.0	0.0	0.0	1.0	0.0	0.0	1.0	0.0	0.0	0.0	0.0	0.0	0.0	0.0	2.1297587934872644E-6	2.406229604668894E-5	0.07710109004373655	0.09032560876172646	0.06236633175227191	0.06478459738221731	0.006590866233777026	0.001544358703684745	1.5281226158455263E-9	7.367112666575382E-9	4.158225450897951E-9	5.805742126722274E-8	1.2530042615456483E-8	0.0	0.0	0.0	0.046283039979922835	0.0	0.0	0.04896622777386486	0.0	0.10615819220162409	0.0	0.0	0.0	0.0	0.0	2.2272050684279954E-5	6.232178495227392E-6	7.217353914994659E-4	0.002269096932708367	1.074583448077912E-4	0.05537281646682131	0.004827054537216727	0.8873523238678943	7.533688874405975E-6	1.2374106759915904E-5	2.5182763293551957E-6	1.2480052721253188E-6	0.004041968513857741	0.004041968513857741	0.022353375942912312	0.0	0.9537169600200772	0.9512346634263724	0.0	0.9510337722261352	0.0	1.7251542009266707E-5	1.7251542009044663E-5	4.467838466370999E-5	4.467838466370999E-5	0.0029946909403694155	0.018333679479738962	0.8754576050544941	3.8229600250891393E-5	0.0024699881329456747	0.001906249147263936	1.441110569040463E-4	8.641135166813085E-4	1.147536568824048E-7	1.0127844040219713E-4	7.869201563326378E-5	0.002886212923161713	0.0034961557490411632	0.0	0.0	0.0	0.8766158699763407	0.0	0.0	0.8607081634644087	0.0	0.0	0.0	0.0	0.0	0.0	0.0	1.34577141964794E-6	1.9750148726991476E-5	0.012400389859148004	0.03358721520393102	0.0018087864613792585	0.05688428887522874	0.0053173221412917285	2.2232285857728686E-5	1.078194699034156E-9	5.886978661301157E-9	4.035065540189825E-9	5.5379780640404216E-8	0.0	0.0	0.0	0.0	0.0	0.0	0.0	0.0	0.001544358703684754	0.0	0.0	0.0	0.0	0.0	7.091988844851716E-6	3.174129845648675E-4	8.895812276407593E-5	0.005663375233780074	0.004222625090598738	5.073871405279599E-4	2.851065201905425E-4	6.990371493575635E-9	6.642611275151244E-10	1.715637928920359E-9	4.053404870920754E-9	6.227312610634138E-9
NBoG1019	111(21)3011000000	1.0	1.0	1.0	1.0	1.0	1.0	0.0	1.0	1.0	0.0	0.0	0.0	0.0	0.0	0.0	0.999997578697291	0.9999609060189536	0.9999995626681517	0.9999841536873525	0.9999250368581539	0.9999921431092756	0.9827117990170496	0.1950500984251784	9.847383428684964E-6	2.0064266003760878E-5	2.6419529195020885E-5	6.596644208178848E-4	0.0014273893786297398	0.0	0.0	0.0	1.0	1.0	0.0	0.0	0.0	0.0	0.0	0.0	0.0	0.0	0.0	0.00343036789296991	0.00686131801418588	0.676188958252923	0.21974214547916515	0.34880186888960285	0.4414943170281167	0.047429393722705826	0.0017904561475926561	6.819837133476665E-10	2.6098288796693977E-9	9.540372315734063E-10	1.3885218652816278E-8	7.95604342498403E-9	2.421302709035908E-6	2.421302709035908E-6	3.909398104644637E-5	4.373318482427356E-7	4.373318482427356E-7	0.0	1.5846312647482438E-5	1.5846312647482438E-5	0.0	0.0	0.0	0.0	0.0	0.0	3.8438253654912924E-5	0.01725370690879267	7.436274239380643E-6	6.847624153896088E-5	3.321403105164077E-7	0.017280409491357663	0.7876618895359857	0.19362357917199924	7.534326120217649E-6	1.2375153438326514E-5	2.524174233964338E-6	1.2543642031737079E-6	0.0	0.0	0.0	0.0	0.0	0.9999250368581539	0.0	0.0	0.1950500984251785	9.847383428684964E-6	9.847383428684964E-6	2.0064266003760878E-5	2.0064266003760878E-5	6.596644208178848E-4	1.765575317502459E-6	4.599906888792281E-6	1.6715363228236384E-8	9.359412340359915E-6	6.743839143220467E-5	6.539913173378609E-8	1.889441144271864E-7	8.701254505805167E-7	2.410647188655357E-5	1.873041662958652E-5	6.357690658568282E-4	7.689793220150287E-4	0.0	0.0	0.0	0.3238106044152287	0.3238106044152287	0.0	0.0	0.0	0.0	0.0	0.0	0.0	0.0	0.0	0.0013308967878150496	0.003946447249175176	0.23470249536449564	0.003942373498213752	2.7275832832735256E-4	0.3899658074513403	0.014686143529933712	2.5794172293744265E-5	2.566341084554652E-10	1.4012307068347834E-9	8.888345412499122E-10	1.2180756706873947E-8	0.003430367892969808	0.003430367892969867	0.0068613180141857836	0.0	0.0	0.0	0.21974214547916507	0.21974214547916518	0.0	0.0	0.0	0.0	0.0	0.0	0.004761868452447163	0.044550910684651224	9.778872909357419E-6	0.13300144179544326	0.09296006532113806	3.435019252786929E-4	2.8744034089439192E-5	1.5140205808233456E-9	1.5240388467984323E-10	3.9362519974408224E-10	9.694272804048639E-10	3.9540778888828136E-9
NBoG1020	00021000111111	1.0	0.0	0.0	0.0	1.0	1.0	0.0	0.0	0.0	1.0	1.0	1.0	1.0	1.0	1.0	0.0044517380927185934	0.024635490581134234	0.9965783032940787	0.3006196032071623	0.7000707124849854	0.9951386765995761	0.9957969575812939	0.9997443142946283	0.9999994932818789	0.9999990628465499	0.999999852853434	0.9999692154191874	0.9994207405918618	0.0	0.0	0.0	1.0	0.0	0.0	0.0	0.0	0.0	0.0	0.0	0.0	0.0	0.0	2.2238897608743355E-6	2.2726167173445916E-5	0.007771465344750927	7.463471767826246E-4	0.001566901292248346	0.002927936931137798	0.0010452936655916956	9.708266416367239E-4	4.7847829549896304E-4	8.257977159150665E-4	2.1655496016470543E-4	8.136946358372477E-5	4.017784894339016E-6	0.0	0.0	0.0	0.00342169670592135	0.00342169670592135	0.0	0.0	0.0	2.5568570537168827E-4	5.067181211275325E-7	5.067181211275325E-7	9.371534500195793E-7	9.371534500195793E-7	3.078458081268066E-5	2.2220061170141747E-5	2.5631436171257016E-7	0.0014412155288939942	3.10851272390944E-5	5.663487393121891E-8	5.761114235502433E-4	2.947270377142927E-6	3.934292106999567E-4	1.4620462329873175E-7	1.42728795539486E-7	3.07383954988078E-5	5.485568910591061E-4	0.0044517380927187045	0.0044517380927187045	0.024635490581134345	0.0	0.0	0.7000707124849854	0.3006196032071623	0.3006196032071623	0.0	0.0	0.0	0.0	0.0	0.0	0.020205972549585782	0.9711617233145214	1.588834391475901E-6	0.3994821944050622	0.29506802074946464	0.0012343924052681012	0.003950303983711465	6.985550793346576E-5	5.057761783770232E-7	9.327356795098243E-7	1.0096125217638036E-7	8.206373360753361E-8	0.0	0.0	0.0	0.9888068379493278	0.0	0.0	0.0	0.0	0.0	0.0	0.0	0.0	0.0	0.0	1.4833933290837852E-6	2.2044644605457188E-5	0.004851801521136201	4.5685745860789934E-4	1.1965141770301523E-4	0.0026008698076442635	7.112113166364841E-4	9.699009128370815E-4	4.4354146760503243E-4	7.281152678333363E-4	2.0877237362495874E-4	7.875295008464161E-5	0.0	0.0	0.0	0.0	0.007771465344751139	0.0	0.0	0.0	9.708266416368317E-4	4.7847829549900326E-4	4.7847829549912886E-4	8.257977159149512E-4	8.25797715915032E-4	8.136946358376748E-5	6.697985165463112E-6	5.0303169499971976E-5	1.1804205405724934E-5	7.663481335318298E-4	0.0012223146030860997	7.185341975383708E-4	6.354832580946092E-4	3.282933033479647E-6	1.8161811875195964E-4	1.1887250858145345E-4	7.359008268044606E-5	1.422884741315478E-6
NBoG1021	11144333000000	1.0	1.0	1.0	1.0	1.0	1.0	1.0	1.0	1.0	0.0	0.0	0.0	0.0	0.0	0.0	0.99999793628299	0.9999817087327668	0.9999999997125999	0.9999999997896595	0.9999999999434857	0.9999999994314024	0.992999216285419	0.21752808399006085	1.0139527567343265E-5	2.1035459169871373E-5	2.975664989146587E-5	7.517930605632772E-4	0.0016271091763875312	0.0	0.0	0.0	1.0	1.0	1.0	1.0	1.0	0.0	0.0	0.0	0.0	0.0	0.0	0.005721991571555396	0.01436481449542748	0.9991836185557633	0.9997909313140179	0.9995783583177533	0.9990841209107977	0.17342039206942939	0.006883944112939744	7.154094782603634E-10	2.797976162074317E-9	1.085663748896619E-9	1.959138730325133E-8	2.6764440430203026E-8	2.063717009956129E-6	2.063717009956129E-6	1.8291267233199936E-5	2.8740012113132585E-10	2.8740012113132585E-10	5.651438991885435E-11	2.1034057529871425E-10	2.1034057529871425E-10	0.0	0.0	0.0	0.0	0.0	0.0	1.798446591418314E-5	0.0069868154854488525	4.4462502277666436E-10	5.631226043684664E-11	5.603757366778441E-10	0.007000783150716235	0.7754712088074764	0.2159018206411304	7.534300976774766E-6	1.2375112139695332E-5	2.5239415314404212E-6	1.254113323745365E-6	0.0	0.0	0.0	0.0	0.0	0.0	0.0	0.0	0.21752808399006085	1.0139527567343265E-5	1.013952756712122E-5	2.103545916976035E-5	2.103545916976035E-5	7.517930605632772E-4	1.7569156909393314E-6	4.323038101053229E-6	1.6342749029710204E-10	2.1013844581670655E-10	4.8292472985810254E-11	4.7328891487010695E-12	7.651211832507276E-8	8.458274570743995E-7	2.715142330089737E-5	2.109630286128983E-5	7.245603522032518E-4	8.765702291479993E-4	0.0	0.0	0.0	8.163811568365219E-4	8.163811568365219E-4	4.216416257323182E-4	2.0906847564165426E-4	2.0906847564165426E-4	0.0	0.0	0.0	0.0	0.0	0.0	0.0013208688981457446	0.003458233126166444	1.2236329580366567E-4	3.416019506070133E-4	5.134734813546831E-4	0.8186845616453332	0.05416201851590241	9.951920828554443E-5	2.890501342826653E-10	1.5782232783498416E-9	1.0129639718963414E-9	1.3884932708403313E-8	0.00572199157155538	0.005721991571555342	0.01436481449542754	0.0	0.0	0.0	0.0	0.0	0.0	0.0	0.0	0.0	0.0	0.0	0.00996369504173145	0.16252820303251947	2.2865680106909E-5	1.2902889901646828E-4	1.9236288168115926E-5	5.633075375720677E-7	2.5188115941037746E-5	1.6502129183369414E-9	1.734307239805209E-10	4.4793279687317574E-10	1.367818136528582E-9	1.3301667596699777E-8
NBoG1022	11111111100001	1.0	1.0	1.0	1.0	1.0	1.0	1.0	1.0	1.0	1.0	0.0	0.0	0.0	0.0	1.0	0.9999981496960585	0.9999951264920639	0.9999967716313782	0.9999869323436827	0.9999993193440291	0.9999999525601763	0.9999621851830539	0.998707701268241	0.0024441127843753963	0.00811244751539797	0.027832706644133953	0.768331565764319	0.7689468294655275	0.0	0.0	0.0	0.0	0.0	0.0	0.0	0.0	0.0	0.0	0.0	0.0	0.0	0.0	0.0026604850644733613	0.004336883995617602	0.00433506397329364	0.008357414800709395	0.0038669063901256573	0.003327075233632182	0.0020984293399335385	0.0011793337361246659	2.7901661588895094E-7	1.5683143154802959E-6	1.073906151186077E-6	2.94086395794535E-5	2.1685107537416926E-6	1.8503039415371564E-6	1.8503039415371564E-6	4.873507936115501E-6	3.228368621726587E-6	3.228368621726587E-6	6.806559708699084E-7	1.3067656317299103E-5	1.3067656317299103E-5	0.0012922987317589628	0.0	0.0	0.0	0.0	0.23166843423568098	4.791764082943581E-6	3.7739367389454E-5	8.275045192565063E-9	6.217557257928475E-7	4.17043598421878E-8	3.780717839648777E-5	0.001255824906992812	0.22976151142104298	7.3248189499386385E-6	1.2031037277093759E-5	5.851575001214471E-7	2.8790426093247556E-4	0.0	0.0	0.0	0.0	0.0	0.0	0.0	0.0	0.0	0.002444112784375174	0.0024441127843753963	0.00811244751539797	0.008112447515397747	0.0	1.7685600883652353E-6	4.7980583794331995E-6	3.1892038432150896E-6	1.3008756072222042E-5	6.749205070080337E-7	3.980127405552298E-8	1.3409921799854594E-6	6.396183294481682E-7	0.025395918678708496	0.019732290166013078	0.7404994442776852	9.031679621409605E-4	0.0	0.0	0.0	0.0	0.0	0.0	0.0	0.0	0.0	0.0	0.0	0.0	0.0	0.0	0.0013343257541395873	0.00421051080615535	0.0010685324176381537	0.006031310539592222	9.703442245353664E-4	0.0026627156805776077	0.001481528287140447	0.0010255292606681783	2.7036076744206837E-7	1.4761787182285037E-6	1.03523526273092E-6	2.840359926718492E-5	0.0026604850644734866	0.0026604850644734463	0.004336883995617673	0.004335063973293526	0.0043350639732934616	0.0038669063901261716	0.008357414800709494	0.00835741480070949	0.0011793337361247298	0.0	0.0	0.0	0.0	2.9408639579411432E-5	0.003010725225502249	0.0019721312157197006	6.054358544830027E-5	0.0015407939021773649	4.305129424815589E-4	0.0014341202590405547	5.633653580585555E-4	1.658258753614323E-6	1.7155259128349298E-7	4.430818681534197E-7	2.053236253560521E-6	1.1681072778751484E-6
NBoG1023	11111111111011	1.0	1.0	1.0	1.0	1.0	1.0	1.0	1.0	1.0	1.0	1.0	1.0	0.0	1.0	1.0	0.9999981509195792	0.9999951991236654	0.9999967777813864	0.9999869326554744	0.9999993202490071	0.9999999599108358	0.9999985713645603	0.9999969504961166	0.9999994638924822	0.9989153672351746	0.9999952636372089	0.9999778487322453	0.9996032378669937	0.0	0.0	0.0	0.0	0.0	0.0	0.0	0.0	0.0	0.0	0.0	0.0	0.0	0.0	0.0026619046416712644	0.004341539796647642	0.004360294066669379	0.008370743499006017	0.0038892804831788252	0.003352800611344242	0.0021801877021427885	0.001334408529415465	4.7061470374465397E-4	4.1274249912692795E-4	1.6768739501815677E-4	7.979784422784686E-5	4.232906202106257E-6	1.8490804207790013E-6	1.8490804207790013E-6	4.8008763345961E-6	3.2222186136070904E-6	3.2222186136070904E-6	6.797509929649442E-7	1.3067344525605936E-5	1.3067344525605936E-5	3.049503883389908E-6	5.361075178045493E-7	5.361075178045493E-7	0.0	0.0010846327648253488	2.2151267754716584E-5	4.720350738796091E-6	1.425784972130405E-6	6.9928515693744195E-9	6.209290597262759E-7	3.524239341124363E-8	1.4283468570124708E-6	2.9634347203295467E-6	3.945441092338144E-4	4.706043479472502E-6	1.2845942904576415E-7	2.102259063528115E-5	3.746972227885117E-4	0.0	0.0	0.0	0.0	0.0	0.0	0.0	0.0	0.0	0.0	0.0	0.9989153672351746	0.0	0.0	1.768554824978992E-6	4.798025866993891E-6	3.1891223009580193E-6	1.3008522592367268E-5	6.749042221577423E-7	3.9800581498301604E-8	1.3425662766722538E-6	8.314801108708334E-7	5.057882061504095E-7	0.0010800248614632679	3.6076856716912106E-6	8.63575368947902E-8	0.0	0.0	0.0	0.0	0.0	0.0	0.0	0.0	0.0	0.0	0.0	0.0	0.0	0.0	0.0013343196120311894	0.004210319357116138	0.001068504845356151	0.006031175076029931	9.703191858893218E-4	0.002662594608721496	0.0014832127620508003	0.0013331492896374647	4.43561111145769E-4	3.639223027368287E-4	1.6164873881112152E-4	7.707071269145387E-5	0.0026619046416710944	0.002661904641671184	0.004341539796647634	0.004360294066669282	0.0043602940666692385	0.003889280483179015	0.008370743499006015	0.008370743499005854	0.0013344085294156802	4.706147037447863E-4	4.706147037447716E-4	0.0	4.127424991270489E-4	7.979784422769442E-5	0.003013955256485573	0.002048965332126869	6.1011296065999424E-5	0.0015497037723935156	4.3383918422082305E-4	0.0014899835776614203	6.374353621649513E-4	3.2369003442841743E-6	1.4063481091169776E-4	1.1880296732305478E-4	7.376075439672891E-5	1.5202198505472746E-6
NBoG1024	11020311100100	1.0	1.0	1.0	0.0	1.0	0.0	1.0	1.0	1.0	1.0	0.0	0.0	1.0	0.0	0.0	0.9999089280181326	0.9946753602030359	0.9998339301212079	0.9999877779597892	0.9999995665911341	0.9999948496192301	0.9995457493556953	0.994402832392157	0.003463323539098284	0.05297088734563571	0.03947370563645325	0.04175533011807109	0.04548294144722553	0.0	0.0	0.0	1.0	0.0	1.0	0.0	0.0	0.0	0.0	0.0	0.0	0.0	0.0	0.002098472790969086	0.0025036871667001304	0.07446859255373262	0.055474654585320526	0.08274639165441544	0.07276604499865091	0.013921117464577248	0.0030677365549162117	4.065446393176908E-7	1.7683533193049716E-5	2.9573381325684323E-6	1.579460198984639E-6	2.1349073775489558E-7	9.107198186741028E-5	9.107198186741028E-5	0.0	1.660698787921147E-4	0.0	4.334088658847594E-7	1.2222040210832906E-5	1.2222040210832906E-5	0.005597167607843056	0.0	0.0	0.9470291126543643	0.0	0.0	0.005235329062383991	1.459573078384204E-4	1.997226963439709E-8	3.9590403302983336E-7	4.92491752888893E-6	4.506214829227218E-4	0.0051469109188093005	0.9489199305496295	7.237109549862453E-6	0.013579978980880258	8.058336355705187E-4	1.5614924348095194E-5	0.0	0.0	0.9946753602030359	0.0	0.9998339301212079	0.0	0.0	0.0	0.0	0.003463323539098284	0.003463323539098395	0.0	0.05297088734563582	0.04175533011807109	1.7612472873148374E-6	0.005016346460497822	1.6093947029183735E-4	1.218453537797798E-5	2.079456248619441E-7	1.5212193879493703E-6	3.993955270928319E-6	3.96046980861639E-8	0.03601761920690483	8.279727169779871E-5	0.0030874581171883575	0.0037432262535025407	0.0	0.0	0.0	0.9253653375674753	0.0	0.9172531749367187	0.0	0.0	0.0	0.0	0.0	0.0	0.0	0.0	0.0013296532478257	0.0020727371775247157	0.0022819287195401617	0.005553718230154711	0.010853801613103998	0.05996608143488083	0.011151678387327895	2.6769781099514626E-4	3.83424928822716E-7	1.4349121810143575E-5	2.8722886944864306E-6	1.4850895937385306E-6	0.0020984727909690733	0.0020984727909689766	0.0	0.0	0.0	0.0	0.05547465458532037	0.05547465458532033	0.0030677365549162663	0.0	0.0	1.768353319301055E-5	0.0	0.0	0.0017383758171000327	0.01345604866734497	5.793307965319579E-4	0.032825241304008816	8.734838274658438E-4	0.0011352716661489752	3.273954906498274E-4	9.027871023948402E-8	4.7242702172294336E-7	2.094603435962856E-6	1.4658161554356615E-6	1.1427367762162196E-7
NBoG1025	11111111121111	1.0	1.0	1.0	1.0	1.0	1.0	1.0	1.0	1.0	1.0	1.0	1.0	1.0	1.0	1.0	0.9999981509197009	0.9999951991267725	0.99999677778251	0.9999869326585504	0.9999993202492284	0.9999999599109033	0.9999985715595996	0.9999969573322759	0.999999771542303	0.9999990683453759	0.99999987485313	0.9999790258897622	0.9996044600998705	0.0	0.0	0.0	0.0	0.0	0.0	0.0	0.0	0.0	1.0	0.0	0.0	0.0	0.0	0.0026619229561634095	0.004341599863613044	0.004360624380529532	0.008370918001120775	0.003889573407048985	0.0033531374094133426	0.0021812599865276283	0.0013364667394519802	0.09861757247345693	0.004046040822638486	0.007366770935242961	3.3847356603344814E-4	1.3026418073214252E-5	1.849080299100012E-6	1.849080299100012E-6	4.800873227470607E-6	3.2222174900215082E-6	3.2222174900215082E-6	6.797507715371379E-7	1.3067341449538982E-5	1.3067341449538982E-5	3.0426677240967743E-6	2.2845769700899568E-7	2.2845769700899568E-7	9.316546241592235E-7	9.316546241592235E-7	2.097411023777725E-5	4.720347683786735E-6	1.425590321989198E-6	6.992839796021374E-9	6.20928857459621E-7	3.524233407620191E-8	1.4281518571191878E-6	2.956791504718863E-6	3.9332870901910295E-4	1.2476424875301384E-7	1.213895946831086E-7	2.094428768935842E-5	3.746475582365392E-4	0.0	0.0	0.0	0.0	0.0	0.0	0.0	0.0	0.0	0.0	0.0	0.0	0.0	0.0	1.7685547554161403E-6	4.798023149018186E-6	3.1891212330942794E-6	1.3008519535461466E-5	6.749040088900897E-7	3.980055340081922E-8	1.3425641810637077E-6	8.314766136458014E-7	2.280750758244216E-7	9.278973489047442E-7	9.53243215187583E-8	8.176834476250684E-8	0.0	0.0	0.0	0.0	0.0	0.0	0.0	0.0	0.0	0.9013821990688461	0.0	0.0	0.0	0.0	0.001334319531536845	0.004210314833408666	0.0010685044842753879	0.0060311733024570316	9.703188579885748E-4	0.0026625917479410495	0.0014832097153518978	0.0013331391919430414	0.09141459545302803	7.229079740001421E-4	0.007101452709084131	3.269057055656283E-4	0.0026619229561635686	0.002661922956163484	0.004341599863613106	0.004360624380529397	0.004360624380529376	0.0038895734070491074	0.008370918001120754	0.008370918001120876	0.0013364667394520707	0.0	0.09861757247345682	0.00404604082263835	0.004046040822638491	3.3847356603358E-4	0.003013996928425528	0.0020499730229951605	6.101741918432471E-5	0.001549820419809884	4.338827305041783E-4	0.0014907162029215886	6.384182355206531E-4	9.961290782818893E-6	1.637999156595546E-4	0.004043636243371767	7.322999317488226E-5	1.5198283560581333E-6
NBoG1026	11111111111111	1.0	1.0	1.0	1.0	1.0	1.0	1.0	1.0	1.0	1.0	1.0	1.0	1.0	1.0	1.0	0.9999981509195858	0.9999951991240281	0.9999967777814229	0.9999869326554968	0.9999993202490128	0.9999999599108708	0.9999985715370246	0.9999969566064352	0.9999994933753242	0.9999990632848224	0.9999998674513895	0.9999789462585637	0.9996043310435769	0.0	0.0	0.0	0.0	0.0	0.0	0.0	0.0	0.0	0.0	0.0	0.0	0.0	0.0	0.0026619047727087786	0.004341540226418417	0.00436029642826441	0.00837074474661692	0.0038892825774520245	0.0033528030192985225	0.0021801953678103336	0.0013344232346428342	4.784813037436164E-4	8.258061325576715E-4	2.1657363628135862E-4	8.155456590575039E-5	4.2926264084419685E-6	1.8490804141980154E-6	1.8490804141980154E-6	4.800875971879849E-6	3.2222185770514587E-6	3.2222185770514587E-6	6.79750987204881E-7	1.3067344503252054E-5	1.3067344503252054E-5	3.043393564819128E-6	5.066246758023606E-7	5.066246758023606E-7	9.367151776588549E-7	9.367151776588549E-7	2.1053741436353014E-5	4.720350382163717E-6	1.4256128518496377E-6	6.9928454587164386E-9	6.209290544646571E-7	3.524236261490678E-8	1.4281744274618248E-6	2.957496859320892E-6	3.9345704384773604E-4	1.3170011505781205E-7	1.2856911341446133E-7	2.1022155050221827E-5	3.7469729377660553E-4	0.0	0.0	0.0	0.0	0.0	0.0	0.0	0.0	0.0	0.0	0.0	0.0	0.0	0.0	1.7685548244818833E-6	4.798025848385127E-6	3.1891222933233857E-6	1.300852257051183E-5	6.749042206329983E-7	3.980058130425414E-8	1.3425662698461239E-6	8.314809895329484E-7	5.057761802772467E-7	9.327356804903903E-7	1.0096222445174046E-7	8.207878993635051E-8	0.0	0.0	0.0	0.0	0.0	0.0	0.0	0.0	0.0	0.0	0.0	0.0	0.0	0.0	0.0013343196114553953	0.004210319325498391	0.0010685048427746663	0.006031175063349704	9.703191835450194E-4	0.002662594588726343	0.001483212749285638	0.001333150667941417	4.4354146579581277E-4	7.281152648633756E-4	2.08774366734659E-4	7.876739515497188E-5	0.0026619047727088987	0.00266190477270872	0.004341540226418497	0.0043602964282643125	0.004360296428264356	0.0038892825774522587	0.00837074474661679	0.00837074474661678	0.0013344232346430584	4.7848130374356166E-4	4.784813037435775E-4	8.258061325574739E-4	8.258061325576054E-4	8.15545659057235E-5	0.003013955554642511	0.0020489725360244453	6.1011339843721485E-5	0.001549704606370044	4.3383949555755413E-4	0.0014899888151490579	6.374423845431455E-4	3.282568330793817E-6	1.8163378159281347E-4	1.1888275992343087E-4	7.375748752820005E-5	1.520218848251686E-6
NBoG1027	11121122100100	1.0	1.0	1.0	1.0	1.0	1.0	1.0	1.0	1.0	1.0	0.0	0.0	1.0	0.0	0.0	0.999998154059436	0.9999951321776134	0.9999989768025737	0.9999989639104379	0.9999997106524244	0.9999999754662486	0.9998812282848414	0.9949010511141845	0.0034978873356007467	0.053359275873621104	0.03986850393873065	0.04218203137404031	0.04594789078024997	0.0	0.0	0.0	1.0	0.0	0.0	1.0	1.0	0.0	0.0	0.0	0.0	0.0	0.0	0.0037840783835252356	0.008022000374507954	0.37412237402015225	0.6864187301266713	0.3996521766662663	0.3725508133005835	0.06789309944811706	0.013674096615198472	4.10658834047381E-7	1.783661742548598E-5	2.9937320376455245E-6	1.7819943144911643E-6	6.38614078743438E-7	1.8459405639968835E-6	1.8459405639968835E-6	4.8678223865960985E-6	1.0231974263906253E-6	1.0231974263906253E-6	2.8934757551523746E-7	1.0360895621832765E-6	1.0360895621832765E-6	0.005098948885815499	0.0	0.0	0.9466407241263789	0.0	0.0	4.786173897734897E-6	1.185347373287624E-4	7.273415197570291E-9	2.846951135639943E-7	2.240544254801721E-8	1.1876103320532919E-4	0.004981221459583614	0.9489531964133134	7.23413493197711E-6	0.01357439729854848	8.054748021377733E-4	1.5607318251564806E-5	0.0	0.0	0.0	0.0	0.0	0.0	0.0	0.0	0.0	0.0034978873356007467	0.0034978873356007467	0.0	0.053359275873621104	0.04218203137404031	1.7642920751356823E-6	4.630844556771441E-6	1.0059370901873337E-6	1.0314371002320333E-6	2.872192666623927E-7	1.385179814299864E-8	1.044288926702454E-6	3.607937895232921E-8	0.03637785073806188	8.36253636580242E-5	0.0031190022374474324	0.0037814667244612243	0.0	0.0	0.0	0.6258766027824214	0.0	0.0	0.31358023378376654	0.31358023378376654	0.0	0.0	0.0	0.0	0.0	0.0	0.0013293871739168141	0.003932546968158009	0.003068157476755508	0.2884819522694081	0.028238627592596852	0.30542714952236844	0.054386667643721895	0.0011932598793026757	3.8725970680734785E-7	1.4492632813952487E-5	2.901628033780274E-6	1.5002571111736377E-6	0.0037840783835252326	0.003784078383525198	0.008022000374508122	0.0	0.3741223740201525	0.3996521766662664	0.0	0.0	0.013674096615198826	0.0	0.0	1.783661742546771E-5	0.0	0.0	0.005567307433513935	0.06380374278131003	0.0014965955708923751	0.0017154857783881065	0.0011372644702178371	7.926889178083531E-4	3.0957902313675774E-4	8.935818404194621E-8	4.782408741489168E-7	2.1203801900422013E-6	1.6537775968432456E-6	3.4182639386688547E-7
NBoG1028	11121122111211	1.0	1.0	1.0	1.0	1.0	1.0	1.0	1.0	1.0	1.0	1.0	1.0	1.0	1.0	1.0	0.9999981592254549	0.999995395588833	0.9999989965406226	0.9999989763561636	0.9999997150635297	0.9999999862167045	0.9999988969294171	0.9999971274771352	0.9999994945023521	0.9999995461911613	0.9999998721495342	0.9999792516277628	0.9996093858020076	0.0	0.0	0.0	1.0	0.0	0.0	1.0	1.0	0.0	0.0	0.0	1.0	0.0	0.0	0.003981071006891379	0.008668053872147974	0.3816730401525682	0.690155174264355	0.4069045235381088	0.38016914761503384	0.07940162946545481	0.026004436051484503	0.0010795612600374982	0.03226911257264964	0.003952332571066641	2.466889081884638E-4	4.7066790393124336E-5	1.8407745451345405E-6	1.8407745451345405E-6	4.6044111670064E-6	1.0034593773590695E-6	1.0034593773590695E-6	2.849364702897637E-7	1.0236438363375344E-6	1.0236438363375344E-6	2.872522864837351E-6	5.05497647869927E-7	5.05497647869927E-7	4.5380883870405403E-7	4.5380883870405403E-7	2.0748372237211817E-5	4.52718090180262E-6	1.1008696946744177E-6	4.086274024565266E-9	2.803549351440688E-7	1.2587591304211033E-8	1.102971376241832E-6	2.8062004263813994E-6	3.885265680638933E-4	1.270320448888616E-7	1.2592826949655923E-7	2.0718197138596992E-5	3.6994774035872314E-4	0.0	0.0	0.0	0.0	0.0	0.0	0.0	0.0	0.0	0.0	0.0	0.0	0.0	0.0	1.7635442799307608E-6	4.602210278751676E-6	9.937623558682111E-7	1.0190623011918395E-6	2.837407660785512E-7	1.3684088828113855E-8	1.0367481444731902E-6	7.84892936375652E-7	5.046792270083587E-7	4.518866424501833E-7	9.767536713560356E-8	8.191460357995217E-8	0.0	0.0	0.0	0.6183259563880544	0.0	0.0	0.3098438020918086	0.3098438020918086	0.0	0.0	0.0	0.9677304336185116	0.0	0.0	0.0013285217219903204	0.0038844829467715738	0.003030904711411969	0.2849970209701849	0.027895761564597072	0.30169418532246006	0.05398569266070413	0.025958845326064687	4.4188414473430963E-4	0.028432528736162564	0.0037899018131551687	2.0768545882386818E-4	0.003981071006891511	0.0039810710068914	0.008668053872148012	0.0	0.38167304015256837	0.4069045235381089	0.0	0.0	0.02600443605148488	0.0010795612600374368	0.0010795612600377417	0.0	0.032269112572649784	2.466889081881624E-4	0.006015502284663128	0.07461788080172824	0.001527010955303838	0.0017464557933150144	0.0011603856533687867	9.268831230121346E-4	5.885788635429545E-4	6.585822506254517E-6	0.0033146546452470574	1.1575053046994455E-4	8.429748995968366E-5	8.101777058693128E-6
NBoG1029	11111111111111	1.0	1.0	1.0	1.0	1.0	1.0	1.0	1.0	1.0	1.0	1.0	1.0	1.0	1.0	1.0	0.9999981509195858	0.9999951991240281	0.9999967777814229	0.9999869326554968	0.9999993202490128	0.9999999599108708	0.9999985715370246	0.9999969566064352	0.9999994933753242	0.9999990632848224	0.9999998674513895	0.9999789462585637	0.9996043310435769	0.0	0.0	0.0	0.0	0.0	0.0	0.0	0.0	0.0	0.0	0.0	0.0	0.0	0.0	0.0026619047727087786	0.004341540226418417	0.00436029642826441	0.00837074474661692	0.0038892825774520245	0.0033528030192985225	0.0021801953678103336	0.0013344232346428342	4.784813037436164E-4	8.258061325576715E-4	2.1657363628135862E-4	8.155456590575039E-5	4.2926264084419685E-6	1.8490804141980154E-6	1.8490804141980154E-6	4.800875971879849E-6	3.2222185770514587E-6	3.2222185770514587E-6	6.79750987204881E-7	1.3067344503252054E-5	1.3067344503252054E-5	3.043393564819128E-6	5.066246758023606E-7	5.066246758023606E-7	9.367151776588549E-7	9.367151776588549E-7	2.1053741436353014E-5	4.720350382163717E-6	1.4256128518496377E-6	6.9928454587164386E-9	6.209290544646571E-7	3.524236261490678E-8	1.4281744274618248E-6	2.957496859320892E-6	3.9345704384773604E-4	1.3170011505781205E-7	1.2856911341446133E-7	2.1022155050221827E-5	3.7469729377660553E-4	0.0	0.0	0.0	0.0	0.0	0.0	0.0	0.0	0.0	0.0	0.0	0.0	0.0	0.0	1.7685548244818833E-6	4.798025848385127E-6	3.1891222933233857E-6	1.300852257051183E-5	6.749042206329983E-7	3.980058130425414E-8	1.3425662698461239E-6	8.314809895329484E-7	5.057761802772467E-7	9.327356804903903E-7	1.0096222445174046E-7	8.207878993635051E-8	0.0	0.0	0.0	0.0	0.0	0.0	0.0	0.0	0.0	0.0	0.0	0.0	0.0	0.0	0.0013343196114553953	0.004210319325498391	0.0010685048427746663	0.006031175063349704	9.703191835450194E-4	0.002662594588726343	0.001483212749285638	0.001333150667941417	4.4354146579581277E-4	7.281152648633756E-4	2.08774366734659E-4	7.876739515497188E-5	0.0026619047727088987	0.00266190477270872	0.004341540226418497	0.0043602964282643125	0.004360296428264356	0.0038892825774522587	0.00837074474661679	0.00837074474661678	0.0013344232346430584	4.7848130374356166E-4	4.784813037435775E-4	8.258061325574739E-4	8.258061325576054E-4	8.15545659057235E-5	0.003013955554642511	0.0020489725360244453	6.1011339843721485E-5	0.001549704606370044	4.3383949555755413E-4	0.0014899888151490579	6.374423845431455E-4	3.282568330793817E-6	1.8163378159281347E-4	1.1888275992343087E-4	7.375748752820005E-5	1.520218848251686E-6
NBoG1030	11111111111111	1.0	1.0	1.0	1.0	1.0	1.0	1.0	1.0	1.0	1.0	1.0	1.0	1.0	1.0	1.0	0.9999981509195858	0.9999951991240281	0.9999967777814229	0.9999869326554968	0.9999993202490128	0.9999999599108708	0.9999985715370246	0.9999969566064352	0.9999994933753242	0.9999990632848224	0.9999998674513895	0.9999789462585637	0.9996043310435769	0.0	0.0	0.0	0.0	0.0	0.0	0.0	0.0	0.0	0.0	0.0	0.0	0.0	0.0	0.0026619047727087786	0.004341540226418417	0.00436029642826441	0.00837074474661692	0.0038892825774520245	0.0033528030192985225	0.0021801953678103336	0.0013344232346428342	4.784813037436164E-4	8.258061325576715E-4	2.1657363628135862E-4	8.155456590575039E-5	4.2926264084419685E-6	1.8490804141980154E-6	1.8490804141980154E-6	4.800875971879849E-6	3.2222185770514587E-6	3.2222185770514587E-6	6.79750987204881E-7	1.3067344503252054E-5	1.3067344503252054E-5	3.043393564819128E-6	5.066246758023606E-7	5.066246758023606E-7	9.367151776588549E-7	9.367151776588549E-7	2.1053741436353014E-5	4.720350382163717E-6	1.4256128518496377E-6	6.9928454587164386E-9	6.209290544646571E-7	3.524236261490678E-8	1.4281744274618248E-6	2.957496859320892E-6	3.9345704384773604E-4	1.3170011505781205E-7	1.2856911341446133E-7	2.1022155050221827E-5	3.7469729377660553E-4	0.0	0.0	0.0	0.0	0.0	0.0	0.0	0.0	0.0	0.0	0.0	0.0	0.0	0.0	1.7685548244818833E-6	4.798025848385127E-6	3.1891222933233857E-6	1.300852257051183E-5	6.749042206329983E-7	3.980058130425414E-8	1.3425662698461239E-6	8.314809895329484E-7	5.057761802772467E-7	9.327356804903903E-7	1.0096222445174046E-7	8.207878993635051E-8	0.0	0.0	0.0	0.0	0.0	0.0	0.0	0.0	0.0	0.0	0.0	0.0	0.0	0.0	0.0013343196114553953	0.004210319325498391	0.0010685048427746663	0.006031175063349704	9.703191835450194E-4	0.002662594588726343	0.001483212749285638	0.001333150667941417	4.4354146579581277E-4	7.281152648633756E-4	2.08774366734659E-4	7.876739515497188E-5	0.0026619047727088987	0.00266190477270872	0.004341540226418497	0.0043602964282643125	0.004360296428264356	0.0038892825774522587	0.00837074474661679	0.00837074474661678	0.0013344232346430584	4.7848130374356166E-4	4.784813037435775E-4	8.258061325574739E-4	8.258061325576054E-4	8.15545659057235E-5	0.003013955554642511	0.0020489725360244453	6.1011339843721485E-5	0.001549704606370044	4.3383949555755413E-4	0.0014899888151490579	6.374423845431455E-4	3.282568330793817E-6	1.8163378159281347E-4	1.1888275992343087E-4	7.375748752820005E-5	1.520218848251686E-6
NBoG1031	21300210000100	1.0	1.0	1.0	1.0	0.0	0.0	1.0	1.0	0.0	0.0	0.0	0.0	1.0	0.0	0.0	0.9999996159985194	0.9999745949315645	0.8506570348674456	0.8917948135002081	0.9007197759998659	0.8817475154455839	0.8719385548931328	0.17354687210631747	6.726487692967353E-4	0.021611997108699654	0.007597282892990553	0.007302429986166037	0.007939629136253568	1.0	0.0	1.0	0.0	0.0	1.0	0.0	0.0	0.0	0.0	0.0	0.0	0.0	0.0	0.7843646853592179	0.8095773435604369	0.005682250067916672	0.006786349916883205	0.009595408366492642	0.005861801083989149	0.010512677295829831	4.379677656739245E-4	7.838130403569048E-8	5.47565724193233E-6	5.429014588035144E-7	2.7423212706472605E-7	3.335769551554568E-8	3.840014806245182E-7	3.840014806245182E-7	2.5405068435540104E-5	0.0	0.0	0.09928022400013413	0.108205186499792	0.0	0.0	0.0	0.0	0.9783880028913003	0.0	0.0	2.519631198593648E-5	0.12803627447207463	2.1735434265618414E-6	0.0011832435050889156	0.0189947553184205	0.011530031812798353	0.6983931386333122	0.16561309082542697	7.477283259338385E-6	0.014030649778111193	8.34806722134096E-4	1.622909459908506E-5	0.0	0.0	0.0	0.8506570348674456	0.8506570348674456	0.0	0.0	0.8917948135002081	0.17354687210631747	6.726487692967353E-4	6.726487692967353E-4	0.0	0.021611997108699432	0.007302429986166148	1.752450310208944E-7	2.3443364292206534E-7	0.031092654121564908	0.010108206004746781	2.249476413854201E-5	0.001721071260347179	1.4558464968839058E-6	5.847855363061427E-6	0.006932111406953156	1.593556240209182E-5	5.399538153095795E-4	6.534282446866158E-4	0.21563493063930145	0.0	0.1903972513711276	0.0	0.0	0.8911243676333732	0.0	0.0	0.0	0.0	0.0	0.0	0.0	0.0	0.010979268915651435	0.7102592651297882	2.286645486465902E-4	0.0026739672291556174	0.003876439708599134	0.0024076016390974227	0.003328697608439232	3.821643301009168E-5	7.379590243588265E-8	2.7617046090581554E-6	5.023237215166382E-7	2.592415098887628E-7	0.0	0.7843646853592179	0.0	0.0	0.0	0.0	0.006786349916882972	0.0	0.0	0.0	0.0	5.475657241884585E-6	0.0	0.0	0.03619265898383687	1.339989984450124E-4	4.008393430722892E-4	0.005453547544514185	1.8494772374183505E-4	0.007067581820403241	2.8370298036352767E-5	1.5764647763801477E-8	8.67270574140427E-8	3.84522670879842E-7	2.5450079967682284E-7	1.785513837909661E-8
NBoG1032	11111111110111	1.0	1.0	1.0	1.0	1.0	1.0	1.0	1.0	1.0	1.0	1.0	0.0	1.0	1.0	1.0	0.9999981509195822	0.9999951991238268	0.9999967777814038	0.9999869326554884	0.9999993202490098	0.999999959910851	0.9999985714395345	0.9999969531523084	0.9984450071713616	0.9999989851176473	0.9999972641841559	0.9999783257621201	0.9996037130762204	0.0	0.0	0.0	0.0	0.0	0.0	0.0	0.0	0.0	0.0	0.0	0.0	0.0	0.0	0.0026619047241740468	0.00434154006723686	0.004360295553905713	0.008370744284700748	0.003889281802066602	0.003352802127775556	0.0021801925298017277	0.0013344177921440492	2.3894410227487395E-4	8.178827976060843E-4	1.9898277267560438E-4	8.092238257129125E-5	4.271134817601663E-6	1.8490804177575035E-6	1.8490804177575035E-6	4.800876173123705E-6	3.2222185961941115E-6	3.2222185961941115E-6	6.797509901587893E-7	1.3067344511599433E-5	1.3067344511599433E-5	3.04684769161635E-6	0.0015549928286383988	0.0	1.0148823526603405E-6	1.0148823526603405E-6	2.167423787993261E-5	4.720350580032089E-6	1.4257101474926975E-6	6.992848906094986E-9	6.209290571629503E-7	3.524237998891648E-8	1.4282718979280467E-6	2.9608534968825166E-6	3.940715565744572E-4	1.31512264516048E-7	2.6536786465794132E-6	2.10222918862729E-5	3.746971837178876E-4	0.0	0.0	0.0	0.0	0.0	0.0	0.0	0.0	0.0	0.0	0.9984450071713616	0.0	0.0	0.0	1.7685548246658875E-6	4.7980258551129204E-6	3.189122296150017E-6	1.3008522578603594E-5	6.74904221197516E-7	3.9800581374754106E-8	1.3425662707696492E-6	8.314804865321727E-7	0.0015523885250588421	9.327451551669184E-7	2.0838698504131244E-6	8.449781827878154E-8	0.0	0.0	0.0	0.0	0.0	0.0	0.0	0.0	0.0	0.0	0.0	0.0	0.0	0.0	0.001334319611668634	0.004210319337062304	0.001068504843730555	0.006031175068044365	9.703191844128866E-4	0.0026625945960394772	0.0014832127522386997	0.0013331498724312005	2.2149720761261034E-4	7.281261799261226E-4	1.9181704357007766E-4	7.815681786911912E-5	0.0026619047241739683	0.002661904724173947	0.004341540067237002	0.004360295553905441	0.004360295553905418	0.0038892818020669863	0.008370744284700766	0.008370744284700781	0.0013344177921440958	2.3894410227483847E-4	0.0	8.178827976062402E-4	8.178827976060394E-4	8.092238257127499E-5	0.003013955444209202	0.002048969868973474	6.1011323635413406E-5	0.0015497042975975539	4.3383938028787963E-4	0.0014899868761067568	6.374397855016913E-4	3.266133731178074E-6	1.8139482797695607E-4	1.0922707055192115E-4	7.375859321520269E-5	1.5202188661464549E-6
NBoG1033	12111121111111	1.0	1.0	1.0	1.0	1.0	1.0	1.0	1.0	1.0	1.0	1.0	1.0	1.0	1.0	1.0	0.999999215413144	0.9999957853267839	0.9999968054839006	0.9999936584398816	0.9999993643349485	0.9999999606058282	0.9999986338238529	0.9999969696284755	0.999999493375502	0.9999990632856067	0.9999998674759277	0.9999789625883411	0.9996046391338586	0.0	1.0	0.0	0.0	0.0	0.0	1.0	0.0	0.0	0.0	0.0	0.0	0.0	0.0	0.15380515070658496	0.08002658806782503	0.012751828919499109	0.04156129155042265	0.014555494354533405	0.011909037620394858	0.0069262212119513	0.0028499986302230607	4.7849263358523686E-4	8.25837845540911E-4	2.1664405145394028E-4	8.229264935710745E-5	5.435548919185962E-6	7.845868560654517E-7	7.845868560654517E-7	4.2146732161200634E-6	3.19451609937389E-6	3.19451609937389E-6	6.356650514819969E-7	6.341560118351112E-6	6.341560118351112E-6	3.0303715245475626E-6	5.066244980588832E-7	5.066244980588832E-7	9.367143933217508E-7	9.367143933217508E-7	2.1037411658914234E-5	4.1805270388573406E-6	1.3636822387028308E-6	6.871622333993875E-9	6.071235871172394E-7	3.486639123077428E-8	1.3659030715472211E-6	2.948220266731661E-6	3.9315841787431E-4	1.3167573382436368E-7	1.2854531181362725E-7	2.100584977192764E-5	3.7440553322050076E-4	0.0	0.0	0.0	0.0	0.0	0.0	0.0	0.0	0.0	0.0	0.0	0.0	0.0	0.0	7.504406788027286E-7	4.212179307701705E-6	3.161993549893757E-6	6.313018653986355E-6	6.311372708986449E-7	3.912109624015765E-8	1.2840248893052883E-6	8.279232574486388E-7	5.057761596131118E-7	9.32735632865243E-7	1.0096218528353997E-7	8.207873800609544E-8	0.0	0.846194064706559	0.0	0.0	0.0	0.0	0.958432366889459	0.0	0.0	0.0	0.0	0.0	0.0	0.0	0.07638021208648113	0.07616760821217394	0.001059331709332988	0.028725053715010322	0.0031603236722123258	0.007884444080720988	0.0047106265065495635	0.0028472800764594553	4.4354143456808116E-4	7.281152135996708E-4	2.0877421603554276E-4	7.87673293711121E-5	0.15380515070658485	0.0	0.08002658806782512	0.01275182891949887	0.012751828919499011	0.01455549435453362	0.0	0.041561291550422416	0.0028499986302231353	4.78492633585183E-4	4.7849263358521686E-4	8.258378455408354E-4	8.258378455408142E-4	8.229264935724796E-5	0.002601829278252427	0.0030672886902116787	2.1654006710821353E-4	0.001719259815370553	5.138668293197976E-4	0.002901633056825647	6.344104917666822E-4	3.2775867310914626E-6	1.8169283567574736E-4	1.1892141082244608E-4	7.442500337170875E-5	1.9249806116276322E-6
NBoG1034	21213101000000	1.0	1.0	1.0	1.0	1.0	1.0	1.0	0.0	1.0	0.0	0.0	0.0	0.0	0.0	0.0	0.9999996623376343	0.9999924329461956	0.9999971458798043	0.9985016901696689	0.9999909839436341	0.9999970232230364	0.9852113078745732	0.19167676331941463	9.801940479503557E-6	1.9913197151555373E-5	2.5900440996484697E-5	6.453339234040456E-4	0.0013963234363847388	1.0	0.0	1.0	0.0	1.0	0.0	0.0	0.0	0.0	0.0	0.0	0.0	0.0	0.0	0.6736028231047879	0.6881340060817326	0.04070373141396155	0.014714330115246033	0.027268024246872136	0.032228214338285155	0.022879230163372233	8.67539320705768E-4	6.767834262574792E-10	2.580552353909375E-9	9.334443838779208E-10	1.290742223237877E-8	4.606427375175928E-9	3.37662365749952E-7	3.37662365749952E-7	7.567053804458057E-6	2.8541201956997475E-6	2.8541201956997475E-6	9.016056365972733E-6	0.0	0.001498309830331065	0.0	0.0	0.0	0.0	0.0	0.0	7.504874429102847E-6	0.01478183279551778	1.1532409853876539E-6	7.493224823682973E-7	1.185122322946651E-6	0.014785752956641108	0.7935347061819432	0.19028131365494916	7.53433003131132E-6	1.2375159862187957E-5	2.5242104304545876E-6	1.2544032268468897E-6	0.0	0.0	0.0	0.0	0.0	0.0	0.9985016901696689	0.0	0.19167676331941463	9.801940479392535E-6	9.801940479503557E-6	1.991319715144435E-5	1.991319715144435E-5	6.453339234040456E-4	2.754829903947415E-7	7.077238954146328E-7	1.030584217486238E-6	0.0014900430964474604	7.22440172531822E-6	3.760817788456771E-8	1.6162678464527735E-7	8.737719192630777E-7	2.363283054829246E-5	1.836240370711728E-5	6.219576928380155E-4	7.5224391620754E-4	0.3263968392328464	0.0	0.31185842686446297	0.0	0.9592934144658427	0.0	0.0	0.0	0.0	0.0	0.0	0.0	0.0	0.0	0.017983334882723006	0.6582520116042783	0.008546930124634141	0.0029587250494269315	6.60967578743944E-4	0.01525818731074866	0.007071163233973968	1.2488200199106023E-5	2.5159180577064104E-10	1.3736995677137785E-9	8.695264815186217E-10	1.191567977842048E-8	0.0	0.6736028231047878	0.0	0.040703731413961594	0.0	0.027268024246872368	0.0	0.014714330115246204	0.0	0.0	0.0	0.0	0.0	0.0	0.032514726148884836	6.750027674631897E-4	7.141812158990614E-5	0.01550059656423463	0.005621137146842906	0.006027261912533546	2.9575351669696002E-5	1.4948236968511149E-9	1.4911426076953266E-10	3.851288415207633E-10	9.011599079436762E-10	2.289350720441513E-9
NBoG1035	10111334111110	1.0	1.0	0.0	1.0	1.0	1.0	1.0	1.0	1.0	1.0	1.0	1.0	1.0	1.0	0.0	0.9964180668048332	0.999851771542673	0.99999906547171	0.9999999870072125	0.999999989084833	0.9999999930227846	0.9999972799273974	0.9998966341063161	0.9999993020389848	0.9999981658657684	0.9999699755064589	0.9800532858595009	0.9797757965330293	0.0	0.0	0.0	0.0	0.0	1.0	1.0	1.0	0.0	0.0	0.0	0.0	0.0	0.0	0.0027480165012103708	0.011569263538442232	0.7045369977390896	0.9881091868581893	0.8944050402777404	0.7152390011155083	0.16390649835655946	0.05329725306546462	4.776948226976607E-4	8.236121629711102E-4	2.1172697072247004E-4	5.258582151212998E-5	2.9263007753632664E-5	0.003581933195166805	0.0	1.4822845732702966E-4	9.345282899317588E-7	9.345282899317588E-7	1.0915166963434748E-8	1.2992787473513794E-8	1.2992787473513794E-8	1.0336589368382937E-4	6.979610151957918E-7	6.979610151957918E-7	1.8341342315805635E-6	1.8341342315805635E-6	0.0	4.308336270512426E-6	2.548219913616341E-6	1.217052843451172E-9	1.089570012844821E-8	6.898017800719924E-9	2.719901725593138E-6	1.0143234482634772E-4	0.02012155763648205	2.9832295008716144E-5	2.9123070383846136E-5	0.01991678859891326	3.5738666077118203E-4	0.0	0.9964180668048332	0.0	0.0	0.0	0.0	0.0	0.0	0.0	0.0	0.0	0.0	0.0	0.9800532858595009	0.0034380130741102875	1.480566046380835E-4	9.287681274261353E-7	1.2973320638527255E-8	1.0835969415079988E-8	6.806338379707274E-9	7.865237450808515E-7	7.200631951152851E-7	5.057624828888006E-7	9.327110744035642E-7	9.895195522702317E-8	7.98973342994759E-5	0.0	0.0	0.0	0.0	0.0	0.10559494880709258	0.011890800149023256	0.011890800149023256	0.0	0.0	0.0	0.0	0.0	0.0	6.60379771559251E-4	0.002985687912640593	3.052920953844231E-4	0.09392587331132815	0.17921191261965075	0.5517517749833841	0.11113147452429203	0.05271486562602804	4.4353035476782463E-4	7.280970250606404E-4	2.0462002126384477E-4	3.861874804395631E-5	0.0027480165012105256	0.0	0.011569263538442287	0.7045369977390896	0.7045369977390896	0.0	0.0	0.0	0.05329725306546484	4.776948226976692E-4	4.77694822697758E-4	8.236121629710132E-4	8.236121629712394E-4	0.0	0.00946519194897032	0.15531037296911526	0.011007277869123163	2.2173506236402402E-4	4.587655273258024E-5	4.2058093684468905E-4	5.285221766611138E-4	2.0643662688038056E-6	1.7756907642490065E-4	1.1622238596868304E-4	4.7558353459318666E-5	1.5302354489906454E-5
NBoG1036	11111111112011	1.0	1.0	1.0	1.0	1.0	1.0	1.0	1.0	1.0	1.0	1.0	1.0	0.0	1.0	1.0	0.9999981509196225	0.9999951991247049	0.9999967777817951	0.9999869326566203	0.9999993202490881	0.9999999599108489	0.9999985713778788	0.9999969509402432	0.999999744449954	0.9989173658785067	0.9999953959318444	0.9999779094747021	0.9996033170236135	0.0	0.0	0.0	0.0	0.0	0.0	0.0	0.0	0.0	0.0	1.0	0.0	0.0	0.0	0.0026619114649306663	0.004341562175236846	0.004360417129232741	0.008370808511953709	0.003889389615633454	0.00335292608968063	0.002180587195350303	0.0013351753448161974	0.047250232441707785	0.0011929676410850076	0.0028507963637403044	1.7620297745180036E-4	7.510131746046866E-6	1.8490803774271815E-6	1.8490803774271815E-6	4.800875295120764E-6	3.2222182048959345E-6	3.2222182048959345E-6	6.797509119182668E-7	1.3067343379704054E-5	1.3067343379704054E-5	3.049059756831334E-6	2.55550046003139E-7	2.55550046003139E-7	0.0	0.0010826341214933448	2.2090525297911174E-5	4.720349716755982E-6	1.4257716801064468E-6	6.992849273706822E-9	6.209289856929347E-7	3.524238184159715E-8	1.4283335411050827E-6	2.963003128793931E-6	3.944653951241265E-4	4.589615641513555E-6	1.2487133960105264E-7	2.0993374042235347E-5	3.746785718187803E-4	0.0	0.0	0.0	0.0	0.0	0.0	0.0	0.0	0.0	0.0	0.0	0.9989173658785067	0.0	0.0	1.7685547990623996E-6	4.798024854092325E-6	3.189121903111978E-6	1.3008521453478723E-5	6.749041427022005E-7	3.980057102786105E-8	1.3425654930974822E-6	8.31478494445941E-7	2.410975318512601E-7	0.0010781549246772803	3.506916899989607E-6	8.612073017958235E-8	0.0	0.0	0.0	0.0	0.0	0.0	0.0	0.0	0.0	0.0	0.9527495120082462	0.0	0.0	0.0	0.001334319582041935	0.004210317671500997	0.0010685047108309907	0.00603117441526336	9.70319063725859E-4	0.0026625935427428745	0.001483211623836658	0.0013331450244238679	0.04453338418479228	3.629457393046559E-4	0.002748127446386662	1.7018102259686214E-4	0.002661911464930671	0.0026619114649307335	0.004341562175236814	0.004360417129232744	0.004360417129232555	0.0038893896156338295	0.008370808511953804	0.008370808511953582	0.0013351753448161807	0.04725023244170791	0.0	0.0	0.0011929676410850345	1.7620297745171818E-4	0.0030139707818115837	0.002049340760195956	6.101357731023245E-5	0.0015497472308484254	4.3385540793367694E-4	0.0014902565265306558	6.378015455768892E-4	5.742991713056443E-6	1.340529066031297E-4	0.0020196821579847846	7.356282188513719E-5	1.5200733709619444E-6
NBoG1037	0000(24)000000000	1.0	0.0	0.0	0.0	0.0	1.0	0.0	0.0	0.0	0.0	0.0	0.0	0.0	0.0	0.0	4.55333740092545E-5	1.265784198070108E-4	0.07230434546433162	0.008455521535944643	0.019374334529439596	0.0274385003594515	0.00265666940275866	5.18865110943012E-4	7.766708872036787E-6	1.314734640256443E-5	2.6522493385972012E-6	3.489954961244379E-6	4.842750252254113E-6	0.0	0.0	0.0	0.0	1.0	0.0	0.0	0.0	0.0	0.0	0.0	0.0	0.0	0.0	1.4323262606844803E-8	8.881376870203093E-8	0.00259841236034887	4.72544330912851E-5	1.8624822960933846E-4	3.6842628295176774E-4	4.177444427684064E-6	2.3521293361574054E-7	4.4419239799561795E-10	1.272806502479557E-9	5.175430668936213E-11	5.4114323438682186E-11	5.490127144101972E-12	0.0	0.0	0.0	0.0	0.9276956545356684	0.0	0.0	0.0	0.0	0.0	0.0	0.0	0.0	0.0	2.2778405791235024E-5	6.0821041931946596E-5	0.04486621518691425	1.0163353448289225E-4	1.1330432761580411E-5	0.024801977423792643	0.0021487043358725533	5.151027682677167E-4	7.534505195194718E-6	1.2375447569601405E-5	2.5258316258547353E-6	1.2561511454345364E-6	4.55333740092545E-5	4.55333740092545E-5	1.265784198070108E-4	0.07230434546433162	0.0	0.019374334529439596	0.008455521535944643	0.008455521535944532	5.188651109432341E-4	7.766708872036787E-6	7.766708872036787E-6	1.314734640256443E-5	1.314734640256443E-5	3.489954961244379E-6	1.0382345158899131E-4	0.002590912024883596	3.7008203412902674E-7	0.011020446527977845	0.008075496262773485	2.0146467099801946E-5	1.0900044056905145E-5	1.0804075769588195E-6	2.4200456617551325E-6	1.8803505056341763E-6	3.3635372485019133E-6	2.6089464364442705E-6	0.0	0.0	0.0	0.0	0.06970593310398275	0.0	0.0	0.0	0.0	0.0	0.0	0.0	0.0	0.0	7.62343614233371E-9	5.878174891338447E-8	0.00121100613387299	1.2549996438134107E-5	3.264400002020326E-6	6.348016601231854E-5	1.2908947812889933E-6	3.3854536705832175E-9	2.576385586307397E-11	1.4067150380040983E-10	4.702405670391349E-12	4.1326231943140604E-11	0.0	0.0	0.0	0.0	0.0	0.0	0.0	0.0	0.0	0.0	0.0	0.0	0.0	0.0	2.617516865393224E-8	2.010803383439425E-7	1.5192944096957568E-7	9.101770075994326E-5	1.5311652029529422E-4	7.837767076642187E-7	8.151903514987856E-8	4.0630125831616505E-12	8.267475860437749E-12	2.1353115144856248E-11	3.778089635658793E-12	2.728495992702852E-12
NBoG1038	000(13)0071000010	1.0	0.0	0.0	0.0	1.0	0.0	0.0	1.0	1.0	0.0	0.0	0.0	0.0	1.0	0.0	5.304758142737898E-4	0.00282315974644054	0.9820214456779468	0.9997780902685319	0.9824055844818942	0.9815851988308404	0.11028247402785929	0.022655388554097544	2.9438119212776837E-4	0.03030610804617906	0.0032765564732977204	0.0017385331372253843	0.0017913078223850132	0.0	0.0	0.0	1.0	0.0	0.0	1.0	0.0	0.0	0.0	0.0	0.0	0.0	0.0	2.9078024097730845E-7	3.6084668983259877E-6	0.19343392667013493	0.2832402228163723	0.17696111104548107	0.17464497949265245	0.0017954464520208435	7.781583942986087E-5	3.367406272260839E-8	6.1724317335781764E-6	1.8618278584082645E-7	6.652315094981577E-8	9.064746732097631E-9	0.0	0.0	0.0	0.017978554322053187	0.0	0.0	2.219097314680726E-4	2.219097314680726E-4	0.0	0.0	0.0	0.0	0.9696938919538209	0.0	2.2716974191649975E-5	5.425769170419592E-5	4.574244018530453E-4	0.01737382534398775	8.978110508224384E-4	0.8713031118782003	0.08763755872678491	0.020876372865303083	7.5098378815585676E-6	0.02703309060527259	0.00160756058297018	3.0164177496461164E-5	5.304758142737898E-4	5.304758142737898E-4	0.00282315974644054	0.0	0.9820214456779468	0.9824055844818942	0.0	0.0	0.022655388554097322	2.943811921279904E-4	2.943811921279904E-4	0.03030610804617928	0.0	0.0017385331372253843	0.0023154009063584002	0.10751357197312295	2.1177554746662497E-5	1.3195573500056172E-6	7.742539976868593E-5	3.870752191340032E-7	1.0473253023168816E-5	1.2292133590552368E-5	0.0029896851190515106	3.539032391253194E-6	6.953724689784391E-5	8.293886265609007E-5	0.0	0.0	0.0	0.7885875190078119	0.0	0.0	0.7165378674521596	0.0	0.0	0.0	0.0	0.0	0.0	0.0	1.6993229564743032E-7	2.4041758902478056E-6	0.01891974653549649	0.10909579487015328	0.005655766670548078	0.030891789559298652	5.809431725048597E-4	1.130465890109307E-5	3.182716567584986E-8	1.1925498446670774E-6	1.2406382402632892E-7	6.189640174216926E-8	0.0	0.0	0.0	0.0	0.0	0.0	0.0	0.28324022281637223	0.0	0.0	0.0	0.0	6.172431733839266E-6	0.0	1.0635756107022925E-6	8.657840595912596E-5	1.3620377505186147E-4	0.004059763590713167	0.0033426290926925526	2.401726328411921E-5	3.7888742400295293E-6	3.6571649351095013E-9	2.9742147762973106E-8	1.3190816125126112E-7	6.28487871392031E-8	4.86631804858013E-9
NBoG1039	11111111112111	1.0	1.0	1.0	1.0	1.0	1.0	1.0	1.0	1.0	1.0	1.0	1.0	1.0	1.0	1.0	0.9999981509196415	0.9999951991253572	0.9999967777819494	0.9999869326569755	0.9999993202491172	0.9999999599108865	0.9999985715479648	0.9999969569582162	0.9999997586925716	0.9999990657419799	0.9999998712544433	0.9999789848723705	0.9996043935914364	0.0	0.0	0.0	0.0	0.0	0.0	0.0	0.0	0.0	0.0	1.0	0.0	0.0	0.0	0.0026619135781108527	0.004341569105939969	0.004360455240303263	0.008370828645720252	0.0038894234127079264	0.0033529649488882596	0.002180710913170625	0.001335412809037706	0.04800267900987376	0.002385216057287365	0.003679081714041965	2.0596849139886686E-4	8.521995606303179E-6	1.8490803584611289E-6	1.8490803584611289E-6	4.80087464287372E-6	3.222218050652015E-6	3.222218050652015E-6	6.797508827668174E-7	1.3067343024480733E-5	1.3067343024480733E-5	3.043041783828631E-6	2.413074283575533E-7	2.413074283575533E-7	9.34258020044365E-7	9.34258020044365E-7	2.1015127629557325E-5	4.720349075449145E-6	1.4256019335153288E-6	6.992842716248034E-9	6.209289590640923E-7	3.524234879348507E-8	1.4281634895091891E-6	2.9571550069930854E-6	3.933948456503785E-4	1.2834141476175522E-7	1.248802383278745E-7	2.0984447512667485E-5	3.746732091866943E-4	0.0	0.0	0.0	0.0	0.0	0.0	0.0	0.0	0.0	0.0	0.0	0.0	0.0	0.0	1.7685547910365542E-6	4.7980245412072245E-6	3.18912177990371E-6	1.3008521100778008E-5	6.749041180957496E-7	3.98005677919179E-8	1.3425652583462788E-6	8.314788705374426E-7	2.4090328642977637E-7	9.303927016827074E-7	9.80654397996926E-8	8.192825258192138E-8	0.0	0.0	0.0	0.0	0.0	0.0	0.0	0.0	0.0	0.0	0.9519970796826979	0.0	0.0	0.0	0.001334319572754695	0.00421031715018807	0.0010685046691700337	0.00603117421063125	9.703190258930328E-4	0.0026625932130662166	0.0014832112800930853	0.0013331451107184374	0.04449659208014147	7.255936161892178E-4	0.003546577987983894	1.9892924090425198E-4	0.0026619135781107903	0.0026619135781108284	0.00434156910593991	0.004360455240302883	0.004360455240303124	0.003889423412708125	0.008370828645720354	0.00837082864572037	0.0013354128090377524	0.04800267900987396	0.0	0.002385216057287463	0.002385216057287617	2.0596849139868645E-4	0.0030139755900425945	0.002049457025360614	6.1014283785281836E-5	0.0015497606894358431	4.3386043223218244E-4	0.0014903410552379076	6.379149438131497E-4	6.516763065831174E-6	1.7299769345493734E-4	0.0020194583758062776	7.350204655676731E-5	1.5200297510919017E-6
NBoG1040	00000(22)00000000	1.0	0.0	0.0	0.0	0.0	0.0	1.0	0.0	0.0	0.0	0.0	0.0	0.0	0.0	0.0	4.577543197648026E-5	1.2792479129530854E-4	0.027037146996108707	0.029781542487587798	0.06791052543888687	0.027999915508264417	0.0027111427585452264	5.292888822588937E-4	7.766819429266825E-6	1.314771393645664E-5	2.6535122253923404E-6	3.5248212081340213E-6	4.918338341375339E-6	0.0	0.0	0.0	0.0	0.0	1.0	0.0	0.0	0.0	0.0	0.0	0.0	0.0	0.0	1.4446336581867348E-8	9.010959274778044E-8	3.629560623869092E-4	4.729491298116652E-4	0.002272758934532604	3.8215930702678244E-4	4.320348359148317E-6	2.42113030334023E-7	4.4420451046850787E-10	1.2728772140351322E-9	5.180178765696881E-11	5.478169413331851E-11	5.596278717432508E-12	0.0	0.0	0.0	0.0	0.0	0.9320894745611131	0.0	0.0	0.0	0.0	0.0	0.0	0.0	0.0	2.2778375119325567E-5	6.081771998023289E-5	1.7865877425138343E-5	9.660316988391315E-5	0.03991372297815021	0.025308907587187623	0.0021927533249995745	5.254509402267127E-4	7.534505185979867E-6	1.237544755394726E-5	2.525831537703027E-6	1.2561510502884232E-6	4.577543197648026E-5	4.577543197648026E-5	1.2792479129530854E-4	0.027037146996108707	0.027037146996108707	0.0	0.029781542487587798	0.029781542487587687	5.292888822588937E-4	7.766819429266825E-6	7.766819429266825E-6	1.3147713936345617E-5	1.3147713936345617E-5	3.5248212081340213E-6	1.0492773443815384E-4	0.0026440356872301507	9.806343895808478E-4	0.038225586121182986	3.113047527758539E-6	2.013483746843292E-5	1.0899448713241888E-5	1.0803963091943203E-6	2.421197982105383E-6	1.8812458428829615E-6	3.397140520444708E-6	2.649668183529741E-6	0.0	0.0	0.0	0.0	0.0	0.06563776650435427	0.0	0.0	0.0	0.0	0.0	0.0	0.0	0.0	7.704502869916115E-9	5.998576348849396E-8	7.2100750735481145E-6	4.29304789943601E-5	0.0010919447735873251	6.58488636612373E-5	1.3350574076220205E-6	3.4847720991213257E-9	2.5776123278613547E-11	1.407384842944355E-10	4.749384683318909E-12	4.197127244648676E-11	0.0	0.0	0.0	0.0	0.0	0.0	0.0	0.0	0.0	0.0	0.0	0.0	0.0	0.0	2.655708446405867E-8	2.0796003501617564E-7	2.5938467155422057E-5	0.0011081791751648606	1.3046613130964857E-6	7.996340891929254E-7	8.318877292154776E-8	4.1446195920721095E-12	8.275120530987249E-12	2.1372859612874784E-11	3.824704162262336E-12	2.7813447557119385E-12
NBoG1041	11111111111111	1.0	1.0	1.0	1.0	1.0	1.0	1.0	1.0	1.0	1.0	1.0	1.0	1.0	1.0	1.0	0.9999981509195858	0.9999951991240281	0.9999967777814229	0.9999869326554968	0.9999993202490128	0.9999999599108708	0.9999985715370246	0.9999969566064352	0.9999994933753242	0.9999990632848224	0.9999998674513895	0.9999789462585637	0.9996043310435769	0.0	0.0	0.0	0.0	0.0	0.0	0.0	0.0	0.0	0.0	0.0	0.0	0.0	0.0	0.0026619047727087786	0.004341540226418417	0.00436029642826441	0.00837074474661692	0.0038892825774520245	0.0033528030192985225	0.0021801953678103336	0.0013344232346428342	4.784813037436164E-4	8.258061325576715E-4	2.1657363628135862E-4	8.155456590575039E-5	4.2926264084419685E-6	1.8490804141980154E-6	1.8490804141980154E-6	4.800875971879849E-6	3.2222185770514587E-6	3.2222185770514587E-6	6.79750987204881E-7	1.3067344503252054E-5	1.3067344503252054E-5	3.043393564819128E-6	5.066246758023606E-7	5.066246758023606E-7	9.367151776588549E-7	9.367151776588549E-7	2.1053741436353014E-5	4.720350382163717E-6	1.4256128518496377E-6	6.9928454587164386E-9	6.209290544646571E-7	3.524236261490678E-8	1.4281744274618248E-6	2.957496859320892E-6	3.9345704384773604E-4	1.3170011505781205E-7	1.2856911341446133E-7	2.1022155050221827E-5	3.7469729377660553E-4	0.0	0.0	0.0	0.0	0.0	0.0	0.0	0.0	0.0	0.0	0.0	0.0	0.0	0.0	1.7685548244818833E-6	4.798025848385127E-6	3.1891222933233857E-6	1.300852257051183E-5	6.749042206329983E-7	3.980058130425414E-8	1.3425662698461239E-6	8.314809895329484E-7	5.057761802772467E-7	9.327356804903903E-7	1.0096222445174046E-7	8.207878993635051E-8	0.0	0.0	0.0	0.0	0.0	0.0	0.0	0.0	0.0	0.0	0.0	0.0	0.0	0.0	0.0013343196114553953	0.004210319325498391	0.0010685048427746663	0.006031175063349704	9.703191835450194E-4	0.002662594588726343	0.001483212749285638	0.001333150667941417	4.4354146579581277E-4	7.281152648633756E-4	2.08774366734659E-4	7.876739515497188E-5	0.0026619047727088987	0.00266190477270872	0.004341540226418497	0.0043602964282643125	0.004360296428264356	0.0038892825774522587	0.00837074474661679	0.00837074474661678	0.0013344232346430584	4.7848130374356166E-4	4.784813037435775E-4	8.258061325574739E-4	8.258061325576054E-4	8.15545659057235E-5	0.003013955554642511	0.0020489725360244453	6.1011339843721485E-5	0.001549704606370044	4.3383949555755413E-4	0.0014899888151490579	6.374423845431455E-4	3.282568330793817E-6	1.8163378159281347E-4	1.1888275992343087E-4	7.375748752820005E-5	1.520218848251686E-6
NBoG1042	11111111111111	1.0	1.0	1.0	1.0	1.0	1.0	1.0	1.0	1.0	1.0	1.0	1.0	1.0	1.0	1.0	0.9999981509195858	0.9999951991240281	0.9999967777814229	0.9999869326554968	0.9999993202490128	0.9999999599108708	0.9999985715370246	0.9999969566064352	0.9999994933753242	0.9999990632848224	0.9999998674513895	0.9999789462585637	0.9996043310435769	0.0	0.0	0.0	0.0	0.0	0.0	0.0	0.0	0.0	0.0	0.0	0.0	0.0	0.0	0.0026619047727087786	0.004341540226418417	0.00436029642826441	0.00837074474661692	0.0038892825774520245	0.0033528030192985225	0.0021801953678103336	0.0013344232346428342	4.784813037436164E-4	8.258061325576715E-4	2.1657363628135862E-4	8.155456590575039E-5	4.2926264084419685E-6	1.8490804141980154E-6	1.8490804141980154E-6	4.800875971879849E-6	3.2222185770514587E-6	3.2222185770514587E-6	6.79750987204881E-7	1.3067344503252054E-5	1.3067344503252054E-5	3.043393564819128E-6	5.066246758023606E-7	5.066246758023606E-7	9.367151776588549E-7	9.367151776588549E-7	2.1053741436353014E-5	4.720350382163717E-6	1.4256128518496377E-6	6.9928454587164386E-9	6.209290544646571E-7	3.524236261490678E-8	1.4281744274618248E-6	2.957496859320892E-6	3.9345704384773604E-4	1.3170011505781205E-7	1.2856911341446133E-7	2.1022155050221827E-5	3.7469729377660553E-4	0.0	0.0	0.0	0.0	0.0	0.0	0.0	0.0	0.0	0.0	0.0	0.0	0.0	0.0	1.7685548244818833E-6	4.798025848385127E-6	3.1891222933233857E-6	1.300852257051183E-5	6.749042206329983E-7	3.980058130425414E-8	1.3425662698461239E-6	8.314809895329484E-7	5.057761802772467E-7	9.327356804903903E-7	1.0096222445174046E-7	8.207878993635051E-8	0.0	0.0	0.0	0.0	0.0	0.0	0.0	0.0	0.0	0.0	0.0	0.0	0.0	0.0	0.0013343196114553953	0.004210319325498391	0.0010685048427746663	0.006031175063349704	9.703191835450194E-4	0.002662594588726343	0.001483212749285638	0.001333150667941417	4.4354146579581277E-4	7.281152648633756E-4	2.08774366734659E-4	7.876739515497188E-5	0.0026619047727088987	0.00266190477270872	0.004341540226418497	0.0043602964282643125	0.004360296428264356	0.0038892825774522587	0.00837074474661679	0.00837074474661678	0.0013344232346430584	4.7848130374356166E-4	4.784813037435775E-4	8.258061325574739E-4	8.258061325576054E-4	8.15545659057235E-5	0.003013955554642511	0.0020489725360244453	6.1011339843721485E-5	0.001549704606370044	4.3383949555755413E-4	0.0014899888151490579	6.374423845431455E-4	3.282568330793817E-6	1.8163378159281347E-4	1.1888275992343087E-4	7.375748752820005E-5	1.520218848251686E-6
NBoG1043	10111111100110	1.0	1.0	0.0	1.0	1.0	1.0	1.0	1.0	1.0	1.0	0.0	0.0	1.0	1.0	0.0	0.9963858000804903	0.9998350935877408	0.999996769924286	0.9999869322247484	0.9999993190922276	0.9999999505334952	0.9999521544886781	0.9984536454076761	0.06456902307413503	0.9921164344057052	0.7374380625869712	0.7231964020723762	0.7240045216343882	0.0	0.0	0.0	0.0	0.0	0.0	0.0	0.0	0.0	0.0	0.0	0.0	0.0	0.0	0.0013268028580507574	0.0036695908534445376	0.004324566621909276	0.008351869166128623	0.0038575973043326606	0.0033163718138540244	0.0020643929594961197	0.0011439625867568637	7.711281717670548E-6	6.619579741335979E-4	7.137050824290725E-5	2.7967400534012476E-5	2.048881736826935E-6	0.0036141999195097563	0.0	1.6490641225916779E-4	3.2300757139695564E-6	3.2300757139695564E-6	6.809077724016602E-7	1.3067775251547696E-5	1.3067775251547696E-5	0.0015463545923238952	0.0	0.0	0.007883565594294853	0.007883565594294853	0.0	4.7930895995818294E-6	4.482265826754698E-5	8.628564155771441E-9	6.219857377971939E-7	4.348601561681035E-8	4.783584658347523E-5	0.0014999375880691648	0.2744497271288892	1.9782795284140064E-6	0.254679059713394	0.015083932637093567	2.7099508253841664E-4	0.0	0.9963858000804903	0.0	0.0	0.0	0.0	0.0	0.0	0.0	0.06456902307413503	0.06456902307413515	0.0	0.0	0.7231964020723762	0.0034540865968501703	1.6188355920483257E-4	3.1892377733699493E-6	1.300885321694323E-5	6.749272832630922E-7	3.980176634840585E-8	1.4285070671517564E-6	6.033556013578835E-7	0.6728710177923645	6.878946599911395E-7	8.422721224986551E-4	0.0010791146445504607	0.0	0.0	0.0	0.0	0.0	0.0	0.0	0.0	0.0	0.0	0.0	0.0	0.0	0.0	6.656472636141099E-4	0.003563466424270735	0.0010685438905957477	0.006031366902047719	9.70354643234449E-4	0.002662779737736292	0.0014683002640402713	9.612046109943792E-4	7.162893626575042E-6	5.370043164610289E-4	6.935082336740306E-5	2.7012591962775793E-5	0.0013268028580506683	0.0	0.003669590853444457	0.004324566621909097	0.004324566621909085	0.0038575973043330648	0.008351869166128682	0.008351869166128716	0.0011439625867566807	0.0	0.0	6.619579741334993E-4	6.619579741336847E-4	0.0	0.0030032191052150143	0.0019581893499547817	6.0348990513319456E-5	0.0015370868384455422	4.291290285319974E-4	0.0014108647517650323	5.48974209754331E-4	1.5684580303646357E-6	1.1401303564092532E-5	3.917780689982137E-5	2.665632303656421E-5	1.098316424764403E-6
NBoG1044	11111011121110	1.0	1.0	1.0	1.0	1.0	1.0	0.0	1.0	1.0	1.0	1.0	1.0	1.0	1.0	0.0	0.9999981507793962	0.999995191936733	0.9999961058030291	0.9999772662234668	0.9998878309486686	0.9999991515311274	0.9999953463410264	0.9998834428274896	0.9999996828691758	0.9999981978721434	0.9999708849864054	0.9795891811439497	0.9793016910947026	0.0	0.0	0.0	0.0	0.0	0.0	0.0	0.0	0.0	1.0	0.0	0.0	0.0	0.0	0.0026567320105331804	0.004324574744739573	0.0029346666474203698	0.0072166848508159465	0.001952245090494964	0.0018991741860928668	0.0018773825533965338	0.0012276251720649833	0.09843352851171971	0.003953083636345833	0.007160409347307439	1.6579950958872658E-4	7.009981038863522E-6	1.8492206037154355E-6	1.8492206037154355E-6	4.808063266948935E-6	3.894196970865585E-6	3.894196970865585E-6	0.0	2.27337765331927E-5	2.27337765331927E-5	1.1655717251030761E-4	3.171308241498296E-7	3.171308241498296E-7	1.8021278565691031E-6	1.8021278565691031E-6	0.0	4.727417123988501E-6	4.6443738167536135E-6	1.4800051342385006E-7	1.0246255510386177E-4	3.5867969236400656E-8	4.634174637420072E-6	1.1325249187719809E-4	0.020582566591917657	2.9025998016324606E-5	2.82408956867882E-5	0.020381797237173413	3.6705849889615005E-4	0.0	0.0	0.0	0.0	0.0	0.9998878309486686	0.0	0.0	0.0	0.0	0.0	0.0	0.0	0.9795891811439497	1.7685744607550013E-6	4.798778110101318E-6	3.1937286117270843E-6	1.3027280305685444E-5	1.1135645042804307E-4	8.289845363811923E-7	1.348978340491706E-6	8.148591305012472E-7	2.2811524592568056E-7	9.280099488085495E-7	9.339471766483111E-8	7.956844964898332E-5	0.0	0.0	0.0	0.0	0.0	0.0	0.0	0.0	0.0	0.9015661543574561	0.0	0.0	0.0	0.0	0.0013343423380178206	0.0042115834428664185	0.0010700624107459757	0.006042228260570309	4.874505658055173E-4	0.0015092739281950215	0.001281132512878152	0.0012133102885449523	0.09143093015320593	7.230371490508534E-4	0.006957829802601913	1.6022385830929059E-4	0.0026567320105331345	0.0026567320105332567	0.004324574744739629	0.002934666647420323	0.002934666647420323	0.0	0.007216684850815804	0.007216684850815792	0.0012276251720654023	0.0	0.09843352851171974	0.003953083636345976	0.003953083636345976	0.0	0.0030021855768799727	0.0017643968157887752	3.4569973414530344E-5	7.780942093003996E-4	4.3435543210278767E-4	0.0014874851834307484	6.314473799063419E-4	5.451790194927245E-6	1.592118674990505E-4	0.003930371311528233	3.5871758419173325E-5	1.464302179595691E-6
NBoG1045	11111222101220	1.0	1.0	1.0	1.0	1.0	1.0	1.0	1.0	1.0	1.0	0.0	1.0	1.0	1.0	0.0	0.999998159943882	0.9999954096955329	0.999998105818577	0.999999230878217	0.9999998922244439	0.9999999807317242	0.9999965229982446	0.9998905035289516	0.9960024102132972	0.9999971188474382	0.9992200862154849	0.9798447234884863	0.9795626510444476	0.0	0.0	0.0	0.0	0.0	1.0	1.0	1.0	0.0	0.0	0.0	1.0	1.0	0.0	0.00410791941994193	0.009084085004042453	0.40984308751844734	0.7661449608948784	0.5544008984969262	0.4167779906135518	0.08682852881047298	0.028319691731925833	0.0069542546758567525	0.7182062811903801	0.07704789005842005	0.0016590446978982376	2.878068676124279E-4	1.8400561180345922E-6	1.8400561180345922E-6	4.590304467099735E-6	1.894181422998388E-6	1.894181422998388E-6	1.0777555614381185E-7	7.691217830248498E-7	7.691217830248498E-7	1.0949647104837123E-4	0.0	0.003997589786702821	2.881152561707152E-6	2.881152561707152E-6	0.0	4.5133108150339715E-6	3.4700643096699866E-6	3.3610127472370375E-9	1.0604261722652429E-7	1.8487489493105407E-8	3.4765589085887225E-6	1.0702650292446878E-4	0.020328617026534677	1.7652288193950312E-5	7.770983539520985E-4	0.01937789940733136	3.6174374825900454E-4	0.0	0.0	0.0	0.0	0.0	0.0	0.0	0.0	0.0	0.9960024102132972	0.0	0.0	0.0	0.9798447234884863	1.7630624659688287E-6	4.583367021351854E-6	1.8782741600461412E-6	7.673888441075623E-7	1.0699476993743343E-7	1.8825428870339054E-8	1.0070336315154127E-6	7.645420306926225E-7	0.003235328290381595	6.572199862914942E-8	2.5366803327678007E-6	7.967130422041613E-5	0.0	0.0	0.0	0.0	0.0	0.44559899372751766	0.2338542699833386	0.2338542699833386	0.0	0.0	0.0	0.28179083765705815	0.28179083765705815	0.0	0.0013279641991304622	0.003853134944373198	6.252719596347946E-4	0.2141214219475113	0.13781694930761837	0.330819968191276	0.05908757078273025	0.02777675859947727	2.0390802769568736E-4	0.6407747247924356	0.07465877699006246	0.0013795362109493654	0.004107919419941911	0.0041079194199419924	0.009084085004042576	0.40984308751844745	0.4098430875184473	0.0	0.0	0.0	0.028319691731926114	0.0	0.006954254675856815	0.0	0.0	0.0	0.00630412721531973	0.08159738918006572	0.007560162948605247	0.0023773890778795146	1.9404387627028653E-4	8.712747859822346E-4	5.820883463963536E-4	3.723277636501801E-5	0.07017854322853331	2.9959821564918522E-5	3.873329929116905E-5	8.553028126792234E-6
NBoG1046	11111111122111	1.0	1.0	1.0	1.0	1.0	1.0	1.0	1.0	1.0	1.0	1.0	1.0	1.0	1.0	1.0	0.9999981509206649	0.9999951991497592	0.9999967777916149	0.9999869326841282	0.9999993202510349	0.9999999599111752	0.9999985717485503	0.9999969634070812	0.9999999898820366	0.9999991106245417	0.9999999332924435	0.9999796920152316	0.9996055402101445	0.0	0.0	0.0	0.0	0.0	0.0	0.0	0.0	0.0	1.0	1.0	0.0	0.0	0.0	0.002662075259576957	0.004342099380812092	0.004363371287011808	0.008372369169390215	0.0038920093765208996	0.0033559382389001247	0.002190177162496365	0.0013535830005717564	0.9201719217271315	0.031018138778908133	0.06725460304096686	0.0024904085280244015	8.618008111127562E-5	1.8490793350512564E-6	1.8490793350512564E-6	4.800850240749287E-6	3.2222083851530704E-6	3.2222083851530704E-6	6.797489651216839E-7	1.3067315871840513E-5	1.3067315871840513E-5	3.0365929187430277E-6	1.011796333986639E-8	1.011796333986639E-8	8.89375458299557E-7	8.89375458299557E-7	2.03079847683735E-5	4.7203250826240715E-6	1.4254017482435988E-6	6.992792370422928E-9	6.209272073614807E-7	3.5242095061891175E-8	1.4279629445397268E-6	2.9508881546026063E-6	3.92254636897532E-4	6.669061085611143E-8	6.470480038017619E-8	2.0292088331390526E-5	3.742309765170854E-4	0.0	0.0	0.0	0.0	0.0	0.0	0.0	0.0	0.0	0.0	0.0	0.0	0.0	0.0	1.7685541769260411E-6	4.798000539298562E-6	3.1891123526854085E-6	1.300849411408031E-5	6.749022353454902E-7	3.9800319683488274E-8	1.3425466855539018E-6	8.314399607908229E-7	1.0101017764518038E-8	8.873727022482734E-7	5.0811119448488116E-8	7.917142997471176E-8	0.0	0.0	0.0	0.0	0.0	0.0	0.0	0.0	0.0	0.07982806815490516	0.07982806815490516	0.0	0.0	0.0	0.001334318862142466	0.004210277207961159	0.0010685014815079805	0.006031158553336085	9.703161311476915E-4	0.0026625679537095317	0.0014831843033178893	0.0013330430685923734	0.8529317689348394	6.792933202498019E-4	0.06483232480990407	0.0024052941899344047	0.0026620752595769453	0.002662075259577118	0.004342099380812109	0.004363371287011532	0.004363371287011447	0.003892009376521041	0.008372369169390256	0.008372369169390229	0.0013535830005722642	0.0	0.0	0.031018138778908168	0.031018138778908064	0.00249040852802407	0.003014343472494047	0.0020583530356949238	6.106833933990763E-5	0.0015507904655206088	4.3424486355537323E-4	0.0014968087547980037	6.465918987521678E-4	6.590182944316258E-5	1.4506422297384346E-5	0.03691574037482916	6.881186401950656E-5	1.5165576212661601E-6
NBoG1047	11111111112110	1.0	1.0	1.0	1.0	1.0	1.0	1.0	1.0	1.0	1.0	1.0	1.0	1.0	1.0	0.0	0.9999981508117064	0.9999951927196288	0.9999967772392161	0.9999869326282862	0.9999993201692319	0.9999999592626927	0.9999953630059912	0.9998832706895285	0.9999996650715662	0.9999981704484723	0.9999700523304617	0.9795523866918034	0.9792650631902757	0.0	0.0	0.0	0.0	0.0	0.0	0.0	0.0	0.0	0.0	1.0	0.0	0.0	0.0	0.002661781280796749	0.004341135208871694	0.004358102054213053	0.008369585490304865	0.0038873366026065392	0.0033505655681456137	0.0021730846523566605	0.0013209382620311683	0.04790810902093057	0.002338634755813973	0.003575685331275835	1.0093945130307258E-4	4.920587968637591E-6	1.8491882935718726E-6	1.8491882935718726E-6	4.807280371261659E-6	3.2227607838922908E-6	3.2227607838922908E-6	6.798307681459215E-7	1.3067371713829446E-5	1.3067371713829446E-5	1.1672931047148287E-4	3.3492843381177507E-7	3.3492843381177507E-7	1.8295515277507368E-6	1.8295515277507368E-6	0.0	4.726647359891642E-6	4.627742102468326E-6	7.105908754611887E-9	6.210019315993977E-7	3.5812176104409437E-8	4.636057341275127E-6	1.1343474373503219E-4	0.020619022061466537	2.9853661564649017E-5	2.904855286248591E-5	0.020417761709030823	3.670392785309791E-4	0.0	0.0	0.0	0.0	0.0	0.0	0.0	0.0	0.0	0.0	0.0	0.0	0.0	0.9795523866918034	1.768555282201855E-6	4.798028464983844E-6	3.189129385389799E-6	1.3008542877282922E-5	6.749056369932271E-7	3.980063978608995E-8	1.3424272722954568E-6	8.145622137018861E-7	2.409204601710441E-7	9.304348519468961E-7	9.60703725832596E-8	7.971577700319199E-5	0.0	0.0	0.0	0.0	0.0	0.0	0.0	0.0	0.0	0.0	0.9520915560506357	0.0	0.0	0.0	0.001334320145654804	0.004210335790862029	0.0010685072408497204	0.006031186845214546	9.703213612596026E-4	0.0026626050013781643	0.0014830639309277103	0.001306023672494006	0.04449987811633001	7.256472006720298E-4	0.003474489595304956	9.748978495501055E-5	0.0026617812807967424	0.0026617812807967663	0.004341135208871958	0.004358102054212824	0.004358102054212897	0.0038873366026069807	0.008369585490304943	0.00836958549030488	0.0013209382620312823	0.04790810902093065	0.0	0.002338634755813802	0.002338634755814001	0.0	0.0030136745676779065	0.002042290092735804	6.09706609430039E-5	0.001548929675007987	4.3355019734017957E-4	0.0014851302485162203	6.310013958367862E-4	3.762770007151772E-6	1.6813619746340938E-4	0.0019627074402661015	3.6021668775371006E-5	1.489133348433594E-6
NBoG1048	11111111011111	1.0	1.0	1.0	1.0	1.0	1.0	1.0	1.0	1.0	0.0	1.0	1.0	1.0	1.0	1.0	0.9999981486514592	0.9999950652483075	0.9999967662853614	0.9999869315103536	0.9999993185469123	0.9999999464080183	0.9999317575540813	0.997629591661069	0.9999994925000146	0.9999990591794021	0.9999997307053778	0.9998877927956794	0.9978845507857047	0.0	0.0	0.0	0.0	0.0	0.0	0.0	0.0	0.0	0.0	0.0	0.0	0.0	0.0	0.002655888555842645	0.004321808588281906	0.004252470460827662	0.00831378178886999	0.003793662287707278	0.0032428603386561727	0.001830409137899336	6.663549790254519E-4	4.7847358633390513E-4	8.257845650623263E-4	2.1652586149911723E-4	8.115367205008273E-5	3.782315877720599E-6	1.8513485407494794E-6	1.8513485407494794E-6	4.93475169251386E-6	3.2337146386712135E-6	3.2337146386712135E-6	6.814530877786405E-7	1.306848964643131E-5	1.306848964643131E-5	0.0	5.074999853908649E-7	5.074999853908649E-7	9.408205978492228E-7	9.408205978492228E-7	1.1220720432063724E-4	4.851980591475238E-6	6.810628600296529E-5	9.348181254090502E-9	6.224838645638878E-7	4.711272335296308E-8	6.822866102296844E-5	0.0023035059608247205	3.926565810801776E-4	2.675707619467615E-7	2.6120960960456225E-7	1.120388627413941E-4	0.002003323947585219	0.0	0.0	0.0	0.0	0.0	0.0	0.0	0.0	0.997629591661069	0.0	0.0	0.0	0.0	0.0	1.7685774397108575E-6	4.798591776710985E-6	3.189470838210675E-6	1.3009520423216557E-5	6.749738294169746E-7	3.9807085914900825E-8	1.3400678124979103E-6	6.476157057158755E-4	5.057761251340725E-7	9.327355852502311E-7	1.0095304296041046E-7	8.193761056308449E-8	0.0	0.0	0.0	0.0	0.0	0.0	0.0	0.0	0.0	0.0	0.0	0.0	0.0	0.0	0.001334345875285737	0.0042115133338955805	0.0010686226977828916	0.006031754007863379	9.704262087738759E-4	0.002663349676417352	0.0014806889552804693	6.657196145710156E-4	4.4354142632488077E-4	7.281152000682061E-4	2.0875541798021243E-4	7.863191855456951E-5	0.002655888555842677	0.0026558885558427793	0.00432180858828211	0.004252470460827534	0.004252470460827579	0.0037936622877073898	0.008313781788870036	0.008313781788870073	0.0	4.7847358633389077E-4	4.784735863338406E-4	8.257845650622257E-4	8.257845650623996E-4	8.115367204994503E-5	0.003000266497589763	0.0017202537885996723	5.901248611071626E-5	0.0015116264734872675	4.1962414048533756E-4	0.0012509895868754054	3.183460429315695E-4	3.2769828028132806E-6	1.8159371490360677E-4	1.1885653616481681E-4	7.339492264466935E-5	1.3394942509381376E-6
NBoG1049	21122221000000	1.0	1.0	1.0	1.0	1.0	1.0	1.0	1.0	1.0	0.0	0.0	0.0	0.0	0.0	0.0	0.9999989660722621	0.9999671019277485	0.9999992467807175	0.9999969007982692	0.9999998121132321	0.9999992740116129	0.9845904989873268	0.2011083904032397	9.925556540779645E-6	2.032414180930253E-5	2.7312489527586692E-5	6.843166224669295E-4	0.0014808314323883076	1.0	0.0	0.0	1.0	1.0	1.0	1.0	0.0	0.0	0.0	0.0	0.0	0.0	0.0	0.13823887876661445	0.09002633326401288	0.5543687204907555	0.49882368751080275	0.5503820443224107	0.5446839289930376	0.08457686722716107	0.0031270872319155985	6.909272877579132E-10	2.660168548541421E-9	9.891963952228793E-10	1.5364986443106368E-8	1.2767455722425408E-8	1.0339277378572773E-6	1.0339277378572773E-6	3.289807225143122E-5	7.532192825516659E-7	7.532192825516659E-7	1.8788676787879678E-7	3.0992017308539926E-6	3.0992017308539926E-6	0.0	0.0	0.0	0.0	0.0	0.0	3.262774490397937E-5	0.015380658391405396	3.327919618717563E-7	1.7945062139328561E-7	6.819653108963676E-7	0.015408781226915039	0.7834822769957411	0.19962842254747937	7.53431939226612E-6	1.2375142387388571E-5	2.524111966328846E-6	1.2542970715401225E-6	0.0	0.0	0.0	0.0	0.0	0.0	0.0	0.0	0.2011083904032397	9.925556540779645E-6	9.925556540779645E-6	2.032414180930253E-5	2.032414180930253E-5	6.843166224669295E-4	7.636003904054274E-7	4.055450983597852E-6	3.6002285732998805E-7	3.0907655843684816E-6	1.4386369168173025E-7	6.202628902583002E-9	1.6841165402341207E-7	8.635766279851964E-7	2.4921252379073167E-5	1.936349010567273E-5	6.595282449056716E-4	7.977691069929183E-4	0.8617600873056477	0.0	0.0	0.44563052628996197	0.44563052628996197	0.4496177677908214	0.5011732132874664	0.0	0.0	0.0	0.0	0.0	0.0	0.0	0.052471788980818924	0.049818051273176046	0.01015536413444706	0.01310606816324419	0.009390615742228714	0.45536771343765997	0.0261416858585178	4.501606800355568E-5	2.6530812112634975E-10	1.4485911024860398E-9	9.220497241891184E-10	1.2636770802133056E-8	0.0	0.1382388787666143	0.09002633326401298	0.0	0.0	0.0	0.0	0.49882368751080275	0.0	0.0	0.0	0.0	0.0	0.0	0.004260209854899174	0.04480620950496683	4.7057619739306896E-4	0.06466421464549242	0.0036925069222796063	4.711271359963268E-4	2.7660118875128087E-5	1.5510106959784334E-9	1.58020457387867E-10	4.0813154420833286E-10	1.072741033206196E-9	6.3453044767633396E-9
NBoG1050	11111011110111	1.0	1.0	1.0	1.0	1.0	1.0	0.0	1.0	1.0	1.0	1.0	0.0	1.0	1.0	1.0	0.9999981508874656	0.9999951983571518	0.9999961169307165	0.9999772673600845	0.9998878439721766	0.999999165005332	0.9999985644664855	0.9999969521516704	0.9984450071376423	0.9999989851166873	0.9999972641522668	0.9999783247036037	0.9996036936468574	0.0	0.0	0.0	0.0	0.0	0.0	0.0	0.0	0.0	0.0	0.0	0.0	0.0	0.0	0.002656834766849858	0.0043249117561212636	0.0029358620626157572	0.007217244484197138	0.001953184736061764	0.0019003930678680447	0.0018832797676451296	0.0012396450478361354	2.3894374846678001E-4	8.17880975870322E-4	1.9897872770358038E-4	8.08765936314293E-5	4.200034503853978E-6	1.8491125344407984E-6	1.8491125344407984E-6	4.8016428482719614E-6	3.883069283431188E-6	3.883069283431188E-6	0.0	2.2732639915478874E-5	2.2732639915478874E-5	3.04784832957102E-6	0.0015549928623576968	0.0	1.0148833127735438E-6	1.0148833127735438E-6	2.167529639632337E-5	4.721104395658709E-6	1.4326692835955759E-6	1.4565017475560678E-7	1.0245065857904348E-4	3.5298363948571336E-8	1.429523100380018E-6	2.9614343824027507E-6	3.9409025837222915E-4	1.3151379744648494E-7	2.653709578331537E-6	2.102331856322718E-5	3.7471555456781904E-4	0.0	0.0	0.0	0.0	0.0	0.9998878439721766	0.0	0.0	0.0	0.0	0.9984450071376423	0.0	0.0	0.0	1.7685740818275459E-6	4.798778617369409E-6	3.1937247902325927E-6	1.302727067112319E-5	1.1135633151939354E-4	8.289842538360921E-7	1.3491195673298586E-6	8.317535592347179E-7	0.0015523885284219126	9.32745157874282E-7	2.0838699001346106E-6	8.449782157693133E-8	0.0	0.0	0.0	0.0	0.0	0.0	0.0	0.0	0.0	0.0	0.0	0.0	0.0	0.0	0.0013343418949780378	0.0042115721383852705	0.0010700611184294114	0.006042222650125915	4.8744997711007063E-4	0.0015092698770918349	0.0012812627093179776	0.0012384672085063112	2.2149720850184678E-4	7.28126182849033E-4	1.91817052150821E-4	7.81568219090978E-5	0.002656834766849781	0.0026568347668497853	0.00432491175612139	0.0029358620626156982	0.0029358620626156913	0.0	0.007217244484197418	0.007217244484197272	0.001239645047836445	2.3894374846678495E-4	0.0	8.178809758702624E-4	8.178809758701746E-4	8.087659363136294E-5	0.0030024193844657597	0.0017699389074177355	3.459214638188347E-5	7.784685724969178E-4	4.34634063929017E-4	0.0014921570383576185	6.376294588594799E-4	3.2664436829252306E-6	1.8139114056985349E-4	1.0922485025097574E-4	7.371685797008686E-5	1.4949122515072573E-6
NBoG1051	11111111000100	1.0	1.0	1.0	1.0	1.0	1.0	1.0	1.0	1.0	0.0	0.0	0.0	1.0	0.0	0.0	0.9999973902155308	0.9999498499649652	0.9999929779537984	0.9999868805914249	0.9999987637135687	0.9999953588629579	0.9772166475682369	0.19277556097881532	7.366810569751081E-4	0.02233152994868315	0.008328690567918517	0.008092955492623344	0.008801065578100675	0.0	0.0	0.0	0.0	0.0	0.0	0.0	0.0	0.0	0.0	0.0	0.0	0.0	0.0	0.002625462150461888	0.0042220673774687745	0.0039375903493140685	0.008147444853820351	0.0035144322016399387	0.002921802462624079	9.041806442534606E-4	6.729963031099073E-5	8.590901433487043E-8	5.755691286458281E-6	5.980364271851446E-7	2.9658521511280456E-7	2.0255772423954932E-8	2.6097844691687644E-6	2.6097844691687644E-6	5.015003503488214E-5	7.022046201568501E-6	7.022046201568501E-6	1.2362864312928192E-6	1.3119408575081548E-5	1.3119408575081548E-5	0.0	0.0	0.0	0.9776684700513169	0.0	0.0	4.930886330515564E-5	0.022737894223062483	8.095649555556357E-7	1.1293049650235556E-6	4.080024632669284E-6	0.022778750220704982	0.7844413455983981	0.1839802071968294	7.47177244997399E-6	0.014020309092062089	8.341419315399667E-4	1.62150023784724E-5	0.0	0.0	0.0	0.0	0.0	0.0	0.0	0.0	0.19277556097881543	7.366810569751081E-4	7.366810569751081E-4	0.0	0.022331529948683038	0.008092955492623344	1.7686127394422635E-6	4.691826334262978E-6	3.190474114990142E-6	1.3012427108812283E-5	6.751740218281086E-7	3.8925984016525595E-8	2.590089764886727E-7	5.711796114749035E-6	0.007599481283393383	1.7469711297457557E-5	5.984068562447931E-4	7.243250878558039E-4	0.0	0.0	0.0	0.0	0.0	0.0	0.0	0.0	0.0	0.0	0.0	0.0	0.0	0.0	0.0013344189478987438	0.004119574609355494	0.0010689619854425056	0.006033441310642935	9.707343190524653E-4	0.0026052078749220307	2.8621014664462603E-4	5.871471507347839E-6	8.090037366381262E-8	3.027579139807054E-6	5.567033457320778E-7	2.8736932478243805E-7	0.0026254621504619765	0.0026254621504619236	0.0042220673774688655	0.00393759034931403	0.003937590349313859	0.003514432201640383	0.008147444853820315	0.008147444853820454	0.0	0.0	0.0	5.755691286409682E-6	0.0	0.0	0.0029310546298338927	8.497808979598515E-4	5.317444770543853E-5	0.0014004228924512755	3.781064386997356E-4	6.180126847880043E-4	3.2153986063826154E-5	1.7549518190939325E-8	9.553472409242836E-8	4.235732940980861E-7	2.752455604222219E-7	1.0842166532136156E-8
NBoG1052	11111311000110	1.0	1.0	1.0	1.0	1.0	1.0	1.0	1.0	1.0	0.0	0.0	0.0	1.0	1.0	0.0	0.9999976441404643	0.999964974386666	0.9999945839152488	0.9999873630899524	0.9999996600314868	0.9999971950951331	0.9848102961775596	0.4540146941786106	0.032029285687453335	0.9809579799901923	0.3657620639278525	0.32961445065661377	0.32944708099185294	0.0	0.0	0.0	0.0	0.0	1.0	0.0	0.0	0.0	0.0	0.0	0.0	0.0	0.0	0.0026960927895073317	0.004453703558667033	0.03178767022542306	0.03128899185120804	0.04227988291804752	0.031317192145331685	0.0047548601871741925	6.632055095057154E-4	3.8138386240851863E-6	5.057361425719886E-4	3.3953391089303064E-5	1.2763677059934864E-5	9.91741662070833E-7	2.3558595356286416E-6	2.3558595356286416E-6	3.5025613334064076E-5	5.416084751212598E-6	5.416084751212598E-6	3.3996851317486085E-7	1.2636910047599464E-5	1.2636910047599464E-5	0.0	0.0	0.0	0.019042020009807755	0.019042020009807755	0.0	3.443812509537285E-5	0.015159396749390961	4.892664584733468E-7	3.1054949739969406E-7	2.6821172575178746E-6	0.015186933754900864	0.5307962010626429	0.12478064536848477	4.778681698791587E-6	0.615196257252339	0.03653149938398048	6.584040604907804E-4	0.0	0.0	0.0	0.0	0.0	0.0	0.0	0.0	0.4540146941786106	0.032029285687453335	0.032029285687453335	0.0	0.0	0.3296144506566139	1.7683712969374138E-6	4.718540284601764E-6	3.100446342804867E-6	1.2607491031824296E-5	2.1718090381165784E-7	3.483732732121528E-8	5.990636939463834E-7	2.1303218172707972E-4	0.33373755692209794	3.4118999919438564E-7	3.838861127417603E-4	4.910343957299501E-4	0.0	0.0	0.0	0.0	0.0	0.9577197771134393	0.0	0.0	0.0	0.0	0.0	0.0	0.0	0.0	0.0013341287908906537	0.0041353681599370275	0.0010385212731445924	0.005798732488335933	0.011339014196070658	0.027148692533518714	0.0026567690776410024	5.572533885768978E-4	3.552739200455791E-6	2.663499397507794E-4	3.16083325535221E-5	1.2291660757645296E-5	0.002696092789507294	0.002696092789507249	0.004453703558667096	0.03178767022542307	0.03178767022542283	0.0	0.03128899185120795	0.031288991851208134	0.0	0.0	0.0	5.057361425720151E-4	5.057361425719034E-4	0.0	0.0030917599031548993	0.004468579078137623	5.680425456698496E-4	0.016789514398574585	3.7633915733463724E-4	7.994156495205983E-4	1.2429255129363796E-4	7.129809279214598E-7	5.423988015423992E-6	1.8638229884168633E-5	1.2165331477181254E-5	5.316295778730086E-7
NBoG1053	12100030100100	1.0	1.0	1.0	1.0	0.0	0.0	0.0	1.0	0.0	1.0	0.0	0.0	1.0	0.0	0.0	0.999997669868394	0.9998055959643279	0.7284523707175543	0.7593422131964906	0.7534858645967369	0.7552139814131521	0.8955777164668816	0.8918529343885004	0.0031085565057346054	0.04898436137953954	0.035421387905795076	0.03737547686259035	0.040710222010316155	0.0	1.0	0.0	0.0	0.0	0.0	1.0	0.0	0.0	0.0	0.0	0.0	0.0	0.0	0.14845183869980982	0.0739829280548554	0.0011892870692933322	0.021685808071324586	0.0020789363394071447	0.0010667096401973941	0.0023674944055990244	7.625899978378481E-4	3.64817309046056E-7	1.613124482305328E-5	2.6491909608378217E-6	1.378792597997447E-6	1.117634305589088E-7	2.330131606043716E-6	2.330131606043716E-6	1.9440403567211307E-4	0.0	0.0	0.0	0.2406577868035093	0.0	0.1081470656114996	0.0	0.0	0.9510156386204605	0.0	0.0	1.9282902515000203E-4	0.10423166418105588	4.499296937493513E-6	0.008660097996279342	4.2088043314850165E-4	1.1052511750311855E-4	0.004642905002252562	0.8511434776102056	7.267641839892036E-6	0.013637270894625186	8.095168630207761E-4	1.5693001163996634E-5	0.0	0.0	0.0	0.7284523707175543	0.7284523707175543	0.7534858645967369	0.0	0.7593422131964906	0.0	0.0031085565057346054	0.0031085565057346054	0.0	0.048984361379539765	0.03737547686259035	7.551210839326698E-7	3.7846836095969656E-6	0.026766109992535286	0.002803749396525612	0.0021489972495636334	0.1404742601712326	9.181229238713617E-4	7.652320213741293E-7	0.03232009904190036	7.429742088072011E-5	0.0027636058198160507	0.0033504381488898005	0.0	0.8515458311685842	0.0	0.0	0.0	0.0	0.7376564051251661	0.0	0.0	0.0	0.0	0.0	0.0	0.0	0.07686619502054064	0.06850828336489138	1.9688270134506132E-4	0.019759819118143	0.0011074487744400334	7.455046681280484E-4	0.001896805358641263	6.653749086832208E-5	3.440630835771363E-7	1.2876061845597947E-5	2.571007338542496E-6	1.3292553855926156E-6	0.14845183869980963	0.0	0.07398292805485547	0.0	0.0	0.0	0.0	0.0	7.625899978378719E-4	0.0	0.0	1.6131244823073142E-5	0.0	0.0	0.0024056313568650615	0.001048791687216504	7.296315714497086E-5	2.679032940602486E-4	9.539565079829147E-5	0.0018718133842958768	2.966981439416045E-4	8.114964089589365E-8	4.232013104766008E-7	1.876351069375474E-6	1.2795868468423903E-6	5.982283057495522E-8
NBoG1054	11111121000000	1.0	1.0	1.0	1.0	1.0	1.0	1.0	1.0	1.0	0.0	0.0	0.0	0.0	0.0	0.0	0.9999973869701824	0.9999496543464396	0.999993020121219	0.9999936162542518	0.9999988367470186	0.9999953878167036	0.9771176673213248	0.1868160478706543	9.742211840246817E-6	1.9714637455203743E-5	2.521816903666707E-5	6.264980832005884E-4	0.0013554898817065286	0.0	0.0	0.0	0.0	0.0	0.0	1.0	0.0	0.0	0.0	0.0	0.0	0.0	0.0	0.0026347903121261007	0.004252662467856605	0.00958710690740161	0.03893672278500526	0.011478115674973588	0.008682253508271676	0.0014545831413006471	8.316149079640178E-5	6.699521248519185E-10	2.5421096155334914E-9	9.068129274824449E-10	1.1953636141364722E-8	1.761411578659472E-9	2.6130298176798933E-6	2.6130298176798933E-6	5.034565356048101E-5	6.979878780914659E-6	6.979878780914659E-6	1.1632529814152504E-6	6.383745748218999E-6	6.383745748218999E-6	0.0	0.0	0.0	0.0	0.0	0.0	4.950120070097204E-5	0.022836676980832766	8.045144824276279E-7	1.1110227330496118E-6	4.082080669128133E-6	0.022877758886237803	0.7903018695334921	0.18546143701514706	7.534335171865969E-6	1.2375168305656103E-5	2.524258006508795E-6	1.254454520149828E-6	0.0	0.0	0.0	0.0	0.0	0.0	0.0	0.0	0.1868160478706543	9.742211840246817E-6	9.742211840246817E-6	1.9714637455203743E-5	1.9714637455203743E-5	6.264980832003664E-4	1.7685769581709284E-6	4.689955717961045E-6	3.1722099669872332E-6	6.331515499853361E-6	6.331503541883298E-7	3.839085887272685E-8	2.500828217011364E-7	8.790261992741577E-7	2.3010292368286223E-5	1.787869988711943E-5	6.038041721704301E-4	7.3024625302609E-4	0.0	0.0	0.0	0.0	0.0	0.0	0.9610568934692465	0.0	0.0	0.0	0.0	0.0	0.0	0.0	0.0013343776839045164	0.004116834522801	0.0010627862402360917	0.028814741941374802	0.0031706296374673397	0.007746223670244683	4.494503791577503E-4	1.1969246589176346E-6	2.4496436956774775E-10	1.3375135471691917E-9	8.441477442578002E-10	1.156724527261845E-8	0.0026347903121259862	0.0026347903121260847	0.0042526624678563985	0.009587106907401572	0.009587106907401506	0.011478115674973702	0.0	0.038936722785005345	0.0	0.0	0.0	0.0	0.0	0.0	0.0029522804046765504	0.0013670559140990363	1.579330195719101E-4	0.0013561467629687807	3.747738876048103E-4	6.097033046278611E-4	2.9985053490239197E-5	1.4628891609140905E-9	1.448599455627866E-10	3.741409008642267E-10	8.345689262952197E-10	8.754048226326165E-10
NBoG1055	000000100006(11)0	1.0	0.0	0.0	0.0	0.0	0.0	0.0	1.0	0.0	0.0	0.0	0.0	1.0	1.0	0.0	3.4663057328132574E-5	6.611452601590351E-5	4.948294854707491E-4	0.01296412236594302	0.0010707702158464505	4.93986363678478E-4	2.0805685425495657E-4	3.1820602080767646E-4	0.024909609038330727	0.9999999764558325	0.25513058848060455	0.007322643639939064	0.002296518682792903	0.0	0.0	0.0	0.0	0.0	0.0	0.0	0.0	0.0	0.0	0.0	1.0	1.0	0.0	8.842278996857905E-9	3.2042966159170276E-8	2.2110053086706136E-7	2.1436222084265585E-5	3.324985104794474E-7	9.639367132806016E-8	9.362389996641273E-8	9.153550701700847E-8	2.6397773503920516E-4	0.9999467919880869	0.03026971950828694	2.0555492224379537E-5	1.5212455665818136E-7	0.0	0.0	0.0	0.0	0.0	0.0	0.987035877634057	0.0	0.0	0.0	0.0	2.3544167507282536E-8	2.3544167507282536E-8	0.0	2.2779783236837048E-5	6.097036580243742E-5	1.8371451001142347E-5	0.01190545786020758	5.809309703912469E-4	3.5964467737104044E-4	4.726282240519186E-5	2.187980978585191E-5	5.612237335972381E-6	0.7448693879752712	0.24780925759043315	0.005026788669786231	3.466305732791053E-5	3.466305732791053E-5	6.611452601590351E-5	4.948294854707491E-4	4.948294854707491E-4	0.0010707702158463395	0.0	0.01296412236594302	3.182060208077875E-4	0.024909609038330727	0.024909609038330727	0.0	0.0	0.007322643639939064	5.423125192460798E-5	2.0291269404149048E-4	1.7528329208871263E-5	1.2105710111010026E-5	4.147118223274404E-6	7.371516794751898E-5	1.5741198895791175E-4	0.0020001924717710784	0.2302265916796098	4.3267421880917393E-14	1.3127497676679312E-6	6.637126400699245E-7	0.0	0.0	0.0	0.0	0.0	0.0	0.0	0.0	0.0	0.0	0.0	5.318446774557075E-5	5.318446774557075E-5	0.0	3.982742973379085E-9	4.608663318098535E-9	1.2893819960887404E-7	3.2120268292180874E-6	1.6635032784681507E-7	3.965978784053801E-8	6.786562473660617E-8	8.606604840169541E-8	2.184333117531004E-6	0.22485781357547455	0.0015548620662906708	9.732753299423236E-6	0.0	0.0	0.0	0.0	0.0	0.0	2.1436222084332806E-5	0.0	0.0	0.0	0.0	0.0	0.0	0.0	9.443297527708834E-9	4.504914508072618E-9	6.59639437960889E-9	1.8907540201986419E-7	2.8794405629100336E-8	7.062736921534017E-8	5.085054018472261E-8	3.423660219407539E-8	0.004956048962671769	8.269147122735794E-11	1.3551398033380066E-7	1.5258635647389484E-9
NBoG1056	21212031000000	1.0	1.0	1.0	1.0	1.0	1.0	0.0	1.0	1.0	0.0	0.0	0.0	0.0	0.0	0.0	0.999999667023707	0.9999925808678615	0.9999753997134596	0.9999922272247198	0.9998723175336852	0.9999671701641716	0.9855085542633689	0.1940033765102821	9.832220684069526E-6	2.0013859543754897E-5	2.6246327444079398E-5	6.548828900891923E-4	0.00141702403684274	1.0	0.0	1.0	0.0	1.0	0.0	1.0	0.0	0.0	0.0	0.0	0.0	0.0	0.0	0.6774105687899719	0.6923845672000013	0.06503496654064811	0.10454729372110105	0.06011249974267929	0.060619749881277274	0.037545150591883236	0.001404528547564149	6.802478566737434E-10	2.6000532842903733E-9	9.470846943099179E-10	1.34968538159988E-8	6.54647907953089E-9	3.3297629298462737E-7	3.3297629298462737E-7	7.41913213853035E-6	2.4600286540368478E-5	2.4600286540368478E-5	0.0	7.77277528018158E-6	7.77277528018158E-6	0.0	0.0	0.0	0.0	0.0	0.0	7.358168252984855E-6	0.014484724276320502	9.733696898671305E-6	1.2384144362794912E-4	1.5043377312678224E-6	0.014459030668291423	0.7915053361312422	0.19258722373036308	7.534327425395837E-6	1.237515558150104E-5	2.5241863111924445E-6	1.254377223647296E-6	0.0	0.0	0.0	0.0	0.0	0.9998723175336852	0.0	0.0	0.194003376510282	9.832220684069526E-6	9.832220684069526E-6	2.0013859543532853E-5	2.0013859543754897E-5	6.548828900893033E-4	2.720124074391323E-7	6.976718279429066E-7	1.504147610624466E-6	3.931752593372055E-6	9.635696821761114E-5	4.147674887481457E-7	1.5837815537690647E-7	8.712569237179224E-7	2.394843418540571E-5	1.860762348182554E-5	6.311607489563054E-4	7.63395523977195E-4	0.3225890982337352	0.0	0.3076080136678601	0.0	0.9349404331728115	0.0	0.8954449335036188	0.0	0.0	0.0	0.0	0.0	0.0	0.0	0.01773823455090576	0.6484235866667823	0.004655477833799981	0.048525263008148155	0.0025478721250776696	0.028702757421570243	0.011604198925387848	2.0218447449611473E-5	2.5495166750053965E-10	1.3920445236877833E-9	8.82392274961879E-10	1.209231465854291E-8	0.0	0.6774105687899717	0.0	0.06503496654064797	0.0	0.0	0.0	0.10454729372110108	0.0	0.0	0.0	0.0	0.0	0.0	0.03271243680904123	0.001107616785424355	2.4028515313541293E-4	0.004093727281076711	0.003054967453837457	0.005850253569788343	2.9133759211573296E-5	1.5088438554362057E-9	1.5129323434510673E-10	3.907566402470515E-10	9.42312597506615E-10	3.2535380936491477E-9
NBoG1057	11111111100111	1.0	1.0	1.0	1.0	1.0	1.0	1.0	1.0	1.0	1.0	0.0	0.0	1.0	1.0	1.0	0.9999981509176605	0.9999951990098045	0.9999967777717372	0.9999869326549566	0.9999993202475866	0.9999999598993149	0.9999985143366289	0.9999949298611457	0.08742230359625891	0.9999531816429791	0.9984716024251008	0.9996147909559941	0.9992417310418062	0.0	0.0	0.0	0.0	0.0	0.0	0.0	0.0	0.0	0.0	0.0	0.0	0.0	0.0	0.0026619022438902906	0.004341531932615328	0.0043602514055615105	0.008370720961732303	0.0038892426512213696	0.003352757112769833	0.002180049440474674	0.0013341460521967274	1.0462216927326073E-5	7.724791271617182E-4	9.943493973985085E-5	7.72760372576009E-5	4.1466284145252885E-6	1.8490823394858342E-6	1.8490823394858342E-6	4.800990195509581E-6	3.222228262792056E-6	3.222228262792056E-6	6.797524133788223E-7	1.3067345043309278E-5	1.3067345043309278E-5	5.070138854284415E-6	0.0	0.0	4.6818357020920536E-5	4.6818357020920536E-5	3.8520904400589823E-4	4.720462689908682E-6	1.482699119162061E-6	6.99486119310349E-9	6.209303572253055E-7	3.5252521461205245E-8	1.4853632687584464E-6	4.927039312695052E-6	7.540299987888222E-4	1.1515750011122788E-8	0.001482510607130575	2.0991299659708332E-5	3.745616658979071E-4	0.0	0.0	0.0	0.0	0.0	0.0	0.0	0.0	0.0	0.08742230359625891	0.08742230359625891	0.0	0.0	0.0	1.768554833884935E-6	4.798025943616337E-6	3.1891224388392504E-6	1.3008522987155762E-5	6.749042496941187E-7	3.980058284905024E-8	1.342563829465942E-6	8.311794493297534E-7	0.9110493103445919	9.313892522581609E-7	0.0011641798305530473	1.5017517100285316E-6	0.0	0.0	0.0	0.0	0.0	0.0	0.0	0.0	0.0	0.0	0.0	0.0	0.0	0.0	0.0013343196224173742	0.004210319699883941	0.0010685048919785232	0.0060311753050835805	9.703192282275076E-4	0.0026625948254868107	0.0014832101508363547	0.0013326672688033139	9.698341018433931E-6	7.270875795363297E-4	9.585422471828538E-5	7.463509293411999E-5	0.002661902243890354	0.002661902243890286	0.0043415319326153175	0.004360251405561566	0.004360251405561295	0.0038892426512215136	0.008370720961732397	0.00837072096173238	0.0013341460521969085	0.0	0.0	7.724791271616003E-4	7.724791271616803E-4	7.727603725736932E-5	0.0030139498007003347	0.0020488353979570112	6.1010505224157744E-5	0.0015496887068661275	4.3383355994885525E-4	0.0014898891074944876	6.373099944047433E-4	3.1709237982432904E-6	1.5884551814300714E-5	5.458333693792796E-5	7.365338383570085E-5	1.519671700690949E-6
NBoG1058	11111111100001	1.0	1.0	1.0	1.0	1.0	1.0	1.0	1.0	1.0	1.0	0.0	0.0	0.0	0.0	1.0	0.9999981496960585	0.9999951264920639	0.9999967716313782	0.9999869323436827	0.9999993193440291	0.9999999525601763	0.9999621851830539	0.998707701268241	0.0024441127843753963	0.00811244751539797	0.027832706644133953	0.768331565764319	0.7689468294655275	0.0	0.0	0.0	0.0	0.0	0.0	0.0	0.0	0.0	0.0	0.0	0.0	0.0	0.0	0.0026604850644733613	0.004336883995617602	0.00433506397329364	0.008357414800709395	0.0038669063901256573	0.003327075233632182	0.0020984293399335385	0.0011793337361246659	2.7901661588895094E-7	1.5683143154802959E-6	1.073906151186077E-6	2.94086395794535E-5	2.1685107537416926E-6	1.8503039415371564E-6	1.8503039415371564E-6	4.873507936115501E-6	3.228368621726587E-6	3.228368621726587E-6	6.806559708699084E-7	1.3067656317299103E-5	1.3067656317299103E-5	0.0012922987317589628	0.0	0.0	0.0	0.0	0.23166843423568098	4.791764082943581E-6	3.7739367389454E-5	8.275045192565063E-9	6.217557257928475E-7	4.17043598421878E-8	3.780717839648777E-5	0.001255824906992812	0.22976151142104298	7.3248189499386385E-6	1.2031037277093759E-5	5.851575001214471E-7	2.8790426093247556E-4	0.0	0.0	0.0	0.0	0.0	0.0	0.0	0.0	0.0	0.002444112784375174	0.0024441127843753963	0.00811244751539797	0.008112447515397747	0.0	1.7685600883652353E-6	4.7980583794331995E-6	3.1892038432150896E-6	1.3008756072222042E-5	6.749205070080337E-7	3.980127405552298E-8	1.3409921799854594E-6	6.396183294481682E-7	0.025395918678708496	0.019732290166013078	0.7404994442776852	9.031679621409605E-4	0.0	0.0	0.0	0.0	0.0	0.0	0.0	0.0	0.0	0.0	0.0	0.0	0.0	0.0	0.0013343257541395873	0.00421051080615535	0.0010685324176381537	0.006031310539592222	9.703442245353664E-4	0.0026627156805776077	0.001481528287140447	0.0010255292606681783	2.7036076744206837E-7	1.4761787182285037E-6	1.03523526273092E-6	2.840359926718492E-5	0.0026604850644734866	0.0026604850644734463	0.004336883995617673	0.004335063973293526	0.0043350639732934616	0.0038669063901261716	0.008357414800709494	0.00835741480070949	0.0011793337361247298	0.0	0.0	0.0	0.0	2.9408639579411432E-5	0.003010725225502249	0.0019721312157197006	6.054358544830027E-5	0.0015407939021773649	4.305129424815589E-4	0.0014341202590405547	5.633653580585555E-4	1.658258753614323E-6	1.7155259128349298E-7	4.430818681534197E-7	2.053236253560521E-6	1.1681072778751484E-6
NBoG1059	11221111300100	1.0	1.0	1.0	1.0	1.0	1.0	1.0	1.0	1.0	1.0	0.0	0.0	1.0	0.0	0.0	0.9999984217703032	0.9999980609845287	0.9999985143911706	0.999987668564628	0.999999372938713	0.9999999739232952	0.9999577662889363	0.9984290990615172	0.003833489599120221	0.057130389673634485	0.04370185435369833	0.04632514588175596	0.0504623723493135	0.0	0.0	1.0	1.0	0.0	0.0	0.0	0.0	1.0	0.0	0.0	0.0	0.0	0.0	0.061368203966344126	0.19666576301787142	0.08801602214848325	0.05013693821685161	0.07394364975233858	0.08387310232612133	0.1081378636556658	0.11648328138983521	4.5062084512957623E-7	1.932356546379549E-5	3.3490129917670974E-6	3.8033427513239904E-6	4.8907760640815034E-6	1.5782296968195204E-6	1.5782296968195204E-6	1.939015471253554E-6	1.485608829391618E-6	1.485608829391618E-6	6.27061286965934E-7	1.2331435372037058E-5	1.2331435372037058E-5	0.0015709009384827959	0.0	0.0	0.9428696103263655	0.0	0.0	1.9064921640058859E-6	4.219448721768648E-5	7.73084791818683E-9	5.72798832714005E-7	2.292403713307288E-8	4.2228724034800196E-5	0.001529770514323759	0.9479667378276574	7.205252456787825E-6	0.013520201157987688	8.019906595889692E-4	1.553346594307392E-5	0.0	0.0	0.0	0.0	0.0	0.0	0.0	0.0	0.0	0.003833489599119999	0.003833489599120221	0.0	0.057130389673634485	0.04632514588175596	1.5457063895718521E-6	1.899791625260959E-6	1.4672629725169826E-6	1.2277172917785128E-5	6.239086193061847E-7	2.1089675913946202E-8	1.1032869046422687E-6	1.1115453699616848E-8	0.0398755700070349	9.166583805153561E-5	0.0034252821876465944	0.004152759933500616	0.0	0.0	0.8033322979666573	0.9119824922426873	0.0	0.0	0.0	0.0	0.881945817671682	0.0	0.0	0.0	0.0	0.0	0.0010765812289378503	0.12052409404904539	0.004479759764195069	0.00560701526310229	8.919259658999059E-4	0.01061231341043099	0.007468843260981131	0.010231746612254207	4.244940119553065E-7	1.5886072676306186E-5	3.186498611314723E-6	1.6475238882306409E-6	0.06136820396634442	0.06136820396634428	0.0	0.0	0.08801602214848354	0.07394364975233873	0.050136938216851536	0.050136938216851605	0.0	0.0	0.0	1.9323565463758396E-5	0.0	0.0	0.13637402063304255	0.03199921313462316	3.368396897638647E-4	0.029413535567848193	0.01082137488502887	0.03487732698766706	0.015820752632506818	8.031686890077516E-8	5.349962903357955E-7	2.3720154305531216E-6	3.5296864587976057E-6	2.6178445864847526E-6
NBoG1060	11220111100111	1.0	1.0	1.0	1.0	1.0	0.0	1.0	1.0	1.0	1.0	0.0	0.0	1.0	1.0	1.0	0.9999983536272812	0.9999979261145021	0.9998264786085841	0.99998697749644	0.9999991134849145	0.9999982134899044	0.9999986119854306	0.9999949592777359	0.0874223390099943	0.9999531926400484	0.9984719687245962	0.9996151782605737	0.9992424964184031	0.0	0.0	1.0	1.0	0.0	0.0	0.0	0.0	0.0	0.0	0.0	0.0	0.0	0.0	0.0439877518268762	0.13987170842458385	0.012618264885815078	0.011951573546024497	0.009900504144085387	0.01026455528487713	0.008325754389454376	0.0032963544712072412	1.0462542036918099E-5	7.724981364023442E-4	9.947684449940208E-5	7.818170587203799E-5	5.576319117017725E-6	1.646372718848131E-6	1.646372718848131E-6	2.0738854978928726E-6	1.7352139141592657E-4	0.0	8.865150854739052E-7	1.3022503559977186E-5	1.3022503559977186E-5	5.040722264133438E-6	0.0	0.0	4.680735995151987E-5	4.680735995151987E-5	3.8482173942630825E-4	2.0391000017251457E-6	1.3867254743155876E-6	6.927771543219948E-9	8.098009185031956E-7	1.5705214326832922E-6	1.3755454068328366E-6	4.907028284412657E-6	7.532892163371633E-4	1.1512990118547894E-8	0.0014821553050179104	2.0970194167466486E-5	3.741835932759382E-4	0.0	0.0	0.0	0.0	0.9998264786085841	0.0	0.0	0.0	0.0	0.0874223390099943	0.0874223390099943	0.0	0.0	0.0	1.6115872226804044E-6	2.072596402799527E-6	1.7174180909183758E-4	1.2945789393006476E-5	6.705264225249866E-7	1.774040933056114E-6	1.2543205896881523E-6	8.263570044410532E-7	0.911049641227592	9.31389565617234E-7	0.0011641797301449714	1.5017511053907182E-6	0.0	0.0	0.8601262176899183	0.987208213722769	0.0	0.0	0.0	0.0	0.0	0.0	0.0	0.0	0.0	0.0	0.0011526932787665025	0.13401862012932853	0.00243575442015919	0.005994777501562111	9.635883156000161E-4	0.005993154144759711	0.005662771120384472	0.0032927000118342796	9.698344170168403E-6	7.270878157842618E-4	9.58541750078113E-5	7.463504331512454E-5	0.04398775182687624	0.0439877518268762	0.0	0.0	0.0	0.00990050414408558	0.011951573546024264	0.011951573546024627	0.00329635447120736	0.0	0.0	7.724981364023197E-4	7.724981364023852E-4	7.818170587157352E-5	0.09703656516615662	0.0024727635775485127	8.203769159873157E-5	0.00394368467412159	0.0013276397713362859	0.004054353777628953	6.333847744455185E-4	3.1646935345950678E-6	1.5891246189682553E-5	5.460633928343485E-5	7.451659364909748E-5	2.043629656089702E-6
NBoG1061	11122111111100	1.0	1.0	1.0	1.0	1.0	1.0	1.0	1.0	1.0	1.0	1.0	1.0	1.0	0.0	0.0	0.9999981521478742	0.9999952240953073	0.9999992528586255	0.999987491590201	0.9999993620835308	0.9999999855811801	0.9999952227807135	0.9998729494641955	0.9999860356350299	0.9958341151009339	0.9978973888984175	0.9775342635501081	0.9772564784517578	0.0	0.0	0.0	1.0	1.0	0.0	0.0	0.0	0.0	0.0	0.0	0.0	0.0	0.0	0.0028750095099102646	0.005040469988767393	0.08532165284096693	0.04007757056503769	0.05709110955019436	0.06451252616101066	0.014656961615819086	0.005273774251290941	4.693245563474058E-4	4.1002875947904194E-4	1.6257895611537787E-4	3.995400097900337E-5	4.789335764199265E-6	1.8478521258033218E-6	1.8478521258033218E-6	4.775904692767866E-6	7.471413745380853E-7	7.471413745380853E-7	6.379164691704262E-7	1.2508409799080064E-5	1.2508409799080064E-5	1.270505358044933E-4	1.3964364970158303E-5	1.3964364970158303E-5	0.004165884899066058	0.0	0.0	4.6957979489015825E-6	4.767687597373687E-6	6.609564886572916E-9	5.827146668196573E-7	1.2675587834842927E-8	4.776865158259099E-6	1.23565993466825E-4	0.022617276512670252	0.002089151465129901	2.9726843223356475E-5	0.020369884101998928	3.655470537967803E-4	0.0	0.0	0.0	0.0	0.0	0.0	0.0	0.0	0.0	0.0	0.0	0.0	0.9958341151009339	0.9775342635501081	1.767745381937038E-6	4.766373003698746E-6	7.393321195577241E-7	1.2453207996729296E-5	6.361732371383349E-7	1.4064691683225973E-8	1.2926769487744966E-6	8.055002324860658E-7	5.047285175269786E-7	0.0020930006407068815	6.758753689494433E-6	8.776195544648799E-5	0.0	0.0	0.0	0.9146776000176585	0.9146776000176585	0.0	0.0	0.0	0.0	0.0	0.0	0.0	0.0	0.0	0.0013333829781583908	0.004157659171464144	0.020865134236213976	0.005709052739794498	9.107751139052995E-4	0.05124879782038073	0.010004787863552076	0.005210685683299838	4.426326813170321E-4	3.627146415842514E-4	1.579128448955207E-4	3.7688259533161525E-5	0.002875009509910262	0.0028750095099103006	0.005040469988767357	0.0	0.0	0.057091109550194724	0.04007757056503773	0.04007757056503762	0.005273774251291125	4.6932455634732343E-4	4.6932455634752536E-4	4.1002875947903565E-4	0.0	0.0	0.0034988434999063075	0.013774127640663651	5.6007608117237286E-5	0.022722444399749124	0.008332188908103928	0.0013933607100414776	6.222244473301756E-4	2.1422835226177987E-6	1.3635054365210666E-4	1.151491860771047E-4	3.693327695406921E-5	2.53053014911052E-6
NBoG1062	21410010000000	1.0	1.0	1.0	1.0	1.0	0.0	0.0	1.0	0.0	0.0	0.0	0.0	0.0	0.0	0.0	0.9999996456851491	0.9999730685001335	0.7483415194867828	0.7366748476379967	0.7419817253056571	0.7481088041700511	0.7429118557586596	0.14304642872349072	9.280563159963506E-6	1.8179949164642828E-5	1.9944814536931865E-5	4.8090921801724473E-4	0.0010398608250923314	1.0	0.0	1.0	0.0	0.0	0.0	0.0	0.0	0.0	0.0	0.0	0.0	0.0	0.0	0.8315080391474343	0.8600085399300976	0.0014959936389590256	0.00267567050424411	0.0010455273996728964	0.0011339770162576146	0.007602740850765288	3.012341341456226E-4	6.171965193512184E-10	2.2455101473996958E-9	7.072335542891814E-10	9.353314566059538E-9	2.1991624619445427E-9	3.54314850951687E-7	3.54314850951687E-7	2.6931499866500328E-5	0.2516584805132171	0.0	0.0	0.26332515236200327	0.0	0.0	0.0	0.0	0.0	0.0	0.0	2.6710200549440976E-5	0.2570613108368553	4.911797117463923E-4	0.0030751184417746047	1.4640371826690757E-4	0.00913559743718717	0.5998682367718089	0.14200749423817538	7.53437490430553E-6	1.2375233565786736E-5	2.5246257407962602E-6	1.2548509996657131E-6	0.0	0.0	0.0	0.0	0.7483415194867828	0.7419817253056571	0.0	0.7366748476379967	0.14304642872349072	9.280563159963506E-6	9.280563159963506E-6	1.8179949164642828E-5	1.8179949164642828E-5	4.8090921801724473E-4	1.3301553389233696E-7	9.809538132732576E-8	2.584643950145904E-4	0.008381996109434964	0.006273482582660916	0.003938649025795604	2.8097366401302892E-6	9.263397769965209E-7	1.819862628127389E-5	1.4140098938075774E-5	4.6348902922110913E-4	5.602064580747523E-4	0.16849160653771483	0.0	0.13996452857003588	0.0	0.0	0.0	0.0	0.0	0.0	0.0	0.0	0.0	0.0	0.0	0.008071062931614527	0.650967961637739	4.02274453025463E-4	0.002223302587221676	2.515935024728853E-4	4.2988405023554685E-4	0.002349941421469187	4.336360360088091E-6	1.9374013042212128E-10	1.05782750988226E-9	6.47980085870219E-10	8.873777346802955E-9	0.0	0.8315080391474343	0.0	0.0014959936389592103	0.0	0.0	0.0026756705042440274	0.0	0.0	0.0	0.0	0.0	0.0	0.0	0.03657234052007898	5.505084323166842E-5	4.0383161498266186E-5	5.944205243572768E-4	3.386338590783496E-4	0.0068828879909928085	2.2598254971388847E-5	1.1182839614411495E-9	1.1297792377181465E-10	2.917967713154041E-10	6.530219880017815E-10	1.092962945099463E-9
NBoG1063	11111111100000	1.0	1.0	1.0	1.0	1.0	1.0	1.0	1.0	1.0	1.0	0.0	0.0	0.0	0.0	0.0	0.9999981456554866	0.9999948866302799	0.9999967513217779	0.999986931315631	0.9999993163554872	0.9999999282849054	0.999842021141201	0.9944500025155655	1.8308756393414782E-5	4.81929502128553E-5	1.2307272011702342E-4	0.003328101997315591	0.007212417169266572	0.0	0.0	0.0	0.0	0.0	0.0	0.0	0.0	0.0	0.0	0.0	0.0	0.0	0.0	0.0026558066623274534	0.004321540195359352	0.0042519174529905834	0.008313489681603614	0.0037931719040064094	0.003242296489080365	0.001828993240984178	6.682949755387746E-4	1.6489335245908627E-9	8.04631811425824E-9	4.614902700164191E-9	6.372588550731736E-8	1.0181009857217205E-8	1.854344513371242E-6	1.854344513371242E-6	5.113369720071496E-6	3.248678222131704E-6	3.248678222131704E-6	6.836445127529084E-7	1.306868436905617E-5	1.306868436905617E-5	0.005549997484434525	0.0	0.0	0.0	0.0	0.0	5.0276026403641354E-6	1.576636533894703E-4	1.250944043120321E-8	6.244856556062189E-7	6.304475601366456E-8	1.5794694725072218E-4	0.005393354418303589	0.9872375913456711	7.533597884301635E-6	1.2373957308353667E-5	2.5174341863332117E-6	1.2470972984290896E-6	0.0	0.0	0.0	0.0	0.0	0.0	0.0	0.0	0.0	1.8308756393636827E-5	1.8308756393636827E-5	4.81929502128553E-5	4.81929502128553E-5	0.003328101997315591	1.7685774336638816E-6	4.798164310548076E-6	3.1894725679763607E-6	1.3009525511909481E-5	6.749741741800262E-7	3.980354631501598E-8	1.3357926680585377E-6	5.9993721986811854E-9	1.1229756160791027E-4	8.725372721252178E-5	0.003207546711384901	0.0038855622692494096	0.0	0.0	0.0	0.0	0.0	0.0	0.0	0.0	0.0	0.0	0.0	0.0	0.0	0.0	0.0013343459955972555	0.0042111406632934344	0.0010686232828560265	0.0060317569637347995	9.704267400842757E-4	0.0026631140005334	0.0014759637508914803	9.619072453305576E-6	1.1955025307798356E-9	6.527483296458477E-9	4.484306782473933E-9	6.154807215819751E-8	0.0026558066623275068	0.002655806662327502	0.004321540195359581	0.0042519174529904585	0.004251917452990604	0.0037931719040067867	0.0083134896816036	0.008313489681603588	6.682949755388321E-4	0.0	0.0	0.0	0.0	0.0	0.0030000802363953478	0.0017189230484877809	5.9002231156726574E-5	0.0015114311602784569	4.195512137036005E-4	0.0012500217045767687	3.1927242949154617E-4	7.785412190669418E-9	7.372136029791976E-10	1.9040578536528592E-9	4.4491605630036595E-9	5.059865691689451E-9
NBoG1064	00011111011110	1.0	0.0	0.0	0.0	1.0	1.0	1.0	1.0	1.0	0.0	1.0	1.0	1.0	1.0	0.0	0.002296626689637704	0.01264803039610185	0.9999151012438766	0.9999858868388398	0.9999873589922037	0.9999010303401222	0.510149011744196	0.46881039966399496	0.9999944261374863	0.9999752965251406	0.9992082238729343	0.4722775231988998	0.4628226786433005	0.0	0.0	0.0	0.0	0.0	0.0	0.0	0.0	0.0	0.0	0.0	0.0	0.0	0.0	1.1410947241951436E-6	1.158983605068463E-5	0.003181122905713263	0.0077479074640051104	0.002843675857050698	0.0021505690416239176	4.304854394954205E-4	2.2653155012214432E-4	4.6846804950195775E-4	7.979755142210054E-4	1.554357350997959E-4	1.8974465937515728E-5	1.1409412997154256E-6	0.0	0.0	0.0	8.489875612336914E-5	8.489875612336914E-5	1.2641007796289752E-5	1.4113161160139384E-5	1.4113161160139384E-5	0.0	5.5738625136984456E-6	5.5738625136984456E-6	2.4703474859398768E-5	2.4703474859398768E-5	0.0	2.24931509701376E-5	2.9872609143777318E-5	1.7263521325248365E-5	1.1547124117768685E-5	8.700425057959955E-5	0.4897520389180481	0.04159383581276899	0.00968807195075938	7.867076582394595E-4	7.680046907462034E-4	0.5269307483583083	0.00949258691128263	0.002296626689637593	0.002296626689637593	0.01264803039610185	0.0	0.0	0.0	0.0	0.0	0.46881039966399496	0.0	0.0	0.0	0.0	0.4722775231988998	0.010373896857434284	0.497530853957238	3.192617570875697E-6	1.3019277481618317E-5	6.75598498147483E-7	2.032212191214154E-8	2.5522373256786635E-4	0.003700350930064933	5.053936874108058E-7	9.320385398550542E-7	4.768427393957511E-8	3.77423556833234E-5	0.0	0.0	0.0	0.0	0.0	0.0	0.0	0.0	0.0	0.0	0.0	0.0	0.0	0.0	7.615890403446665E-7	1.1295848168660444E-5	0.001069687694793615	0.006037433505197117	9.713933424628047E-4	0.0013601411061630723	3.371255250641373E-4	2.2405225165676636E-4	4.4321738600668764E-4	7.275832572393928E-4	9.860559720017344E-5	1.8243073838158987E-5	0.0	0.0	0.0	0.003181122905713119	0.0031811229057130894	0.002843675857050933	0.007747907464005206	0.007747907464005107	0.0	4.6846804950196144E-4	4.6846804950193227E-4	7.979755142208308E-4	7.979755142210486E-4	0.0	3.4158182990170956E-6	2.071555042363666E-5	3.914302530558883E-5	0.0011332294878819646	2.7832879961447847E-4	2.942421711347825E-4	1.481051594384702E-4	1.0218987576285848E-6	1.3035957679849525E-4	8.532316628947666E-5	1.7160423433894703E-5	5.966272081832675E-7
[truncated: 13,867,967 more chars]
