# Supplementary material for: The kinetoplastid-infecting Bodo saltans virus (BsV), a window into the most abundant giant viruses in the sea
Source: eLife. 2018 Mar 27;7:e33014. doi: 10.7554/eLife.33014 (PMC5871332; doi:10.7554/eLife.33014)
Supplement: Figure 4—source data 1. [file elife-33014-fig4-data1.zip › Source_data_Fig4C_translation-Mimi_COGs]

#| Count 9.1106 RC1::ca.umontreal.iro.evolution.malin.ui.count.FamilySizeTableDisplay
Family	MVc	AMoV	ApMV	HokV	BsV	CatV	KloV	IndV	CroV	OLV2	OLV1	CeV	PgV	AaV
NBoG1012	1	1	1	1	1	1	1	1	1	1	1	1	1	1
NBoG1079	0	0	0	0	0	1	0	1	0	1	0	1	2	0
NBoG1123	1	1	1	1	1	1	1	1	0	0	0	0	0	0
NBoG1128	0	0	1	2	1	2	1	0	0	0	0	0	0	0
NBoG1162	1	1	1	1	0	0	1	1	1	0	0	0	0	0
NBoG1163	1	1	1	1	1	1	1	0	1	0	0	1	0	0
NBoG1178	1	1	1	1	1	1	1	0	0	0	0	0	0	0
NBoG1204	1	1	1	1	0	1	1	0	0	0	0	0	0	0
NBoG1247	1	1	0	1	1	1	1	1	1	0	0	0	0	0
NBoG1257	0	0	0	1	1	1	1	0	2	0	0	0	0	0
NBoG1282	1	1	1	1	0	1	1	0	0	0	0	0	0	0
NBoG1284	1	0	1	1	0	1	1	1	0	0	0	0	0	0
NBoG1296	0	0	0	0	1	0	1	1	1	0	0	1	1	0
NBoG1318	1	0	1	0	1	1	0	1	0	0	0	0	0	0
NBoG1336	1	0	1	0	1	1	1	0	0	0	0	0	0	0
NBoG1343	1	1	0	1	0	1	1	1	0	0	0	0	0	0
NBoG1428	0	0	0	1	1	1	1	1	1	0	0	0	0	0
NBoG1429	0	0	0	1	1	1	1	1	1	0	0	0	0	0
NBoG1431	1	0	0	2	0	1	1	0	0	0	0	0	0	0
NBoG1673	1	0	1	0	0	1	0	0	0	0	0	0	0	0
NBoG1696	0	0	0	0	1	0	2	0	1	0	0	0	0	0
NBoG1718	0	0	0	1	1	1	1	1	0	0	0	0	0	0
NBoG1888	0	0	0	1	1	0	1	0	0	0	0	0	0	0
NBoG1915	0	0	0	1	0	1	0	1	1	0	0	0	0	0
NBoG1924	0	0	0	1	0	2	1	0	0	0	0	0	0	0
NBoG1930	0	0	0	1	0	1	1	1	0	0	0	0	0	0
NBoG1932	0	0	0	1	0	1	1	1	0	0	0	0	0	0
NBoG2181	0	0	0	0	1	1	0	1	0	0	0	0	0	0
NBoG2253	0	0	0	1	0	1	1	0	0	0	0	0	0	0
NBoG2258	0	0	0	1	0	1	1	0	0	0	0	0	0	0
NBoG2263	0	0	0	1	0	1	1	0	0	0	0	0	0	0
NBoG2268	0	0	0	1	0	1	1	0	0	0	0	0	0	0
NBoG2285	0	0	0	1	0	1	1	0	0	0	0	0	0	0
NBoG2455	0	0	0	0	2	0	0	0	0	0	0	0	0	0
NBoG2558	0	0	0	0	0	0	1	0	0	0	0	0	0	1
NBoG3016	0	0	0	0	1	0	1	0	0	0	0	0	0	0
NBoG3023	0	0	0	0	0	1	1	0	0	0	0	0	0	0
NBoG3051	0	0	0	0	0	1	1	0	0	0	0	0	0	0
NBoG3113	0	0	0	1	0	0	1	0	0	0	0	0	0	0
NBoG3128	0	0	0	1	0	0	1	0	0	0	0	0	0	0
NBoG3201	0	0	0	0	0	0	1	0	0	0	0	0	0	0
NBoG3693	0	0	0	0	1	0	0	0	0	0	0	0	0	0
NBoG3694	0	0	0	0	1	0	0	0	0	0	0	0	0	0
NBoG3695	0	0	0	0	1	0	0	0	0	0	0	0	0	0
NBoG3696	0	0	0	0	1	0	0	0	0	0	0	0	0	0
NBoG3697	0	0	0	0	1	0	0	0	0	0	0	0	0	0
NBoG3698	0	0	0	0	1	0	0	0	0	0	0	0	0	0
NBoG3699	0	0	0	0	1	0	0	0	0	0	0	0	0	0
NBoG4917	0	0	0	0	0	0	0	1	0	0	0	0	0	0
NBoG5337	0	0	0	0	0	0	0	0	1	0	0	0	0	0
NBoG5338	0	0	0	0	0	0	0	0	1	0	0	0	0	0
NBoG5912	0	0	0	0	0	0	1	0	0	0	0	0	0	0
NBoG5913	0	0	0	0	0	0	1	0	0	0	0	0	0	0
NBoG5914	0	0	0	0	0	0	1	0	0	0	0	0	0	0
