# Supplementary material for: The kinetoplastid-infecting Bodo saltans virus (BsV), a window into the most abundant giant viruses in the sea
Source: eLife. 2018 Mar 27;7:e33014. doi: 10.7554/eLife.33014 (PMC5871332; doi:10.7554/eLife.33014)
Supplement: Figure 4—source data 1. [file elife-33014-fig4-data1.zip › Source_data_Fig4_S1-2_aspRS_aln.phy]

 50 919
Candidatus_Wolfebacteria_bacterium_GW2011_GWC1_37_10 --------------------------------------------------------------------------------------------------------------------------------------------------MERTLIKN----------------TAG--NIGKEILIKGRAVNI-RKLG-EISFVLIQDYTG-LIQAVWD----------------KSIEEVKIGNAIEIIGEVKEEKRAKGG--------VEISGKEIKIISDNSEELPFDLSKPNLN-----------------------LQLTTLLDYRSLSLRHQKVQAIFKLYDLLLKNYDSAMRE-EGFTEIKTPKLLGAASEGGANVFKIQYFEKHA------YLAQSPQFYKQ-IMV-GVFERVYEIGSVFRAEPHFTTR------HVN-------EYISLDAEMGF--IENFEEVMEMLNKVLRKIFA---------KI-------------------GEEGKEYLKIHEAEIS-EVPEKI------PRVKLSEIKKIIKKKYGYE--------------------------------------------------------IPKG---------------------TDIDPEGERLAGRYGKEEFN-----------------------------------SDFIFVTHYPWA---------------------------DRPFYTMP-AENPEE-------------------------TFGFDLIFKGVEIATGGQRIHKYDQLIENMNKKNIKP-DG---MEFYLDIFKFAMPPHGGWGMGSERIIQQILGLGSIK----------EAVLFPRDVKRLHP----------------------------------------
Pyrobaculum_aerophilum_str._IM2 ------------------------------------------------------------------------------------------------------------------------------------------------MYPKKTHWTA-----------EI---TPN--LHGTEVVVAGWVWEL-RDIG-RVKFVVVRDREG-FVQVTL-------KAGKTPDHLFKVFAELSREDVVVIKGIVEASKIAKSG--------VEIFPSEIWILNKA-KPLPIDIWSET-------------------------PDLATRLKWRSVDLKRPRNLVVFTVASAMLRSIREVLYG-EGFVEVFTPKIIVTSTEGGAELFPVMYFERVA------YLSQSPQLYKEQLT--ASLERVFEIGPAYRAEKHNTDY------HLN-------EFISVDAEAAF--M-DYNDIMDILEKIMRRLAS---------TV--------------------SEYAPKLEEVGIKAL-MELSNI------PRVDYDEAVDRLRQL-GYA--------------------------------------------------------VNWG---------------------DDFTVEMQKALMKYY----------------------------------------GPVYFIVNFPAS---------------------------LRPFYTKRKDGEK---------------------------SESYDLIINGIEVASGATRIHKRDELEEEMKKRGLDP-RL---FESHLSVFDYGMPPHAGFGLGFNRLVTALLGLDNVR----------HATLYPRDRYRVEP----------------------------------------
Aeropyrum_pernix_K1 --------------------------------------------------------------------------------------------------------------------------------------------------MLKDRFIA-----------DIIASKES--LVGGRVRVCGWAYRI-RDLG-RLKFILVRDRSG-VIQATV-------KRGESPEDALRAAEDLKLESVVCVEGELRQAPTREG---------VEVKVERLEVLSTPVEPLPLEVEGSEK------------------------ASLPTRLKYRWLDIRNPMVSAIFELEAMVAKVFRDYYWS-QGFVEIFTPKIVAAGTESGAEVFPVVYFDKTA------FLAQSPQFYKQFAVI-AGLERVFEIGPVFRAEPHHTSR------HLN-------EYHSLDIEVGF--IESYNDVMNYVEGFMRAIVR---------ML-------------------EEDGRRVLELYGVELPRIPASGI------PKIPLRKAYEILEEKYGKK--------------------------------------------------------VEYG---------------------EDLDSEGERLMGAYAGEELD-----------------------------------SDFVFIVEYPWK---------------------------VRPFYTMRKDDEPSW-------------------------TYSFDLLYRGLEIVTGGQREHRYHRLLENLRDKGLDA-ES---FQFYLDFFKHGAPPHGGAGMGLERIVMQTLKLENIR----------EARMLPRDTERITP----------------------------------------
Sulfolobus_solfataricus_ --------------------------------------------------------------------------------------------------------------------------------------------------MFRTHLVS-----------EL---NPK--LDGSEVKVAGWVHNV-RNLG-GKIFILLRDKSG-IGQIVV----------EKGNNAYDKVINIGLESTIVVNGVVKADARAPNG--------VEVHAKDIEILSYARSPLPLDVTGKVK------------------------ADIDTRLRERLLDLRRLEMQAVLKIQSVAVKSFRETLYK-HGFVEVFTPKIIASATEGGAQLFPVLYFGKEA------FLAQSPQLYKELLA--GAIERVFEIAPAWRAEESDTPY------HLS-------EFISMDVEMAF--A-DYNDIMALIEQIIYNMIN---------DV-------------------KRECENELKILNYTPP---NVRI----PIKKVSYSDAIELLKSK-GVN--------------------------------------------------------IKFG---------------------DDIGTPELRVLYNELK---------------------------------------EDLYFVTDWPWL---------------------------SRPFYTKQKKDNPQL-------------------------SESFDLIFRWLEIVSGSSRNHVKEVLENSLKVRGLNP-ES---FEFFLKWFDYGMPPHAGFGMGLARVMLMLTGLQSVK----------EVVPFPRDKKRLTP----------------------------------------
Thermoplasma_acidophilum_DSM_1728 ---------------------------------------------------------------------------------------------------------------------------------------------------MPRTYID-----------TL---RDH--EDGAKVVVYGWMQEA-RIMK-NISFLMIRDNTG-TIQATF----------KNDEATLDIIKRINRESIVRVDGSVNKKSISKAG--------IEISGTSISIVNEAEAPLPLPVVDPVQ------------------------ADLETRLNSRFMDLRKRNISAIFRIESALLWGIRQYLHS-QKFIEVHTPKIVAAATEGGSDLFPVRYFEKDA------YLNQSPQLYKEVLMS-AGFDRVFEVGPAFRAEEHNTTR------HLN-------EFTSIDIEMSF--A-DHNDAMAMLENAIRSGIE---------NA-------------------VRENAEDFESLGISIS-VPETPF------PRITYEQCIDLLQKD-GID--------------------------------------------------------FTFG---------------------DDFSPDQLRTIGSRF----------------------------------------SGFYFITEWPSS---------------------------VRPFYTMPKSEDPRL-------------------------TNSFDLQYREIEVTSGAQRVHDPKMLIQRFNEKKLDV-KS---FQFYVDAFKYGMPPHAGWGLGLERLTMILLGLNNIR----------ETTLFPRDRTRIVP----------------------------------------
Methanosarcina_acetivorans_C2A ----------------------------------------------------------------------------------------------------------------------------------------------MSLANLRTHYTA-----------EV---KPESVDNGQKITLAGWIHEV-RDLG-GICFVVLRDREG-KAQVTL-------VKKKIDKELFDAARRLIRESVISVTGSVKFEEKAPNG--------YELLPEEIKVLNVAGSPLPMDTTGKVE------------------------AELDTRLDSRFIDLRRAETTAVFKIRHEALQAIREYFVK-NKFIETATPKVVATATEGGTALFPITYFDREA------FLNQSPQLFKQILMG-GGFDRVFEIGPIFRAEEHDTRR------HLN-------EATSIDVEVSF--A-DHFDVMEILENLVAHIYT---------RV-------------------IENCKASLEILGVELK-VPKTPF------LKLTYDEVIEIVNSRCEEK--------------------------------------------------------MHWG---------------------DDLGTLGEHTVGNYVYETTG-----------------------------------ESHYFIIDWPTE---------------------------IKPFYAMPYEDRPEF-------------------------SKSFDMMHRTMELSSGAQRIHISELLKSRIESQGLNP-DG---FEFYLKAFEYGMPPHAGWGMGCERFVMTMLGTENIR----------DTVLFPRDRRRLSP----------------------------------------
Methanopyrus_kandleri_AV19 --------------------------------------------------------------------------------------------------------------------------------------------------MLKDAYTA-----------DV---TPE--RDGEEVRLAGWVHEV-RDLG-GIKFVLLRDRTG-IVQLTL-------PKQKVPKETFEKVPKLTKESVIRVEGTVQANEKAPGG--------VEVIPQRIEVLSESDTHLPLDPTGKVD------------------------ADLDTRLDARVLDLRREEPQAIFKIRNVVTTAIREFLEE-RGFIEVHTPKIIASATEGGTELFPVVYFERDA------YLAQSPQLYKQMLMA-AGFERVYEIGPIFRAEEHNTRR------HLN-------EAISVDIEMSF--IESEEDVMRVLEELLAHVFR---------KV-------------------REECEKELEALDRELP-ELETPF------ERITYEETLDLLSEH-GIE--------------------------------------------------------VEWG---------------------EDLPTEAERKLGEIF----------------------------------------EEPFFITEWPRE---------------------------TRPFYTMAKDDEV---------------------------TTAFDLMYQGLELASGAQREHRYDVLVRQIEEQGLSP-ED---FRHYLEAFKYGMPPHGGWGLGLERTLMTITGAENIR----------EVTLFPRDRKRLHP----------------------------------------
Pyrococcus_abyssi_GE5 --------------------------------------------------------------------------------------------------------------------------------------------------MLRTHYSS-----------EI---TEE--LNGKKVKVAGWVQEV-KDLG-GIKFIWIRDREG-IVQVTA-------PKKKVPQEIFKLIPKLNSEDVIVVEGIVNFTPKAKLG--------FEIIPEKLEVISKAKTPLPLDPTGKVK------------------------AELDTRLDNRFMDLRNPRVMSIFKIRSSVFRATREFFYK-EGFIEIHTPKIIATATEGGTELFPLKYFENDA------FLAQSPQLYKQMMMS-TGLDKVFEIGPIFRAEEHNTTR------HLN-------EAWSIDAEMAF--IESEEEVMDLLERLILYVIN---------YV-------------------RENNEKELKILEFELN-EPKKPF------PRITYDEALEILSDL-GKE--------------------------------------------------------IPWG---------------------EDIDTEGEKLLGKYMLENEG-----------------------------------AELYFIYRYPSE---------------------------AKPFYIMKYEDKPEV-------------------------CKAFDLEYRGVEISSGGQREHRHDILVEQIREKGLNP-ES---FEFYLRAFEYGMPPHGGFGLGAERLIMRMLDIGNIR----------EVILFPRDRRRLVP----------------------------------------
Archaeoglobus_fulgidus_DSM_4304 ----------------------------------------------------------------------------------------------------------------------------------------------------MRVYTA-----------DV---KPE--MEGQKVTLYGWVHEV-RDLG-GLVFILLRDREG-IVQITL-------PRKFVSKQVFKLAKKIRRESVIAVTGEVRREEKAPGG--------VEIIPESIEVLNEADAPLPLEVTEKVP------------------------AELDTRLDHRFMDLRRPRVQAIFRIRHQVMQSVREFLSE-EGFIEVHTPKIVSTATEGGTELFPISYFEKEA------FLNQSPQLYKQVLMA-AGFEKVFEIGPIFRAEEHNTTR------HLN-------EAISIDIEMSF--T-DHNGVMDVLERLVQRVYE---------DV-------------------AEKCERYLGWLEVSLE-IPELPF------PRITYDEAREIAARK-GEE--------------------------------------------------------IPWG---------------------EDLSTNALKLVGEEM----------------------------------------GGLYFITDWPTE---------------------------SKPFYAMPYEDRPEI-------------------------SKSFDLMHGWLELSSGAQRIHLYDMLVESIKAKGMEP-ES---FGFYLEAFRYGMPPHAGWGLGAERLIMSMLGLKNVR----------EAVLFPRDRHRLVP----------------------------------------
Methanothermobacter_thermautotrophicus_str._Delta_H ---------------------------------------------------------------------------------------------------------------------------------------------MLLGDLRRTHYSK-----------DI---EPE--MDGDEVTVMGWVHEI-RDLG-GIIFVLLRDRDG-LIQITA-------PSKKIEKDLFKSIRKLKKESVVAFGGTVQESGKAPGG--------FEIIPSFLKVLNISKQPLPLDPTEKVK------------------------AEIDTRLDARFLDLRKPSVSAIFKIKSRMLHSVRVFLEE-QGFLEINTPKLVASATEGGTELFPITYFEREA------FLGQSPQLYKQIMMS-TGLDRVYEIAPIFRAEEHDTLR------HLN-------EVISIDIEASF--V-DHEDVMKILENLVVRVIE---------DV-------------------NEHCTDALETLGRTLE-VPETPF------ERLEYDEAVEMVNSK-GVP--------------------------------------------------------MKHG---------------------EDLPRAAEKALGEIM----------------------------------------DGYYFITSWPTA---------------------------IKPFYVMPDEDDPER-------------------------SHAFDLMYRDLEISSGAMRVHQHDLLVEKIKRQGLNP-DS---FESYLSAFEYGMPPHAGWGLGAERFNMTLTGLKNIR----------ETVLFPRDRRRLTP----------------------------------------
Methanocaldococcus_jannaschii_DSM_2661 --------------------------------------------------------------------------------------------------------------------------------------------MVNKMKWRRTHYSA-----------DI---KPE--MDGQEVIIMGWVHSI-RALG-KIIFVILRDREG-TVQIVA-------PKQKVGDELFSQIKKLGAEDVIAVKGKVIANEKAPNG--------FEILPLELEVINTAKRPLPLDPAEKVP------------------------AELDTRLENRFLDLRRPKVQAIFKIRSEMLKSVRNTLYN-EGFIEVNTPKLVASCTEGGTELFPISYFEREA------FLGQSPQLYKQMLMA-TGLDRVFEIAPIFRAEEHNTRR------HLN-------EATSIDIEMAF--A-DDKDAMDILEKVVYNAFV---------DV-------------------YENRKKEIETLGIEFE-LPPEKF------DRITYDEAIDIANAK-GVE--------------------------------------------------------ISWG---------------------EDLSREAEKAIGEEM----------------------------------------EGLYFITDWPSE---------------------------IRPFYTMPDEKNPNI-------------------------CKAFDLMYKDLEISSGAQRIHLYDLLVENIKKKGLNP-DG---FTYYLEAFKYGMPPHAGWGLGADRFTMVLTQQENIR----------ECVLFPRDRQRLTP----------------------------------------
bs_aspRS -----------------------------------------------------------------MNTSEVSSQQAATSPSLVVSADAQRVGESKAHKKLRRSSVRRHEEEARAQEKADTLAANLIVFKGTFGVTVLPQEQTPASHAQTFHEID-----------SL---NMS--LEGMSVIVRARVHTV-TKKG-KLAFMMLRDNQC-SVQATAVT-----GDLQAPKELIDFIGQIPVESIVDVVGVVARVEVPINIATQ---RDVEVKISKVHIVSQASRALPFTAQDAKINDA---------------------INLSTRLDHRWMDLRSQAANAIFKIQSRVGQYFREFLTD-LDFTEIHSPRIARHSTKVRDD-----------------ILTESPQLYAQMAVQ-GDLKRVFEVGPVYRPYHSNTHR------HLT-------EFVGLDMEMAI--NEHYYEVLDVAEALFGFMFV---------KL--------------------LKHTKELEAIRAQYT-FEDLVF-------QVTPETIAEL-----GIGIIDENVPSTDEYLACIHNRERRMIRIPYAKCIALVNSSQPHK--------------LEEA---------------------DYMSVSDERLLGRLVRQRYG-----------------------------------VDWFVCDGLPAT---------------------------FRRCCTMPSAGDDRF-------------------------SNSFGVYVRGTKVASGAQRLHHASQLISAAPPNNSAL-VH---HIPFTESLQCGSWPHGGFRAGLERIVMQYLSLPNIRFASLSAKVEIDAPIFAHDPKSLRLPFY-------------------------------------
Encephalitozoon_cuniculi_GB_M1 -----------------------------------------------------------------------------------------------------------------------------------------MEERLSKISVDGMREIR-----------DL---DGS--LDGRCVSVRGFVFKS-SCTG-KYIFIVLRDGGC-TVQCMCEKPTD--GSGGLTMPEFSSLRKVTHESYIEIRGRVVKQGMEISGCSK---KDIEVRILGFRVLSIADKSLPFAMKDVSATAEEREK-----------NPTLQNVAYHIRLDNRAMDLRAPQTRATFRVVDGVMFFFRTYLRQ-NGFMEIKTSKLIGSSSEGGANLFSVDYFKRKA------FMAQSPQLYKQMAIV-GGFKRVYEIGHVYRAEESNINR------YLS-------EFVGLDMEMEI--CTDYNDVIRFIHSMLVSIFD---------NL-------------------KKEYGEELETIRAFHA-FEDLKYRRDP--VVLTHRECVDLLLNE-GVE--------------------------------------------------------MGYE---------------------DDFNSESEKKLGSVVRRMHG-----------------------------------VDIFVIKDYPIS---------------------------TRPFYTYRDEEKGI--------------------------TRSYDFILRGQEILSGAQRVSIYKDLVKYVEEHGISP-SS---LGGYLESFKYGAPPHGGCGIGLERLMKAYFGMGDIR----------CFSLFPRDPNRLYP----------------------------------------
BsV_aspRS -------------------------------------------------------------------------------------------------------------------------------------------------------------------------------------------------------------------------------------------------------------------------------MLNIKILSKNKCNLPLQIHNSDKII----------------------SSIDTILANRTLSLRTLENQSIFRIQSHICECFRKYFYN-LNFTEIHTPKIISTASESGAQVFTVDYFGEKR------YLAQSPQLYKQSMIN-GGFERVFEIAPVFRAEKSSGPR------HLT-------EFTGMDIEMTI--CKYYMEVVNLLYGFLVYLFE---------SI-------------------QEPNIQNILKNISSYK---QINFTKTV--FTLDYTEAIKMLHEW-GYD--------------------------------------------------------AECP---------------------GDINTTDEKKLGEMVKDKFG-----------------------------------YDMFVLTRYPKA---------------------------ARPFYSMPCSDDPNF-------------------------TNSYDIIFRGNEILSGSQRIHDYNMLVQSAKNKGINC-DL---LKEYLESFKYGSHAHGGGGFGLERITMFLLGIDNIK----------MATLFPNFFN--------------------------------------------
KlosV ---------------------------------------------------------------------------------------------------------------------------------------------MNNILNQMNYVYK-----------DIRSLTPT--DINTPLFIRARVHNS-RNKG-NFTFLVLRYQST-TLQAIG-------MKNTLGDDIFKSLTSITNESIIDCYGTLQLA--KVKTCSY---HDFELVIDKYELVSKA-NDLPFQLDDANNTWGEEGG----------------KVNMDTRLNHRWVDLRTPMNNTIFKLQSYIGQYFRQYLLK-NNFIEIHSPKIIGVQSEGGSQVFEMKYFDKPA------FLAQSPQLYKQMAIN-ADFDRVFEIGPVFRAENSFTNR------HLC-------EFIGLDVEMALTPCQTYREIQILLWNLVTFIYD---------QI-------------------KQNHSNELQAITFNYPVYPKDPL-------IISFAQCVKMLNDI-GFQ--------------------------------------------------------QHEL---------------------EDLSTVNEKKVGELVKDKYG-----------------------------------SDLFIIDQYPLN---------------------------VRPFYTMP-SDDIPY-------------------------SNSFDMILKGVEICSGSQRVHDYQMLMTKVAEKGINT-ES---LKYYLESFSHGSRPHCGFGLGLERLVSLFLDIGNVK----------LASLCPRDPKRLFV----------------------------------------
Anthurium_amnicola -----------------------------------------------------------------------------MGDVDEGNPLSKKALKKLEKKEKKENEKKQKEAERIAREEAEKAEREASESYGSENYGKLKLNQSQERTGVQRTRVA-----------DI---NAS--RAGETVLIRARVHTS-RSNSAKLAFFVFRQRDS-TIQGVLTV-----DETNISKAFVKFAANVVAESIVIVEGIINKTPETITSTTV---SDAELQIKKFYLVSEVVGRLPFSLEDASRSEEEFKK----------DDVQYSRVTLDTRLNNRIVDLRTLTNQAIFRIQSGVCQLFREFLLS-KSFIEIHTPKLVGAASEGGANVFKVKYFKGDA------YLAQSPQLYKQMCIC-SDFERVFEIAPVFRAEDSNTPR------HMT-------EFIGLDLEMAL--EEHYHEALEILDELLVFIFK---------EL-------------------KNRFSSEIEIVKKQYP-CTNFEFLPET--LRLEFKDAVKLLREN-NVE--------------------------------------------------------IDDF---------------------EDFGTETEKTLGKLVKERYN-----------------------------------TDFYIVDKFPLG---------------------------ARPFYTMPDGNDNRY-------------------------SNSYDFFMRGQEILSGGQRIHDPEFLEERAKSHGIEV-ST---IQPYVDSFKRGAPPHAGGGIGLERVVMLYLNLDNIR----------RSSLFPRDPKRLDP----------------------------------------
Schizosaccharomyces_pombe_972h_ ----------------------------------------------------------MSEMEKQVENLSLEAKNEKPKEVILGEDGKPLSKKALKKLEKEREKEQKRKEREAREAEEKKKREANEIDYSAGKYGDLPLNRSTARPGRTYTQIS-----------DI---SAK--NDGQTVLLRARVYTS-RLQGNKMCFFSLRQKYD-TIQALAVV-----NKDTISKQMVKWCGSISLESIVLVEGIVKKSPEIIKSATV---QDAEIHISSIYVISPIKKNLPFLVEDAGRSEEQIRE---SEENAAEGDSKFVRVNLDTRLDNRVLDLRTPTNQAIFDIQAGICQAFREFLLS-NSFNEIHTPKMSGASSEGGSNVFKIQYFKTDG------FLSQSPQLYKQMLIA-ADRERVFEIGPVFRAEDSNTYR------HMT-------EFTGLDLEMAF--NEHYHEVMEFIEKLFLYIFK---------TI-------------------REKYAKQVAVVRQQYP-SEDFIL-PDADRIRFHFKDAVKLLKEA-GYR----------KQLVPGQKVPEDEEF--------------------------HYCE-DPEF---------------------DDFSTPEERALGQIVREKYH-----------------------------------TDFYVIDKYPSS---------------------------VRPFYTMPDPEDPRY-------------------------SNSYDFFMKGQEIMSGAQRIHDPELLVERMKALGVSPDVG---LQQYIDAFAIGCPPHAGGGIGLERVVMFYLNLPNIR----------LASSFPRDPKRLLP----------------------------------------
XP_008347712 ------------------------------------------------------------------------MSTPESQNPSASDXTTDDASSVSKSAAKKAAKKAAKEAKKETPAAAAPSLAVDEQDPLASNYGEVPLVELQSKTAEDVSHWT-----------EVGHLTNA--LENQSVLIRGRAQTI-RAVGNKMSFVVVRERGF-TVQCVVTV-----QPDTVSRQMVKYVAGLSRESIIDVEGVVSVPSVEIKGTTQ----QVEVQVRKLYCVSRA-AVLPINIEDAARSDVEIEK-------ALQAGETLVRVNQDTRLNNRVLDLRTPANQGIFXIQSQVGNIFRQFLIS-EGFFEIHSPKLIAGSSEGGAAVFKLNYKGQEA------CLAQSPQLHKQMAIC-GDFGRIFEIGPVFRAEDSFTHR------HLC-------EFTGLDVEMEI--KRHYSEVMDVVGPLFVAMFD---------SL-------------------NKNCAKELEAVARQYP-FQPLKYLPET--LRLTFEEGVQMLKEA-GVE--------------------------------------------------------VDPF---------------------GDLNTETERKLGQLVLEKYG-----------------------------------TEFYILHRYPLA---------------------------VRPFYTMPCHDNPAY-------------------------SNSFDVFIRGEEIISGGQRVHVPELLTERAQALGIDV-KT---ISTYMDSFRYGAPPHGGFGVGLERVVMLFCGLNNIR----------KTSLFPRDPLRLAP----------------------------------------
Arabidopsis_thaliana ------------------------------------------------------------------MSSESEIPPLSSSTAAAEESGEKTSKKAAKKEAAKLEKLRRRQEQEEATRRTASISLEENDEFSNNYGDVTLTELQSSADPKAGKWIEAVEGKEWTDVSDL---VEE--MLESEVLIRGRVHTN-RPTSNKLGFVVLRESGS-TVQCVVSQS----EKTKVGANMVKYLKQLSRESFVDVIGVVTLPKEPLTGTTQ----QVEIQVRKVYCINKSLAKLPLSVEDAARSEADIEA-------SLQTPSPAARVNQDTRLNYRVLDLRTPANQAIFQLQYEVEYAFREKLRF-KNFVGIHTPKLMAGSSEGGSAVFRLEYKGQPA------CLAQSPQLHKQMAIC-GDLRRVFEVGPVFRAEDSFTHR------HLC-------EFVGLDVEMEI--RKHYSEIMDLVDELFVFIFT---------SL-------------------NERCKKELQAVGKQYP-FEPLKFLPKT--LRLTFEEGVQMLKEA-GVE--------------------------------------------------------VDPL---------------------GDLNTESERKLGQLVLEKYN-----------------------------------TEFYILHRYPKA---------------------------VRPFYTMTCADNPLY-------------------------SNSFDVFIRGEEIISGAQRVHIPEVLEQRAGECGIDV-KT---ISTYIDSFRYGAPLHGGFGVGLERVVMLFCALNNIR----------KTSLFPRDPQRLSP----------------------------------------
Emiliania_huxleyi_CCMP1516 -----------MSIEAAEAAVASSGQRVRDLKAEGAAKEAVEAAVLELQAAKATLTASVEAALASCAEGTPEYDVLKAKLPPAAKPKGKEKKKDDAPQNDRAAAKAARAAQRGAKAEAKAATKDEAVLGPNLSQAEMDSAEFGNLFIQSTHAAT----RAWTGVKEL---VPS--LAGQQVWVRARVATS-RKQGKALCFLQLRQSMH-TAQAVVFA---------KEGELVGFAATLPRESVVDVFGEVTLPAEAVASCSQ---SAVELQVRRLYCVSRAMPELPLQLEDAARSDEQLAA-----------DPSLTRVNQDVRLNHRVIDLRTAANQGIFRLQSAVCEHFRGFLLS-QGFTEIHSPKMIGTASEGGADVFRVEYFGRDA------YLAQSPQLYKQMALM-ADLDRVFEVAPVFRSENSLTHRHGTIFFHLCECFRHMTEFVGLDMEMTF--FEHYHEVLDMLDRTFCAVFD---------GL-------------------NQSHQEELAAARFTRR-CEQRLF------TPSALDSETDERARA-RIRE-------------------------------------------RLDARGPESLAEHADT---------------------EDMGTEDEKLLGEIVAELHG-----------------------------------QDYYIIDKFPAA---------------------------VRPFYTMPDPTDPRWCAPLSRPRSRAPGPRPSPRRGLAARSNSYDIFIRGEEVTSGAQRVHDPQMLLDCAKEKGVDL-SP---IYSYVDSFKYGAMPHAGGGIGLERVVMLFLGLPNIR----------KSSMFPRDPKRLNP----------------------------------------
Ectocarpus_siliculosus MASPPTGEELAVMIEDKGNEIRQLKFAKTSKDDLKPHIDELLALKTKFQSTTGAPYVAPGQEKKTKPAPAATPAAPVDPNKKSKKQLQREKKEAEKAIAKAKAKEERERKQAEAAASGGGSAHESTPEGQEWRYGDLPMVQSSEMTGKTFCPVG-----------DL---TSA--KAGEEIWLRARVHTS-RSIK-KGVFLVLRQALY-TVQATVF------VGGNVGRPMVQYAEDVSKESVIDVRGTLVVTPSPVSGCTQ---KEVELKIEEIHVVSAADTFMPVIVADAMRPDRTPEE-----EEKQEKEGKAPTVAADTRLDYRWIDLRTPANQAIFKIQSAVCQYFRANLAS-KGFVEIHSPKLLAGASEGGSEVFTTNYFGTEA------CLAQSPQLYKQMAAACGGFGRVMEVGPVFRAEKSRTHR------HLC-------EFTGLDFEMVI--KEHYFEVLEVFSDLFINIFD---------EV-------------------NRNCKEELEAVRTQHP-FEDLRYARPT--LRLTFQEGIQLLIDA-GYD--------------------------------------------------------ADPL---------------------GDLSTEHEKKLGDLVAEKYG-----------------------------------TDFFMMDKYPLD---------------------------VRPFYTMPCPSNPKH-------------------------SNSFDIFIRGEEIVSGAQRIHDLEFLKERAREHDIPL-DS---IMSYLDAFKHGAEPHGGGGIGLERVVMLFLGLKNIR----------KTSMFPRDPKRCAP----------------------------------------
Vitrella_brassicaformis_CCMP3155 -------------------------------------------------------------------------------------------------------------MQQRCLYAAVCAAVSVCWLPLSRAFVAPAFRRSAAASPRSTTLWSSLDSQLYVRVPDI---DKV--AAESSVYVRGRLHAF-RSKG-NSCFLVLRQSGGSTVQACLFKDT---EDPERSKELLKFLKSIPEESIIDIQGTV--KPARVSSCTQ---KNVEIHILSAHLVSSCTQQLPFSVRDAARSPAEVME-------SQETERPIPVIGQDLRLDHRWLDLRTPANQAIMRVKAHMASAFRQQLIQ-AGFVEIFSPKLVPGQSEGGAEVFRTDYFGQQV------CLAQSPQLYKQMAIS-SDLDRVFEIGPVFRAEKSRSRR------HLC-------EFTGLDLEMSI--LHTYQEALLLVYNVLQRMFE---------DA-------------------EASLGDLLATVREQYP-SEPLLLTDEP--VILTYKDALQLLRSA-G-----------------------------------------------------E--S-MSDF---------------------DDLSDEQEQKLGRIVHDEYG-----------------------------------TDLFAVDQYPRS---------------------------LRPFYTMPSDTDADY-------------------------SNSYDLFLRGQEIASGAQRINNPAQLKQAMDSGGLPTDSPS--IQAYIKSFEHGCPPHAGAGLGLDRIATLFLGLDNA---------------SP------------------------------------------------
Thalassiosira_oceanica -----MSEENGEGTTTPNPEIVELTNQISGLGAQIADAKKAKQPKEEWDPLLQQMLALKLTYKEKTGEDYHAAKPKAESKKPKGPVNQVASEKNAEKRKKKAEEKRLKEEKKRKQREERERREREKLEKLKAAADEDWSAVFGDMPMIQSASKSPEGIDKWTKIGDL---GKG--LAGKKVTVRGFLHTS-RGVG-KGAFVVLRSSLY-TVQCVAFEAKASGDRGEIPQSMIKYMTGQPVESVVDVEGVVTVPEKPVEGASQ---SDVEIQVSKFHCVHKSVAAMPFQMEDACRPDTTRETDVGAYDPEANSTTELGRVGQENRLDNRWIDLRTPANQSIFRVQSMVCTLFREYLLS-KDFIEIHTPKLLSGASEGGADVFTLDYFGRPA------CLSMSPQLHKQMASACGGFERVFEIGPVFRAENSNTRR------HLC-------EFTGMDLEMAI--VEHYDEVLDVIGELFVHIFD---------GL-------------------KQRSSAEIERVREQHP-FEDLQYLPKT--LKIDYATGCKMLREA-GVD--------------------------------------------------------QGDY---------------------EDLSTENEKKLGDLVKEKYN-----------------------------------TDFYIMDKYPLS---------------------------VRPFYTMPDPNNPKL-------------------------SNSYDIFIRGQEILSGAQRVHEPEFIEKRAKEWGLDV-ST---ITSYIDSFRNGALPHGGGGIGLERVVMLYLGLPNIR----------KTSMFPRDPKRISP----------------------------------------
Phytophthora_soja -----------------------------------------------------------------------------------------------MADATPAPAPKKLTKKELRILERQKAAAAAAGPTLTDTYGELPLIQSQERPNKAYKSVK-----------DL---NPE--LQGESFWVRGHLQAV-RAKS-KIAFITLREQTA-TIQAILH------ESDKVSRPMIKFAAGVSKESVVDVFVTLSVPDSPVLSTTQ---KDVELNVEKFFVVSKALPELPFQVEDAARPDAVVKA----------EGSTYVNVGLETRLNTRPLDLRTPANQCIMRIQAAVGQLFREFLIK-RDFVEIHTPKLVGGASESGANCFTLKYFDQDA------ALAQSPQTYKQMACAVAGLERVFEIGPVFRAENSNTHR------HMC-------EFVGLDLEMTI--KEHYHEVLEVFSDLFIYIFD---------GL-------------------KERYAKELAIINEQYP-FEPLKYNKPS--LIISFEEGVKMLQAA-GAS--------------------------------------------------------QELE---------------------DDLNTENEKLLGRLVKGKYD-----------------------------------TDFYILDKFPLA---------------------------VRPFYTMPDPKDKRW-------------------------SNSYDMMIRGEEIVSGAQRVHDPNLLIERMKELGVPQ-ES---MRNYIDSFRLGALPHGGGGIGLERVVMLYLGLGNIR----------KASMFPRDPKRLFP----------------------------------------
Nannochloropsis_gaditana_CCMP526 --------------------------------------------------------------------------------------------------------------------------------------------MSQSELHRDFHDLG-----------KL---SAA--DAGKVVWVRARIANV-RAKG-NSCFLVLRQGPFETVQACYFKDK---SAPERSKAMLKFMGGLTCESVVDVQGTLQAA--QVKSCSV---TDVELSIQRVYVVSSAEAILPFQLEDAGRPEAEVEA-------SQSTDRPFPRIGQELRLDNRWLDLRVPANNCIMRIQSGVCQLFRESLYA-EGFVEIHTPKLIGGESEGGAGVFKTDYFGRPA------CLAQSPQLYKQMAVS-ADLGRVFEIGPVFRAENSNTRR------HLC-------EFTGLDLEMTL--DEHYNEVLAIAHRMFKHIFE---------GL-------------------ETRFAKELAIIREQYA-SDPVAFTDGP--CIVHWPEAIRMLREEGGMPE-------------------------------------------------------VGEL---------------------EDLTGAQELRLGELVKKRHG-----------------------------------ADFFILDKYPSA---------------------------VRPFYTMPCPSDAAY-------------------------SNSYDMFLRGQEICSGAQRIHDPDLLTRTIAAKGLPM-EP---LESYVNAFRHGVPPHGGAGIGLERVVFLYLGLDNVR----------KASMFPRDPNRCEP----------------------------------------
Malus_domestica --------------------------------------------------------------------------------------------------------------------------------------------------MVPVAELG----------------RQY--QSGDRVWLRGRLQSI-RGKG-KSWFLVLRQNSFDTVQACYFKNV---DDAEASQKMIRYLKTLTAESVVDLEGTLVDA--DVKSCSV---KNVELNIHRIHTVSKADAILPFEVEDAARSEQEVEA-------SQNTERPFPRLGQELRLDHRWMDLRAPANNAIMRIQSAVCQLF--------GFCEIHTPKLIAGESESGAGVFTTDYFGTTA------CLAQSPQLYKQMAIA-SDLPRVFEIGPVFRAENSNTRR------HLC-------EFTGLDLEMAI--DDHYLETLEVVHELFKHIFT---------GL-------------------ESRWAKELNIIREQYD-SEPVAFTPDP--CVLHWPEALEILQNE-GFDI-------------------------------------------------------ADGM---------------------QDMNGAMELALGRVVKEKYG-----------------------------------TDFFMLDKYPSS---------------------------IRPFYTMPDPEDSRY-------------------------SNSYDIFIRGQEICSGAQRCHDPDLVEKILQEKGIEVGDG---LKSYIESFRHGVSPHAGAGIGLERVVFLYLGLDNVR----------KASMFPRDPNRCTP----------------------------------------
Saccharomyces_cerevisiae_S288C -------------------------------------------------------------------------------------------------------------------MLARSRVCLQTITRRLADFPEANAIKKKFLFRKDTSTIK-----------QL---KGL--SSGQKIVLNGWIEQKPKRVGKNLIFGLLRDSNGDIIQLV---------------DNKSLLKGFTLEDVVQAVGILSLKRKLSNEDAD----EYEVQLEDITVLNASNKK-PAQMQDFK-------------------------LSAIYPPEFRYLQLRNPKYQDFLKKRSSISKEIRNSFNN-FDFTEVETPMLFKATPEGAREFLVPTRTKRSDGKPSFYALDQSPQQYKQLLMA-SGVNKYYQMARCFRDEDLRADR------QP--------EFTQVDMEMAF--A-NSEDVMKIIEKTVSGVWSKFSKKRGLLTLDSKGTLVPAKKENGTVSIFRMTYEQAMTSYGIDKP---DLRA------PDLKIINLGE-------FNAFSHLNKK--FPVFEVIILRSAFSNMEEYK----ERWSFLTNNSNYNYRVPIVLP-IENDEQANSNWFENFHAIATFENP-HLITKFLKLKKGDIVCGCTREPNHSIFENPTPLGRLRQLVLQSEHGKNIYHAVNKDVASWIVDFPLFSPVIIEDKSGKKEKLAYPEYEKDRLCSTHHPFTMVKLKDYEK----------------LEKTPEKCLGRHYDLVVNGVELGGGSTRIHDPRLQDYIFEDI-LKIDNAYELFGHLLNAFDMGTPPHAGFAIGFDRMCAMICETESIR----------DVIAFPKSITGADLVVKSPSVIPESILEPYNIKYSNSKK---------------
Mycoplasma_genitalium_G3 ------------------------------------------------------------------------------------------------------------------------------------------------MCFNQRILIG-----------SI---STE--QLNKTIVIIGWIKRI-KKLG-EINFIIVGDKSG-TIQVTC--------------KDKEQIQQLTREDIVIVKAKLQRLDSVR----------FELINPTIKLFSKSKTP-PLIIEDETD------------------------ALEEVRLKYRYLDLRRRLMQKRLLLRHQFILAIRNWFNQ-QGFIEIETPTLSKSTPEGAQDFLVPARIRKDC----FYALVQSPQIYKQLLMI-AGVEKYFQIARVYRDEDSRKDR------QP--------EHTQIDFEISF--C-NQKMIMNLVEKLFFSVFL---------DV--FQIKIK-------KTFPVFKFSELFERFGSDKP---DLRY-------GFEIKDFTSLFQDH-QNQ-FTKLIEA--KGIIGGIELTNIE--LSTDKI---KALRKIAK-----------------D--------HDVSLEVHNKNN-STLKTSIKCDEKNTLLLVANKSKKKAWTA---LGAIRNELKYHLDIVKP----NQYSFCWVVDFPLY------DFDEK----------TNQWISNHNIFSKPKQEWIDN----------------FESNKNEALSEQFDLVLNGFEIGSGSIRINDPIVQKRLMNSLNIDPNK----FAFLLEAYQYGAPVHGGMGLGIDRLMMILNQTDNIR----------EVIAFPKNNHGIEVHTNAPDKIDKEEVKWWIKELVK------------------
Borrelia_burgdorferi_ --------------------------------------------------------------------------------------------------------------------------------------------------MFKVIKCN-----------EL---NEK--LIDKKVEINAWVKKI-RHHG-KFIFLNIRDRYE-KAQVLV-----------NEEKLLKIAEKIKLEYCIKIQGLLIKRPPNMINANM-KTGHFEILAKNIEIISKC-NELPFMIEDDNN------------------------ASENSKLEYRYLDLRRDSLKNKIILRCQATHLIRNFLIK-RKFLELETPTFVKSTPEGARDFVIPSRIHKGS----FYALPQSPQLYKQLIMI-AGFDKYFQIARCYRDEDSRGDR------QP--------EFTQLDLEMSF--V-KKENIFKLIENMLFLIFK---------NC--ININLP-------KKFKKITYKKAMNKYGSDKP---DTRF-------ELELQDISRNLKNS-EFNIFKDTLKN--KGSIKILIVKDKADKFSRAKI---NNLEEIAK--LYKTQGLYFTK-IENN--KFS---GGIAKFLKTEE--QELIKTYSLENNDIIFFTANNNWETACKA---MGQIRIKIANDLGLIDE----NKFEFLWVYDFPLF------EYDEN----------TKTYSPAHHMFSLPKKQYIAN----------------LEKNPKKTIGEIYDLVLNGVELGSGSIRIHNKELQQRIFKIIGFQKEKSEDRFGFFLKALEYGAPNHGGIAIGIDRLIMLMTKSTSIK----------DVILFPKNSFAASPLDNSPSKISNEQLKELGINIVDGDN---------------
Treponema_pallidum_subsp._pallidum_str._Nichols ----------------------------------------------------------------------------------------------------------------------------------MYSAHTPWYDGQVMDYPRRTIACG-----------EL---RRC--HVGTVVVLNGWVHRK-RSHG-TVSFFNMRDRSG-IVQVIV--------SQEENASLWSTVNRIRLECCLAVEGVVRERPPSMINRAL-HTGEVEVHARTLYVLSEN-AVLPFRVDDVVH------------------------AHEDIRLKYRYLDLRSQRMQERIALRSRVALAIRQFLSM-KGFIEIETPTFICSTPEGARDFVVPSRVCPGR----FYALPQSPQLYKQLLMV-AGFDRYFQLARCYRDEDARGDR------QP--------EFTQIDLEMSF--V-SRDDVMRVNEDMLRYVFR---------TS--IGVELP-------TFFPRLTYAQALDQYGTDKP---DMRF-------KPVLQNADFMGMLG-TFTPFEEVVAQ--GGSIRALVLPGKARCYSRRQI---EALESIAR--AHEAHHLFWLK-ATGG--GLE---GGIARFFAGVE--SEVRRRLSAQDEDLLLFVADCRHRVCCVA---LGAVRSALIRDESFPEK----ELFSFVWIVDFPLF------EWNPA----------ENKWDPAHHMFSAPQEQYLET----------------LEQDPGSVKGDLYDLVLNGYELASGSIRIHDTQLQKRIFKIVGLDPEEAGEKFGFLTEAFKYGAPPHGGIAHGLDRLVMLMTGSESIR----------DVIAFPKNTLAASPLDNCPSVLDKRQLDELHLTVHV------------------
Ureaplasma_parvum_serovar_3_str._ATCC_700970 ----------------------------------------------------------------------------------------------------------------------------------------------------MKVYCG-----------YI---GEE--HLEKNVILNGWVKKV-RKMG-NLVFVDLKDRFG-IVQIFATK----------SDGVFNELTQLSREDVINVEGLVLLRKNPNNDLKT---GRFEIHVKKILIYSKAKTP-PLIIEDETD------------------------ANEEIRFRYRYLDLRRDVNLKIFELRSKVYQAFRNYLYS-QDFIETETPILAKPTPEGARDFYVPTRTRK------FYALPQSPQTFKQLLMV-AGFQKYFQITKCFRDEDLRSDR------QP--------EFTQVDIELSF--A-DEIEIQTLIENLLKYVFK---------QT--INVDLT-------TPFMRMSYEQAINDYGSDKP---DLRF-------DLKIKTLNTYFENS-KTLFFQKALLN--NQSIRAILVPNIN--LNKKQV---QTLEKFAK--DKGAKGLSWIS-IKDE--KIID--GSLLSIQEDHIIYKTIFKDFNLSTGSILLVAD--TFDIASQA---LGLVRINLASILNLKKP----NIFKFVWIIDWPLY------EYDNE----------AQRFVAAHHPFTMPTLETLNT----------------FDVNKKDARGRSYDIVLNGYELGGGSVRIIDQQIQRRMFKSINMSDEEANLKFGFLLTAFEYGVPPHCGIALGLDRLMMILVNSEYIR----------DVVAFPKNNNGVDMMLDAPSNMNDEDLKELGLKIKND-----------------
Buchnera_aphidicola_str._5A__Acyrthosiphon_pisum ---------------------------------------------------------------------------------------------------------------------------------------------------MRTKYCG-----------NI---RIS--HVNKKVKLCGWVHKV-RNLG-QFIFVDMRDYTG-LVQVIFEL---------KNYTIFKKALNLRNEFCIQVFGTVQKREKKNQNIKI-RTGEIEILANVLNILNTS-KSLPLNFTQE--------------------------NNDDSRLKYRYLDLRSFDILENLKIRNKITYLIRNFMTK-KNFLDIETPILTKSTPEGARDYLVPSRNHYGK----FYALPQSPQLFKQILMI-SGIDRYYQIVKCFRDEDLRSDR------QP--------EFTQIDIEVSF--M-SAKKIRNLVENLIKKLWL---------EI--RNINLK--------KFPQISFHEAMKKYGSDKP---DLRN-------PIEIIDVSNIFKDK-KFISFFNLNPQ-KNNRIALLCISKGAH-LSRKKI---DDYTKYVQ--RFDAKKLFYIK-IKECKLGCLGIHSSIKNILDEIIL-KEIIEKSQSKNGDILFLIAD-QEHIVNKS---LGMLRLKIGIDLNITKK----NRWEPLWIVNFPMF------DKDIQ-----------GNLSSVHHPFTAVKNMDREI----------------LKNSPDLAISDSYDLIINGYEIGGGSVRIHDVNMQKQVFDIIGIKKSMQNEKFGFLIEALKYGAPPHAGIALGLDRIVMLLTNSKNIR----------DVIAFPKTTSATCLMTNSPSTVDNLLLQELAIKHLKK-----------------
Chlamydia_felis_Fe/C_56 -------------------------------------------------------------------------------------------------------------------------------------------------MKYRTHRCN-----------EL---SLS--NVGERVRLSGWVHRY-RNHG-GVVFIDLRDRFG-ITQIVC--------CEDEKPELHQLVDSVRSEWVLSVEGTVCRRLEGMENSNL-ATGDIEVDLEQVDILSKA-RNLPFSISEDHIN-----------------------VNEELRLEYRYLDMRRGQILDRLIYRHKVMMACRQYMDT-QGFTEVVTPVLGKSTPEGARDYLVPSRIYPGS----FYALPQSPQLFKQILMV-GGLDRYFQIATCFRDEDLRADR------QP--------EFSQIDIEMSF--A-TPENLFPIIEQLVVEIFS---------VR---GINID-------LPLPRMTYQEAKDLYGTDKP---DLRF-------GLQLRDCREHAKEF-SFSIFLDQLAQ--GGTIKGFCVPGGAD-MSRKQL---DIYTEFVK--RYGAMGLVWIK-KQEN--SVA---SNVAKFASEEVF-KAMFADFDAKDNDILLLIAA-PESVANQS---LDHLRRLIAKERNLYDE----SQYNFVWITDFPLF------AKEDG------------KICSEHHPFTAPLEEDIPL----------------LDTDPLSVRSSSYDLVLNGYEIASGSQRIHNADLQNKIFSILELSPESIKEKFGFFIDALSFGTPPHLGIALGLDRIMMVLTRAESIR----------EVIAFPKTQKAADLMMSAPAEIMTSQLKELNIKVTS------------------
Chlamydophila_pneumoniae_TW_183 -------------------------------------------------------------------------------------------------------------------------------------------------MKYRTHRCN-----------EL---TSN--HIGENVQLAGWVHRY-RNHG-GVVFIDLRDRFG-ITQIVC--------REDEQPELHQRLDAVRSEWVLSVRGKVCPRLAGMENPNL-ATGHIEVEVASFEVLSKS-QNLPFSIADDHIN-----------------------VNEELRLEYRYLDMRRGDIIEKLLCRHQVMLACRNFMDA-QGFTEIVTPVLGKSTPEGARDYLVPSRIYPGK----FYALPQSPQLFKQLLMV-GGLDRYFQIATCFRDEDLRADR------QP--------EFAQIDIEMSF--G-DTQDLLPIIEQLVATLFA---------TQ---GIEIP-------LPLAKMTYQEAKDSYGTDKP---DLRF-------DLKLKDCRDYAKRS-SFSIFLDQLAH--GGTIKGFCVPGGAT-MSRKQL---DGYTEFVK--RYGAMGLVWIK-NQEG--KVA---SNIAKFMDEEVF-HELFAYFDAKDQDILLLIAA-PESVANQS---LDHLRRLIAKERELYSD----NQYNFVWITDFPLF------SLEDG------------KIVAEHHPFTAPLEEDIPL----------------LETDPLAVRSSSYDLVLNGYEIASGSQRIHNPDLQSQIFTILKISPESIQEKFGFFIKALSFGTPPHLGIALGLDRLVMVLTAAESIR----------EVIAFPKTQKASDLMMNAPSEIMSSQLKELSIKVAF------------------
Elizabethkingia_anophelis_R26 --------------------------------------------------------------------------------------------------------------------------------------------------MFRTHTNG-----------EL---SLK--NLNEEVTLSGWVQTI-RDKG-FMIWIDLRDRYG-ITQLVF-------DQDRSSAALLEEAKKLGREFVIQVSGKVIER--ASKNPKI-PTGEIEILVEKLTILNNSELP-PFTIEDETD------------------------GGEELRMKYRYLDIRRNPVKEKLIFRHKMAQKVRNYLSD-QGFIEVETPVLIKSTPEGARDFVVPSRMNPGQ----FYALPQSPQTFKQLLMV-GGMDKYFQIVKCFRDEDLRADR------QP--------EFTQIDCEMAF--V-EQEDVMNIFEGLTQNLLK---------DI--AGQEFG--------KFPRMTFADAMKKYGNDKP---DIRF-------GMEFHELNNLVKGK-DFKIF----DE--AELVVGINVEGCAE-YTRKQI---DELTDWVKRPQIGATGMVWIK-YQPD--GIVT--SSVNKFYNEEDL-KKIAEEFGAKPGDLMLVLSG-NENKVRAQ---LSALRMELGNRLGLR-K---GNEFAPLWVIDFPLL------EWDED----------TQRYHAMHHPFTSPKPEDIHL----------------LENEAGQARANAYDLVINGNEIGGGSIRIFDKDLQAQMFSLLGFTPEEAEAQFGFLMNAFKYGAPPHGGLAFGFDRLVAVLDGNEVIR----------DYIAFPKNNSGRDVMIDAPASIANEQLDELALTININE----------------
Myroides_odoratus_DSM_2801 --------------------------------------------------------------------------------------------------------------------------------------------------MYRTHTCG-----------AL---SAS--DINTTVTLSGWVSKH-RDKG-FMIWVDLRDRYG-ITQLIF-------DAERTDKTVFETAKNLGREYVIQVTGTVIER--ASKNPNM-PTGDIEILVESLTILNESSVP-PFTIEDETD------------------------GGEDIRMKYRYLDIRRNPVKNSLLFRHKVAQEVRNYLSA-QDFCEVETPYLISSTPEGARDFIVPSRMNPGQ----FYALPQSPQTFKQLLMV-GGMDRYFQIVRCFRDEDLRADR------QP--------EFTQIDCEMAF--V-DQEDVMDTFEGLTKHLLK---------SV--HGVEIK--------EFPRMTYEEAMRTYGNDKP---DIRF-------GMKFGELNAVAQHK-DFGVF----NS--AELVVGIAVPGGAA-YTRKEI---DALIDWVKRPQVGASGMVYCK-CEAD--GSFK--SSVDKFYDQEDL-KQWAAVTGAQAGDIILVLSG-PANKTRAQ---LSALRMELGNRLGLR-K---SDEFAPLWVIDFPLF------EWDEE----------SGRYFAMHHPFTSPKKEDIAL----------------LDTDPGKVRANAYDMVLNGNEIGGGSIRIHDKPTQELMFKHLGFSKEEAEKQFGFLLNAFQYGAPPHGGLAFGLDRLVAILGGQETIR----------DFIAFPKNNSGRDVMIDAPSAIRPEQLEELHIAIKAE-----------------
Thermotoga_maritima_MSB8 --------------------------------------------------------------------------------------------------------------------------------------------------MLRTHTCG-----------EL---RAT--DEGKKVKLCGWVDRI-RDLG-GVRFIDLRDRYG-ETQIVC----------DVNSEAYSVVDELTRESVVLVEGTVRKRPEGTENPNI-ETGEIEVVAERIEILSLA-DPLPFYPGET--------------------------PKEEMRLKYRYIDLRSERMKRNIILRYRISKIIRDYFDE-LGFLEIETPFLTRSTPEGARDFLVPSRLRPGK----FYALPQSPQLFKQILMI-SGFDRYFQIVRCFRDEDLRADR------QP--------EFTQVDVEMSF--V-DVEDVLNVSEGMVSRVFK---------ES--SGIDLK-------VPFDRIPYDDAMEKYGTDKP---DRRY-------GMELRDFGYAFETT-EFKVIRNVLNE--GGSVKGFIVPGFASEMSRK-----KGEELMARMKELGLGGLIWFK-LDGG--------ITSPHLKHLEKEFRKIAETENMNEGDVCLIAAHTDRNLLNEA---LGTLRLEIGKEHFSHLA----KGFDVLWVVDFPYF------EWSEE----------EERFVARHHPFTMPVLETLGD-------------------DYTKVRAKAYDLVINGYEVGGGSIRIHRRDIQEKIFELLGLSEEEAQKKFGFFLEAFRYGVPPHGGIAFGLDRLVSIIAGESSIR----------EVIAFPKTGNGVCLLTGAPAEVDERQLRELRIRIEEG-----------------
Clostridium_acetobutylicum_ATCC_824 -------------------------------------------------------------------------------------------------------------------------------------------MGESLNGLKRTIMCG-----------EI---REN--HIGNRVVVMGWVQRK-RNLG-GLVFVDLRDREG-ILQVVF--------GEEINKDAFMKADLVKSEYCISVSGTLVKRESPNPNMPT---GMVELKGEEIKILSESETP-PIYIKENLD------------------------AAENIRLRYRYLDLRRPDMQKIFKIRHKTTKIIRDFMDE-ENFLEMETPILTKSTPEGARDYLVPSRNYNGK----FYALPQSPQLFKQLLMV-SGYDKYFQIAKCFRDEDLRANR------QP--------EFTQVDMEMSF--V-EEDDVIELNERLIQKVFK---------EM--AGVEVK-------LPIERMTWKTAMEKYGSDKP---DLRF-------GMEINDISEAVSTS-DFKVFKSAIEE--GGSVRAIKAPNSAD-MPRKKI---DKLGEFVK-TY-KAKGLAWIA-LKED--GI-K--SPIAKFLKEEEL-KAIIDKVQGKTGDLILIVAD-KNSVVFQS---LGALRLEIAKELEILKD---NKEFRFVWITEFPLL------SYNEE----------EERFQAEHHPFTMPMDEDIEY----------------LESDPGRVRAKAYDIVLNGEELGGGSVRIHDTALQERMFKVLGFTKESAWERFSFLLEAFKFGPPPHAGLAYGLDRLIMFLAGTENIK----------DVIAFPKNQNAFCPLTEAPNVVDENQIEELGIKVESKEEE--------------
Fusobacterium_nucleatum_subsp._nucleatum_ATCC_25586 -------------------------------------------------------------------------------------------------------------------------------------------------MVYRTHNLG-----------EL---RLK--NIGEVVTLSGWVDTK-RNVSTNLTFIDLRDREG-KTQIVF-------NNELLSEKVLEEVQKLKSESVIRVIGEVKERS--NKNPNI-PTGEIEVFAKEIEILNAC-DTLPFQISGVDDN-----------------------LSENMRLTYRYLDIRRNKMLNNLKMRHRMIMSIRNYMDN-AGFLDVDTPVLTKSTPEGARDFLVPSRTNPGT----FYALPQSPQLFKQLLMI-GGVEKYFQIAKCFRDEDLRADR------QP--------EFTQLDIEMSF--V-EKEDVMNEIEGLAKYVFK---------NV--TGEEAN-------YIFQRMPYAEAMDRFGSDKP---DLRF-------GVELKDLSDIINNS-SFNAFSSTVQN--GGLVKAVVAPNANEKFSRKVI---SEYEEYVK-TYFGAKGLAYIK-LTAD--GI-A--SPIAKFLSEEEM-KAIIEKTEAKTGDVIFIVAD-KKKVVHSA---LGALRLRIGKDLELI-N---KDDFKFLWVVDFPMF------DYDEE----------EQRYKAEHHPFTSIKAEDLDK---------------FLAGQTEDIRTNTYDLVLNGSEIGGGSIRIFNPQIQSMVFDRLGLSQEEAKAKFGFFLDAFKYGAPPHGGLAFGIDRWLMVMLKEESIR----------DVIPFPKTNKGQCLMTEAPNTVDEKQLEELFIKSTYEK----------------
Corynebacterium_glutamicum_ATCC_13032 --------------------------------------------------------------------------------------------------------------------------------------------------MLRTHLSG-----------EL---RKE--NAGQSVTLTGWVNRR-RDHG-GVIFIDLRDRTG-IAQVVF-----------RNEDVAERAHALRSEFVLRVTGVVEERPEGSQNPNL-ASGDIEVSVTEFEVLNES-APLPFQIEDSSSAGE---------------------VGEETRLKYRYLDLRRPVQANALRLRSAANKAARTVLDS-HDFTEIETPTLTRSTPEGARDFLVPARLRPGT----FYALPQSPQLFKQLLQV-AGMERYYQIARCYRDEDFRADR------QP--------EFTQLDVEMSF--V-DQDDVIALGEEIISEVWK---------LI---GYEIK-------TPIPRMTYADAMRRYGSDKP---DLRF-------DIEITECTEFFQDT-TFRVF-----K--NEYVGAVVMTGGASQPRRQL----DAWQEWAK--QRGAKGLAYIL-VGED--GELS--GPVAKNITDAER-AGIAAHVGAQPGDCIFFAAG-DTKSSLAL---LGAARGEIAKKLDLIKE----GDWAFTWIVDAPMF------EPAADATASGDVALGNSKWTAVHHAFTSPKPEFLDN----------------FDTNPGDALAYAYDIVCNGNEIGGGSIRIHQRDVQERVFEVMGITGEEAREKFGFLLDAFAFGAPPHGGIAFGWDRIVSLLGGFDSIR----------DVIAFPKSGGGIDPLTDAPAAITPQQRKEAGIDAKPKPKAEAQAEAQAEESAEK
Mycobacterium_tuberculosis_CDC1551 ------------------------------------------------------------------------------------------------------------------------------------------------MFVLRSHAAG-----------LL---REG--DAGQQVTLAGWVARR-RDHG-GVIFIDLRDASG-IAQVVF--------RDPQDTEVLAQAHRLRAEFCVSVAGVVEIRPEGNANPEI-ATGEIEVNATSLTVLGEC-APLPFQLDEP--------------------------AGEELRLKYRYLDLRRDDPAAAIRLRSRVNAAARAVLAR-HDFVEIETPTITRSTPEGARDFLVPARLHPGS----FYALPQSPQLFKQLLMV-AGMERYYQIARCYRDEDFRADR------QP--------EFTQLDMEMSF--V-DAEDIIAISEEVLTELWA---------LI---GYRIP-------TPIPRIGYAEAMRRFGTDKP---DLRF-------GLELVECTDFFSDT-TFRVF-----Q--APYVGAVVMPGGASQPRRTL----DGWQDWAK--QRGHRGLAYVL-VAED--GTLG--GPVAKNLTEAER-TGLADHVGAKPGDCIFFSAG-PVKSSRAL---LGAARVEIANRLGLIDP----DAWAFVWVVDPPLF------EPADEATAAGEVAVGSGAWTAVHHAFTAPKPEWEDR----------------IESDTGSVLADAYDIVCNGHEIGGGSVRIHRRDIQERVFAVMGLDKAEAEEKFGFLLEAFMFGAPPHGGIAFGWDRTTALLAGMDSIR----------EVIAFPKTGGGVDPLTDAPAPITAQQRKESGIDAQPKRVQQA------------
Deinococcus_radiodurans_R1 -------------------------------------------------------------------------------------------------------------------------------------------------MMKRTSLIG-----------QL---GQA--QQQQTVTLQGWVSRR-RDLG-GLIFLELRDRSG-TVQVQV----------EPDSPAFAEADRLRAEYVAEIEGTFQPRPESQRKGGL---ADFEVIASRVKVLNAAKTP-PFELDKGES------------------------VAEDIRLKYRYLDLRRPEMQRALMLRSKAVTAVTEFLDA-EGFIQVETPMLTKSTPEGARDFLVPSRLNPGE----FYALPQSPQLFKQLLMI-AGFDRYYQLARCFRDEDLRADR------QP--------DFTQLDMEMSF--V-EQDDVLEVQERLLAHVFR---------RV--LDVELP-------LPFPRMSYFDAMDRYGSDKP---DLRF-------DSAFTDVTGLFRGG-EFAAF----AS--APSVKVLVAP----ELTRKQI---DELERVAK--QNGAGGLAWLR-RDGE--GFTGGISKFVGGIAPQ-----LIEQTGVAQGGTLLFAAG-EWKKAVTA---LGAVRLALRDLFDLAAG---GPQFHVSWVVDFPQL------EFDED----------SQSWTYMHHPFTAPHPGDVAL---------------FGTERQGEMRAQAYDLVMNGFEIGGGSVRIHDPEVQAKMFQAIGFSEEAAREKFGFFLDALEYGTPPHGGIAWGFDRLLMLMSGAGSIR----------EVIAFPKNNRGADLMAQAPSPVEDAQLAEVGVQVRGE-----------------
Klebsormidium_flaccidum ----------------MGSMASLSAQRPALQSVLRKCHQSASWATQCEVSLQCRGIVQALPNLVGSRHKRLSKCNLPSASNLGPQMHRSFLSGCSQALRSIRHNEAPQKLGRQQIRAAAVAETQQLETADASGDADPLPLAEGLVWTNRTHACG-----------QL---TKA--DVGKSVRLCGWVAQQ-RSHG-GVAFVNLRDHTG-IIQIVS--------NPTRFAAVHLAAERVRLEYVVVVEGTVQPRPDEMVNPNM-PTGEVEVVAESLQLLNPVRGALPLQVMVAEEQEE---------------------AREETRLRYRHLDLRRPQMSANLRMRHAVVKCMRRFLEDDHNFIEIETPILTRSTPEGARDYLVPSRVQPGE----FYALPQSPQLFKQMLMV-SGFDRYYQIARCFRDESLRSDR------QP--------EFTQVDMEMSF--M-TQEDILQLNEDLIRKVFK---------EI--RGVDLP-------RPFPRLTYADAMARFGSDKP---DLRF-------GMEIKDMSDLVADS-SFKVFSGAIAS--GGAVRAIVVTGGAESISKQRLKK-GDVLEQAV--SAGAQGLAYIR-VLKD--GELDTIPAVASSLSGEGQ-AALLERCGAGPNDLILFAAG-PQPLVARV---LDRLRNYLGDKLGLIVK----NAHAILWITEFPLF------EFNEE----------EQRLEALHHPFTAPHPDDMDD--------------------LRNGRALAYDMVYNGTEIGGGSLRIYRREFQEKMFELIGLSPEQAEEKFGYLLEAFDCGAPPHGGIAYGLDRLVMLLAQESSIR----------DVIAFPKTTQAVDLLTRAPSSVDPKQLEELSIKVVS------------------
Synechococcus_sp._CB0101 ---------------------------------------------------------------------------------------------------------------------------------------------------MRSHGCG-----------DL---RPD--ATGQAVQLCGWVDRS-RDHG-GVIFIDLRDRSG-TVQITV--------DPDNGAEMFAVAEHLRNETVIQVEGKVRERPTDAINEKL-ATGRVEVLASAITVLNSVKGNLPFAVSVHDEEN----------------------TREELRLRHRYLDLRRERMNSNLRLRAQTIQAARRFLED-QGFIEVETPVLTRSTPEGARDYLVPSRVCGGE----WFALPQSPQLFKQLLMV-GGIERYYQVARCFRDEDLRADR------QP--------EFTQLDMEMSF--M-DQEQILELNESLIASIWK---------TV--KGVELP-------RPFPRLTWHDAMERYGTDRP---DTRY-------GMELTNVSDLVADM-GFKVFSGAVAA--GGSVKCIAVPGGNDAVSNVRIKPGGDVFSEAQ--KAGAGGLAFIR-VREG--GEIDTIGAIKDNLSEEKK-AELLQRTGAEPGTLILFGAG-DTATVNKA---LDRVRQYLARELGMVKPDSENDSWNFLWVVDFPMF------EFNAD----------ENRYEALHHPFCAPNTDDLGN------------DPSAWADTLPGARAQAYDLVLNGLELGGGSLRIHDSALQRQVLQTVGLPLEEANQQFGFLMEALDMGAPPHGGLAFGLDRMVMLLAGEESIR----------DTIAFPKTQQARCLMTGAPGGVATKQLEELHVASTWVEEEAEG-----------
Limnothrix_sp._P13C2 ---------------------------------------------------------------------------------------------------------------------------------------------------MRTHYCG-----------QL---RAE--QVGKTVTLCGWVDRR-RDHG-GVVFVDLRDRSG-IVQVAS---------NPDLPESFQIADSLRNEYVVRITGTVTQRPPESVNPKL-ATGEVEVLADQIEILSAVSKQLPFQVSTSENET----------------------VREELRLKYRYLDLRRPRMQQNLQLRHAVVKAMRRFLEDAQGFMEIETPVLTKSTPEGARDYLVPSRVNPGE----WFALPQSPQLFKQLLMV-SGFDRYYQIARCFRDEDLRADR------QP--------EFTQLDMEMSF--M-SLEEILDLNEQLVCHIFK---------TV--KNIDLP-------RPFPRLTYAEAMDRYGSDRP---DTRF-------GMELADCSDLFKGC-GFKVFSGSIAA--GGIVKTLPVPGGNDAVSNVRIKPGGDLFAIAS--EAGAKGLAFIR-VRDN--GEVDTIGALKDSLTPEIT-AELLQRTGAQAGDLLLFGAG-PAEIVNKT---LDRLRLALGKELNQIDP----EAINLLWVVDFPMF------EYNAD----------EQRLEALHHPFTAPNPEDLAD--------------------LKTARALAYDIVLNGTEIGGGSLRIYQRDVQEQVFAAIGLTDEEARAKFGFLLDAFEYGTPPHGGIAYGLDRLVSILTGEDSIR----------DAIAFPKTQQARCLLTDAPSSVEAKQLKELQVASTYKPKKPEAEASA-------
Nostoc_sp._PCC_7120 ---------------------------------------------------------------------------------------------------------------------------------------------------MRTHYCG-----------EL---RQK--DIGETVTLYGWVDRR-RDHG-GVIFLDLRDRSG-IVQVV--------SDPQRTPDSYELANSLRNEYVVEITGRVTQRPEESLNTRI-PTGEVEIYADKIELLNGVRKQLPFQVSTADTET----------------------VREDLRLKYRYLDLRRDRMARNIQLRHQVVKAMRRYLEDVEGFIEVETPILTRSTPEGARDYVLPSRVNPGE----WFALPQSPQLFKQILMV-SGLDRYYQIARCFRDEDLRADR------QP--------EFTQLDMEMSF--M-SEEEIIELNEKLVSYIFK---------TV--KGVELP-------LPFPRLTYAEAMERYGCDKP---DTRY-------DLQLVNVSDVMKDS-GFKVFRDAVAN--GGIVKILPIPNGNEQISNVRIKPGGDLFREAS--EAGAKGLAYIR-VRED--GEIDTIGAIKDNLSEEQK-QEILQRTGAKPGHLLLFGAG-DAVTVNKT---LDRLRQAIAKEFGLIDP----DKINLLWVVDFPMF------EWNAD----------EKRLEALHHPFTAPHPDDLHD--------------------LKTARAQAYDLVFNGFEVGGGSRRIYQREVQEQVFETIGLSPEEAQNKFGFLLEAFEYGTPPHGGIAYGLDRLVMLFAGEESIR----------DVIAFPKTQQARCLLTDAPSGVDVKQLKELHVASTYKPKS--------------
Helicobacter_pylori_26695 ---------------------------------------------------------------------------------------------------------------------------------------------------MRSHFCT-----------EI---SEK--DVGKIVKVAGWCNTY-RDHG-GVVFIDLRDKSG-LVQLVC----------DPSSKAYEKALEVRSEFVLVAKGKVRLRGAGLENPKL-KTGKIEIVLEELIIENKSATP-PIEIGNKH-------------------------VNEDLRLKYRYLDLRSPNSYEIFKLRSEVALITRNTLAQ-KGFLEIETPILSKTTPEGARDYLVPSRVHEGE----FFALPQSPQLFKQLLMV-GGMDRYFQIARCFRDEDLRADR------QP--------EFTQIDAEMSF--C-DENDVMGVVEDLLQEIFK---------AV---GHTIS-------KPFKRMPYKEAMENYGSDKP---DLRF-------ELPLIEVGDCFRDS-SNAIFSNTAKDPKNKRIKALNVKGADALFSRSVL---KELEEFVR--QFGAKGLAYLQ-IKED--EIK---GPLVKFLSEKGL-KNILERTDAQVGDIVFFGAG-DKKIVLDY---MGRLRLKVAETLDLIDK----DALNFLWVVNFPMF------EKTEN----------G--YHAAHHPFTMPKNIECED--------------------IEEVEAHAYDVVLNGVELGGGSIRIHKEEMQKKVFEKINIHEEEAQKKFGFLLEALKFGAPPHGGFAIGFDRLIMLMTKSHSIR----------DVIAFPKTQKASCLLTNAPSPINEEQLRELHIRLRK------------------
Campylobacter_jejuni_subsp._jejuni_NCTC_11168_=_ATCC_70081 ---------------------------------------------------------------------------------------------------------------------------------------------------MRSHYNT-----------DL---GIS--HVGQSVKLCGWVNSY-RDHG-GVIFIDLRDRSG-IIQLVC--------DPNDSKEAHEIASNARNEFVLITEGTIRPRGEGLVNPKL-KTGEIEVVVSKLTIENESAVP-PFAIADES-------------------------VNEELRLKYRFLDLRNPKLYENFALRSKACIAARNSLAN-MGFLEVETPILTKATPEGARDYLVPSRVHQGE----FYALPQSPQLFKQLLMC-SGFDRYFQIAKCFRDEDLRADR------QP--------EFTQIDVEMSF--C-EQKDVIKVAETFLKDIFK---------AC---GKEIQ-------TPFRQMQYKDAMENYGSDKP---DLRF-------DLKFIDVIDIFTKS-NNEIFANIAKDTKKNRIKAIRVPKGDTIFSKRQM---QRFEEFVR--KFGAQGLAFIQ-VKKD--GLK---GPLCKFFSEEDL-NELSKRCELEVGDVVFFGAG-AKKTVLDY---MGRFRIFLANELKLIDP----NALEFLWVVDFPMF------EQNDD-----------GSYSAMHHPFTMPKNIDETD--------------------LEEISSIAYDVVLNGVELGGGSIRIHKNDIQQKVFKLLNIDEEQQKEKFGFLLDALSFGAPPHGGIAIGLDRLIMLVTGANSIR----------EVIAFPKTQRAQCLMTDAPSPASNEAMRELGIKLRENIK---------------
Parcubacteria_bacterium_C7867_00 ---------------------------------------------------------------------------------------------------------------------------------------------------MKRTYIK-----------DL----SE--LKGTEVSVSGWIDIR-RDQG-KMVFLDVRDVSG-KVQSVV---------LPNQTEAIEVAKEVRPEWVVEITGKANERPEKNKKIGE-ANGDIELEVLSINVLNRAETP-AFDVGGDGKE-----------------------INEESRLTYRYLDLRRPRLQKNLLMRHRVAKLVRDFLDK-ENFIEIETPLLTKSTPEGARDYIVPSRLYPGK----FYALPQSPQQYKQLLMT-AGLERYFQIARCMRDEDTRGDR------QP--------EFTQLDLEMSF--V-TQEDVMNLNEKLLIEVVT---------KLYPEKRIQQ-------VPFPRISYKDAMEKYGNDRP---DVRE---------------------------------------------------------------------------------NKED---------------------PNL----------------------------------------------------LAFCWVIDFPFFESTKTADHNET----------GGAWTFTHNPFSASIPEHRDW--------------VKNQENIDKIVAAQYDITLNGFEIGGGSIRNHEPEALRSVFNILGYKDEQIEGNFGHMLKAFASGTPPHGGIAWGFDRLVMLLQGEPNIR----------EVIAFPKTGEGKDPMMDSPSEVSEKQLNELHIKHTK------------------
Candidatus_Giovannonibacteria_bacterium_GW2011_GWA2_44_13b ---------------------------------------------------------------------------------------------------------------------------------------------------MRTNIAD----------------VPK--NLNSDVELCGWIDVR-RDHG-KLIFFDMRDRSG-KVQLVVTP-----PTGGLNKEVHAAASTLRPEWVVKIKGTVNPRPEAMKNPKEGPAGEIEVKVSNIEIISEAKTP-PFEVGTDGYE-----------------------VGEDIRMKYRYIDIRRARMMNNLARRSQVTKFIRDFLIG-KGFIEVETPSLSKSTPEGARDYLVPSRIEPGK----FYALPQSPQQYKQLLMV-GGIERYFQIARCFRDEDTRGDR------QP--------EFTQLDLEMSF--V-EAEDVIALNEELLIKIVE---------KLYPEKKIQE-------KPFPRFTHKEAMEKYKTDRP---DLRK---------------------------------------------------------------------------------DKND---------------------KNL----------------------------------------------------LAFCWIVDFPFF------ELAEEPIRREPAGEGLPKWTFTHNPFSAPKAEHMEW--------------LMKKEKIPEILTTQYDVALNGCEIGGGSIRNHKPEALKKVFEIMGFPEERILKNFGHMLDALSFGAPSHGGIAWGFDRLMMLLQNEPNIR----------EVIAFPKTGEGHDLMMDAPSEVEKMQLKELHIKVEEK-----------------
