# Supplementary material for: The kinetoplastid-infecting Bodo saltans virus (BsV), a window into the most abundant giant viruses in the sea
Source: eLife. 2018 Mar 27;7:e33014. doi: 10.7554/eLife.33014 (PMC5871332; doi:10.7554/eLife.33014)
Supplement: Figure 4—source data 1. [file elife-33014-fig4-data1.zip › Source_data_Fig4_S1-2_aspRS_tree.newick]

(Aeropyrum_:0.4782948010163038,(((((Mycoplasma:0.7754722124610844,(Saccharomy:1.0530479329114824,Ureaplasma:0.44502491817260675):0.07131857960438853):0.12055811916537974,Clostridiu:0.42788286044509294):0.07239674927118073,(Thermotoga:0.44531240555582186,(((((Corynebact:0.1249588117417531,Mycobacter:0.24338571103101872):0.3157478095465673,((Parcubacte:0.3461909253133726,CandGoivan:0.26213843222148614):0.34932240728468156,Deinococcu:0.43299786790635386):0.08606411025935619):0.05141949470609376,(Klebsormid:0.3711677069443947,(Synechococ:0.3204218678611927,(Limnothrix:0.11979209962199637,'Nostoc_sp.':0.15642212253542642):0.04929910340736784):0.048144871513338086):0.1283432878576533):0.07551425798806599,(((Borrelia_b:0.5541905456778967,Treponema_:0.3572789818293489):0.26855449716584534,(Chlamydoph:0.10532435651379415,Chlamydia_:0.1134403687438442):0.4509952789972963):0.0715969246736098,(Buchnera_a:0.561210256447838,(Helicobact:0.21089532023001084,Campylobac:0.24634056441233015):0.2077955419607629):0.06208859974908262):0.0770191073613488):0.054253935239325625,(Fusobacter:0.341187853211638,(Myroides_o:0.1530383609228229,Elizabethk:0.14384883517105387):0.34077932331683625):0.11125578313724539):0.03318988114578934):0.06263224584788678):1.2631795998854,((Methanopyr:0.2947824970595981,(Pyrococcus:0.35872867087887866,((Methanosar:0.38575602459479114,Archaeoglo:0.2332743756952073):0.08016900420779015,(Methanothe:0.2726849421438227,Methanocal:0.2357638739133205):0.08808481416637635):0.07610597853818975):0.08431892285961058):0.09399836866318506,((Sulfolobus:0.576387495589289,Pyrobaculu:0.7036577826615441):0.14898345622557765,Thermoplas:0.6925749898008402):0.03594922133595945):0.07904756932008915):0.0860769753240732,(Encephalit:0.8825228396515864,((KlosV_____:0.6753409928084552,((Anthurium:0.24772797812620123,Schizosacc:0.3679776558276324):0.20375104508539385,((bs-aspRS__:0.9064803123642982,Emiliania_:0.42814421087182186):0.10750662799193215,(((Thalassios:0.2909701593018203,Ectocarpus:0.37245179169272336):0.0585055060664659,(Arabidopsi:0.2401107742952122,XP_0083477:0.13771116974171208):0.25783598130492424):0.06522069720210201,(Phytophtho:0.3396486984726064,(Vitrella_b:0.5676571170829635,(Nannochlor:0.22406719323422927,Malus_dome:0.24329048308058185):0.13909607072394692):0.1757847470017943):0.05152413933093049):0.044767949780633566):0.01907714462237842):0.159328177403246):0.1056118280059071,bsv-recons:0.7553616012327891):0.07060446505679799):0.45512610632540856):0.24591295172905528,CandWolfba:0.8598366389205501);
