# Supplementary material for: The kinetoplastid-infecting Bodo saltans virus (BsV), a window into the most abundant giant viruses in the sea
Source: eLife. 2018 Mar 27;7:e33014. doi: 10.7554/eLife.33014 (PMC5871332; doi:10.7554/eLife.33014)
Supplement: Figure 4—source data 1. [file elife-33014-fig4-data1.zip › Source_data_Fig4_S1-2_eEF-1_aln.phy]

 73 1301
BsV_anno_GB_master___elongation_factor_1_alpha_translation ---------------------------MFPSLIDENSQFFKFLPESEDNNIEYKWRLDAKSSSALDKMIFQMNWRLE----------------------------------------QGNKLFG------------------------------------------------------VPECHYVLGVH-----------------------------------------------------------------------------DDGTIGKLTENEIDATF------------------------------------------------AIFKNIVEKSLSKIV--------------------------------------------------------------------------------------------------------------------------------------YSEKKFYNDGYLYLITIS-KIKDKIINEFRIA------FV--------GDSQTGKTTTISNIVF-GEIDDGNA--------------------RQLILKHEHEKMSGFTSS-------IIERIIG-------------------VKDDNIINNESLMT-----SSWEDIVNMSDSI----ITIIDFPGNPQYF---------------------------------------------------------KTILSNLL------------TQRLDYLLIFIGN-------------DISPMKH-----FYVEFAKKNN----IPHTFVYVNDDSYNIFRFNTIHITN-----------------------------------TSKNGIDELKKF--------------------FIDTIKKPQQNHQIPTQNNDIFL----------VYD------VTTIQEIGTVFTGEML----CGKFKKGDDLIL-----SDGSQLFQSKIKSIHKKQILSNDVQTHE---------------------------ICS-----------ILTNNIFD----------------------KNKKNYKHI--FMSSKQISTCK---------------------------------------------IIVVKMENN----------------------KFAKYN-------SEILVYIHNNFSHANIKSF-----------DEDTNNMTIELSKPLIIVDNKKSIMLKISNEYIICFIQ--------------------------------------------------
CYKH01000461___elongation_factor_1_alpha__putative_translation -----------------------------------------------------------------------------------------------------------------------------------------------------------------------------------------------------------------------------------------------------------------------------------------------------------------------------------------------------------------------------------------------------------------------------------------------------------------------------------------------------------------------------MRPCTFLLWILPSTFKNHHTHSKMGKDKVHMSLVVIGHVDAGKSTATGHL------IYKCGGIDKRTIEKFEKEAAEI---------------------------GK-ASFKYAWVLDKLKAERERGITIDIALWKFES--------PKSVFTIIDAPGHRDFIK-NMITGTSQAD--------AAVLVIASGTGEFEAGFSK------------DGQTREHALLAFTL----GVKQMVVACN-------------------------------------------------------------------------------------------------------------------------------------------------------------------------------------------------------------------------------------------------------------------------------------------------------------------------------------------------------------------------------------------------------------------------------------------------------------KIXX----------------------------------------------------------------------------------------------------
CYKH01000851___elongation_factor_1_alpha__putative_translation ------------------------------------------------------------------------------------------------------------------------------------------------------------------------------------------------------------------------------------------------------------------------------------------------------------------------------------------------------------------------------------------------------------------------------------------------------------------------------------------------------------------------MNNKNNKTDYVLVKFSHSPQPHSKRHSKMGKDKVHMSLVVIGHVDAGKSTATGHL------IYKCGGIDKRTIEKFEKEAAEI---------------------------GK-ASFKYAWVLDKLKAERERGITIDIALWKFES--------PKSVFTIIDAPGHRDFIK-NMITGTSQAD--------AAVLVIASGTGEFEAGFSK------------DGQTREHALLAFTL----GVKQMVVACN--------------------------------------------------------------------------------------------------------------------------------------------------------------------------------------------------------------------------------------------------------------------------------------------------------------------------------------------------------------------------------------------------------------KMDSINFSQARYDEIVSN-VGQ---------------------------------------------------------------------------------------------------------------------------------
CYKH01001561___elongation_factor_1__putative_translation -------------------------------------------------------------------------------------------------------------------------------------------------------------------------------------------------------------------------------------------------------------------------------------------------------------------------------------------------------------------------------------------------------------------------------------------------------------------------------------------------------------------------------SLQWIFHFNHANGEALAKKFKNAFRLYNTVMQQQKTVEVLKAFGTSFG------AYKKPEEPKKKEEAKPKEAKKPEPKDDDEEDDVVVEFFFGLGDLRDRGRGKHYLRKFALMSLWLWARQRRGTKKRLKLRRPMS--------RMTTFMFMLLLFKMQFMTANLIRGWFQRM---------------EHTRKYAFGIAL-----------IIGEDKVHDIVGLWIFRGKGLPEIVTDVEDTELFTW------------------------------------------------------------------------------------------------------------------------------------------------------------------------------------------------------------------------------------------------------------------------------------------------------------------------------------------------------------------------------------------------------EEIPDVNAQKEQITDYLCWEGPTIPKPVLEGRCFK---------------------------------------------------------------------------------------------------------------------
CYKH01000851___elongation_factor_1_alpha__putative_translation -------------------------------------------------------------------------------------------------------------------------------------------------------------------------------------------------------------------------------------------------------------------------------------------------------------------------------------------------------------------------------------------------------------------------------------------------------------------------------------------------------------------------------------------------------YKGPTLLEALDLLEAPSRPSDKPLRLPLQDVYKIGGIGTVPVGRVETGVLRP---------------------------GDVVTFAPANITTEVKSVEMHHESLAEAIPGDN------------VGFNVKNLSIKDIRR-GFVCGNAKNDPPKECESFTAQVIILNHPGQVGNGYSP------------------------VL----DCHTSHIACK-------------------------------------------------------------------------------------------------------------------------------------------------------------------------------------------------------------------------------------------------FAMIE-----------------------------------------------------------------------------------------------------------SKIDRRSGKEVEK----------EPKAIKSGDAAIV--------KMVPQKPMCVESFVEYPPL-GRFAVRDMRQTVAVGVIKSVAKKEASSGKVTKAAVKAGKK--------------------------------------------------------------------------------------------
CYKH01001133___elongation_factor_1_alpha__putative_translation ----------------------------------------------------------------------------------------------------------------------------------------------------------------------------------------------------------------------------------------------------------------------------------------------------------------------------------------------------------------------------------------------------------------------------------------------------------------------------------------------------------------------------------------------------------------VDLLEPPTRPSDKPLRLPLQDVYKIGGIGTVPVGRVETGVLRP---------------------------GDVVTFAPANITTEVKSVEMHHESLPQAIPGDN------------VGFNVKNLSIKDLRR-GFVCGSAKVDPPKECESFTAQVIVLNHPGQIANGYAP------------------------VL----DCRTSHIACK-------------------------------------------------------------------------------------------------------------------------------------------------------------------------------------------------------------------------------------------------FASLE-----------------------------------------------------------------------------------------------------------SKIDRRSGKEIEK----------EPKVIKTGDAAIV--------KMVPQKPLCVESFVEYPPL-GRFAVRDMRQTVAVGVIKSVAKKEASSGKVTKAAVKATTGEKKQREQTSLTLAQFFYLFFVGSSCTTSTRFTPHSLNICFFHPAGVEFSQMMKVASCCWIRMGPYDHMRGEGHESSRGSLLLFVWCSPLPVN
COG5256_14547988 -----------------------------------------------------------------------------------------------------------------------------------------------------------------------------------------------------------------------------------------------------------------------------------------------------------------------------------------------------------------------------------------------------------------------------------------------------------------------------------------------------------------------------------------MPKE------KP-----HVNIVFIGHVDHGKSTTIGRL------LYDTGNIPETIIKKFEEMGEKG------------------------------KSFKFAWVMDRLKEERERGITIDVAHTKFETP--------HRYITIIDAPGHRDFVK-NMITGASQAD--------AAVLVVAATDG-----------VM--------PQTKEHAFLARTL----GIKHIIVTINKMDMV-------NYDQKVFEKVKAQVEKLLRT--LGYK------D----------------------FPVIPTSAWNGDNIVKKSD---------KMPWY-------------NG-------------P---------TLIEALD------QI-PEPEKPVDK----PLRIPIQDVYSIK---GVGTV-PVGRVETGKLKV---------GDVVIFEPAST-IFHKPIQGEVKSI-EMH--HEPLQEALPGD--NIGFNVRGV--SKND-IKRGDVAGHPDK----PPTVVRTKDTFKAQIIVL---NH-PTAITV--------------GYSPVLHAHTAQVPVRFEQL--LAKIDP-RTGNITEE------N---PQFIKTGDSAIVVLR---PMKP-----VVLEPVKELPQL-GRFAIRDMGMTIAAGMVISIQKGE------------------------------------------------------------------------------------------------------------
N_Ph_Lausannevirus@YP_004347016@1 ---------------------------------------------------------------------------------------------------------------------------------------------------------------------------------------------------------------------------------------------------------------------------------------------------------------------------------------------------------------------------------------------------------------------------------------------------------------------------------------------------------------------------------------------------MS-----HINIAFLGHVDAGKSSLCGTI------LVESRMVDERKILQVEKEAEES---------------------------AG-KGWGKAFLLDTDPEERKRGKTVEFAREPFVWN--------NKNFTILDAPGHRNFIP-NAIEGLANAD--------VCVLVVSARKGEFEAGMSCKADGE--------GQTREHALLAKAF----GVSFLIIFINKMDQV-------SWDRERYETIKEETGRYLKK--IGFTE----KN----------------------ILFLPGSGLSSQNVSSPYR----------VGWW-------------DG-------------P---------CLLQVLS------DI-SLKKNTESL----ETRVSVMAS--------LGKDKLFGKVERGRICI---------GDNLLL--GSC-------PLQVVDL-STD-FCDNKEVAEAGE--NIFLSFI----CQEN-PRQGDFLCSESS----PIKKC---EKMLALVQVF---ES-SPLFCP--------------GTECVMQLHMSKYECSVEKI-----VDV-KNSKR-------------SLLVRKGEIGKVVIN-----VR-----ALAEPFSEFPKL-GRFVLRDKGKTIAVGKVLRVA---------------------------------------------------------------------------------------------------------------
N_Ph_Port_miou_virus@ALH06743@1 ---------------------------------------------------------------------------------------------------------------------------------------------------------------------------------------------------------------------------------------------------------------------------------------------------------------------------------------------------------------------------------------------------------------------------------------------------------------------------------------------------------------------------------------------------MS-----HINIAFLGHVDAGKSSLCGTI------LVESRMVDERKILQVEKEAEES---------------------------AG-KGWGKAFLLDTDPEERKRGKTVEFAREPFVWN--------NKNFTILDAPGHRNFIP-NAIECLANAD--------VCVLVVSARKGEFEAGMSCKADGE--------GQTREHALLAKAF----GVSFLIIFINKMDQV-------SWDRERYETIKEETGRYLKK--IGFTE----KN----------------------ILFLPGSGLSSQNVSSPYR----------VGWW-------------DG-------------P---------CLLQVLS------DI-SLKKNTESL----ETRVSVMAS--------LGKDKLFGKVERGRICI---------GDNLLL--GSC-------PLQVVDL-STD-FCDNKEVAEAGE--NIFLSFI----CQEN-PRQGDFLCSESS----PIKKC---EKMLALVQVF---ES-SPLFCP--------------GTECVMQLHMSKYECSVEKI-----VDV-KNSKR-------------SLLVRKGEIGKVVIN-----VR-----ALAEPFSEFPKL-GRFVLRDKGKTIAVGKVLRVA---------------------------------------------------------------------------------------------------------------
N_Ph_Tunisvirus_fontaine2@AHC54765@1 ----------------------------------------------------------------------------------------------------------------------------------------------------------------------------------------------------------------------------------------------------------------------------------------------------------------------------------------------------------------------------------------------------------------------------------------------------------------------------------------------------------------------------------------MWGDT--------------------GRVENGR---------------------QRKILQVEKEAEES---------------------------AG-RGWGKAFLLDTDPEERRRGKTVEFAREPFSWN--------GKNFTILDAPGHRNYIP-NAIEGLANAD--------VCVLVVSARKGEFEAGMSSKEDGE--------GQTREHALLAKAF----GVSFLIVFVNKMDQI-------CWDRERYEMIKTETNKFLQK--IGFLP----RN----------------------VLFLPGSGLSSQNITTHHR----------IGWW-------------DG-------------P---------CLLQVLT------EL-ESKKNADSP----STRISVMSS--------LGKGQVFGKVERGKVRL---------GQELVLCPTNK-------HVQISGL-FTD-FSQEKEEAEAGE--NVFLSFS----CDET-PKQGDFLCSPEF----PIQKC---EKMLAMVQVF---ET-NPLFCP--------------GTECVMQLHMSKYDCSVEKI--IS-----LASNVRKN------R---PLLVRKGEIAKVVLN-----VQ-----ALAEPFEDFPKL-GRFVLRDKGKTLAIGKVLKTV---------------------------------------------------------------------------------------------------------------
COG5256_20093687 -----------------------------------------------------------------------------------------------------------------------------------------------------------------------------------------------------------------------------------------------------------------------------------------------------------------------------------------------------------------------------------------------------------------------------------------------------------------------------------------------------------------------------------------MAKE------KE-----HINLAFIGHVDHGKSTLVGRL------LYDTGVIEDKDLGEGEDK--------------------------------------FRVIMDTLEEERERGVTIDLAHTKFETD--------NYEFTIVDCPGHRDFVK-NMITGASQAD--------AAILVVAADDGVM-------------------PQTKEHAFLAKTL----GIDQLIVAINKMDLV-------DYDENRYEEVKQEVAELLKT--IGYNV----DE----------------------IPFIPISAFEGDNVVEKSD---------NTPWY-------------DG-------------P---------TLLEALD------NL-EPPEKPTDK----PLRIPIQDVYSIT---GVGTV-PVGRVETGVLEV---------GDTVRFEPAYTATGGRKGEGEVRSI-EMH--HEEIERAEPGD--NIGFNVKGV--GKND-ISRGDVACHPDE----PATVVTPDDTFIAQIVVL---QH-PSAITA--------------GYTPVFHCHTAQVACKFEEL--IEKIDP-ATGEVIEE------N---PDFLKTGEAAKVRIR---PTKP-----MVIEEVSFIPQL-GRFAIRDMGQTVAAGMCVKIEKEE------------------------------------------------------------------------------------------------------------
V_un_Insectomime_virus@AHA46163@1 ---------------------------------------------------------------------------------------------------------------------------------------------------------------------------------------------------------------------------------------------------------------------------------------------------------------------------------------------------------------------------------------------------------------------------------------------------------------------------------------------------------------------------------------------------MS-----HLNVVFLGHVDAGKSSLCGAI------LVESKMVDKRKILQVEKEAEES---------------------------AG-RGWGKAFLLDTDPEERRRGKTVEFAREPFSWN--------GKNFTILDAPGHRNYIP-NAIEGLANAD--------VCVLVVSARKGEFEAGMSSKEDGE--------GQTREHALLAKAF----GVSFLIVFVNKMDQI-------CWDRERYEMIKTETNKFLQK--IGFLP----RN----------------------VLFLPGSGLSSQNITTHHR----------IGWW-------------DG-------------P---------CLLQVLT------EL-ESKKNADSP----STRISVMSS--------LGKGQVFGKVERGKVRL---------GQELVLCPTNK-------HVQISGL-FTD-FSQEKEEAEAGE--NVFLSFS----CDET-PKQGDFLCSPEF----PIQKC---EKMLAMVQVF---ET-NPLFCP--------------GTECVMQLHMSKYDCSVEKI--IS-----LASNVRKN------R---PLLVRKGEIAKVVLN-----VQ-----ALAEPFEDFPKL-GRFVLRDKGKTLAIGKVLKTV---------------------------------------------------------------------------------------------------------------
N_Ph_Brazilian_marseillevirus@YP_009238667@1 ---------------------------------------------------------------------------------------------------------------------------------------------------------------------------------------------------------------------------------------------------------------------------------------------------------------------------------------------------------------------------------------------------------------------------------------------------------------------------------------------------------------------------------------------------MS-----HLNVVFLGHVDAGKSSLCGTI------LVESRMVDERRVSQVEKEAEES---------------------------AG-KGWGKAFLLDTDPEERKRGKTVEFAREPFVWN--------NRNFTILDAPGHRNFIP-NAIEGLANAD--------VCVLVVSARKGEFEAGMSMREEAE--------GQTREHALLAKAF----GVSFLIVFVNKMDQV-------GWDKERYDEIKTETSKFLKK--IGYSN----KT----------------------FLFIPGSGLSSQNISMAYR----------IGWW-------------DG-------------P---------CLLEALC------GI-ETRKNTESP----LTRISVMSS--------LGKSQLFGKVERGRIVI---------GQTLTLCPGNK-------PLQVLSI-STD--FSSAEKAEAGE--NIFLSFS----CEET-PKQGDFLCSENS----SIQKC---ERMLAMVQVF---ES-TPLFCP--------------GTECVMQLHMSKYDCNVEKI-----ISL-ADGSKKNR----------CLLVRKGEIAKVALN-----VK-----ALAEPFESFSKL-GRFVLRDKGKTIAIGKVLRVA---------------------------------------------------------------------------------------------------------------
COG5256_20090120 -----------------------------------------------------------------------------------------------------------------------------------------------------------------------------------------------------------------------------------------------------------------------------------------------------------------------------------------------------------------------------------------------------------------------------------------------------------------------------------------------------------------------------------------MAAD------KP-----HMNLAVIGHIDHGKSTLVGRL------MYEAGAVPAHIIEKYKEEAKQK---------------------------GK-ESFAFAWVMDSLKEERERGITIDIAHKRFDTP--------KYYFTVVDCPGHRDFVK-NMITGASQAD--------AAILVVAAPDGVM-------------------AQTKEHIFLSRTL----GINQLIIAINKMDAV-------EYSEAKYKEVVEQVSGLLKM--IGFKP----AN----------------------IPFIPTSAFMGDNITKLSE---------KTPWY-------------KG-------------P---------VIMQALD------EL-KEPEKPSTL----PLRIPVEDAYTIS---GIGTV-PVGRVETGVMKK---------GDKVIFMPGGA-------GGEVKSI-EMH--HEEIPQAYPGD--NIGWNVRGI--GKND-VRRGDVCGHTDN----PPKVA---DEFVGQIVVL---QH-PSAITA--------------GYTPVFHAHTSQIACQLISL--DKKLDP-KTGQVKEE------H---PTFIKAGDAAIVTIK---PTKP-----MVIEPVKEIPQL-GRFAIRDMGMTIAAGMCMSVKQK-------------------------------------------------------------------------------------------------------------
COG5256_21263567 ------------------------------------------------------------------------------------------------------------------------------------------------------------------------------------------------------------------------------------------------------------------------------------------------------------------------------------------------------------------------------------------------------------------------------------------------------------------------------------------------------------------------------------------MSD------NR-----HQNLAVIGHVDHGKSTMVGRL------LYETGSVPEHVIEQHKEEAEEK---------------------------GK-GGFEFAYVMDNLAEERERGVTIDIAHQEFTTD--------EYEFTIVDCPGHRDFVK-NMITGASQAD--------NAVLVVAADDG-----------VA--------PQTREHVFLSRTL----GIDELIVAVNKMDVV-------DYDESKYNEVVSGVKDLFGQ--VGFNP----DD----------------------AKFIATSAFEGDNVSDHSD---------NTPWY-------------DG-------------P---------TLLEALN------GL-PVPQPPTDA----DLRLPIQDVYTIS---GIGTV-PVGRIETGVMNT---------GDNVSFQPSDV-------GGEVKTI-EMH--HEEVPNAEPGD--NVGFNVRGI--GKDD-IRRGDVCGPADD----PPSVA---DTFQAQVVVM---QH-PSVITA--------------GYTPVFHAHTAQVACTIESI--DKKMDP-ASGETQEE------N---PDFIQSGDAAVVTVR---PQKP-----LSLEPSSEIPEL-GSFAVRDMGQTIAAGKVLDVDEA-------------------------------------------------------------------------------------------------------------
CYKH01002220___elongation_factor_1_alpha__putative_translation ----------------------------------------------------------------------------------------------------------------------------------------------------------------------------------------------------------------------------------------------------------------------------------------------------------------------------------------------------------------------------------------------------------------------------------------------------------------------------------------------------------------------------------------------------MGKDKVHMSLVVIGHVDAGKSTATGHL------IYKCGGIDKRTIEKFEKEAAEI---------------------------GK-ASFKYAWVLDKLKAERERGITIDIALWKFES--------PKSVFTIIDAPGHRDFIK-NMITGTSQAD--------AAVLVIASGTGEFEAGFSK------------DGQTREHALLAFTL----GVKQMVVACNKMDSIN-----------------------------------FSQARYDEIVSNVGQYLKKVGYNIEKVRFVPISGWEGDNMIEKSSRMDWYKGPTLLESLDLLEPPTRPSDKPLRLPLQDVYKIGGIGTVPVGRVETGILRPGDVVTFAPANITTEVKSVEMHHESLPEAIPGDNVGFNVKNLSIKDIRRGFVCGSAKVDPPKECESFTAQVIILNHPGQVGNGYSPVLDCHTSHIACK-F-AMIE-----------------------------------------------------------------------------------------------------------SKIDRRSGKEVEK----------EPKAIKSGDAAIV--------KMVPQKPMCVESFVEYPPL-GRFAVRDMRQTVAVGVIKSVAKKEASSGKVTKAAVKAGKK--------------------------------------------------------------------------------------------
N_Ph_Tokyovirus_A1@YP_009254947@1 ----------------------------------------------------------------------------------------------------------------------------------------------------------------------------------------------------------------------------------------------------------------------------------------------------------------------------------------------------------------------------------------------------------------------------------------------------------------------------------------------------------------------------------------MEGQ--------------HMSIVFLGHVDAGKSSLCGTI------LVDTKRVDPRALSQVEREAEES---------------------------AG-KSWGRAFLFDTDPEERRRGKTIEVGREVFEWS--------GKRWTILDAPGHRNYVP-NAIEGIVGAD--------ICVLVISARKGEFEAGLS----EE--------GQTLEHLTLVKAF----GVPRLVVFINKMDSV-------GWDQKRYNEIVRETKKRLVE--RGFTP----IN----------------------VAFVPGSGFSSENVSAKFE----------NSWW-------------EG-------------Q---------CLLDVLS------SV--SLERKKSS----ETRFSVMSVQKE-----GGKYSVFGRVERGVVGK---------GSNFFLCPGER-------EVQILSI-NTD-FCQEVPFVEVGE--NATLCISGV--DE---IRQGDFLCSSGS----IIQKN---SKLLCLVHVL---GP-SPLFCP--------------GTECVMQLFFGKHECCVEKV-----LGV-KQGEKFMK----------SLLVKKGNVGKVVIT---TKDQ-----ILVEPFEKFPKL-GRFVIRDRSKTLAIGKVVAVSKK-------------------------------------------------------------------------------------------------------------
CYKH01000485___elongation_factor_1_alpha__putative_translation ----------------------------------------------------------------------------------------------------------------------------------------------------------------------------------------------------------------------------------------------------------------------------------------------------------------------------------------------------------------------------------------------------------------------------------------------------------------------------------------------------------------------------------------------------MGKDKVHMSLVVIGHVDAGKSTATGHL------IYKCGGIDKRTMEKFEKEPAEI---------------------------GK-ASFKYAWVLDKLKAERERGITIDIALWKFES--------PKSVFTIIDAPGHRDFIK-NMITGTSQAD--------AAVLVIASGTGEFEAGFSK------------DGQTREHALLAFTL----GVKQMVVACNKMDSIN-----------------------------------FSQARYDEIVSNVGQYLKKVGYSIDKVRFVPISGWEGDNMIEKSARMEWYKGPTLLEALDLLEAPSRPSDKPLRLPLQDVYKIGGIGTVPVGRVETGILRPGDVVTFAPANITTEVKRQLYVVQSLPEAIPGDNVGFNVKNLSIKDIRRGFVCGSAKVDPPKECESFTAQVIILNHPGQVGNGYSPVLDCHTSHIACK-F-AMIE-----------------------------------------------------------------------------------------------------------SKIDRRSGKEVEK----------EPKAIKSGDAAIV--------KMVPQKPMCVESFVEYPPL-GRFAVRDMRQTVAVGVIKSVAKKEASSGKVTKAAVKAGKK--------------------------------------------------------------------------------------------
N_Ph_Cannes_8_virus@AGV01518@1 ----------------------------------------------------------------------------------------------------------------------------------------------------------------------------------------------------------------------------------------------------------------------------------------------------------------------------------------------------------------------------------------------------------------------------------------------------------------------------------------------------------------------------------------MEGQ--------------HLNVVFLGHVDAGKSSLCGTI------LVDTKRVDPRALSQVEKEAEET---------------------------AG-KSWGRAFLFDTDPEERKRGKTIEVGREVFEWS--------GKRWTILDAPGHRNYVP-NAIEGIVSAD--------VCVLVISARKGEFEAGIS----EE--------GQTLEHLTLVKAF----GVPRLVVFVNKMDSV-------EWDKNRYKEIVSETKKHLVC--RGFAT----NK----------------------VSFVPGSGFSSENVSKRFE----------NSWW-------------VG-------------P---------CFLDVLS------SI--SLERKKSE----STRFSVMSVQKE-----GGRYLVFGKVERGRVCE---------GTCLFLCPGEK-------EVQVHTV-STD-FCQDVPFADVGE--NATLLVS----APEE-MRQGDFLCSLDS----VIKKN---SKFLCLVHVL---EQ-TPLFCP--------------GTECVMQLFFGKHECCVEKV-----LGV-KQGEKFVK----------SLLVKKGCVGKVVIS---TREK-----ILVEPFERFPKL-GRFVIRDKSKTLAIGKVLAVSKE-------------------------------------------------------------------------------------------------------------
N_Ph_Marseillevirus_marseillevirus@YP_003406906@1 ----------------------------------------------------------------------------------------------------------------------------------------------------------------------------------------------------------------------------------------------------------------------------------------------------------------------------------------------------------------------------------------------------------------------------------------------------------------------------------------------------------------------------------------MEGQ--------------HLNVVFLGHVDAGKSSLCGTI------LVDTKRVDPRALSQVEKEAEET---------------------------AG-KSWGRAFLFDTDPEERKRGKTIEVGREVFEWS--------GKRWTILDAPGHRNYVP-NAIEGIVSAD--------VCVLVISARKGEFEAGIS----EE--------GQTLEHLTLVKAF----GVPRLVVFVNKMDSV-------EWDKNRYKEIVSETKKHLVC--RGFAT----NK----------------------VSFVPGSGFSSENVSKRFE----------NSWW-------------VG-------------P---------CFLDVLS------SI--SLERKKSE----SARFSVMSVQKE-----GGRYLVFGKVERGRVCE---------GSCLFLCPGEK-------EVQVHTV-STD-FCQDVPFADVGE--NATLLVS----APEE-MRQGDFLCSLDS----VIKKN---SKFLCLAHVL---EQ-TPLFCP--------------GTECVMQLFFGKHECCVEKV-----LGV-KQGEKFVK----------SLLVKKGCVGKVVIS---TREK-----ILVEPFERFPKL-GRFVIRDKSKTLAIGKVLAVSKE-------------------------------------------------------------------------------------------------------------
N_Ph_Melbournevirus@YP_009094648@1 ----------------------------------------------------------------------------------------------------------------------------------------------------------------------------------------------------------------------------------------------------------------------------------------------------------------------------------------------------------------------------------------------------------------------------------------------------------------------------------------------------------------------------------------MEGQ--------------HLNVVFLGHVDAGKSSLCGTI------LVDTKRVDPRALSQVEKEAEET---------------------------AG-KSWGRAFLFDTDPEERKRGKTIEVGREVFEWS--------GKRWTILDAPGHRNYVP-NAIEGIVSAD--------VCVLVISARKGEFEAGIS----EE--------GQTLEHLTLVKAF----GVPRLVVFVNKMDSV-------EWDKNRYKEIVSETKKHLVC--RGFAT----NK----------------------VSFVPGSGFSSENVSKRFE----------NSWW-------------VG-------------P---------CFLDVLS------SI--SLERKKSE----STRFSVMSVQKE-----GGRYLVFGKVERGRVCE---------GSCLFLCPGEK-------EVQVHTV-STD-FCQDVPFADVGE--NATLLVS----APEE-MRQGDFLCSLDS----VIKKN---SKFLCLVHVL---EQ-TPLFCP--------------GTECVMQLFFGKHECCVEKV-----LGV-KQGEKFVK----------SLLVKKGCVGKVVIS---TREK-----ILVEPFERFPKL-GRFVIRDKSKTLAIGKVLAVSKE-------------------------------------------------------------------------------------------------------------
COG5256_16081566 --------------------------------------------------------------------------------------------------------------------------------------------------------------------------------------------------------------------------------------------------------------------------------------------------------------------------------------------------------------------------------------------------------------------------------------------------------------------------------------------------------------------------MK------------IMASQ------KP-----HLNLITIGHVDHGKSTLVGRL------LYEHGEIPAHIIEEYRKEAEQK---------------------------GK-ATFEFAWVMDRFKEERERGVTIDLAHRKFETD--------KYYFTLIDAPGHRDFVK-NMITGTSQAD--------AAILVISAREGE---GVM--------------EQTREHAFLARTL----GVPQMVVAINKMDATSP-----PYSEKRYNEVKADAEKLLRS--IGFK------D----------------------ISFVPISGYKGDNVTKPSP---------NMPWY-------------KG-------------P---------TLLQALD------AF-KVPEKPINK----PLRIPVEDVYSIT---GIGTV-PVGRVETGVLKP---------GDKVIFLPADK-------QGDVKSI-EMH--HEPLQQAEPGD--NIGFNVRGI--AKND-IKRGDVCGHLDT----PPTVV---KAFTAQIIVL---NH-PSVIAP--------------GYKPVFHVHTAQVACRIDEI--VKTLNP-KDGTTLKE------K---PDFIKNGDVAIVKVI---PDKP-----LVIEKVSEIPQL-GRFAVRDMGQTVAAGQCIDLEKR-------------------------------------------------------------------------------------------------------------
gene_711corr_KNV1_3 -----------------------------------------------------------------------------------------------------------------------------------------------------------------------------------------------------------------------------------------------------------------------------------------------------------------------------------------------------------------------------------------------------------------------------------------------------------------------------------------------------------------------------------------------------------NSNILCHLVDSGKSTTCGRL------IYDLGGIPEREMQKLKDEAVAL---------------------------GK-QSFEFAFYMDTTKAERERGITIQCTTKEFFTD--------RYHFTI-DSPGHRDYVG-NTISGSSQGD--------CALLLIPA-GADFTTAVA----KANRDEDQVAGQSRVHARLINLL----GVKQLIVAINKMDSC-------NYSKDRFDEIKAEVSSMLVQ--VGWNKDFVKNS----------------------VAFIPYSAWKGDNITKQST---------NMPWY-------------TGSDVKCLDGTTTHVH---------TLLDAFN------NYVKVPKRVIDA----PSRMPVSQVLQLK---GIGDV-ICGKIEQGVFRP---------NDEVIFLPQHT--EANPCAGRIFSI-EMH--HTSQDSASCGD--NVGVNIKGL--NKKYMPKHGSVMVLKTD---KTIGAA---KRFVSQVQIL---EH-PGELKV--------------GFTPIALIKTARAAVKLVEI--KWKQGK-ETGGKKLE------N---PASVKENEIAEIVWE---PQAP-----FVVEAFDKCEGF-GRVAIFDSSICVMMGRVISVEY--------------------------------------------------------------------------------------------------------------
cd01883_15384020 ------------------------------------------------------------------------------------------------------------------------------------------------------------------------------------------------------------------------------------------------------------------------------------------------------------------------------------------------------------------------------------------------------------------------------------------------------------------------------------------------------------------------------------------MAD------KP-----HLNMIVTGHIDNGKSTTMGHF------LMDLGVVDERTIAAHGAESEKT---------------------------GKGDTFKYAWVMDNIKDERERGITIDLAFQKFESA--------KYFFTLIDAPGHRDFIK-NMITGASEAD--------AAILVLSAKEGETDTATA----AG--------GQAREHAFLLKTL----GVKQIIVAINKMDAV-------DYKEDAFKAAKEKGEKLVRS--VGYKL----ED----------------------VPVIPVSGWKGDNLVKKTE---------NMPWY-------------SG-------------K---------TLLEAFD------DF-TVEEKPIGK----PLRVPIQDVYTIT---GVGTV-PVGRVDTGIMKA---------AHPIIVMPSGA-------LGEIKSI-ETH--HTQMPTAEAGH--NIGFNLRGI--ENKD-IKRGDVLGTPDA----PPNVA---KEFKAQIIVI---HH-PTAIAP--------------GYTPVMHAHTTQVAATVTEF--LQKINP-ATGAVEEE------N---PKFLKVAMQQAEFCR---PVRP-----TCIETFEAFPEM-GRFALRDMGATIAAGIVKEITEEHKP----------------------------------------------------------------------------------------------------------
COG5256_7674026 ------------------------------------------------------------------------------------------------------------------------------------------------------------------------------------------------------------------------------------------------------------------------------------------------------------------------------------------------------------------------------------------------------------------------------------------------------------------------------------------------------------------------------------------MAE------KP-----HMNLVVIGHVDHGKSTLVGHL------LYRLGYIEEKKLKELEEQAKSR---------------------------GK-ESFKFAWILDKMKEERERGITIDLTFMKFETK--------KYVFTIIDAPGHRDFVK-NMITGASQAD--------AAILVVSARKGEFEAGMS----TE--------GQTREHLLLARTM----GIEQIIVAVNKMDAPDV-----NYDQKRYEFVVSVLKKFMKG--LGYQV----DK----------------------IPFIPVSAWKGDNLIERSP---------NMPWY-------------NG-------------P---------TLVEALD------QL-QPPAKPVDK----PLRIPVQNVYSIP---GAGTV-PVGRVETGVLRV---------GDKVVFMPPGV-------VGEVRSI-EMH--YQQLQQAEPGD--NIGFAVRGV--SKSD-IKRGDVAGHLDK----PPTVA---EEFEARIFVI---WH-PSAITV--------------GYTPVIHVHTASVSSRIIEI--KAKLDP-KTGQVVEQ------N---PQFLKAGDAAIVRFK---PVKP-----LVVEKFSEIPQL-GRFAMRDMNRTVGIGIVTDVKPAKVDIKAK------------------------------------------------------------------------------------------------------
COG5256_19074394 -----------------------------------------------------------------------------------------------------------------------------------------------------------------------------------------------------------------------------------------------------------------------------------------------------------------------------------------------------------------------------------------------------------------------------------------------------------------------------------------------------------------------MDLGE------------LRISR------KK-----VINIVFVGHVDAGKSTICGQI------LVQMGLVDPRTLEKYRQMSREQ---------------------------NR-ESWYLSWCLDTNPEERERGKTTEVGTASFELP--------HRRVNILDAPGHNQFVF-EMINGANRAD--------VGILVVSARINEFEAGFE----KG--------GQTREHIFLLKAG----SVQRLIVLVNKMDDPSV-----EWRKERFDEIKTKVGAFVRR---MFPT----------------------------PVFIPVSGFTGEYIKEKGS----------CPWY-------------DG-------------D---------SFLSELD------NV--TIPRRIDG----PLAITVTEKVRL-----MGSTILYGKVECGKVTL---------NSPIKILPQNT-------KNVISSI-MDE-DDVEIEETEPGD--VVKLKLKED--VDDV-SVGSKILGISNM----DYKST---QEFTCGLNIL---DG-DTIISS--------------GYTCILHVGIVAAQCKIKEI-----------RDINNK------K---IRFCRQGSKVLAKIT---TELP-----ICVLHSSRNEEERQRFALRLENKTIAVGVVRAVKE--------------------------------------------------------------------------------------------------------------
E_Vi_Chlamydomonas_incerta@ABA01120@1 -----------------------------------------------------------------------------------------------------------------------------------------------------------------------------------------------------------------------------------------------------------------------------------------------------------------------------------------------------------------------------------------------------------------------------------------------------------------------------------------------------------------------------------------MSEG------KE-----HLSIVICGHVDSGKSTTTGRL------LFELGGIPERELEKLKEEASAL---------------------------GK-SSFAFAFYMDRAKEERERGVTIACTTKEFFTD--------RWHYTIIDAPGHRDFIK-NMISGAAQAD--------VCLLMVPA-DGNFTTAIQ----KGDHKAGEIQGQTRQHARLINLL----GVKQLICGVNKMDSDTA-----GYKKERYDEIANEMRHMLVR--VGWKDDFVNKS----------------------VPILPISGWLGDNLITKST---------NMPWY-------------TGQEVINLKGEKIQVH---------TLLDALN------SFVVVPERKTDA----PLRLPISGAYKIK---GVGDV-LAGRVEQGVVKP---------GDEVIFLPTHT--TANPCTGKVFTV-EMH--HKRVEKAGPGD--NVGMNIKGL--DKGNMPRTGDVMILKAD---QTLKIV---KDFTAQIQTL---DI-PGEVKK--------------GYSPIGFVRCGRSACRISGI--NWKVGK-ETGGKKME------N---PVGLKANEMAEVVYE---PTQP-----LIVDSFKNCEGL-SRIAFLDGNTAVMLGKVVSVTHK-------------------------------------------------------------------------------------------------------------
E_Vi_Helicosporidium_sp_ATCC_50920@KDD72733@1 ---------------------------------------------------------------------------------------------------------------------------------------------------------------------------------------------------------------------------------------------------------------------------------------------------------------------------------------------------------------------------------------------------------------------------------------------------------------------------------------------------------------------------E------------LDLEES-----RE-----HLNVVFIGHVDAGKSTTAGQI------LLLTGGVDERTVEKYEREAKEK---------------------------NR-ESWYIAYIMDTNEEERLRGKTVEVGRAHFETE--------RKRYTILDAPGHKSYVP-NMISGASQAD--------VGVLIISARKGEFETGYE----RG--------GQTREHVQLAKTL----GILKIVVIVNKMDDSSVICGDGTWSQERYDEIQGKLLPFLKG--CGYNPK---KD----------------------VTFLPASGLQGHNIKLRAP-------ASVCPWY-------------EG-------------P---------SLFEVLD------DM-SLPARDAYA----PFRMPVMDRYKD-----MGTV-LMGKSEAGLVRK---------GDTLLLVPNKA-------PVKVLSV-HRD--ETEVSAARPGE--NLRLRVSGV--EEDD-VSSGFVLCSPYD----PVPEV---RHFEVQLVVLDLMEH-KPLLTG--------------GYKAIIHIHAAVEECEVTKI--VSALDP-KTREPKK-----------VKFVKSGAVVVAHIR---TERT-----VCVEPFDRVPQL-GRFTLRDEGKTIAIGKILRLLKPKKKVVATAEA---------------------------------------------------------------------------------------------------
E_Rh_Dictyocoryne_profunda@BAM28639@1 -----------------------------------------------------------------------------------------------------------------------------------------------------------------------------------------------------------------------------------------------------------------------------------------------------------------------------------------------------------------------------------------------------------------------------------------------------------------------------------------------------------------------------------------------------------------GHVDSGKSTTTGHL------LFELGGMSDRELEKLKKEAADQ---------------------------GK-GSFAFAYFLDKNKDERARGVTIACTTKEFFTN--------NYHYSVIDAPGHRDFIK-NMISGASQAD--------VALLMVPASQGGFETSIA----KGDHKKGEVQGQTRQHARLCHLL----GIDQLIVGVNKMDDPSV-----KYSESRYKEIKTEVTAMLTK--IGYKM----KA----------------------IPFIPMSGFLGVNLTEKGK----ALQEKEMPWWKGWSVTKKKKKI-EG-------------M---------NLFDALD------KVVKPPKRDSSK----PLRMPVSGVHKIK---GVGDV-ITGRIEQSALRP---------NDPVGFAPTGV-------TGKCFTI-EMH--HKSVQEAQTGD--DVGVNVKGLPEEANKLPKVGDVMYVTTEDEATQPKQV---DTFNALVFVQ---DH-PGQLKASSEKENKGKTEHVGGFTPTIHVRTAKAPCQIRKI--LWKIGK-KTGNAKME------N---PKFIEAGEQAEVVMA---PRMP-----FVCAGYDECKAL-GRMAAMDSNTLIMLGKITSVVYKPPK----------------------------------------------------------------------------------------------------------
COG5256_6166137 -----------------------------------------------------------------------------------------------------------------------------------------------------------------------------------------------------------------------------------------------------------------------------------------------------------------------------------------------------------------------------------------------------------------------------------------------------------------------------------------------------------------------------------------MGKE------KG-----HINVVVIGHVDSGKSTTTGHL------IYKCGGIDKRTIEKFEKEATEL---------------------------GK-GSFKYAWVLDKLKAERERGITIDIALWKFETP--------KYNVTVIDAPGHRDFIK-NMITGTSQAD--------CAILIIGGGTGEFEAGIS----KD--------GQTREHALLAYTL----GVKQLIVAVNKMDTT-------GWSQARFEEIVKETSNFIKK--VGFNP----KT----------------------VPFVPVSGFQGDNMIEPTT---------NMPWYQGWQKETKAGVV-KG-------------K---------TLLEAID------SI-EPPARPTDK----PLRLPLQDVYKIG---GIGTV-PVGRVETGVIKP---------GMIVTFAPAGV-------TTEVKSV-EMH--HESLDAGLPGD--NVGFNVKNV--SVKD-IRRGNVCGDSKN---DPPMGC---ASFTAQVIIL---NH-PGQISA--------------GYSPVLDCHTAHIACKFAEL--IEKIDR-RSGKKIEE------S---PKFVKSGDACIAKMV---PSKP-----MCVEAFTDYAPL-GRFAVRDMRQTVAVGVIKAVEKVAPGAAKVTKAAVKAGAKK-------------------------------------------------------------------------------------------
gene_35_G2SSCNRE_1 --------------------------------------------------------------------------------------------------------------------------------------------------------------------------------------------------------------------------------------------------------------------------------------------------------------------------------------------------------------------------------------------------------------------------------------------------------------------------------------------------------------------------MS------------KTNQQ------KE-----HISIAITGHVDSGKSTFCGRL------MFDMGGLPERELEKLKQEARAL---------------------------GK-ESFVFAFFTDKQKEERARGITISCTTKDFYSN--------NYHFTIIDAPGHKDFVK-NMISGSSAAD--------VAILMAPA--DNFAIATA----KGNHKNGEIEGQTRQHSLLLNLL----GVKQLIVCVNKMDSI-------NYDQARFEEIRDEIRHMLLQ--TGWQKPFIMNS----------------------VPIMPISAWQGDNLLTQST---------NMPWW-------------TGVDVETINKQMVHVN---------CLMDVLD------NHIQVPVRFPNN----PLRMPVSGVLKIP---GIGDV-ITGRIEQGTLKP---------KDKIVFLPTHT--KARPCEGTVFSI-EMH--HTSQDIANPGD--NVGLNIKGL--SKDYLPKSGDIMTLAND---ATVKVA---KKITAQVKVL---SH-PGEIKV--------------GYTPIVYIRTNKAPMRLLSI--NWKMGK-DTGNQKVD------TG--ITCLKTGDMAEIVVE---PQKP-----IVADEFRNCEGL-GRLAFMDSQNVVMLGKIVGISSD-------------------------------------------------------------------------------------------------------------
N_Ph_Aureococcus_anophagefferens_virus@YP_009052194@1 ---------------------------------------------------------------------------------------------------------------------------------------------------------------------------------------------------------------------------------------------------------------------------------------------------------------------------------------------------------------------------------------------------------------------------------------------------------------------------------------------------------------------------M------------SDTRE------KQ-----HISLVVCGEVDSGKSTTTGHL------IFKLGGINAREMAKLQELADAN---------------------------GK-SSFAFAYYMDNNKEERERGITVNCNTKEFYTD--------SYHYSIIDAPGHIDFIK-NMISGVGQAD--------AAFILIPAEKNGFESAIA----KGDRSAGIPQGQTRFHARILALL----GIEKVIVGINKMDSC-------DWSQTRFDEIKTEMSSMLQQ--VGMKP----KK----------------------IPFIPYSGFNGDNLTEPTD---------KMPWYDGWAANINPTTQIKG-------------V---------TLLDALE------KFVTPPTRNIDA----PLRIPVSGVYNIK---GVGAI-ITGRIEQGVAKV---------DDPLSFAPNNI------TGCKMFSM-EMH--HKKFTECLPGD--NIGMSIKGL--VKDNMPKAGDIIYKTTDGICKPV------KKFTAMVSVQ---EH-PGKLKP--------------GFAPIIHVRTAKCSCKMTAI--NWKMGK-KTGGTKLE------N---PESLERGENAEVVFE---PSKP-----FFLETYEKTPGL-GRIAVMDSNSLVMLGKVLDVEYEK------------------------------------------------------------------------------------------------------------
E_Al_Perkinsus_marinus_ATCC_50983@XP_002788268@1 -----------------------------------------------------------------------------------------------------------------------------------------------------------------------------------------------------------------------------------------------------------------------------------------------------------------------------------------------------------------------------------------------------------------------------------------------------------------------------------------------------------------------------------------MAGE------KT-----HMSIVICGHVDSGKSTTTGRL------LFELGGVSEREIEKLKQEADRL---------------------------GK-SSFAFAFYMDRQKEERERGVTIACTTKEFFTD--------SWHYTVIDAPGHRDFIK-NMITGASQAD--------VALLMVPA-DGNFGTSIA----KGNHKAGEIQGQTRQHARLINLL----GVKQLVVGVNKMDSDVA-----GYKQARYEEIRDEMKNMLGR--VGWKKDFIEKC----------------------VPVIPISGWVGDNLIKKST---------KMDWW-------------KG-------VDVVREPASKDVIHIDTLYDALE------KFATVPKRVTDA----PMRMPVSGIYKIK---GVGDV-ITGRIEQGIVKP---------NEDVIFLPTHT--PATPCSGKVFTI-EMH--HKRHEQALPGD--NVGLNVKGL--IKDNMPRVGDVMIYKKD---TTLKHV---QSFTAQIQVL---DI-PGEIKV--------------GYSPIAFVRTGRSACKLAKI--NWKVGK-ETGGKKME------E---PHSLKSNEMAEVVFE---PIQP-----LVVDSYKNCEGL-SRVALMEGNGVAMLGKCTSTVSKTVK----------------------------------------------------------------------------------------------------------
E_Al_Oxyrrhis_marina@ABF82158@1 ---------------------------------------------------------------------------------------------------------------------------------------------------------------------------------------------------------------------------------------------------------------------------------------------------------------------------------------------------------------------------------------------------------------------------------------------------------------------------------------------------------------------------M------------GDKSE------KE-----HLSIVICGHVDSGKSTTTGHL------LFELGGLPERELDKLRQEADRL---------------------------GK-SSFAFAFFMDRQKEERERGVTIACTTKEFYTE--------KWHYTVIDAPGHRDFIK-NMISGASQAD--------VALIMVPA-DGNFIVAIQ----KGNHKAGEIQGQTRQHSRLINLL----GVKQIIIGVNKMDCDLS-----GYKQARYDEIANEMRNMLAK--VGWKKDFLDTN----------------------VPFMPISGWCGDNLFKEST---------NMPWY-------------KG--------QDVVVPGTSEKIHVHTLYDALD------KFCRVPVRPSEA----AMRMPVSGIYKIK---GVGDV-LAGRVEQGIVKP---------GEEVVFLPTHT--PSNACSGKVFTV-EMH--HTRQEQAKPGD--NVGLNIKGL--EKQNMPRAGDVMIYKKD---TTLSAA---GSFTAQVQVL---DI-PGEIKM--------------GYSPIGFVRCGRAACRISGL--NWKVGKETGGKKMPE----------PHSLKSNEMAEVVFS---PMQP-----LVVDTFKNCEGL-SRIAFLDGNGAVMLGKIVSXVDKGVDDGKAGKAGKKK-----------------------------------------------------------------------------------------------
COG5256_7674024 ------------------------------------------------------------------------------------------------------------------------------------------------------------------------------------------------------------------------------------------------------------------------------------------------------------MPSIILPPKPTALQ-------------------------------------------------------------------------------------------------------------------------------------------------------------------------------------------------------------------------KP-----HINLAVVGHVDNGKSTLVGRL------LYETGYVDEKALKEIEEMAKKI---------------------------GK-EDFAFAWILDRFKEERERGVTIEATHVGFETN--------KLFITIIDLPGHRDFVK-NMIVGASQAD--------AALFVISARPGEFEAAIG----PQ--------GQGREHLFLIRTL----GVQQIVVAVNKMDVV-------NYDQKRYEQVKAEVSKLLKL--LGYDP----SK----------------------IHFIPVSAIKGDNIKTKSS---------NTPWY-------------TG-------------P---------TLLEVFD------SF-QPPQRPVDK----PLRMPIQDVFTIT---GAGTV-VVGRVETGVLKV---------GDRVVIVPPAK-------VGDVRSI-ETH--HMKLEQAQPGD--NIGVNVRGI--AKED-VKRGDVLGKPDN----VPTVA---EEIVARIVVL---WH-PTAIGP--------------GYAPVMHIHTATVPVQITEL--VSKLDP-RTGQAVEQ------K---PQFIKQGDVAIVKIK---PLKP-----VVAEKFSDFPPL-GRFALRDMGRTIAAGQILEVKPAQVQIK--------------------------------------------------------------------------------------------------------
E_Rh_Lotharella_globosa@ACF24587@1 ---------------------------------------------------------------------------------------------------------------------------------------------------------------------------------------------------------------------------------------------------------------------------------------------------------------------------------------------------------------------------------------------------------------------------------------------------------------------------------------------------------------MENRLKADPKNLR------------MDVKD------KP-----HLGVVITGHVDAGKSTTTGHL------LFELGTMDERVKADLIAKAKEM---------------------------KK-ESFAFAFFMDKQKEERERGVTISCTTKEFHTT--------NFHYTVIDAPGHKDFIK-NMISGASQAD--------VAVLMVPAKKGGFEAAIQ----KGDGSADAQKGQTRHHAELTNLL----GIKQIIVGVNKMDEASV-----KYDQGRYKEIKKNMLAMLKQ--AGWKIKGKLSKEDKEKNKELKKQKKKEKKGPNLVPVIPISGWCGDNLINPSS---------KMPWFKNWTATTPSGVKVKG-------------V---------TLFEALD------QFVEPVVRDTSK----PVRMPLSGVYKMS----AGTV-ITGRLEQGELMKEVKTKTGVSGTPIKFYPSGL-------RAKVFSI-EAH--HRQQPKAVAGD--NVGICIKGL--PKGAFPKVGEVMCVADEDFGSPPVFGKT-KSFVCNVKIQ---EH-PGKLKA--------------GYTPLVLIRTAKAPCKMTKI--NWKVTKANQKQCKKKADLENYREADAKFIQKGDIAELTFE---PQMP-----MSVSSLENCEGL-GRVAILESNSLVMIGKIVSAVNENVADRT-------------------------------------------------------------------------------------------------------
E_Vi_Micromonas_commoda@XP_002505248@1 ---------------------------------------------------------------------------------------------------------------------------------------------------------------------------------------------------------------------------------------------------------------------------------------------------------------------------------------------------------------------------------------------------------------------------------MVAELKVEDKPAPPPAPVEEED---------------------------------------------------------GDTPVADDNADD------------ANFDP------RE-----HLNLVFIGHVDAGKSTIGGQI------LFQAGMVDDRTIQKYEAEAKDK---------------------------NR-ESWYMAYIMDTNEEERAKGKTVEVGRAHFETE--------KKRYTVLDAPGHKNYVP-NMIAGAAQAD--------VGVLVIAARKGEFETGFE----RG--------GQTREHAQLAKTL----GVTKLIVLVNKMDDPTV-----KWDKERWDEINTKLSPFLKT--CGYQP----KD----------------------VQYVPISGLYGTNMKTTVG-------KDVCPWY-------------EG-------------K---------SFFETLD------NL-EPLERNPDA----PFRMPVLDKHKD-----MGTI-VMGKTEAGTVRR---------GDKLIVMPNNI-------KVKVATV-YRD--DVEVSKVLPGE--NVRLRLSGI--EEEQ-LMSGFVLCAPSA----PVHVT---QEIECQLAILELLEH-KSLFTA--------------GYKAVIHIHAVTEECEVIKI--VHQIDG-KTRKPMEK------KKGQALFLKSGSLAVVRIR---TQGI-----ICCEKFADVPQL-GRFTLRDEGKTVAIGKVLKLKPYSNLNDQ-------------------------------------------------------------------------------------------------------
E_Vi_Medicago_truncatula@XP_013447386@1 ---------------------------------------------------------------------------------------------------------------------------------------------------------------------------------------------------------------------------------------------------------------------------------------------------MDIEEDIRSLQLDSADPKEEVQAQAVEA-----------------------------------------------------------------------------------------------------------------------------------------------------------------------------GPKAKDKEIPSVQDEE------------VEQTE------KR-----HLNVVFIGHVDAGKSTTGGQI------LFLSGQVDDRTIQKYEKEAKDK---------------------------SR-ESWYMAYIMDTNEEERVKGKTVEVGRAHFETE--------TTRFTILDAPGHKSYVP-NMISGASQAD--------IGVLVISARKGEFETGYE----RG--------GQTREHVQLAKTL----GVTKLLVVVNKMDDPTV-----NWSKERYDEIESKMIPFLKQ--SGYNVK---KD----------------------VLFLPISGLMGSNLKTRMD-------RSICSWW-------------DG-------------P---------CLFEALD------SI-EVPMGDPKR----PFRMPIIDKFKD-----MGTV-VMGKVESGTIRE---------GDSLFIMPNKD-------QVKVVAI-YID--ENRVKRAGPGE--NLRVRLSGV--EEED-ILTGFVLSSVAN----PISAV---TEFVAQLAILELLD--NAIFTA--------------GYKAVLHIHSVVEECEIVEL--LQQIDP-KTKKPMKK------K---VLFVKNGAVVLCRVQ---VSNM-----ICVEKFSDFPQL-GRFTLRTEGKTIAVGKVTAL----------------------------------------------------------------------------------------------------------------
cd01883_67468316 ----------------------------------------------------------------------------------------------------------------------------------------------------------------------------------------------------------------------------------------------------------------MSGI----------------NLNLSAKKFVPRKKKLEQQNATAAQTTTPNGPA-------------------------------------------------------------------------------------------------------------------------------------------------------------------------------------------ISEDEVKQEIAK------------IETEENEVV--KE-----SANIIFIGHVDAGKSTTSGNI------LFQSGNIEQRIIDKFEKEAKEN---------------------------QR-ESWWLAYIMDQIEEEKSKGITIDVGRALFETE--------KRRYTILDAPGHRSFVP-NMISAAAQAD--------IAVLIVSARKGEFETGFD----KG--------GQTREHSQLCRTA----GVKTVIIAVNKMDEKTV-----GWEKSRYDEIVNKVKPFLRQ--CGFS------D----------------------IYSIPISGFSGLNLTKRLD-------KGVCSWY-------------DG-------------P---------CLVELLD------SI-KLVMGNPNG----PIRMPIIDKFKD----GKGNSVIMGKVESGTIYK---------GSKCVVMPNKV-------DLEVTGITYDE-NSVPASKARPGD--NVRIQMKGD--QADS-IQTGFVLCSPSD----VCHFT---NLFQAQLVVL---ELPRPLLTP--------------GYEAVIHIHTSQEEVVITKI--TDQFD--RSGKLAKK------N---PPFLRSGSVGNVVIK---TAKP-----ICIEPYELFPQL-GRFTLRDAGKTIAFGKIIRIHGGK------------------------------------------------------------------------------------------------------------
E_Am_Dictyostelium_purpureum@XP_003289794@1 ----------------------------------------------------------------------------------------------------------------------------------------------------------------------------------------------------------------------------------------------------------------------------------MNLKLNPNASSFVPKGFGAKPAEPAAEEQPPKEEKPVVEEKPKVV--------------------------------------------------------------------------------------------------EQPPKTEETKTTESVFKIEDDD------------------------------------------------------IEDDEEEITSTTNKV------------ADIKIDLPEDSRE-----HVNLVFLGHVDAGKSTLSGSI------MVLTGQVDSHTLAKYEREAKEN---------------------------HR-ESWIFAYIMDTNEEERTKGKTVEVGRAHFETE--------KKRFTILDAPGHRLYVP-NMIVGAAQAD--------VGILVVSSKKGEFEAGVD-----G--------GQTVEHARLAKMI----GLKQLVIFVNKMDEPSV-----QWSKERYDEIVEKLSVHLKK--CGWNLK---KD----------------------VQFIPGSGYGTLNVKDPLK-------PGVCSWY-------------NG-------------P---------SLIGTLD------NL-PPIERNIEG----ALRIPITTSYKD-----RGIVNVIGKVESGTISV---------GQSIHIMPGKY-------KVDVVSL-TGD--ICSFKTARPGE--NITIALKGI--EDDV-IRPGSILAEINR----PVPVV---SEIEAIVYILDLPEE-RKLFSP--------------DFTSIFHAHTAVEDVRVKSL--IATIDM-KTNEEKKQ------K---PTFCKVGDAVKCRLI---LGRP-----VCLEEFSVNPQL-SRFTLRDSTKTIAFGKVVNIGKKAREAIAAATLSPK------------------------------------------------------------------------------------------------
E_Vi_Eutrema_salsugineum@XP_006416643@1 -------------------------------------------------------------------------------------------------------------------------------------------------------------------------------------------------------------------------------------------------------------MDLEAEI----------------RALQLDSAEENNGVIISEDQNSDRVEKLDKAEEDLTDKVRESA--------------------------------------------------------------------------------------------------PVPDEQQASEDHDQELLHPVHN------------------------------------------------------PAKAKEKAAQEKAAK------------EEAEEEAEANKKR-----HLNVVFIGHVDAGKSTIGGQI------LFLSGQVDDRQIQKYEKEAKEK---------------------------SR-ESWYMAYIMDTNEEERAKGKTVEVGRAHFETA--------STRFTILDAPGHKSYVP-NMISGASQAD--------IGVLVISARKGEFETGYE----RG--------GQTREHVQLAKTL----GVSKLVVVVNKMDDPTV-----NWSKVRYDEIEQKMVPFLKS--SGYNTK---KD----------------------VIFLPISGLMGVNIDKKMD-------PNVCPWF-------------SG-------------P---------SFFEVLD------SI-EVPPRDPNG----PFRMPIIDKFKD-----MGTV-VMGKVESGSIRE---------GDSLLIMPNKE-------HVKVVAI-YCD--EDKVKRAGPGE--NLRVRITGI--EDED-ILSGFVLSSTVT----PVPAV---TEFVAQLQILELLD--NAIFTA--------------GYKAILHIHAVVEECEIIEL--ISQIDM-KTRKPMKK------K---ILFVKNGAAVVCRIQ---VTNS-----ICVEKFTDFPQL-GRFTLRTEGKTVAVGKVTALSGASSSA---------------------------------------------------------------------------------------------------------
cd01883_25004981 --------------------------------------------------------------------------------------------------------------------------------------------------------------------------------------------------------------------------------------------------------------MSGWNV----------------NASSFVPNANARPFVPGQPYTPQPEQAAPEPTEDWEAQADTSP------------------------------------AAVQPEVAEPVAVQE-----------------------------------------------SAPVAPVSATEAPKKEPTPEED---------------------------------------------------------LVAPLAKKFQRT------------VYVDDGTH---KE-----HINMVFVGHVDAGKSTIGGQL------MFLTGMVDKRTLEKYEREAKEK---------------------------GR-ESWYLSWCMDTNDEEREKGKTVEVGRAYFETE--------KRHFTILDAPGHKSFVP-NMIVGANQAD--------LAVLVISARRGEFETGFD----RG--------GQTREHSMLVKTA----GVKHLVILVNKMDDPTV-----KWEEERFKEIEGKLTPFLRK--LGFNPK---TD----------------------ITYVPCSGLTGAFIKDRPT-------GSEGNWY-------------SG-------------P---------CFIEFID------VLLPSYKRDFNG----PVRCTVAEKYSE-----MGTV-IIGKMESGCVQK---------GDTLVVMPNKQ-------PVQVLQI-WAD--DVETERVVAGD--NIKFKLKGI--EENE-LQGGFIICSPDS----LAKTG---RVFDAEVLVL---EH-RSIIAS--------------GYSCVLHIQSAVEEVTVKGV--IATIDK-KTGEKKR-----------AKFVKQDEKCIMRLE---SPEP-----FVLEPFKEYPYL-GRFTLRDEGKTIAIGKVLKVVE--------------------------------------------------------------------------------------------------------------
cd01883_65304167 -----------------------------------------------------------------------------------------------------------------------------------------------------------------------------------------------------------------------------------------------------------MDQQDLSNV----------------ENDEQNSKFEQTFKFNPDAEEFKPLDSWLDVPVNNTSLDSCTL--------------------------------------------------------------------------------------------------GVESLKISEDSIADDDDSWDNE-------------------------------------------------------LSDSQKESLAKKKE------------GKESALSPPDSRP-----HLNIVFIGHIDAGKSTTCGNI------LYLSGYVDERTIEKYGKEAKEK---------------------------NR-ESWFLAFIMDTNEEERERGKTIEVGRAKIETK--------NRRFTILDAPGHRNYVP-NMIDGATQAD--------CGVLIISARKGEFETGFE----RG--------GQTREHALLAKTL----GVSYLIVAINKMDDSTC-----NWSKDRYDGIIKKLKPFLKT--CGFTEG---KD----------------------LSFVPISGLLGQNLIDHISDVNYKHYDPNAAWY-------------DT-----------SMP---------TLFQLLD------NV-PTLDSEENA----PLRIPVIDTYRE-----NGLV-CLGKVESGMVKT---------GQNCIVVPNRS-------RSKVSNI-YFE--SDEYSYAKVGE--NIRLRLSST--DDEN-ITKGSVICNVES----PCPVV---LEFTALISIIDLLEH-RPLVSS--------------GYYCMFHAHCVAAEVKFLKL--LETVDK-ATKKKKPN----------PVFVSNNSIVTAHLM---VTPA-----ACLEKFSDCPQL-GRFTLRDEDKTIGIGKVLDILKTE------------------------------------------------------------------------------------------------------------
cd01883_50546164 --------------------------------------------------------------------------------------------------------------------------------------------------------------------------------------------------------------------------------------------------MRAKAAESAKASAKSFAG----------------PSPDDIVLAKQQQAKIGALTSNLGNLNIAQTPAAKTDFSKWKP--------------------------------------------------------------------------------------------------------------------------------------------------------------------------------------------K------------IQPQDSAVTAITP-----SLNAVAVGHVDAGKSTLLGRL------LHDTGVVSSHQVEKLAKSASEI---------------------------GK-KSFSYAWLMDQTDEERENGVTVDISVREFSYE--------SREYFILDAPGHYNFVP-NMIAGASQAD--------VAIVVLDSLADAFERGFF----AD--------GQTKEHALLCRAM----GVNHVIIAVNKMDQL-------KFDQTRFDEISDQMGLFLSK--IGYSD----------------------------VQFVPCSGFTGANIVKKQD----------ISWY-------------HD-------------K---------TIMATLQ------GI-PSAVSSDEN----ALKLDIFNVKSS-----FGGVTVSGRLFAGMVQI---------DQPVVISPGNQ-------VAIVRNI-GVD--LGSRNFAKAGE--NVNLSLEAVDGCDLELIKAGDILAQYSD----PVRRG---NKFRARVTLF---DV-DLPVLK--------------GTQCDFYRSRVSSVAVFSKL--YSLLD--KQGNTIKE------K---PRFVDKGQTAFVELI---LSDN-----IALELEKENKHL-SRFVLRRDGKTIGFGSVVKVARNPVDTSQVEKIQIGEDLDEDEED---------------------------------------------------------------------------------------
E_Op_Rhizopus_microsporus@CEG67998@1 ----------------------------------------------------------------------------------------------------------------------------------------------------------------------------------------------------------------------------------------------------MSEDASKSFSKLSLNP----------------GATEWKPNLNARSFVPTFGAAPAPAPKVVKLPESTPAPAPKVE--------------------------------------EPKKEAPKAEAPK-----------------------------------------------PKPAAAAAPKPATPAAKPAAAA-----------------------------------------------------PAKKAPEPAPQEDEEE------------VDEEIAADLYGKE-----HLNVVFMGHVDAGKSTMGGNI------LYLTGMVDKRTLEKYEKEAKEA---------------------------GR-ESWYLSWALDTNAEERAKGKTVETGRAYFETD--------KRRYTILDAPGHKNFVP-SMIQGASQAD--------IGVMVISARKGEFETGFE----RG--------GQTREHTMLAKTS----GINKLIVAVNKMDDPTV-----EWDKSRYDEIIAKLTPFLKQ--TGYNPK---TD----------------------VHFMPLSGFTGANIKDRDP--------KSCPWY-------------DG-------------P---------SLLDYLD------AF-KPTDRKVNA----PLMIPISEKYKD-----MGTI-VVGKIESGHVKK---------GSRVMLMPNKQ-------STEVTAI-YNE-TEEEVEAAFCGD--NVRMRLKGV--EEDE-VMPGFVLCSKKN----PVQTT---TVFEAQLAIL---EH-KSIICA--------------GYTAVLHVHAAAEEVTISAL--LHLIDK-KTGKKSKR------P---PQFVKQGQKVIARIE---TAGP-----LCVEPFNKLPQL-GRFTLRDEGKTVAIGKITKVLETDSQ----------------------------------------------------------------------------------------------------------
E_Op_Capsaspora_owczarzaki_ATCC_30864@XP_004342741@1 --------------------------------------------------------------------------------------------------------------------------------------------------------------------------------------------------------------------------------------------------------MSLNPKAMAFNP----------------NAPAFVPSFAAAPAPAPAAAPAPVAAAPASAPAPAPAPAPAPA------------------------------------AAPVAPKPVAAAAPA-----------------------------------------------PAPAQAASPKPAASPAPAALDE-------------------------------------------------------DESSGGSSPAPVAV------------VEEDDP-----RE-----HLNIIFIGHVDAGKSTIGGHI------MFLTGMVDKRTLEKYEREAKDQ---------------------------GM-GSWYLSWALDTNPDEREKGKTVEVGRATFGTS--------KKRFTILDAPGHKSYVP-NMIGGAAQAD--------VAVLVISARKGEFETGFE----RG--------GQTREHAMLVKTA----GVKHLVVVINKMDDPTV-----GWAQERYDECVSKLTPYLKQ--CGYNTA---KD----------------------VTFMPVSGQAGLNLKEPLT-------KAVCPWF-------------SG-------------P---------SLLTFLD------DL-PTIVRVSTG----PLRLPISDKFKD-----MGVV-VMGKIESGSITR---------GEKLMIMPNKT-------VVEVIGI-SQD--EKDVSHASSGE--NVKVKLQGC--EEKD-AMQGFILCRADD----PVHAC---QTFDAQIALL---EY-KSIICA--------------GFSAVLHVHTAVEEVTIIDF--IANVDK-KTGKPIKT------K---PRFIKQGMVVIARFQ---TTGS-----VCMETFKSVPQL-GRFTLRDENKSIAIGKILKLNPCPPQELKASSSNPADLLAAIATDASSDE----------------------------------------------------------------------------------
cd01883_8307949 -----------------------------------------------------------------------------------------------------------------------------------------------------------------------------------MDSVSVPKYQSFSSTKFKLNGKLRFEE--------------------------VSHFFMSTPLKIEKPKTAGGFTLSLGNG----------------TKIEIKPKVETKPVVLTTSKPAENKPQEEPKPAPKPEPKPEPK-------------------------------------PEPKPAPKPEPKPE-----------------------------------------------PKPEPKPEPKPEPKAEPKPEPK-------------------------------------------------------KEEAEEEEDIEEEE------------KFEGEILDETAKK-----HFNIVFIGHVDAGKSTLCGHV------LYQAGCVDQRTIEQYQAESAKE---------------------------GR-GSWYFSWVMDLSKEERSKGKTEEVGVAHFETA--------QNKYTILDAPGHRSYVP-QMIGGAVQAD--------VAVLVISARNGEFEAGFE----NG--------GQTSEHLLIARTA----GVREIIIVVNKMDDPTV-----KWSKERFDQIVTKFTPFIER-EIGFKK----DQ----------------------YTYIPIAALTGFNLKQRSN---------ECPWY-------------NG-------------P---------TLFEKLD------SL-KPPVRNETD----SFRLPVIDRYKT-----KHVI-ASGKLEKGVIKE---------GDQVIVMPSRK-------LGTISSI-FVD--ENKIRRAVPGD--NIRVALSGI--DMAD-INSGSVICPVNA----PCDVA---QKVIAKIRIV---PSGPELITA--------------GYEAMCHIHTETVPVSVEKL----RTLQ-IPGRELEK------N---PRFIKRGCLAEVILK---FDHP-----ICVEVAKDFPQL-GRFIIRKEGFTTIVGLVDKLPKATGK----------------------------------------------------------------------------------------------------------
E_Am_Acytostelium_subglobosum_LB1@XP_012749560@1 ----------------------------------------------------------------------------------MNPNASAFVPKF------------------------------------------------------------------------------------------------------------------------------------------LVKPAATSPPAAAPVPVAAPAPVETPAP----------------APAPAPAPVATPAPVVEEEKPVTTTTTTTSTTSTTSVT----S--------------------------------------------------------------------------------------------------P--EQSKPTESVFKVEEEDI-E-------------------------------------------------DEVDEISKKLEALPIMEVSN------------FKEDP------RE-----HVNIVFIGHVDAGKSTISGNI------MVLTGQIDSHTLAKYEREAKDH---------------------------HR-ESWLFAYVMDTNEEERSKGKTVEVGRAHFETE--------KKRYTILDAPGHKNYVP-NMISGAAQAD--------VGILVVSSKKGEFEAGVE-----G--------GQTIEHARLAKMI----GIKHLVVLVNKMDEPSV-----AWSKERYDEIVTKVTGHLKK--CGFNPA---KD----------------------FQFVPGSGFTSANIKDTVS-------KEICPWN-------------TG-------------L---------SLIGTLD------GL-PHFERNETG----PLRVPIIDSFKD-----RGVVNIMGKIESGTVTV---------GQQVMIMPGKN-------KVEVVSL-SNE--TCNFKVGHAGE--NLRIGLKGI--DDEF-IRTGSILSDMIR----QVPVV---TEIEAIVVLFDLPKE-KQLFTV--------------NYEAMFHAHTAVEECQIKSL--IATIDV-KTNQEIKK------K---PTFAKNGESVKVRLV---LSRP-----VCLEEFTSSPQL-ARFTLRESNKTIAFGKVVNVGKKVKEALAVIAAGSK------------------------------------------------------------------------------------------------
E_Am_Polysphondylium_pallidum_PN500@EFA83433@1 ----------------------------------------------------------------------------------MNPNASVFVPKF------------------------------------------------------------------------------------------------------------------------------------------LVKPAATTPAPAPAATPAPAPAPAAATP----------------APEEKQSTTTTTTTTTTTSTPSASKVTASPPVEEQKP--------------------------------------------------------------------------------------------------------TESVFKVEDDDIEEEETDEITK---------------------------------------------------------KIEALPIQDVSD------------FKEDQ------RE-----HVNIVFIGHVDAGKSTISGRI------MVLTGQIDSHTLAKYEREAKEN---------------------------HR-ESWLYAFVMDTNEEERAKGKTVEVGRAHFETE--------KRRYTILDAPGHKNYVP-NMISGAAQAD--------VGILVVSSKKGEFEAGVD-----G--------GQTIEHARLAKMI----GIKHLIVLVNKMDEPTV-----NWSKARYDEICEKITGHLKK--CGFNPK---KD----------------------FQFVPGSGYTSANIKDTVS-------KELCPWN-------------TG-------------V---------SLIETLD------LL-PQFERNESG----ALRVPIIDSFKD-----RGIVHVMGKVESGSITL---------GQQIFIMPGKT-------KVEVLSL-SNE--SCNFRTGRTGE--NLRIGLKGI--DDEQ-IRQGSILSEIVR----QVPVV---TEIEAIIVLIDLPKD-KQLFTA--------------DYEAMFHAHTAVEECKIKSL--IATIDM-KTGNELKQ------K---PTFARNGESIKARVV---LSRA-----VCLEEFTSNPQL-SRFTLRQSNKTIAFGKVVNVGKKVKEQLAAAAAALSPK----------------------------------------------------------------------------------------------
COG5256_19112861 ----------------------------------------------------------------------------------------------------------------------------------------------------------------MSRHRDVKNLDLDDYELDEEPGEEELTEEQE----EEFRSAVATVR----------------------------ETLLGVPISEKEIADTVWYYYFDVEK----------------SVNYLLQKASSKAGAKEKQNTDSQKEKKQNKSKEALADAKDPL------------------------------------DESSNGIKNLSLNKN-----------------------------------------------DEPAFQTNGEVKMKNSSESDNQ--------------------------------------------------PEKKKIKKQNPTDLVSVPE------------IFEQSNP----KP-----VVHLVVTGHVDSGKSTMLGRI------MFELGEINSRSMQKLHNEAANS---------------------------GK-GSFSYAWLLDTTEEERARGVTMDVASTTFESD--------KKIYEIGDAPGHRDFIS-GMIAGASSAD--------FAVLVVDSSQNNFERGFL----EN--------GQTREHAYLLRAL----GISEIVVSVNKLDLM-------SWSEDRFQEIKNIVSDFLIK-MVGFKT----SN----------------------VHFVPISAISGTNLIQKDS-------SDLYKWY-------------KG-------------P---------TLLSALD------QL-VPPEKPYRK----PLRLSIDDVYRS-----PRSVTVTGRVEAGNVQV---------NQVLYDVSSQE-------DAYVKNV-IRN-SDPSSTWAVAGD--TVTLQLADI--EVNQ-LRPGDILSNYEN----PVRRV---RSFVAEIQTF---DI-HGPILS--------------GSTLVLHLGRTVTSVSLKIV---------TVNNKR------------SRHIASRKRALVRISFLDGLFP-----LCLA--EECPAL-GRFILRRSGDTVAAGIVKELC---------------------------------------------------------------------------------------------------------------
cd01883_50288063 -------------------------------------------------------------------------------------------------------------------------------------------------------------------------MADYDDDDYMSDELPDFADEAEFDDYLNDEEYDLMNE---------------------------VLPQAKKELSEYQGWDNLSVKLAIFEN----------------EFDLQAALTELKRKFKKKKPKKEVTPATTTTKKVTKDLGKLSL--------------------------------------NQNKKQDDEWLDL-----------------------------------------------DEPRKTEEEDDTKIVYKKVTV----------------------------------------------------------PTKPRKPIDIES------------YIQKS------KP-----HVSFVVLGHVDAGKSTLMGRV------LQDVGAVDKTYIRKLKKESENI---------------------------GK-GSFHLAWVMDQTKEERERGVTVSICTSDFDTP--------NANFTIVDAPGHRDFVP-NAIAGVSQAD--------VAILSIDCGINAFESGFN----LD--------GQTKEHALLAKSM----DIKRVIVAMNKMDTV-------QWSHERYEDIKQKLVKFLYD--IGFTD----NQ----------------------LLWVPCSGFSGEGVYKIPY-------PEDAAWY-------------TG-------------P---------TVIQTLENVASDVGM-VTYQEVKDQ----SFIFSILESSASN---KNEEAIISGKVESGTIQP---------GETLTIYPSEQ-------SVTVDKIIMGK-EQAPVPIAVKGE--FVTIKLRHA--HPED-IQGGDIAASVEF----DIAAY---QKFNLRMLTF---KM-DRPLLP--------------GTPFMLFRGVCEQPARISKL--ISLVDKDDFETVIKK------K---VRHLSSHQAAIVEIELTEKRRW-----IPLLTFSQNEHI-GRIVCRKDGRTIATGTIMP-----------------------------------------------------------------------------------------------------------------
COG5256_544478 ----------------------------------------------------------------------------------------------------------------------------------------------------------------------MAYSDYSDGADDMPDFHDEGEFDDY----LNDDEYDLMNE---------------------------VFPTLKAQLQDYQGWDNLSLKLALFDN----------------NFDLESTLAELKKTLKKKKTPKKPIAAANGSANVTQKLANISI------------------------------------SQQRPNDRLPDWLDE-----------------------------------------------EESEGERNGEEANDEKTVQRYY-----------------------------------------------------KTTVPTKPKKPHDISA------------FVKSA------LP-----HLSFVVLGHVDAGKSTLMGRL------LYDLNIVNQSQLRKLQRESETM---------------------------GK-SSFKFAWIMDQTNEERERGVTVSICTSHFSTH--------RANFTIVDAPGHRDFVP-NAIMGISQAD--------MAILCVDCSTNAFESGFD----LD--------GQTKEHMLLASSL----GIHNLIIAMNKMDNV-------DWSQQRFEEIKSKLLPYLVD--IGFFE----DN----------------------INWVPISGFSGEGVYKIEY------TDEVRQWY-------------NG-------------P---------NLMSTLENAAFKISK-ENEGINKDD----PFLFSVLEIIPSKKTSNDLAL-VSGKLESGSIQP---------GESLTIYPSEQSCIVDKIQVGSQQG-QST-NHEETDVAIKGD--FVTLKLRKA--YPED-IQNGDLAASVDY---SSIHSA---QCFVLELTTF---DM-NRPLLP--------------GTPFILFIGVKEQPARIKRL--ISFID--KGNTASKK------K---IRHLGSKQRAFVEIELIEVKRW-----IPLLTAHENDRL-GRVVLRKDGRTIAAGKISEITQ--------------------------------------------------------------------------------------------------------------
E_Op_Schizopora_paradoxa@KLO19765@1 -------------------------------------------------------------------------------MSGLNYKAAEFVPGQ-----------------------------------------------------------------------------------------------------FKYTPPAAAAR----------------------------PPPPPEPVARPELAEAPPPPPTITLN----------------IGGSKPAQPTPSNNINAAPTPASSQPSAPSKPAPSPAPAAQAA--------------------------------------------------------------------------------------------------PKPKSTAASGTSTPTTQNKTYT-------------------------------------------MERAKTDADGVLHDAKAAADQDTLKD------------LFGDM------KQ-----HLNIVFIGHVDAGKSTMGGNI------LFLTGMVDKRTMEKYEKEAKDA---------------------------GR-ESWYISWALDSTPLERLKGKTVEVGRGYFETD--------ARRYTILDAPGHKTYVP-SMITGAAQAD--------VAILVLSARRGEFETGFE----KG--------GQTREHIILVKNA----GVSKLVVVVNKMDEPTV-----NWDKARYDEIVNKLSPFMKQ---FYGK----ND----------------------VSWVPVSAQTGQNLKDRVS-------KSIAPWY-------------DG-------------P---------SLLEHLD------TM-PMVDRKING----PLMLPVSEKYKD-----MGTI-VVGKIESGRVQR---------GDSLMMMPNHT-------EVEVSAI-YNE-MEEEVPLGICGD--NVRIRIKGV--DDED-ITTGFVLTSLDN----PVHAV---RKFEAQLAIL---DS-KNIICA--------------GYSSVMHVHTLAEEVYLAEL--LHYYDK-KTGRKSKK------P---PQFAKKGQKIVAVIE---ASDA-----VCVERFAEHPQM-GRFTLRDEGKTVAIGKITKLIDGTTDVTDGVAKMAVVAEEA-------------------------------------------------------------------------------------------
E_Op_Mortierella_elongata_AG_77@OAQ33126@1 ---------------------------------------------------------------MSDQNDNTSPPTAKLSGLSLNPNAGSFVPR------------------------------------------------------------------------------------------------------VAAKPFVPSWM-------------------------PPPAAAAAPPAAATPSGIDFNRPPPAAVL----------------NKAVETPAPASSGIDFNRPPPAAVLNKTVEAPKPVTPVPVVKP-----------------------------------ASPAPAAAAAAPAVAA-----------------------------------------------PKKPSAPKAAAAPAAAPAAAAA------------------------------------------------------EVEEEEVVDQETLTE------------FFG--------KE-----HMNVIFIGHVDAGKSTMGGRI------LEASGMIDQRTLEKYEKDAKEA---------------------------GR-DSWYLSWALDTNAEERAKGKTVECGRAYFETD--------VRRYTILDAPGHKTYVP-SMIGGAAQAD--------CAVLVISARKGEFETGFE----NG--------GQTREHAQLAKSG----GVNKLIVVINKMDDPTV-----QWSKERYDECVTKLTPFLKA--NGYNMK---AD----------------------VTFMPVSGYTGANIKKGID-------PKDCTWY-------------NG-------------P---------SLLNFLD------TL-KIADRKLNA----PLRMPISEKYKD-----MGTI-VVGKIEAGSIKK---------GAQLVMMPNSV-------KVEVQQI-YNE-LEEEIPMAAVGD--NIRLRLRGI--EEED-ILIGFVLCSPKN----PIHVV---SKFEAQLGIL---DH-KNIICA--------------GYTAVLHIHNAIEEITLSAM--LHLIDK-KTGRKSKK------P---PQFLKKGQQGIVMIE---TAGP-----LCVETFTDAPRM-GRFTLRDEGKTIAIGKITKLHFAEDA----------------------------------------------------------------------------------------------------------
E_Op_Bactrocera_cucurbitae@XP_011185749@1 --------------------------------------------------------------MAQDNTEMA------TKFSTLNVNAVEFVPSF----------------------------------------------------------------------GYSS---VAASAAAAAAAAVTTAGNTP----NVVPMEASSLP----------------------------ASGSATPATTPDSAGSGGSTN-GLNA----------------TAAAVTLQAVPPGTAGETPADSPMQTSPVTTPSGAAPIENINT---------ADKI-----------------------AANNENDPADSWDVE-----------------------------------------------DDPVITPEDEEPDDAIEDVEND---------------------------------------------------------ITPKLSKK--KP------------VKVEESRSK--KE-----HVNVVFIGHVDAGKSTIGGQI------MYLTGMVDKRTLEKYEREAREK---------------------------SR-ESWYLSWALDTNQEERDKGKTVEVGRAFFETE--------RKHFTILDAPGHKSFVP-NMIGGAAQAD--------LAVLVISARKGEFETGFD----RG--------GQTREHAMLAKTA----GVKHLVVLVNKMDDPTV-----NWDEVRYNECRDKILPYLKK--LGFNPS---KD----------------------LTFMPCSGLGGAGLRDPVP-------ADICPWY-------------RG-------------P---------AFIPFID------QL-PSQNRNADG----PFIMPIVDKYKD-----MGTV-VMGKVESGTARK---------GQNLLVMPNRT-------QVSVDQL-FSD--DDEVTSVGPGE--NIKVKLKGI--EEED-VSPGFVLCDATN----PIKTG---KVFDAQVVIL---EH-KSIICA--------------GYSAVMHIHCAAEEITVKAL--ICLVDK-KTGEKSKT------R---PRFVKQDQVAIMRIE---CSGM-----ICLEQFKLFPQM-GRFTLRDENKTIAIGKVLKVIE--------------------------------------------------------------------------------------------------------------
cd01883_46436806 -----------------------------------------------------------------------------MDFSKKKSNEKKNLPST------------------------------------------------------------LLLCYTMSKLAQLAKARSQRPDSSVPRSIAILDKLTN----TTTPVRQPRKR------------------------KPSPEVKQPKPQPTPTITFGISVDDSILLS----------------QPREDVSVFWCRNSSTTENHKRRRLDSIYQPITNLSIEKITKA--------------------------------------------------------------------------------------------------KENFTQPSPDDVVLNAQKQAFE-------------------------------------------------GVANLKIAPPKQTKPFKKVD------------ISKALLSPDYAKP-----RKSFVVIGHVDAGKSTLMGRL------LYDFGIIDAKTVNKLVKEAEKA---------------------------GK-GSFALAWVMDQTEEERSHGVTVDICATDFETD--------TTKFTAIDAPGHKDFVP-QMISGVSQAD--------FALLVVDSISGEFEAGFA----LD--------GQTKEHTILAKNF----GLEKICVAVNKMDKE-------NWDEHRFDAIKSQMTEFLTSPEVDFDK----SQ----------------------IDFIPISGLTGNNVVKRDL------SVDSFKWY-------------VG-------------P---------TLAEYIE------GV-EIDAGSRDSLASEPFFLSVHDVYKD-----KGELKVSGKVSSGVISS---------GETIVALPSGE-------SLQVQSL-KVS--KKPVDFAISGELAQIAFKTSQISNESVDQIRIGDLITKPGS----PVKTA---HKLLVSLHLF---NM-DKPLLV--------------GTPFVLFRNNTQVPARVSKI-----VEV-VNGKKKKK----------VLHLVSRQTAIVEIA---LTNA-----LPVTKFDDNKVL-GRIVIRREGTTIGAGTVIDFSE--------------------------------------------------------------------------------------------------------------
E_St_Nannochloropsis_gaditana@EWM24563@1 ----------------------------------------------------------MGDSWEDQQGKGVPKLNVAAKPFVFNPNARSFTPGG---------------------------------------------------------------------------------------------------------------------------------------AASVKTEEVTAKMAAATIQEPAPSNNAVDKN----------------SNNDDENDPLWQAVYKMAGGDREKTEKMLEDPDSLMQYPEIRA----------------------------------LLGGGETGSEEKVGGTA-----------------------------------------------EPVDTKPIEKDEPPRAPAPSTG-------------------------------------------------GASGKAAIAPAPTVVEDSGN------------GGEEDVQDEDPRE-----HLNLVFIGHVDAGKSTMSGQL------LYLTGQVDKRTIERFEKEAKQL---------------------------NR-ESWFLAFIMDTNEEERAKGKTVEVGRAHFETD--------TKRYTIMDAPGHKNYVP-NMIAGAVQAD--------VGILVISARRGEFETGFE----RG--------GQTREHALLAKTL----GVRYLVVVINKMDDTTV-----QWSKERFDECVSKLKPFLKS--CGYAPK---KD----------------------VKFIPVSGLTGDNLQKPVA-------ASTCPWW-------------EG--LYQSGEHNTAEP---------TLISCLD------AL-HIDGRDSTA----LLRIPVLDRYHD-----RGTI-ALGKVESGSVRV---------GQKVTVMPMKT-------QFEVQGI-TIN--DLPVRSAKPGE--NVKVKLGGA--GVED-VQKGFVLCTAGK----PCHAA---TRFECQLALVDLLEH-RPIFSP--------------GYNCVVHLHTAEEEVTVVEL--LS-IES-RKPEEVKR------R---PRFARQGNVITANLR---TARK-----VCCEAFKEVPQL-GRLTLRDEGKTIAIGKILKVLPTTRN----------------------------------------------------------------------------------------------------------
cd01883_14522842 ---------------------------------------------MNSEANNSDKEGTWEDKIDLEEIPRK------IGQLRMSAEAEEFRPRN------------------------------------------------------------------------MY---YGPQDCTMNCDANNMPYGHF----MGYNQRYDDRK----------------------------YEPCNRDYSRQGMNIRGIEKG-MTTP----------------ESKGSATSGQRTSAKVIRVDDAPKVSGLDGSVVGRNGNRVNKV---------DKRV-----------------------PSMDMENLSLAASKQ-----------------------------------------------EKNHVSVTGDEERKDLDIASQ----------------------------------------------------------FQEEIDEEVLQD------------IYG--------KE-----HVNVVFIGHVDAGKSTLGGNI------LYMTGMVDKRTMEKYEKDAKEA---------------------------GR-ESWYLSWALDSTKEERSKGKTVELGRAYFETE--------KRRYTILDAPGHKSYVP-NMIEGTAQAE--------VAVLVISARKGEYETGFE----KG--------GQTREHAMLSKTQ----GVSKLIVAINKMDDPTV-----EWSKERYDECTNGITTFLRK-EVGYNPK---TD----------------------FVFMPISAFTGINIKERID-------KKICPWY-------------NG-------------P---------SLLEYLD------EM-DTFERKLNT----PLIIPIQAKYKD-----MGLV-IEGKIESGYVKK---------GSNVILMPNKT-------VVEVVGL-YNE--LEEIRVGRCGE--QIKLRIKGV--EEED-VMTGHILSSLES----PVSTA---KIFEAQIAIL---EV-KSLLTA--------------GYSCIIHIHSAVQEVTFLKL--LYKLDK-LTNRRSKK------P---PAFATKGMKIVALLE---VASP-----LCLETFDKYKQL-GRFILRNEGLTVAIGKVTKLISEE------------------------------------------------------------------------------------------------------------
cd01883_30683251 -------------------------------------------------------------------MPRKGLSNFDDYDDGFDDDDDAFDYDY------------------------------------------------------------------------------DVDIDEHEEAAAEPKEEIAKTQGLWRCAICTYDNVETMFVCDICGVLRHPVAGNQSINKNTAPFKFDAPSPDDLVSNGLTSSKTGPKGSGDASMRQKE------KQDSVEQKPLKKGGDSSETSSRGRHDKLDDKGGAGGIKSGKSL--------------------------------------------------------------------------------------------------PKAKADMSNETSSSSKYMETSE--------------------------------------------SLTGTMNKMSLIGETENSSDIKIRGPKSQS-------KHKPEEWMLLDKESDALSQLNLAIVGHVDSGKSTLSGRL------LHLLGRISQKQMHKYEKEAKLQ---------------------------GK-GSFAYAWALDESAEERERGITMTVAVAYFNSK--------RHHVVLLDSPGHKDFVP-NMIAGATQAD--------AAILVIDASVGAFEAGFD---NLK--------GQTREHARVLRGF----GVEQVIVAINKMDIV-------GYSKERFDLIKQHVGSFLQS--CRFKD----SS----------------------LTWIPLSAMENQNLVAAPS------DNRLSSWY-------------QG-------------P---------CLLDAVD------SV-KSPDRDVSK----PLLMPICDAVRST---SQGQVSACGKLEAGAVRP---------GSKVMVMPSGD-------QGTIRSL-ERD--SQACTIARAGD--NVALALQGI--DANQ-VMAGDVLCHPDF----PVSVA---THLELMVLVL---EG-ATPILL--------------GSQLEFHVHHAKEAATVVKL--VAMLDP-KTGQPTKK------S---PRCLTAKQSAMLEVS---LQNP-----VCVETFSESRAL-GRVFLRSSGRTVAMGKVTRIIQDS------------------------------------------------------------------------------------------------------------
cd01883_5729864 --------------------------------------------------MARHRNVRGYNYDEDFEDDDLYGQSVEDDYCISPSTAAQFIYSR------------------------------------------------------------------------------RDKPSVEPVEEYDYEDLKESSNSVSNHQLSGFDQARLYSCLDHMREVLGDAVPDEILIEAVLKNKFDVQKALSGVLEQDRVQSLKDKNEATVSTGKIAKGKPVDSQTSRSESEIVPKVAKMTVSGKKQTMGFEVPGVSSEENGHSFH--------------------------------------TPQKGPPIEDAIA-----------------------------------------------SSDVLETASKSANPPHTIQASE-------------------------------------------------EQSSTPAPVKKSGKLRQQID------------VKAELEKRQGGKQ-----LLNLVVIGHVDAGKSTLMGHM------LYLLGNINKRTMHKYEQESKKA---------------------------GK-ASFAYAWVLDETGEERERGVTMDVGMTKFETT--------TKVITLMDAPGHKDFIP-NMITGAAQAD--------VAVLVVDASRGEFEAGFE----TG--------GQTREHGLLVRSL----GVTQLAVAVNKMDQV-------NWQQERFQEITGKLGHFLKQ--AGFKE----SD----------------------VGFIPTSGLSGENLITRSQ------SSELTKWY-------------KG-------------L---------CLLEQID------SF-KPPQRSIDK----PFRLCVSDVFKDQ---GSGFC-ITGKIEAGYIQT---------GDRLLAMPPNE-------TCTVKGI-TLH--DEPVDWAAAGD--HVSLTLVGM--DIIK-INVGCIFCGPKV----PIKAC---TRFRARILIF---NI-EIPITK--------------GFPVLLHYQTVSEPAVIKRL--ISVLNK-STGEVTKK------K---PKFLTKGQNALVELQ---TQRP-----IALELYKDFKEL-GRFMLRYGGSTIAAGVVTEIKE--------------------------------------------------------------------------------------------------------------
COG5256_7404356 ----------------------------------------------MASNQPNNGEQDEQLAKQTSKLSMS------AKAPTFTPKAAPFIPSF----------------------------------------------------------------QRPGFVPVNN---IAGGYPYAQYTGQGQNSNSP----HPTKSYQQYYQ----------------------------KPTGNTVDEDKSRVPDFSKKKSFVPP----------------KPAIPKGKVLSLGGNTSAPKSTKPISISLGGTKAPTTT---KP---------AAPA-----------------------AQSKTETPAPKVTSE-----------------------------------------------STKKETAAPPPQETPTKSADAE------------------LAKTPSAPAAALKKAAEAAEPA---------TVTEDATDLQNEVDQELLKD------------MYG--------KE-----HVNIVFIGHVDAGKSTLGGNI------LFLTGMVDKRTMEKIEREAKEA---------------------------GK-ESWYLSWALDSTSEEREKGKTVEVGRAYFETE--------HRRFSLLDAPGHKGYVT-NMINGASQAD--------IGVLVISARRGEFEAGFE----RG--------GQTREHAVLARTQ----GINHLVVVINKMDEPSV-----QWSEERYKECVDKLSMFLRR-VAGYNSK---TD----------------------VKYMPVSAYTGQNVKDRVD-------SSVCPWY-------------QG-------------P---------SLLEYLD------SM-THLERKVNA----PFIMPIASKYKD-----LGTI-LEGKIEAGSIKK---------NSNVLVMPINQ-------TLEVTAI-YDE-ADEEISSSICGD--QVRLRVRG---DDSD-VQTGYVLTSTKN----PVHAT---TRFIAQIAIL---EL-PSILTT--------------GYSCVMHIHTAVEEVSFAKL--LHKLD--KTNRKSKK------P---PMFATKGMKIIAELE---TQTP-----VCMERFEDYQYM-GRFTLRDQGTTVAVGKVVKILD--------------------------------------------------------------------------------------------------------------
cd01883_28380956 -------------------------------------------------MSRHRIVRTMDYNDEYDGYDDIYGHSVEDEHCISPTDAQQWLYDR------------------------------------------------------------ARGQQSISAFISKNKDIQEEEADEDEDEDAAFAKARRDSESFQMPQLDEIEQAKLSSCVDEVRSVVGDAVSERRIVETSMKFDYDMQKILDEILNEETNKSAKPAV----------------NKMKAPAAPVLPKTVSKTVPTPPPKISLKEPRRGFEIPSPKVP--------------------------------------------------------------------------------------------------SSPVVSGRNTPVDISAGDDISR--------------------------------------------------SSATVFKVSKEQAVRNARQ------------LYEKERADQ--KS-----HIHMIVIGHVDAGKSTLMGHL------LYDTGNVSQRVMHKHEQESKKL---------------------------GK-QSFMYAWVLDETGEERARGITMDVGQSRIETK--------TKIVTLLDAPGHKDFIP-NMISGATQAD--------VALLVVDATRGEFESGFE----LG--------GQTREHAILVRSL----GVNQLGVVINKLDTV-------GWSQDRFTEIVTKLKSFLKL--AGFKD----SD----------------------VSFTPCSGLTGENLTKKAQ------EPALTNWY-------------SG-------------R---------HLLDVIE------NF-KIPERAIDR----PLRMSVSDIYKGT---GSGFC-ISGRVETGVLCL---------NDKVLVGASRE-------QAQVKSL-TMN--EFPQTCVFAGD--QVSVTLPAL--DINN-VTVGCIINDPQT----PIPVT---TRFQARIIVF---NV-KVPITM--------------GFPVLLHHQSLIEPAVVCKL--TASIHK-STGEVVKK------K---PRCLGNNSCALVELE---TSRP-----ICIERYADFKEL-GRVMLRVAGVTIAAGMVTKIR---------------------------------------------------------------------------------------------------------------
cd01883_71755551 -------------------------------------------------------------------------MSGWAQPGGFNPNANAFTPSH----------------------------------PQGQYPQQHQGHAGGAPQQGYYYQSPYQQQQQAVYNPAFVSQQGGYNPSYQQQGGYVPGYNHQ----MGGYNQGYGGQ----------------------------QGGYTPVYNQQRGGYNAVHNQQRFQS----------------QQYDRAGQGTGQGGAPTQGYVNPPQQVEPEEQPKTSSAQTSKL---------SLGG-----------------------GASEFVPPAKKAKAG-----------------------------------------------TLSLSKKKVEETKPKEGNAKSD----------------------SQPKDNAGNTTTTTADDKKGSAKLTPEELREQVRCEIAKQREQNKKE------------FVRDP------RP-----HFNIVFCGHVDAGKSTISGHL------LMEKGLVDQREMEKLRREAEVH---------------------------HR-EGWEYAYVMDVSEDERTKGITRETGAAYVETE--------KRRITVLDAPGHKAFVP-SMIGGATQAD--------VCVLVISSRTGEFETGFE----KG--------GQTREHAMLVRTC----GVKQMICVINKMDEV-------NWSKERYDAILGKLKPFLRQ--NGYDEEKA-KN----------------------LIFIPIAGLTGDNLIRETA-------EGVCPWY-------------KG-------------P---------TMMSFID------ELVLPETKSEND----VLCIPLVGSYKD-----EGRVFVYGKVESGSVAV---------GEKIQILPSKQ-------EAVVEGI-SIE--ATEFEKCYPGD--NVHLRVRGV--DEGD-VHAGYVGTSVPT----SLRAV---EYFQARVVIL---DV-KNIICA--------------GSRVMLHAHAAQEEVSFHKL--LAKVDK-KTGEVVQK------D---PTHVKAGDVVIARME---LERA-----LVLEPHKDFDKM-GRFMLREDGKTIAIGLVMKLYESTRESLANAGKA--------------------------------------------------------------------------------------------------
COG5256_135056 ---------------------------------------------MSDSNQGNNQQNYQQYSQNGNQQQGN------NRYQGYQAYNAQAQPAG-------------------------------------------------------GYYQNYQGYSGYQQGGYQQ---YNPDAGYQQQYNPQGGYQQY----NPQGGYQQQFN----------------------------PQGGRGNYKNFNYNNNLQGYQAGFQP----------------QSQGMSLNDFQKQQKQAAPKPKKTLKLVSSSGIKLANATKKVG---------TKPA-----------------------ESDKKEEEKSAETKE-----------------------------------------------PTKEPTKVEEPVKKEEKPVQTE----------EKTEEKSELPKVEDLKISESTHNTNNANVT---------SADALIKEQEEEVDDEVVND------------MFGG-------KD-----HVSLIFMGHVDAGKSTMGGNL------LYLTGSVDKRTIEKYEREAKDA---------------------------GR-QGWYLSWVMDTNKEERNDGKTIEVGKAYFETE--------KRRYTILDAPGHKMYVS-EMIGGASQAD--------VGVLVISARKGEYETGFE----RG--------GQTREHALLAKTQ----GVNKMVVVVNKMDDPTV-----NWSKERYDQCVSNVSNFLRA--IGYNIK---TD----------------------VVFMPVSGYSGANLKDHVD-------PKECPWY-------------TG-------------P---------TLLEYLD------TM-NHVDRHINA----PFMLPIAAKMKD-----LGTI-VEGKIESGHIKK---------GQSTLLMPNKT-------AVEIQNI-YNE-TENEVDMAMCGE--QVKLRIKGV--EEED-ISPGFVLTSPKN----PIKSV---TKFVAQIAIV---EL-KSIIAA--------------GFSCVMHVHTAIEEVHIVKL--LHKLEK-GTNRKSKK------P---PAFAKKGMKVIAVLE---TEAP-----VCVETYQDYPQL-GRFTLRDQGTTIAIGKIVKIAE--------------------------------------------------------------------------------------------------------------
cd01883_67523247 ------------------------------------------------MANQTPDSWEDELSRQTEGVNLNAQSRPQPQAPSFHPGAASFQPGA------------------------------------------------------------------AAFVPGQQ---FQPYGGYPQYGQYGQGYGGY----QGYDQQQAYGQ----------------------------YGAYGQQPGGYNQIYNQNYGNYQQQQ----------------QFSQKPRQAAPAAAAPAQPAPKPASNAAPKAKVLSIGGASDSP---------SAPK-----------------------TKVLSIGTPTPASTT-----------------------------------------------PSSDSGSLADAKGPAAVEAASKVTAAKAVEKTEKKAEQKAAASGKSSPAPSGRNSPGRSSPSRAELAKEKRDADAVAAEQKADVDEETLKE------------IYGEK------KE-----HVNIVFIGHVDAGKSTLGGSI------LYVTGMVDERTLDKYRRDAKEA---------------------------GR-ETWYLSWALDLTNEERAKGKTVEVGRAHFKVDIQTPDGVVERRFSILDAPGHKSYVH-HMIGGASQAD--------VGVLVISARKGEYETGFE----KG--------GQTREHALLARNT----GVRKLIVAVNKMDDPTV-----EWSEDRFKECTVKVSKFLEA--LGYKK----DD----------------------LTFMPISAQQTLGVKDRVP-------KDVCPWY-------------NG-------------P---------SLIEYLT------EM-KMPERNLNA----PFMMPISAKYRD-----MGTM-VEGRIEAGVIKK---------NASCIIMPNRT-------KVEIAAL-YGE-TEDEIATATCGD--QVRMRLRGV--EEED-LLPGFVMCSPKR----PVHCV---SAFEAKIRIL---DL-KSILTA--------------GFNCVMHVHSAVEEITIAAL--LHKLEP-GTGRRSKR------P---PPFASRGQTIIARIEITSAAGA-----VCVERFEDYNQM-GRFTLRDQGQTIAIGMITKLIDA-------------------------------------------------------------------------------------------------------------
cd01883_66810315 ------------------------------------------------MSRHRFLKNMDGDDFEDFKEEDDLGEYDDEVYDVYDVVVEKFPDIT----------------------------------------------YPEIEKVLMDFDYNVDDAIDFILNGGLNNKGKKKNNKKPPQAVNIINNNNN----NKKSEPVNTNK--------------------------STSKGQRRPRKSTSENNNSNNNSNNNDD----------------DDDNNKNKNNNNNNKNNNGYKPSSLAQDLSAITNTISNIKIIN---------DKEFSFQSLYKNNKDNVTNSLKTLSIGGNNNNKVPVESKTPY-----------------------------------------------NTPIGTPINDKNLPHSPKESLI------------------------------------------DSINATTVNKNLNVKQHSINRKKELEE------------MVHVAFSSSDNKP-----HLNMVVIGHVDAGKSTTMGHI------LFKLGYVDKRTMSKFENESNRM---------------------------GK-SSFHFAWVLDEQEEERERGVTMDVCVRYFETE--------HRRITLLDAPGHRDFIP-NMISGTTQAD--------VAILLINA--SEFEAGFS----AE--------GQTKEHALLAKSL----GIMELIVAVNKMDSI-------EWDQSRYDYIVETIKTFLVH--AKFNE----KN----------------------IRFIPISGFTGENLIDRQE-------SKLLKWY-------------DS-----------KQP---------TLIECID------SF-SVGERLLNK----PFRMNISDVYKSS---SKGYVAVGGKIEAGLLGN---------GDKILISPGND-------ICTIKSI-RRN--NLESEWAVGGD--NVDLSLVVE--NPSI-LRVGCILSDPEK----PIPLS---KRFIAQIVTF---TL-PIPMTN--------------GYQVVFHAHSMEEPATITRL--ISLLD--SNGAVSKK------N---PRCISDTCTALVEIT---LGRL-----SCLELYSSYRQL-GRFTLRNGGVTIAAGLITEFYDNPPKKSSSSPLTTTTTTTSNKK----------------------------------------------------------------------------------------
cd01883_9971619 -------------------------------------------MSDQFNQDFANKANINEQGQGQGQGQQGQGYGQYQAPQQFVPGQ-SFVPGQSFVPGQSFAPQGGYDQYQGQGGYQGGYQGGYQGGYQGNNRGGYSGRGRGGYRGGYQGGYNNQYGNQGGYQGGYQ---GGYDNQYGNQGGYQGGYDNQ----YGYDQPEEPQEKTLTLEEYQKQKQEALNKLKKPKVGGALKIGGDKPKAGGALKIGGDKPA-STGG----------------ALKIGGDKPKTSGGALKIGGDKPKSGGVLKIGGDKESEKKEAV---------SKEA-----------------------SPAPKESTPKESTPA-----------------------------------------------PASKESTPSAAEKKEAAENAAS--------------------------------------------------ADALIAAQNAEIDQETIKE------------MFGET------KD-----HMSIIFMGHVDVGKSTLGGQI------LYLTGTVNKRTIEKMEKEAADA---------------------------GR-PGWYLSWVMDINKEERAEGKTVEVGRSYFETE--------KRRYTLLDAPGHKMYVP-SMIGGAAQAD--------AGILVISARKGEYETGFE----RD--------GQTREHAMLAKTQ----GINKLVIAINKMDDSTV-----NWSKERYDECINKLKLYLKG--LGYSDK---TE----------------------ITFMPVSGFTGANVKERVS-------KEVCPWY-------------DG-------------P---------SLLELLD------SF--ELERNLTG----PFMLPISNKEKN-----LGTI-VEGKIEVGQVKK---------GDNLVVMPSKV-------PVEVTTL-YKE-TEQEVGGASVGE--QIRLKVKGI--EEEE-VQIGQVLCSAAQ----PVAAV---TVFEAQIAIT---EL-KSILST--------------GFSCVMHIHTAAEEVTFTAL--LHKLEK-GTNRKSKK------P---PAFAKKGMKIIARLE---TQNP-----VCMDEFSKTPQL-GRFTLRDQGQSIAIGRVTKLC---------------------------------------------------------------------------------------------------------------
cd01883_57227720 -------------------------------------------------------------MSGQQPPSFN------PGAFEFRPGQAPFAPRQQQPFDPYGQQQGGYPQYGQYGQQQGYPQYGQYGGYPQQQGYPVPGAPGAGPRAYQPPQARNVQGFQPPSFSSSP---APPPDTKAPAGKPVSLSIGG----GGAPKAAPSLS----------------------------IGGGGAPKAAPSLSIGGAPKA-APSL----------------SIGGAPKAAPSLSIGGAKAAPSLSIGGKKEEKKEEKEASSKSS---------PKPA-----------------------APTPKPADAPAAKSE-----------------------------------------------AASAPVSAAEKKAEKAVPLTSDAQGKVVAAETSAASPAKSGASTPVATVSTSTTNFSKVSAK---------NDAEAIYREQNLAGDAALRD------------LYGENVKDTNIKS-----HLNIIFTGHVDAGKSTMGGQL------LYLTGAVDKRTMEKYEQEAKAA---------------------------GR-ETWYLSWALDSGKEERAKGKTVEVGRAYFESE--------KRRYTILDAPGHKTYVP-SMISGAAQAD--------VALLVLSARKGEFETGFE----RE--------GQTREHAMLIKNN----GINKLIVVVNKMDDTTV-----QWDKGRYDEITTKITPFLKA--VGFNPK---TD----------------------ITFIPVSAQIGENMKDRVD-------KKIAPWW-------------DG-------------P---------SLLEHLD------NM-EIMDRNINA----PFMLPISEKYNE-----LGTM-VMGKIESGHVKK---------GDTLLMMPNKH-------TVEVTGI-FSE-QSEDMDMAFCGD--NIRMRISGV--SDRD-ITPGFVLTSVQK----PVKAV---TAFKADISFI---DT-KNIICP--------------GYSCVLHVHTLAEEVSVTSF--LHYYEK-KTRRKSKK------P---PQFAKAGMLVSALIE---TSAP-----ICIERFEDYKML-GRFTLRDEGKTVAIGKVTKLIERSEDMPDVAALSLKAAS---------------------------------------------------------------------------------------------
cd01883_8307953 -------------------------MDKKEDFPALGSLEKKKDANQQSNQKNKKKEDKKEDEKKEEVNTETQKPVEEVKKAKLKATVRTFVPKSSVPKEPVKINYYIPHEEPTLAEMDYFPTLGGPAPTAPVVSDAQIRHSEFLERHELFKPYICLIPKELWYVPQEYIDMYGFPIMSLLPELYAYLWNTY----NIFFTPDAQWQ-------------------------TNSSTVMSTLGELWTHAEWRDRIIAKEQK----------------EIEEWEREMREWEEENLEDEDGVSIDEMDSYGKGKKNKKNKKK---------KKDD-----------------------KGKRPPPPPPKSLSS-----------------------------------------------YKRFEKKKDETVVPKKNIGFKE---------------------------------------------------------VSEITFEEEVVE------------VDET-------RQ-----PSSLVFIGHVDAGKSTICGNL------MFMTGMVDERTTEKFKQEAKEK---------------------------NR-DSWWLAYVMDINDDEKSKGKTVEVGRATMETP--------TKRYTIFDAPGHKNYVP-DMIMGAAMAD--------VAALVISARKGEFEAGFE----RD--------GQTREHAQLARSL----GVSKLVVVVNKMDEETV-----QWNEARYNDIVSGVTPFLIE-QCGYKR----ED----------------------LIFIPISGLNGQNIEKLTP---------ACTWY-------------QG-------------P---------TLIEILD------NI-EPPKRNADG----PLRVPVLDKMKD-----RGVV-AFGKVESGVIKI---------GSKLAVMPNNL-------KCQVVGI-YNC-KLELVRYANPGE--NIQIKVRMI--DDENLINKGDVLCPYDN----LAPLT---DLFEAELSILELLPH-RPIITP--------------GYKSMMHLHTISDEIVIQTLAGVYELDG-SGKEYLKK------N---PKYCKSGSKVIVKIS---TRVP-----VCLEKYEFIEHM-GRFTLRDEGRTIALGKVLRYKPTVVKKVEEIPSNVEGDQAKDEESKTASFEYTGSETTLFQNEKKYDVLVYDPEEDTIVTSSNAAEYTE-------------------------------------------
E_Op_Daphnia_magna@JAN74120@1 MQWMKIGKTHAKCTRGPRNKKASKIKANTHAPLNPTSLLLKRKTDTRPRQQWADDLVLVLDGRDLTQHLKTVRVHHSDTRKTLAVLERVEVQQRRWLEHDLGLLELRKLIRLLDLDVTRLLRHLPVDLRHAARHTGGTREDDRAVAALEHTWVLLHEDHGREALDRLQDALLLKVDDVTDLNLLVLGDTLD----RHTNVLTRAGGRELLVVLLNLEHLLSAETRRREADNVTWADRTLLDTATDNLSNTLDVVDVRDRK----------------TQRTLWVTLWRLDELVKRIKDGETLNGGVLVHVGLPALVPWAL---------VRLGDQVVAVETRVRNHWHLLRLEADGGDHLNELLLDLVVTG-----------------------------------------------LRPVARVHLVDADNDLLNTEQEQKTRVLTGLALIDTELGIGLGDGRLETTLLGWHKDQTGIRRTRTGNHVLDVILVARGIHDRVVDNPPHQ------------VKMSE------KQ-----HLSLVVCGHVDAGKSTTTGHL------IFKLGGIGEREMAKLQAEADQK---------------------------GK-SSFAFAYYMDTCKEERERGVTIQCNTKEFFTS--------NYHYTIVDAPGHKDYIK-NMITGSGSAD--------AGLILVPAEKGGFEAAIA----KADAKLGVDEGQTRQHARLLFLL----GIEQIIVGINKMDSC-------DWSETRYNEIKEEFIKMVTA--IGFKP----KK----------------------VPVIPYSGFNGDNLVTKSD---------KCPWYKGWKANMNKDTTIEG-------------F---------TILDALD------KLIQPPKRNPEG----PLRLPISNIYNIK---GVGQI-ICGRVEQGTVRP---------GDIVGFTPSGL------RGKKMFQI-EQH--HKQLAAAGPGE--NVGMSIKGI--SKDEKVEVGDVIYLEKEGILKPV------KSFTAMVFVQ---EH-PGVLKR--------------GYCPVIFSRTARVACRMSEI--NWKMSK-KTGNVKVE------K---PDELSQFEQAEVVFE---PTAL-----LYLDTFENCQGL-ARIAVMDSNRLKMLGKVTAVEYKD------------------------------------------------------------------------------------------------------------
cd01883_8307951 -------------------------------------------MQNQGYDQIFAGGSQGKQNLVNTNFPSLGGGVQAQANVGGQQTNANFQMQGQFNQQQQHMGGTGYQDFNQQPFYQQPNQYQQPQVNQQWGMQQNQMYNTMPMVDQFGQQMFDQFGNVMYQQPGAF---AQQQFVGLGQTQSMTNAISN----MSLGNDMQPLG---------------------MTSSAPLTNLAGANTATTSLGSTVSAGATSGTA----------------TQFNTGSSSFVPKKKIVKTEEAFPTLGMSEAPKKKAATQKKED---------DQPKKSADPCQGKAKEFFTLVPVNPMFPADPFANPLTPSDEQLKFMFINYPEYAPNPVDLFIWLYSYAQYNEEQIKYQKQMQETDGAYKSKPKIGARGVKKGKKNQDEEDEEEDTFYFDKNRLKKPAAPPAQPKVVQEDPEKKRLREQKNAEALAKKRQKEATKGIKKVTTQVVDEEVID------------VDET-------RQ-----PASLVFIGHVDAGKSTISGNL------MYLMGAVDQRTIQKYKEEAKEK---------------------------NR-ESWWLAYVMDVSEEEKAKGKTVEVGRANIETP--------KKRWTIFDAPGHKNYVP-NMIMGAALAD--------FGALVISAKKGEFESGFE----ME--------GQTREHIQLAKSL----GISKIVVAVNKMDEPSV-----KWSKDRYTEIINGLKPFMQG--CGYDPE---KD----------------------IVFVPISGLNGDNLKDPLN-------KAVCNWY-------------QG-------------P---------TLLEILD------DL-EMPQRDPEG----PLRIPVLDKMKD-----RGTV-MFGKVESGTVKL---------GDQLAVMPTNL-------LAQVQTI-YNS-KGESVRYAKPGE--NVQLRLGNI--NDENMINKGDVLCRMNE----QTPVS---DLFEVELDVLELLKY-KPILSK--------------GYQFILHIHTVAEEASIKDL--ISSVEKNDKGDAIEK-----LK---PQFVQSYAKAVCRIQ---TRVP-----IPLEKFEFLPQM-GRFTMRDEGKTIAVGKVLRYKPVKIQSYITPQNTTQAAGTATSGGQITDAAQANLNLDASAKTTKQTEELIFDMESGEMITKEEQQRRNKEKEEMEGIDEDDEDEEDDN-----------------------
cd01883_57223614 -----------------------------------MSRHRFVRNIDLNDELDDGDEEVGMSAEETAQMNRAVSVARNLLKDVTPPISDNEIADSVWHYWFDGEKAAAWLRQDREKKGEAPPSYLEPTPLQQPRHRPKILVPPSQPTQAQEDIQPPLTALQRLTLSRRQGSPASPAPSSSVGEKPMSKLALLAQKRREAAAAATTTSETIQSGIVSPQTSRQPSASGTQPSSGTQSPSQLEKKPLSKLAQKMAAARAAREE----------------AAAAAKSSKLEKNSVGDQMEGDEPLPSLSSPADPMLSLFSPPATSPKPKLKPTHPSPFFSIITSTSSQGGAPGPAKDHLPPEPTSANLHAPLITDVDVLVKQFEQAFAEERIKEERIKDAGDVLFYTIVTPNFLSFYFIPPAKAKAAQTAKSASLPGKPRVQQVANQKSKLAVSQPNSPSTSASKSTSKSGSASSTPRTLGKSNLSTDLEGLHLNEEMDEAEREREKEKFKERQVLSMKQEELIAKAKEEEEKSGKK-----NVSLIVVGHVDAGKSTLMGRV------LYDIGELSEKEKIANERGSKKL---------------------------GK-GSFAFAWGLDALGDERDRGVTIDIATTHFVTP--------HRNFTLLDAPGHRDFIP-AMISGAAQAD--------VALLVIDGSPGEFEAGFE----RG--------GQTREHAWLVRSL----GVKEIIVGVNKMDLV-------SWSQDRYEEIVESLKPFLLS--AGFNS----TK----------------------TTFLPLAAMEGINILDNDQ-------PELKKWY-------------SG-------------P---------ALIDALD------DV-EVPTRPYDS----PLRIPLSNVFKGQTAIASGVA-VSGRLCSGVVQV---------GDRLRAVPGDE-------VANVRTI-EVD--DDSAPYAVAGQ--NVTLYLSNI--DPIN-LSIGTVLCPTSI----PVPLV---TKFTAQILVF---DL-QSPIIA--------------GTPVELFHHSMNLPATISKL--VSILEK---GQVVKE------R---PRVLQKGTTAMVELS-LRPSSSGKISSIPLETATDNKEM-GRVLIRRNGETIAAGMVMELLG--------------------------------------------------------------------------------------------------------------
cd01883_71020265 ----------MSRHRAVRNLDLDEELAEDDYYDEDPYDNLSPEDHDAMMEAYAQTLEVIGPTVSNGFTEREIKDVLWDAYFDVDSAVTQLVEEKSRREAKAEKDRQKQESGEMQMNDEDEPTIKAFKQLSLQRDRRAEIRAGRGMPQGKAQGLRGLATGGRAGMAKRNLAGLAPNFVQDSQSSSLPSSNAPPAPSKAVSKLSALAARSSAKRSADNVPLHAGTRERPLSPASTSSPSGHSPSATPAPVSASTASSGRTSKLAALAAARTGTGVSAANVIVPPALQTSGSSIGASDAPAKPLSKLQQRMLANKQQRQAATPEAKEAAATQAAEEEARSRPQTCFGSDLPISSLFPAPDHAQESKTPSAIGLVSVSAIAGSSKDAVDQLVAPLSLLRRVPGRSPFTLYVQGADEGSGLEIETVKKAFAGPSPDDIVMQAREAAKKAAAANASAPASGTSTPLHRKAAVSQAAKAAGGKPVGTTVSQLRNEIESLEIHGGSSSKAASSAGSAAPSAVSTPMGIAHERIIEEYRKREREGKAELSLVVVGHVDAGKSTLMGRM------LLELGSLSQREYSTNERASQKI---------------------------GK-GSFAYAWALDSSEEERERGVTIDIAQDHFSTQ--------HRTFTLLDAPGHRDFIP-NMISGAAQAD--------SALLVVDSIQGAFEAGFG----PN--------GQTREHALLVRSL----GVQQLVVVVNKLDAV-------GYSQERYDEIVGKVKPFLMS--CGFDA----AK----------------------LRFVPCGGSVGENLAVRER------GGALSAWY-------------SG-------------P---------TLVELLD------EL-EPPARQLDS----PLRLPVTNVFKGQTAIASGVA-VSGRVVSGIVQI---------GDRVRPVPGDE-------SGIVRAI-EVD--TESVPWAVAGA--NATVYLSGI--DQIQ-ISVGAVLCSPSA----PIALC---SSFLAQILVF---EP-TYPLVA--------------GTSIELFHHSANIAATLTEL--VSILDK-TTGSVTKA------K---PRVLTKGCTAMVKVTVKAGGQAGQSSGIPLEDAKTNKEM-ARVLMRMNGETVAAGIVVEAQNC-------------------------------------------------------------------------------------------------------------
