# Supplementary material for: The kinetoplastid-infecting Bodo saltans virus (BsV), a window into the most abundant giant viruses in the sea
Source: eLife. 2018 Mar 27;7:e33014. doi: 10.7554/eLife.33014 (PMC5871332; doi:10.7554/eLife.33014)
Supplement: Figure 4—source data 1. [file elife-33014-fig4-data1.zip › Source_data_Fig4_S1-2_eEF-1_tree.newick]

(CYKH01000851___elongation_factor_1_alpha:0.05337558,CYKH01001133___elongation_factor_1_alpha:0.17225721,(((CYKH01000485___elongation_factor_1_alpha:0.03589614,((CYKH01000851___elongation_factor_1alpha:0.50284406,CYKH01001561___elongation_factor_1:10.0):0.03829175,(COG5256_6166137:0.25891238,((cd01883_15384020:1.22594904,((COG5256_14547988:0.58519795,(COG5256_16081566:0.60173267,(COG5256_20093687:0.47693881,(COG5256_20090120:0.49913149,COG5256_21263567:0.66015862):0.21221758):0.15747024):0.10334479):0.14875429,(COG5256_7674026:0.48578016,COG5256_7674024:0.7081629):0.26144794):0.11849085):0.29841292,(((('E_Vi_Chlamydomonas_incerta@ABA01120@1':0.2781142,('E_Al_Perkinsus_marinus_ATCC_50983@XP_002788268@1':0.32885821,'E_Al_Oxyrrhis_marina@ABF82158@1':0.36306208):0.12896593):0.21878503,(gene_711corr_KNV1_3:0.82138927,gene_35_G2SSCNRE_1:0.76104804):0.2036461):0.30643204,(('N_Ph_Aureococcus_anophagefferens_virus@YP_009052194@1':0.53748163,'E_Op_Daphnia_magna@JAN74120@1':0.72909996):0.46099114,('E_Rh_Lotharella_globosa@ACF24587@1':1.19617963,'E_Rh_Dictyocoryne_profunda@BAM28639@1':0.72289397):0.18271048):0.17803766):1.25601397,((((COG5256_19112861:1.89537021,(cd01883_50546164:2.03259139,(cd01883_46436806:1.42119322,(cd01883_50288063:0.60772414,COG5256_544478:0.52661826):0.97116713):0.44796349):0.38543813):0.26031382,(cd01883_30683251:1.7790002,(cd01883_57223614:1.11846243,cd01883_71020265:1.24635909):0.67755245):0.12007499):0.14031544,((cd01883_5729864:0.53348143,cd01883_28380956:0.80347752):0.4919624,cd01883_66810315:1.47419682):0.21947228):0.50856835,(BsV_anno_GB_master___elongation_factor_1_alpha:4.91046156,((cd01883_8307949:1.46592978,(COG5256_19074394:2.40267337,((('E_Op_Capsaspora_owczarzaki_ATCC_30864@XP_004342741@1':0.66276332,(cd01883_25004981:0.76584511,'E_Op_Bactrocera_cucurbitae@XP_011185749@1':0.56348891):0.35792645):0.13099693,(('E_Op_Rhizopus_microsporus@CEG67998@1':0.45740612,'E_Op_Mortierella_elongata_AG_77@OAQ33126@1':0.63443991):0.09157905,(('E_Op_Schizopora_paradoxa@KLO19765@1':0.53606475,cd01883_57227720:0.718872):0.21016375,((COG5256_135056:0.68492465,cd01883_9971619:0.69882991):0.13107467,(cd01883_14522842:0.84134704,(COG5256_7404356:0.66188418,cd01883_67523247:0.69547934):0.1117317):0.07986318):0.22876069):0.07828583):0.22608124):0.15868719,((('E_St_Nannochloropsis_gaditana@EWM24563@1':1.07070547,((cd01883_65304167:1.23081023,('E_Am_Dictyostelium_purpureum@XP_003289794@1':0.66406656,('E_Am_Acytostelium_subglobosum_LB1@XP_012749560@1':0.25407883,'E_Am_Polysphondylium_pallidum_PN500@EFA83433@1':0.23636331):0.2568714):0.74247336):0.11347225,cd01883_71755551:1.56360989):0.10818911):0.08508067,(cd01883_67468316:1.16917415,(cd01883_8307951:0.94266058,cd01883_8307953:1.17232262):0.59476743):0.16602758):0.09313208,('E_Vi_Micromonas_commoda@XP_002505248@1':0.62014413,('E_Vi_Helicosporidium_sp_ATCC_50920@KDD72733@1':0.67753837,('E_Vi_Medicago_truncatula@XP_013447386@1':0.27499573,'E_Vi_Eutrema_salsugineum@XP_006416643@1':0.30038422):0.42564479):0.10997473):0.24331697):0.13098143):0.14224076):0.10600671):0.16566325,(('N_Ph_Tokyovirus_A1@YP_009254947@1':0.26191005,('N_Ph_Marseillevirus_marseillevirus@YP_003406906@1':0.01011666,('N_Ph_Cannes_8_virus@AGV01518@1':0.00504649,'N_Ph_Melbournevirus@YP_009094648@1':0.0):0.0):0.17748094):0.69645329,('N_Ph_Brazilian_marseillevirus@YP_009238667@1':0.24506005,(('N_Ph_Tunisvirus_fontaine2@AHC54765@1':0.02684042,'V_un_Insectomime_virus@AHA46163@1':0.0):0.39287858,('N_Ph_Lausannevirus@YP_004347016@1':0.0,'N_Ph_Port_miou_virus@ALH06743@1':0.00514607):0.31110245):0.07501254):0.49050033):1.86621241):0.08299589):0.40279088):0.6327931):0.16487586):0.73873232):1.50729355):0.15455936):0.02357098,CYKH01002220___elongation_factor_1_alpha:0.000002):0.000005,CYKH01000461___elongation_factor_1_alpha:0.02805259):2.9348083);
