# Supplementary material for: The kinetoplastid-infecting Bodo saltans virus (BsV), a window into the most abundant giant viruses in the sea
Source: eLife. 2018 Mar 27;7:e33014. doi: 10.7554/eLife.33014 (PMC5871332; doi:10.7554/eLife.33014)
Supplement: Figure 4—source data 1. [file elife-33014-fig4-data1.zip › Source_data_Fig4_S1-2_eIF-2a_aln.phy]

 50 1235
BsV_anno_GB_master___eukaryotic_translation_initiation_factor_eIF_2_alpha__translation --------------------------------------------------MTTYYGNDYPKSNEVVFVVIS-----------------------EFSDD---SIYCDLVEYGCKKGLLQRK--ELDKKIRYNPKKHFFENKVYPML-VLDVDELHGHIDLNYSRIKEKEREQYMENFNYF-------SKLYNMMHEFIVLSSLNSGL-----IYPQTLWKFLQKDNIDNSRELF--------------------------------LSIMDEPG-IILDEIKNEHPNEVTNY------------------LIDLEPRIIKTSMFINQEFKLALTC-------SNAVDALKEIL----------RINNPDFKIEYINAPKYR----------------------------------IIAEGKTQQE--------------CYEKI---------------------EKCLEEIKKNMD-------------------------------------------------------------------------------------------------------------------------------------------------------------------------------------RFQNKVIFCL-------------------------------GE------KKI-------------------------------IKEREISIK-------------------------------------------------------------------------YKNILY----------------------------------------------------------------------------------------------------------------------------------------------------------------------------------------------------------------------------------------------------------------------------------------------------------------------------------------------------------------------------------------------------------------------
N_Po_Taterapox_virus@YP_717344@1 --------------------------------------------------MLAFCYS-LPNVGDVLKGKVY-----------------------E-NG-Y--ALYIDLFDYPHSEAILAESVQMH-MNRYFKYRDKLV--GKTVKVKVIRVDYTKGYIDVNYKRMCRHQ----------------------------------------------------------------------------------------------------------------------------------------------------------------------------------------------------------------------------------------------------------------------------------------------------------------------------------------------------------------------------------------------------------------------------------------------------------------------------------------------------------------------------------------------------------------------------------------------------------------------------------------------------------------------------------------------------------------------------------------------------------------------------------------------------------------------------------------------------------------------------------------------------------------------------------------------------------------------------------------------------------------------------------------------------------------------------------------------------------
N_Po_Vaccinia_virus@AAQ93131@1 --------------------------------------------------MLAFCYS-LPNAGDVIKGRVY-----------------------E-ND-Y--ALYIYLFDYPHFEAILAESVKMH-MDRYVEYRDKLV--GKTVKVKVIRVDYTKGYIDVNYKRMCRHQ----------------------------------------------------------------------------------------------------------------------------------------------------------------------------------------------------------------------------------------------------------------------------------------------------------------------------------------------------------------------------------------------------------------------------------------------------------------------------------------------------------------------------------------------------------------------------------------------------------------------------------------------------------------------------------------------------------------------------------------------------------------------------------------------------------------------------------------------------------------------------------------------------------------------------------------------------------------------------------------------------------------------------------------------------------------------------------------------------------
N_Po_Cowpox_virus@CAA64111@1 --------------------------------------------------MLAFCYS-LPNAGDVIKGRVY-----------------------E-ND-Y--ALYIYLFDYPHSEAILAESVKMH-MDRYVEYRDKLV--GKTVKVKVIRVDYTKGYIDVNYKRMCRHQ----------------------------------------------------------------------------------------------------------------------------------------------------------------------------------------------------------------------------------------------------------------------------------------------------------------------------------------------------------------------------------------------------------------------------------------------------------------------------------------------------------------------------------------------------------------------------------------------------------------------------------------------------------------------------------------------------------------------------------------------------------------------------------------------------------------------------------------------------------------------------------------------------------------------------------------------------------------------------------------------------------------------------------------------------------------------------------------------------------
A_Ea_Thermoplasmatales_archaeon_SCGC_AB_540_F20@EMR74586@1 -----------------------------------------------------MLKKDYPEEGDLIVGTVV-----------------------KVQG-F--GAFVSLDEYPYKEGFI--HISEI-ATGWVKRIRNYVREKQKVVCKVLRVDAAKNHIDLSLKRVNDHQRREKIQEW-------KNNQKSEKLFEMFAE----GIGKPV-GQCYKEFGNNLIKK-YGS-------LYGAFEECA--------------------------YD-CNTLKKR-------------------------WI----------------------------------------------------------------------------------------------------------------------------------------------------------------------------------------------------------------------------------------------------------------------------------------------------------------------------------------------------------------------------------------------------------------------------------------------------------------------------------------------------------------------------------------------------------------------------------------------------------------------------------------------------------------------------------------------------------------------------------------------------------------------------------------------------------------------------------------------------------------------------------------------------------------------------------------------------------------
E_Eu_Leishmania_killicki@ADJ58023@1 ------LSAQVVEGETKGSNNERPEWMRDLNKRQQKFVCGCLGITSWDGKDIPFYVETMPKINDVVWVKIT-----------------------QVND-T--SAVVQLLEYGKREGII--PYTEV-TRRRVRSMGKLIKVGRTEPAQVIRIDKDKGYIDLSKKLVTPNEAKACEAHF-------RQGNEVRSIVCHVAE----LCDIPA-MDAMEMIAYPLYQR-EPG-----KHAWTWLYELNQT------------------------ED-VERILGPLK-------------------LDKVISDCLMSTLKNAMRLKVLTLFAEVEITCFA-------CDGVEAIRDVLI-----------------------------------------------------------------------------------------------------------------------------------------------------------------------------------------------------------------------------------------------------------------------------------------------------------------------------------------------------------------------------------------------------------------------------------------------------------------------------------------------------------------------------------------------------------------------------------------------------------------------------------------------------------------------------------------------------------------------------------------------------------------------------------------------------------------------------------------------------------------------------------------------------------------
pfam07541_74568047 -------------------------------------------------------MKSLPDVGDLVVVTIK-----------------------EIKN-Y--GAIVTLDEYENVTGFI--HITEV-ATGWIKHIKDYLKENQKTVCKVLDVDKSRRHVDLSLKRVNEHQRREKIEEW-------KNEEKAFKLLEIVAN----NLGISK-EDAMKEFGDRLIEN-YGT-------LYDAFFDAA-----------------------------SNDEFMSSD--------------------NSKWRSVFVRIARENIVIPKVEISGYLELYSLS-------SNGIENIKKVLENEE---------SEDVTISYAGAPKYR----------------------------------IVV---TESNYKVAEEVLKNKLNEISEKSKKN-NVSYDFEREE---------------------------------------------------------------------------------------------------------------------------------------------------------------------------------------------------------------------------------------------------------------------------------------------------------------------------------------------------------------------------------------------------------------------------------------------------------------------------------------------------------------------------------------------------------------------------------------------------------------------------------------------------------------------------------------------------------------------------------------------------------------------------------------------------------
N_Ph_Rana_esculenta_iridovirus@AAG43853@1 --------MA----------------------------------------HNRFYSEILPRQGDVTMCRVL-----------------------PHSDSWDEGVYVSMMEYGNVEGYV--AIGVE-NHRAIRKRFRKLAPGAEMCMTVLRVDREKGYVDLDDRAVNADQAYECCSRY-------QLRRTEMAVAERAAE----YAGVKG-----SAVSDFLDET-VRA-------LRPGSLMSG--------------------------TG-GLKISSDLK---------------------QLLKEFGAEADLDRVGRAEAVVRVPGAFFGHV-------LRGVTNAYDAMKEMRPDS------GVNVAVYPPERGVVA----------------------------------VTV---MAGDSEAA--------------------------------------------------------------------------------------------------------------------------------------------------------------------------------------------------------------------------------------------------------------------------------------------------------------------------------------------------------------------------------------------------------------------------------------------------------------------------------------------------------------------------------------------------------------------------------------------------------------------------------------------------------------------------------------------------------------------------------------------------------------------------------------------------------------------------------------
COG1093_14600706 ---------------------------------------------------------------------MQ-----------------------EVHD-Y--GAYLILDEYGGVRAFL--PWSEI-ASRAVRNIHAVLKPRQKVVVKVIRVYKKRGQVDVSLKRVMDSEKKRKMMFY-------KRYLKAATLVELIAE----KLGKSV-DEAYREVLWKLEDA-YGD-------PMKGLEAAV--------------------------LQ-GREALEKAG-------------------VPEEWIEPLLETAKTHVRVKTVKITFYLTLRSMA-------GDGVERVRKVLEAAKSQIESFKDSKVVARIYTVGAPKYR----------------------------------VEL---QGYNYKTLEKALEKMVEAARKTASKL-GVEFSFERED---------------------------------------------------------------------------------------------------------------------------------------------------------------------------------------------------------------------------------------------------------------------------------------------------------------------------------------------------------------------------------------------------------------------------------------------------------------------------------------------------------------------------------------------------------------------------------------------------------------------------------------------------------------------------------------------------------------------------------------------------------------------------------------------------------
N_Ph_Ambystoma_tigrinum_virus@ACB11407@1 --------MA----------------------------------------HNRFYSEILPKQGDVTMCRVL-----------------------SQSDSWDEGVYVSMMEYGNVEGYV--AIGVE-NHRDIRKRFRKLAPGAEMCMTVLRVDREKGYVDLDDRAVNANQAYECCSRY-------QLRRTEMAVAERAAE----YAGVKG-----SAVYDFLDET-VRA-------LIPGSLMSG--------------------------TK-GLKISSDLK---------------------QLLKEFGAEVGLDRAGRAEAVVRVPGAFFGHV-------LRGVTNAYDAMKEMKPDS------GVNVAVYPPERGVVA----------------------------------VTV---MAGDSEAAYWGLHAVLF-----------------------------------------------------------------------------------------------------------------------------------------------------------------------------------------------------------------------------------------------------------------------------------------------------------------------------------------------------------------------------------------------------------------------------------------------------------------------------------------------------------------------------------------------------------------------------------------------------------------------------------------------------------------------------------------------------------------------------------------------------------------------------------------------------------------------------
N_Ph_Cafeteria_roenbergensis_virus_BV_PW1@YP_003969794@1 -------MDL----------------------------------------NINFYNKEFPKTNDIITIVMT-----------------------EPDNDI---INSSIEEYPNLRAIM--QVSDLTSKKRIRSVRQYLHKNP-VPAEVIDVDESTGIISVSRRYLKEIE-NKYITYY-------QDKLKLLNIVKNIQR----HLPNKDYNKLVKNIIHPLMDYIYIKNTQQPPDIFNIIKDNI-----------------------------DSDDFLNFG----------------------ECDLEIKSILNKMFREKPKKFTTKFKLICSI-------S--IKNIIELFTQLKNKYP-------KVIFKMESSPVYY----------------------------------FET---FGLEEEQL-----KLHQEIMKYIKSQ-TPLLNISIQET--------------------------------------------------------------------------------------------------------------------------------------------------------------------------------------------------------------------------------------------------------------------------------------------------------------------------------------------------------------------------------------------------------------------------------------------------------------------------------------------------------------------------------------------------------------------------------------------------------------------------------------------------------------------------------------------------------------------------------------------------------------------------------------------------------
COG1093_3122240 ----------------------------------------------MKEKRLIIKRSGYPSKGEIVIGTVK-----------------------RVLD-F--GAFVSLDEYEGREGMV--HISEV-ASGWIKDIREHVKKGQKVICKVLDVNPKRGHIDLSIKDVNERQRREKLQQW-------KNEMKAFKWLEIIGE----KLNIDF--KELEKIGKKLMKE-YDS-------VYSAFEEAA--------------------------FE-GYEVLAPIV--------------------GEEFAKEMAEIARENIKPKRVKVRGYFELKSSA-------SDGIERIKKALLEAKKALVN----GVEMKLEYVGAPKYR----------------------------------IVV---EADDYKTAENVLKKATENVLKAIKKL-GGEGNFIREAA--------------------------------------------------------------------------------------------------------------------------------------------------------------------------------------------------------------------------------------------------------------------------------------------------------------------------------------------------------------------------------------------------------------------------------------------------------------------------------------------------------------------------------------------------------------------------------------------------------------------------------------------------------------------------------------------------------------------------------------------------------------------------------------------------------
COG1093_3122236 ------------------------------------------------MFFMVRRKNEWPEEGELVVGTVH-----------------------KVLN-Y--GAFATLEEYPGKEAFI--HISEV-SSGWVKNIRDFVRENQKIVARVLRVNPRKGHVDVSMKRIREDQRTKKIQAW-------KIEQKAEKFLELAAR----DLGKDL-DTAYEEVGYELMDI-FGD-------LYGAFETAA--------------------------EE-GEKSLIEEG-------------------VPEDWAAVITEVAKRNITPPEVQITGYVDIKSYA-------PNGVEIIRKALKSAQ---------DEGITVQAVGAPRYR----------------------------------LIV---KSTDYLKAEKQLKEAAQKCIEIVEKE-GGEGEFLRELT--------------------------------------------------------------------------------------------------------------------------------------------------------------------------------------------------------------------------------------------------------------------------------------------------------------------------------------------------------------------------------------------------------------------------------------------------------------------------------------------------------------------------------------------------------------------------------------------------------------------------------------------------------------------------------------------------------------------------------------------------------------------------------------------------------
pfam07541_546149508 ------------------------------------------------------MKKRDPEIGDLVVCTVK-----------------------DVRD-F--GVVCSLDEYKGKEGFI--HITEV-SSGWIKYIRDYVREGKRIVCKVLDANPSRGRFDLSLRRVNDHQRREKLKEW-------KNEQRAEKILENLSN--------QFPGKIEKNAAEVLEEK-FGT-------LADALDFAA--------------------------AE-PEQFLSDLN--------------------NKEWASIILGYAKENLKPPMAEVRGTIKLKHNS-------GDGIDIIKKALQVGERDG---------ITITYLGAPQYR----------------------------------IIS---QADDMKMAEENMKKSGEEIIAYLKKH-GGVGEGPVKE---------------------------------------------------------------------------------------------------------------------------------------------------------------------------------------------------------------------------------------------------------------------------------------------------------------------------------------------------------------------------------------------------------------------------------------------------------------------------------------------------------------------------------------------------------------------------------------------------------------------------------------------------------------------------------------------------------------------------------------------------------------------------------------------------------
A_Ea_Methanocaldococcus_bathoardescens@WP_048201760@1 ------------------------------------------------------MRREFPEEGDIVIGTVK-----------------------DVKP-Y--GAFVELLEYPGKEGMI--HISEV-TSGWVKNIRDHVKVGQRVVAKVLRVDEKKGHIDLSLKRVTEQQKRAKVQEW-------KRFQRASKMLERAAE----KLGKSL-EEAWEEVGYLLEDE-FGE-------LYNAFETMV--------------------------IE-GKEVLDDLD-------------------ISEEWKNVLYEVAKESIELTNVEVEGVIEMKSYA-------PDGIKQIKKALTTALKANPYE---DVEVKITYIGAPKYR----------------------------------VVV---IAPDYKSGEEVLKKVCEKAVETIKKL-GGEGSYYKESKK-------------------------------------------------------------------------------------------------------------------------------------------------------------------------------------------------------------------------------------------------------------------------------------------------------------------------------------------------------------------------------------------------------------------------------------------------------------------------------------------------------------------------------------------------------------------------------------------------------------------------------------------------------------------------------------------------------------------------------------------------------------------------------------------------------
E_Cr_Guillardia_theta@XP_001713183@1 -----------------------------------------------MKFYLRLYENIVPSVGEIVQGLVR-----------------------EIKS-F--GSYVELYEYGNIESML--LFSEI-SRKKIKFIKKFVKEGNKEILVVIRTFPEKGYIDVSKKQITQNEMNSMSYKS-------NFNRIFLSLLNDLKR----IKKLSI-EDFNIRLSWIISRK-FNH-------PTSGFLKLF--------------------------NN-DANFFKSLD-------------------YKKDEYIRILNYLKTRIHLKIWKIEVQFQFLSFE-------VDGLDKIKKINEYLKIFNS-----LNSGRIRINSSPNYS----------------------------------LVV---ETKSYKNALNEIKQFFLKMKFFIANL-NLNFSFLE-----------------------------------------------------------------------------------------------------------------------------------------------------------------------------------------------------------------------------------------------------------------------------------------------------------------------------------------------------------------------------------------------------------------------------------------------------------------------------------------------------------------------------------------------------------------------------------------------------------------------------------------------------------------------------------------------------------------------------------------------------------------------------------------------------------
COG1093_20532129 ---------------------------------------------------MIYSRSKLPSEGEILIATVK-----------------------QVFD-Y--GSYVSLDEYGGLQAFL--PWSEV-SSKWVKNIRDVLKENRKVIVKVIRVDRRKGTVDVSLKKVTDDERRKKNLQW-------KKIQRLDKILELVSQ----KLKLSE-KDAWEQVAWKLEAK-YGD-------PITAIEKAV--------------------------KE-GEKILIDAG-------------------VPEIWVKPLLEEASKHAEERKVKMSGLITVRTNE-------PLGVEKIKEVISKALENIEQDYESLLNIKIYTIGAPRYR----------------------------------VDV---VGTNPKEASEALNQIISNLIKIGKEE-NVDISVVKK----------------------------------------------------------------------------------------------------------------------------------------------------------------------------------------------------------------------------------------------------------------------------------------------------------------------------------------------------------------------------------------------------------------------------------------------------------------------------------------------------------------------------------------------------------------------------------------------------------------------------------------------------------------------------------------------------------------------------------------------------------------------------------------------------------
A_TA_Sulfolobus_metallicus@WP_054838881@1 ---------------------------------------------------MIHRKATFPSEGEILIGTVK-----------------------NVFD-Y--GSYISLDEYPGVNAFL--PWSEI-STKWVRNVRDIVKEGRKVVVKVIRLDRKKGSVDVSLKKVTDDERRKKNIEW-------KKLQKLDKILEIVAS----RLGKDE-KLAWEEVEWKLESK-YDD-------PMGMIEKAT--------------------------KE-GPEILLKAG-------------------ISEEWVKPLLEEASKHVEERKVKESEILSIKTMS-------GSGVEVMKNVLDKAISSVLQNRH-GFTVKLYTIGAPRYR----------------------------------LDV---IGTEPKETSKVLQEIVESLLNN-----KGDVEIQVVKK--------------------------------------------------------------------------------------------------------------------------------------------------------------------------------------------------------------------------------------------------------------------------------------------------------------------------------------------------------------------------------------------------------------------------------------------------------------------------------------------------------------------------------------------------------------------------------------------------------------------------------------------------------------------------------------------------------------------------------------------------------------------------------------------------------
A_TA_Acidilobus_sp_7A@AMD30338@1 --------------------------------------------------MPLLSRRQLPNVGEVVIGTVK-----------------------EIHD-Y--GAYLELDEFNGLRAFL--PWVEV-SNRSVKTIDDVIKVNEKVAVKVIRVDRAKGHVDVSLKKVTDDERRRKMVWW-------KRTQKAVNIILVIAK----ELKKSE-QQAYSEVIWKLEGK-YGD-------AMAGLEMAA--------------------------VE-GEAPLAEAG-------------------VSQEWLKPLVDAAKKYVEIKKVKISLVVTLKSLS-------SDGIEKIRGVLKAAESAVSAKGNGKVTAKVYAIGSPRYR----------------------------------IDL---VGVDYKDLEQVASDLEEVMSREAKKA-DIEFSIERQRE--------------------------------------------------------------------------------------------------------------------------------------------------------------------------------------------------------------------------------------------------------------------------------------------------------------------------------------------------------------------------------------------------------------------------------------------------------------------------------------------------------------------------------------------------------------------------------------------------------------------------------------------------------------------------------------------------------------------------------------------------------------------------------------------------------
pfam07541_546147767 ----------------------------------------------------MEKMNDIPEIGDLVVVTVT-----------------------KVEK-F--GAEVKLDEYKDLNGFI--HIAEV-ANGWVRYIRDHLREGQKTVCKVLQIDSRRKSVDLSLKRVNEHQKREKISEW-------KNDQKAEKLMELVSA----SLKKSP-EECMTEFGNELIEK-YGS-------LYSAFEEAA--------------------------TE-EEDFYKGTK---------------------AKWRNAFLKIATQNVQSPFVKIGGTIEMYSLE-------SKGIEKIKNCLDIGE---------IADATIRYAGAPRYL----------------------------------LKV---RDREYKSAEDKLKTIIQTISDNCKKS-GVSFEFIRDSKDK------------------------------------------------------------------------------------------------------------------------------------------------------------------------------------------------------------------------------------------------------------------------------------------------------------------------------------------------------------------------------------------------------------------------------------------------------------------------------------------------------------------------------------------------------------------------------------------------------------------------------------------------------------------------------------------------------------------------------------------------------------------------------------------------------
pfam07541_521284194 ---------------------------------------------------MAARTSEFPEESELVVCTVQ-----------------------SVKN-F--GAFVSLDEYDNKEGFI--HIRDV-ATGWVKYIRDYVREGQKIVCKVLGVDSSKGHIDLSLKSVNEHQKREKIQQW-------KNENKADKLLEIVAE----RLGKTK-DFCYETFGYDLIEV-FGT-------LYGSFEQIA--------------------------VH-PESLPEEGF--------------------EGDWTDAFIEVAKENVTPSLVQISGTLELVCPL-------PNGVDYIKDALMAGIAAS------TEQVKIQYVGAPRYR----------------------------------VVV---EAVDYKTAEEDMKLVTATVVDTLNSS-GGKAAFHRDAK--------------------------------------------------------------------------------------------------------------------------------------------------------------------------------------------------------------------------------------------------------------------------------------------------------------------------------------------------------------------------------------------------------------------------------------------------------------------------------------------------------------------------------------------------------------------------------------------------------------------------------------------------------------------------------------------------------------------------------------------------------------------------------------------------------
pfam07541_501170571 ---------------------------------------------------MSTEIQEMPEQGEIVLATVT-----------------------KVMD-H--GAYVTLDEYDNLQGFL--HISEI-APGWIRSVNRFVKDGEKKVLLVKKVNPQRGDIDLSLKQVSKDQKKQKLKEV-------KKFEKGKTLLQNVQE------KAKLSDEDIEKLEDSIYSK-YDS-------VYDAFIEIG--------------------------RN-GIDSIKELK--------------------IPKKTTGVIEEICSKIKLPSVEIRGIMEITNSK-------SDGIEIIRKTLLDELKK-------DSTIDITYLGAPKYR----------------------------------LSI---TSEDFKSAEKSLKPIIADIQSKIEKK-RGTFKFTREESKKTREN--------------------------------------------------------------------------------------------------------------------------------------------------------------------------------------------------------------------------------------------------------------------------------------------------------------------------------------------------------------------------------------------------------------------------------------------------------------------------------------------------------------------------------------------------------------------------------------------------------------------------------------------------------------------------------------------------------------------------------------------------------------------------------------------------
COG1093_20089531 --------------------------------------------------MVRMGNDNWPEIGEFVVCTVK-----------------------NVTD-F--GAYVELEEFGGREGFI--HISEI-KAGWVKYVRDYVREGQKIVCKVLNVDPSRGHIDLSLKDVNEHQRRAKIQEW-------KNEQKAAKWLQFVAE----ETKTD--ENGLQALHEKLVEE-FGS-------AYSAFEEAA--------------------------IE-GEKAFKGLK-------------------VNKKYLKSITKIAGENIKLPFVDIAGYVDLTCNH-------PNGIEVIKQALNAANSISDVDGK-DVRLEVSYTGAPRYR----------------------------------IKV---IAPDYKKAESVLKKSAQTAIDTISKL-GGHGTFKRHIESAKA----------------------------------------------------------------------------------------------------------------------------------------------------------------------------------------------------------------------------------------------------------------------------------------------------------------------------------------------------------------------------------------------------------------------------------------------------------------------------------------------------------------------------------------------------------------------------------------------------------------------------------------------------------------------------------------------------------------------------------------------------------------------------------------------------
A_TA_Pyrolobus_fumarii@WP_014025736@1 ---------------------------------------------------MVRKRKELPEVGELVVGTVK-----------------------KIYD-Y--GAYLNLDEYGGIEAYL--PWSEV-ASRWVRRIDEVIKEGQKVVVKVIRVHKQRKTVDVSLKRVTEGEKRRKMLEW-------KRAQKAEKILEIAAQ----RLGKTL-DEAYEEAGWKIEEY-YGE-------LMAGLEQAA--------------------------MR-GPQALIEAG-------------------VPEEWAKVLAEEAARHIEIRKVRVAGLFTLRSLA-------PDGVERIKQVLLKAKEAALNTEK-DVEARVYTVGAPRYR----------------------------------IEI---IAVDYKKAEKALAAALETAESVAREL-GVEYSFTREKSK-------------------------------------------------------------------------------------------------------------------------------------------------------------------------------------------------------------------------------------------------------------------------------------------------------------------------------------------------------------------------------------------------------------------------------------------------------------------------------------------------------------------------------------------------------------------------------------------------------------------------------------------------------------------------------------------------------------------------------------------------------------------------------------------------------
pfam07541_504832163 ---------M----------------------------------------TATDEVQRLPEEGEIVIATVK-----------------------EVTG-H--GAYVTLDEYNNMTGFL--HISEI-ATGWIRNVERYVRPKQKAVLKVIRVNKARGEVDTSLKQVSGEERKSKLIEV-------KKNEKATAFMDFI------KSKLKLTDQQVAEIEEKILQK-YDY-------VYDAFEAVA--------------------------RK-GPEAIQNID-------------------LAPEIKQAIEEE-SNKIQIPQVEVRGIMEISSKK-------PDGIEIIKNTLAGIESSKG-----GATTTVTYVGAPRYR----------------------------------IVV---TAENFKVAEKSMNNAVEKIRSAIEKQ-HGSFNFTREESKKSHQSG-------------------------------------------------------------------------------------------------------------------------------------------------------------------------------------------------------------------------------------------------------------------------------------------------------------------------------------------------------------------------------------------------------------------------------------------------------------------------------------------------------------------------------------------------------------------------------------------------------------------------------------------------------------------------------------------------------------------------------------------------------------------------------------------------
A_Ea_Pyrococcus_abyssi@WP_010867969@1 ---------------------------------------------------MPRRAREYPEEGEFVVATVK-----------------------RIHN-Y--GAFLELDEYPGKEAFM--HISEV-ASTWVRNIRDYLKEGQKVVAKVIRVDPRKGHIDLSLRRVTQQQRKAKLQEF-------KRAQKAENLLKLAAE----KLGKDF-ETAWREVWVPLEEE-WGE-------VYAAFEDAA--------------------------KD-GIDVLKGHV--------------------PDEWLPVLKEIIDNYVEVPTVTIDAEFEITVPK-------PNGVEIIKEALIRARDRANKEK--DVEVKFTYLGAPRYR----------------------------------IDI---TAPDYYKAEEVLESIAEEILRVIKEA-GGEATLLRKEKRIKKVKKRKK----------------------------------------------------------------------------------------------------------------------------------------------------------------------------------------------------------------------------------------------------------------------------------------------------------------------------------------------------------------------------------------------------------------------------------------------------------------------------------------------------------------------------------------------------------------------------------------------------------------------------------------------------------------------------------------------------------------------------------------------------------------------------------------------
COG1093_20093857 ---------------------------------------------------MPRKLRDLPEEGEIVMATVE-----------------------RVED-H--GAFVTLDEYPGVDGYI--HISEV-ASGWVKNIRDYVKEGQKVVAKVIRVNPKRKYANLSLRKVTDHQRKEKLKEW-------KREQRAEKLLEMAAE----ELGKDL-DEAYEEAGYKLIEE-YGS-------LYDALERAA--------------------------AEEGPEPLLKAG-------------------VPEEWAEKLAELAIENIEPGRVKIEAYVDLTCPA-------PNGVEIIREALEKIEEFQQG----DVKMEVQYVGAPRYR----------------------------------ITV---DAPDYRTAEKMVRKAAQAAIDHVEEH-GGEGEFHREIEEG------------------------------------------------------------------------------------------------------------------------------------------------------------------------------------------------------------------------------------------------------------------------------------------------------------------------------------------------------------------------------------------------------------------------------------------------------------------------------------------------------------------------------------------------------------------------------------------------------------------------------------------------------------------------------------------------------------------------------------------------------------------------------------------------------
N_Ph_Tortoise_ranavirus@AJR29293@1 --------MA----------------------------------------HNRFYSEILPRQGDVTMCRVL-----------------------PHSDSWDEGVYVSMMEYGNVEGYV--AIGVE-NHRAIRKRFRKLAPGAEMCMTVLMVDREKGYVDLDDRAVNANQAYECCSRY-------QLRRTEMAVAERAAE----YAGVKG-----SAVSDFLDKT-VRA-------LRPGSLMSG--------------------------TG-GLKISSDLK---------------------QLLKEFGAEAGLDRAGRAEAVVRVPGAFFGHV-------LRGVTNAYDAMKEMRPDS------GVNVAVYPPERGVVA----------------------------------VTV---MAGDSDAAYWGLHAVMSEVREVVKAAGGGLCPFV------------------------------------------------------------------------------------------------------------------------------------------------------------------------------------------------------------------------------------------------------------------------------------------------------------------------------------------------------------------------------------------------------------------------------------------------------------------------------------------------------------------------------------------------------------------------------------------------------------------------------------------------------------------------------------------------------------------------------------------------------------------------------------------------------------
COG1093_20532140 -----------------------------------------------------MKYEGWPDEGELVVGKVD-----------------------DIED-F--GVFVDLEQYQDKRGLV--HVSEV-ASGWIKNVRDHVNEDQTVVAKVLGVDESAQQIDLSLKDVNDHQHSDTIQEW-------KNEQKADKWLTLA-------FGEDMADDQFRRIANGLLAD-FGS-------LYDGFEQAA--------------------------IH-GHEALADTA-------------------LEDDEIDAIVETARDNVSVPYVTVTGYVSLQSPD-------GDGVDTIKDALQAAEGNGEVPD--EVDLDVTYVGAPEYR----------------------------------LRV---QAPNYKTAESALEAAGDRAVDSVTAH-DGSGAFHRERQLDDDA---------------------------------------------------------------------------------------------------------------------------------------------------------------------------------------------------------------------------------------------------------------------------------------------------------------------------------------------------------------------------------------------------------------------------------------------------------------------------------------------------------------------------------------------------------------------------------------------------------------------------------------------------------------------------------------------------------------------------------------------------------------------------------------------------
COG1093_20532112 ---------------------------------------------------MRLVKKEFPDVGELVIGTVK-----------------------KIAE-H--GAYVYLDEYD-LEAFA--PTQEI-VQSWFHSIRDYVKEGNKTVFKVISVNPKMRVVEVSLKRVRVDEKEKKLLLY-------RHRVRVLKLLEIAMK----KLNRPAEEAL--KVMWYLEEQ-FGD-------PFKVFEEVV--------------------------KT-GPHVLDDLQ-------------------LDAKLKEIIIELARQQVELPPTKISGIIKIVSVE-------GDGVEKIKAALIELEKTLREKFP-QISTKIYVVGPPRYR----------------------------------IDL---TGQQPKQVEAAFSEAANILQALQKKY-KVIGNIQRIEQ--------------------------------------------------------------------------------------------------------------------------------------------------------------------------------------------------------------------------------------------------------------------------------------------------------------------------------------------------------------------------------------------------------------------------------------------------------------------------------------------------------------------------------------------------------------------------------------------------------------------------------------------------------------------------------------------------------------------------------------------------------------------------------------------------------
gene_90_G2SSCNRE_1 -----MFYET----------------------------------------NIRYYKEKYPQINDIIMAKIE-----------------------ELTD-T--GANLKFPEYCNCSGFV--TEYEL-YFRKNKRIQK-VKINDLIPMIVLSVDTDKNFILVSRRRVREEEEKTFREKF-------RYVTNINKICNELTFLHKKYYNTEENNKILRNNIFNFCEK-YKDNITDNNNLYKNMYLEM--------------------------LSNIDKIIIDSE---------------------PKFIDYVLDSFNNRIIHKKNSLETSFDLTCFD-------NSPMNNIKLILKQILVLDDL----KIPYN-TVVNSPTYK----------------------------------LILNDCLDKDIDNYNNIINSIIDNMQNLCDNT-NSKLIVLQKNKIISSNNDNIIEFKFLPTDNFTK----------------------------------------------------------------------------------------------------------------------------------------------------------------------------------------------------------------------------------------------------------------------------------------------------------------------------------------------------------------------------------------------------------------------------------------------------------------------------------------------------------------------------------------------------------------------------------------------------------------------------------------------------------------------------------------------------------------------------------------------------------------------------------
gene_298_G2KABVRK_4 ------------------------------------------------MKITRYFRNELPQTNDIVMVKVV-----------------------REDEEF--GYYCDLLEYDHVEGFL--PLSELVKTKYVK--KHILKPDQVLPMSVSKIDKT--LVNLTKKRLSNEESDSKKEMFRVCNDINKLVNECYIMYQKGSQ----NPTLDI-TTFMDHTIWNLYET-YDN------NYFKIYQIML--------------------------HD-PLCILPSNI-------------------FDNALTKAITNDINKRITYANKIVHLDLKLIVTD-------ENPISIIKQILDLSKIQIP-----NCKITVLVMTSPIYR----------------------------------IRI----EGDFNDYDEVISLIKDQIIQNSNNT-KSILDFFDPNIEKEAICKIKYYGDYILANFSFC----------------------------------------------------------------------------------------------------------------------------------------------------------------------------------------------------------------------------------------------------------------------------------------------------------------------------------------------------------------------------------------------------------------------------------------------------------------------------------------------------------------------------------------------------------------------------------------------------------------------------------------------------------------------------------------------------------------------------------------------------------------------------------
gene_1116_G1ARTXMU_2 ---------------------------------------------------MRFYKQNFPKVDDIVFVKFN-----------------------RLTNQY--TVIVNLVEYDNMEAMI--LATEV-NNKKV-NVEKIFH-NKILPCQVLSVDEKRMYVDLSFKKVTKEDSLKHQDNYPYLERIMELGNEINQLYEIYKE----RNNLND-INIYEQTIWEIFDK-AGT----ESNLVELYDSLV--------------------------KN-PINIFQYSW------------------DIPKDFIGKCVENYLKRTKITNMIVTKDFELTVLE-------PDAINILKSIIIDNIPSEL-----IDNMTIECVSSPKYR----------------------------------LTV---TAKDDEQIKKLFDDYNKIIMSRIKNI-MTIFKFDENYTISKEKTYQLQPFKSFIKYF-------------------------------------------------------------------------------------------------------------------------------------------------------------------------------------------------------------------------------------------------------------------------------------------------------------------------------------------------------------------------------------------------------------------------------------------------------------------------------------------------------------------------------------------------------------------------------------------------------------------------------------------------------------------------------------------------------------------------------------------------------------------------------------
E_Op_Nosema_apis_BRL_01@EQB60560@1 ------MSLY----------------------------------------ECRFQKKKYPDEGEMIIGKVS-----------------------SIDN-E--GVRLNLIEYGDAYGLI--LLGEL-SKKRVKNVNQITKVGNLEVCIVLRVDKEKGYIDLSLAKVNEQEKTECRKIY-------LKNKLAYQIMMKAAK----RLNTNV-KTLYEDFGYEKGEQ-YGS-------LYHFFALV---------------------------KE-NNTILEDSE-----------------------LGLIIKKLIKDEFQASSYKVRADIEVTCSV-------KNGICVIKDAFKQLSDNYP-------NLSIQLLKTPTYT----------------------------------ITS---ISSDKDQAYNTVQQACKFTEQIINEK-GGAVSIICKPKLFGEKSKYALLSIDDENENLSSD---------------------------------------------------------------------------------------------------------------------------------------------------------------------------------------------------------------------------------------------------------------------------------------------------------------------------------------------------------------------------------------------------------------------------------------------------------------------------------------------------------------------------------------------------------------------------------------------------------------------------------------------------------------------------------------------------------------------------------------------------------------------------------
N_Ph_European_catfish_virus@YP_006347675@1 --------MA----------------------------------------HNRFYSEILPRQGDVTMCRVL-----------------------AHSDSWDEGVYVSMMEYGNVEGYV--AIGVY-NHRDIRKRFRKLAPGAEMCMTVLRVDREKGYVDLDDRAVNADQAYECCSRY-------QLRRTEMAVAERAAE----YAGVKG-----SAVSDFLDET-VRA-------LRPGSLMSG--------------------------TR-GLKISSDLK---------------------QLLKEFGAEAGLDRAGRAEAVVRVPGAFFGHV-------LRGVTNAYDAMKEMRPDS------GVNVAVYPPEHGVVA----------------------------------VTV---MAGDSEAVYWGLHAVLSEVREVVKAAGGGLCPFVEKKSSIEQKRP-------------------------------------------------------------------------------------------------------------------------------------------------------------------------------------------------------------------------------------------------------------------------------------------------------------------------------------------------------------------------------------------------------------------------------------------------------------------------------------------------------------------------------------------------------------------------------------------------------------------------------------------------------------------------------------------------------------------------------------------------------------------------------------------------
gene_546_KNV1_2 ------------------------------------------------MNIKRYYRKDFPEPEDIVMAQVV-----------------------NKNE-Y--GYNVSLLEYDNLTGFI--SLADL-MNGKYLQKKYMLKDNEILSLAVKEADVAKKIVLLSRKNISEEEVSNTALRYKMCTCINRLMNEIYTMYLKFSDIHSSDIIHSI-NNVMDDTIWRLYTE--DS-------DYGYIYMKI--------------------------LE-NPKILLPSE------------------LFTDEFIEKALKNINNRIIKQNMILELGITLLILE-------EDALNKIKDVLTFNIDEK------DVRITTCVMSPPTYK----------------------------------VKI---ECSDKGKGYRILEDIKNSIQEKSKKY-ASKVKFDDSTLSSDISYDIKFLADYDLKRLELV----------------------------------------------------------------------------------------------------------------------------------------------------------------------------------------------------------------------------------------------------------------------------------------------------------------------------------------------------------------------------------------------------------------------------------------------------------------------------------------------------------------------------------------------------------------------------------------------------------------------------------------------------------------------------------------------------------------------------------------------------------------------------------
E_Op_Oikopleura_dioica@CBY21677@1 ------MATV----VLPVQKQSL---------------------------SVRFYKEVFPDADDAVIATVT-----------------------EIGE-M--GAYVKLLEYNNIPGMI--LLSEL-SRRRIRSINKLVRVGRDECAVVVRVDKDKGYIDLSKRRLSEDEKRKCENRY-------EKAKHVNSIVTYAAELAGITTNEDL-EEFMEKTAWYFDVK-YKRAEEPHRPSYNKFKECV--------------------------DN-E-EVLDELD-------------------ITAEQKAALVKTIRQRLTPQPKKLRAEIEVTCYE-------YEGVDAIKAALSKGLECSTE----QVPIKIQLYAPPLYF----------------------------------ITT---TTNDQKHGVEVLNQAMDKIQAEIENL-SGRYELKKAP-FIDEVEAVLPPSDSANVE--SEETESEDDEN-------------------------------------------------------------------------------------------------------------------------------------------------------------------------------------------------------------------------------------------------------------------------------------------------------------------------------------------------------------------------------------------------------------------------------------------------------------------------------------------------------------------------------------------------------------------------------------------------------------------------------------------------------------------------------------------------------------------------------------------------------------------------
E_Op_Nematocida_sp_1_ERTm2@EHY65239@1 MEINQ---------------------------------------------THRYYFEKYPKEGKVVIGRIK-----------------------SFSD-I--GAYITLPEYNDIEGLI--IYSEL-TKKRTRNIQKLIKVGTLEGFLVLKVDREKGYIDLSKKRAQYEDKVEAFEKY-------YKGKIAHNFMQSISV----KCNCTL-ETLYTKFAWEAEKE-FGS-------LYKCFREVL--------------------------FG-ESVLQNKLE---------------RSDFITEDLLEDIEELVKQKFVVPKVKVRADAETKCNK-------GNGVLVIKAILMKIEKEYP-------EVDVSLISSPVFS----------------------------------FSL---MCEDGEVGIKVLKDLLVKLETRVIQD-QSEFKLVLEPAVFGPKPQFD-----------EENDESDDNSSSMSN---------------------------------------------------------------------------------------------------------------------------------------------------------------------------------------------------------------------------------------------------------------------------------------------------------------------------------------------------------------------------------------------------------------------------------------------------------------------------------------------------------------------------------------------------------------------------------------------------------------------------------------------------------------------------------------------------------------------------------------------------------------------
E_Op_Spraguea_lophii_42_110@EPR80085@1 YFLYYFLLSLLLLIHPISIITTSITVIITIIIIIFILYYLNFISFLSLMSDCRFYTNEYPSIGDLVVVRNA-----------------------RITD-M--GVYVQLLEYNNMEGLI--IVGEL-SKKRIKNVRKSIKIGKMEICSILRVDEEKGFIDLSRKKPSVSDYEKKYRSY-------LSNKSAHNVMIGLAQ----SFNKDV-LQLYNEFGWKKADE-YGS-------LYNYFLELFKCYNNKSDNSNDGDKIDNGGKNDTTIDN-DNKIDTKII------------DSKLVKDVNPEYIPVLLEYINNKFNSSKYKIRMDIELTC-A-------KDGINAIKDALSEAYEIE--------NIEVKLYRLPIYS----------------------------------MCI---VSNDIEKSTEKLIMVSNKIKNKILQY-GGTYSVAMEPKVYGGKEFKEDDEDSGSEGSSE-----------------------------------------------------------------------------------------------------------------------------------------------------------------------------------------------------------------------------------------------------------------------------------------------------------------------------------------------------------------------------------------------------------------------------------------------------------------------------------------------------------------------------------------------------------------------------------------------------------------------------------------------------------------------------------------------------------------------------------------------------------------------------------
E_Op_Tribolium_castaneum@XP_973536@1 ------MPLS-----------------------------------------CRFYREKYPEVEDVVMVNVR-----------------------AIAE-M--GAYVHLLEYKNIEGMI--LLSEL-SRRRIRSINKLIRVGKTEPVVVIRVDKDKGYIDLSKRRVSAEDVEKCTERF-------AKAKAVNSILRHVAELLKYESDEQL-EELYQKTAWYFEEK-YKKNKA---SAYDFFKQAV--------------------------SD-P-SILAECQ------------------L-DDRTKEVLLSNIKRKLTSQAVKIRADIECACYG-------YEGIDAVKTALKSGLSLSTD----ELPIKINLIAPPLYV----------------------------------MTT---STPEKQDGLKILNDAIEKIKATISEL-GGVFNVQMAPKVVTATDEAELQRQMERAE--LENTEVAGDD-DDEEDGD-----------------------------------------------------------------------------------------------------------------------------------------------------------------------------------------------------------------------------------------------------------------------------------------------------------------------------------------------------------------------------------------------------------------------------------------------------------------------------------------------------------------------------------------------------------------------------------------------------------------------------------EGQVYNEND--------------NE----SEPEED--------------------------------------------------------------------------------------------
E_Rh_Plasmodiophora_brassicae@CEO95428@1 ------MTATTPMDDEELTVQDL---------------------------QCRMYEERFPEVDQTVMVQVK-----------------------SIAE-M--GAYVSLLEYNGVEGMI--LLSEL-SRRRIRSVNKLIRVGRMEVVVVLRVDKEKGYIDLSKRRVTPEEIEAMENKW-------NMSKTVHSIMRQVSG----KVHIPV-EDLLKAIAWPLYKK-FGH-------ACTAFKLAI--------------------------TD-PETVLAGLD-------------------MSPTVRAELLKQIERRLTPQAVKIRADLEVTCFK-------YEGIDAVKDALAEGLKLSTE----DFPISIKLIAPPLYV----------------------------------IST---VSLDKEKGVAIVRQVCDVIGARIAKH-GGDVNVKQEARAVTEKDEKALASQLEAFE--MQNRQVDGDD-------------------------------------------------------------------------------------------------------------------------------------------------------------------------------------------------------------------------------------------------------------------------------------------------------------------------------------------------------------------------------------------------------------------------------------------------------------------------------------------------------------------------------------------------------------------------------------------------------------------------------------------------------------------------DIDAE--------------------------------------------------------------------------------------------
E_Op_Musca_domestica@XP_005190144@1 ------MALT-----------------------------------------SRFYSEKYPEVEDVVMVNVL-----------------------SIAE-M--GAYVHLLEYNNIEGMI--LLSEL-SRRRIRSINKLIRVGKTEPVVVIRVDKEKGYIDLSKRRVSPEDVEKCTERF-------AKAKAVDLLLRHVANLLGYESSDQL-EELYQKTAWHFEKK-YNS-KS---AAYDIFKQSV--------------------------ED-P-TVFDECD------------------L-DEKTKEVLLNNVKRKLVSPTVKIRSDIECSCYG-------YEGIDAVKASLNTGLELSNE----ELPIRINLIAPPLYV----------------------------------MTT---STTKKAEGLKILEQAIENIRAKILEY-GGEFKVVMPPKLVTAIDEAELARRLQKAE--AENAEVGGDDDEEEEDDQ-----------------------------------------------------------------------------------------------------------------------------------------------------------------------------------------------------------------------------------------------------------------------------------------------------------------------------------------------------------------------------------------------------------------------------------------------------------------------------------------------------------------------------------------------------------------------------------------------------------------------------------EGMTFDPENESINNKGGRNSAKSNDEDEDDEEDEE--------------------------------------------------------------------------------------------
E_Op_Vavraia_culicis_subsp_floridensis@XP_008074096@1 ----------------MSDTTEK--------------------SF-----DCRFFEKKYPDVGELVIGKNT-----------------------RITD-L--GVYVKLLEYNNIEGLI--VVGEL-SKKRIKNVQKMIKLGKIEVCSVLRVDHEKGYIDLSRKKVLASDFDECYKRY-------CQNKIGHNIMVSAAK----KMDIGV-MELYESFGWEKARE-YGS-------LYGYFGLLMSALSRKSDEKKEAVAGVSAQDVSSAADK-VGEASKNSM------TRNPVTYEDLVKNINPSMIDVLVEQTKLKYNVQKVKIRADIDVTCPA-------KGGIEAIKDALRSVKSVHD-------RIEVSLIRPPTYA----------------------------------ITL---LLHDREEGVRLVKDGCERIKNRIEEL-DGTYAVVNKVKVYGFKEKKDLNRRF------GEAIDVESDEE-------------------------------------------------------------------------------------------------------------------------------------------------------------------------------------------------------------------------------------------------------------------------------------------------------------------------------------------------------------------------------------------------------------------------------------------------------------------------------------------------------------------------------------------------------------------------------------------------------------------------------------------------------------------------------------------------------------------------------------------------------------------------
E_Al_Toxoplasma_gondii@AAS48462@1 MEARDGMSSQGATGAAVPKADLG---------------------------DCRFYEERFPDVEDLVMVKVN-----------------------RIAD-L--GAYVSLLEYNNMEGMI--LMSEL-SKRRFRSVNKLIRVGRHEVVMVLRVDPKKGYIDLSKRRVSPEDIVKCEEKF-------SKSKKVHQTVRHAAQ----KHGMKV-DDLNRSVIWPLYRK-YGH-------ALDALKEAA--------------------------MR-PDEVFAGLE-------------------VDEEVRKSLIQDIQLRLAPQALKLRARVDVWCFG-------KQGIDAVKAALQAGQEVGDD----EVTINIKLIAPPQYV----------------------------------VVT---SCYDKELGMRKIEQAMKAISDKIKSFSGGDFKQQGEIVVMGGDEEKRLEELLE-----EANEDDSSDDEEEEEDEG-------------------------------------------------------------------------------------------------------------------------------------------------------------------------------------------------------------------------------------------------------------------------------------------------------------------------------------------------------------------------------------------------------------------------------------------------------------------------------------------------------------------------------------------------------------------------------------------------------------------------------------------------MGRVEDD-IPEDEVEDDEEDNDDGNA---------------------------------------------------------------------------------------
E_Rp_Galdieria_sulphuraria@XP_005703509@1 ----------MV---------QL---------------------------ECRMYENTYPEPEDVVMVQVK-----------------------DIQE-M--GAYVQLLEYNNIHGMI--MLSEL-SRRRIRSVNKLLRVGRQEVCLVVRVDKEKGYIDLSKRRVTPEDLQRMEEKW-------NKSRAVHSIMRHVAE----TVEVDL-EDLYQRWGWPLYRR-FGH-------AYDGFRQIL--------------------------VD-P-SISNDLE-------------------ITEKEKEELMKNIQRKLTPTVMRFRADIEVYCFR-------FEGIDAVKEALLLGESEGTD----ESPVKVKLVKPPLYV----------------------------------VTT---NCLDKTQGIDILQRAVEKIKTKILEK-NGKFTMKEEPRAISDRDDRLLSRLMDELE--ERNREVSGDE---ESEEE--------------------------------------------------------------------------------------------------------------------------------------------------------------------------------------------------------------------------------------------------------------------------------------------------------------------------------------------------------------------------------------------------------------------------------------------------------------------------------------------------------------------------------------------------------------------------------------------------------------------------------------------------------------IIIEEEVEEE------------------------------------------------------------------------------------------
E_Al_Babesia_bovis_T2Bo@XP_001610841@1 --------------MSTKKTTLG---------------------------DCRFYEQKFPNPGDLLMVKVN-----------------------RIEA-Q--GVYVSLLEYDDREGLI--LLSEL-SKRRYRSINKLVKVGRHEVVLVLRVDPVKGYIDLSKRRVSPEDIVKCEEKF-------SKAKKVHQTVRHIAQ----KHGMSV-EELNRICIWPLYQR-YPN-------ALDALKEAA--------------------------IN-KTNIFKDLP-------------------IAPEVIDSLIADIQLRLTPQALKLRCMIDVWCFG-------PDGIEAVKSALMLAK--ANE----EHNIQVKLIAPPQYE----------------------------------IMT---TCHDKDKGMDIITTALEEISNKIRSYAGGEFKQRGDIIIVGDEDERHLYSLLEGQESSEEEEDSSSSDESEEEDEG-------------------------------------------------------------------------------------------------------------------------------------------------------------------------------------------------------------------------------------------------------------------------------------------------------------------------------------------------------------------------------------------------------------------------------------------------------------------------------------------------------------------------------------------------------------------------------------------------------------------------------------------------MGRVDESMLPPDAVEPDADSD--------------------------------------------------------------------------------------------
E_Vi_Fragaria_vesca_subsp_vesca@XP_004305247@1 ---------MAP---------NL---------------------------ECRMYEAKYPQVDAAVMIQVN-----------------------SIDDEN--GAYVSLLEYNNMEGFI--PVTEL-SNRRLRSIHKHVKVGRIEPSLVFKVDETKGYVDLSKRRLSPEDIQACDDKY-------NKSKLVHSIMRHVAE----TVNIDL-EELYVNIAWPLYKK-YGH-------AAEAFKIIA--------------------------TD-SDLVLDSLA-----------------PAVSEEVKECLIKNIRRRMPVQPLRIRADIDVTCYH-------FDGVVHIKDALRRAEAAGND----ECPVKVKLIAPPRYV----------------------------------VTT---QTLDKKQGISILSEAIKACKEAIEKS-KGKLVVKEVPRVVSEVEDKMHADQEKNEG--VMSSGDEGEEE--EEEDT--------------------------------------------------------------------------------------------------------------------------------------------------------------------------------------------------------------------------------------------------------------------------------------------------------------------------------------------------------------------------------------------------------------------------------------------------------------------------------------------------------------------------------------------------------------------------------------------------------------------------------------------------------------GLGDVDVENAGQGIIVD-----------------------------------------------------------------------------------
E_Vi_Vitis_vinifera@XP_002276751@1 ------MATNTP---------NL---------------------------ECRMYEAKYPEVDMAVMIQVN-----------------------NIAD-M--GAYVSLLEYNNIEGMI--LFSEL-SRRRIRSVSSLIKVGRIEPVMVLRVDKEKGYIDLSKRRVSEEDIQACEERY-------NKSKLVHSIMRHVAE----TMQLDL-EDLYIHVGWPLYRK-YGH-------AFEAFKIIV--------------------------TD-PDSVLNSLTREVKEVGPDGQEVTKVVPAISEEVKDALVKNIRRRMTPQPLKIRADIEMKCFQ-------FDGVLHIKEAMRKAEAAGNK----DCPVKIKLVAPPLYV----------------------------------LTT---QTLDKEQGMSILNNAIAACTEEIDCH-KGKLIVKEAPRAVSERDDKLLAEHMAKLS--HQNEEISGDEGSEEEEDT--------------------------------------------------------------------------------------------------------------------------------------------------------------------------------------------------------------------------------------------------------------------------------------------------------------------------------------------------------------------------------------------------------------------------------------------------------------------------------------------------------------------------------------------------------------------------------------------------------------------------------------------------------------GLGDIDVENSGPG-ITD-----------------------------------------------------------------------------------
E_Op_Trichophyton_rubrum@OAL63370@1 ------MSLT----------------------------------------NCRFYEEKFPEIDSFVMVTVK-----------------------QIAE-M--GAYVKLLEYDNIDGMI--LLSEL-SRRRIRSIQKLIRVGRNEVVVVLRVDKEKGYIDLSKRRVSPEDVGKCEERY-------NKSKSVHSIMRHVAE----KTKTPI-EELYQQIGWPLNKK-YGH-------ANDAFKLSI--------------------------TN-P-AVWDDVT------------------FPSAVVKDELISHINKRLTPPPTKVRADIEVTCFG-------YDGIDAVKDALRAAEAVSP-------QVKVKLVAPPLYV----------------------------------LTN---HCLDKTQGVKLLEEAIEKVQEKIKSS-GGSCVIQMAPKAVTEQDDADLQALMEKRE--RENQEVSGDESYSESDEGVVEGEKYEGSSWPAPVETSLTPIVLPFAGTAGASKACSFKPQHPPCAIAFFSIIVIPVRPFKMVQWGQLFSGEPRRGRYQHLQETSRLLPRTRDQIITPALP---------AKEVTKVALRLKHLVEQVVCCELEEGLVTKANSTVITKEVIQTAKEAGGEQYRACVVFCLLVCVRWFKIQALVELWDSDLHDLRAVACEILAK------RVIESEDDQDYLMLEVLLKRYSILRDGEPTSPANVIERAVDLHALSVIGSAGYQKCIRYLWQGWLCQDDQDPTN----------FIEYRERNNPSYWSHFNPDRLRAPVYQNAVQVFFSILYLVLFTIVINTVNPTGDLDVAECILYGMTLGFILDEVTKFWKVGRFYFGFWNAFNSTLYCLLLVSFVFRIVALTHSKDVDNETRNYYNQLSYNFLAFSAPMFWGRLLLYLDTYRFFGAMLVVLKVMMKESLIFFALLAVVIIGFLQGFVGMDQADPDNNMTAVVLLQGMANTVLQNPSFSEFQTFAPPFGILLYYLFTFVVMVVLLNILIALYNSAYEDITGNAINEYMGLFAHRTLQYVRAPDENVFIAPLNLIEIFCLIIPFEWWMPSDRYDKLNNYVMGIIYSPLLLVTALLESANAQRIRLNRRLGEEDDDTQEEWENAAESAGFDFKRIDDNPDTGAWDKVVTKTKPNVEVDQCVLEVRELKEQVRQLTQLVNTLMERQGISAAPANGEGQASQETNGNA--
CYKH01001943___eukaryotic_translation_initiation_factor_2_alphakinase_precursor__putative_translation ---------------------------------------------------MGVSPSTVILSGDAAAVCLAAASTEEDGMEQRQPSGSSELTNFSFNDAF--GVAATLAAVQGPPALLMDAAMSVVTRGGVPLHRPTPATATAPVMPVFLPVDTTPVVVAALSGSGHSATGSVDGAGGSC--NNRAPPCCASSTNHNSSSSNNNSSA-----LLERAQSSFQDAATETDDSVNHGSIG----------------------------MQVPTVSNVSHLEEEEERHDDEENAE------------------LDDSDDDQVECDDDNNCATQTPRGCRHQEDEDTRGDDEDNDGSDATSTTSSSEELTSADHTQHGHRRPQYRHPHHHLGSGSELCTSLTVGSSEPMSPTERRGPSTVPSVTTDEEDEAWWRRGLSAAKSYCERDVPAVVGSK----QHQKVASPASQRQLQELPRVTSVDFTAGGGEGGDDDDDQRTNESSGMMMLHPSGSTVIEDVLSPVA--------------------------------PESPFRWRQDLSVARDSSHGGRLSADSTGSAALHLTSPQLFQQHFKIIRRIGFGGAGSVFSVEHRVTKAQYAVKVIPLEDDDVRSIREAVLHGSFDC--------PFIVRFYYCWIEEMSMDTAVRLGIFDKDDGMDTASFLSGAAGKVPRGDSSPCNASTTIVPASLRLLFIQMEYFRHGTLEDWMKLRERDIRTRRAAQLKMGGGGSSSSTVTSSGLSSTSTKTSDATPVQSGAPELSEYLLRFGPGTGAPAPQEIDRIECCEFLLQICKGLDYLHAQGIVHRDVKPSN-----------------------------------------------------------------------------------------------------------------------VFLTEKQGVKIGDFGLASRRKGADEDLAMLPGGPGYVGEEDTTPQCSPLYCSPEQRAGHRVTVASDIFSVGVLAVELFST-----FATAHERIATLEALRTSGCVPETLSAMFPQEMNVLRPLLHLAPSQRPTTTTVIQRLKLHIR-------------------------------------------QLKKQAKHGGGGVSGATPIDDLCNSQPETPERRPRHGPQIDDYGSVVLLPAASPTRVDRHGTRMDEDEVPAESSDSSEDDEQR
