# Supplementary material for: The kinetoplastid-infecting Bodo saltans virus (BsV), a window into the most abundant giant viruses in the sea
Source: eLife. 2018 Mar 27;7:e33014. doi: 10.7554/eLife.33014 (PMC5871332; doi:10.7554/eLife.33014)
Supplement: Figure 4—source data 1. [file elife-33014-fig4-data1.zip › Source_data_Fig4_S1-2_eIF-2a_tree.newick]

('N_Po_Taterapox_virus@YP_717344@1':0.1144781,('N_Po_Vaccinia_virus@AAQ93131@1':0.02182884,'N_Po_Cowpox_virus@CAA64111@1':0.000002):0.09502291,((('E_Cr_Guillardia_theta@XP_001713183@1':2.5799496,((('E_Eu_Leishmania_killicki@ADJ58023@1':1.85180006,('E_Al_Toxoplasma_gondii@AAS48462@1':0.18946823,'E_Al_Babesia_bovis_T2Bo@XP_001610841@1':0.41165822):0.51479633):0.07236996,(('E_Op_Trichophyton_rubrum@OAL63370@1':0.3825877,('E_Op_Oikopleura_dioica@CBY21677@1':0.75429169,('E_Op_Tribolium_castaneum@XP_973536@1':0.13993147,'E_Op_Musca_domestica@XP_005190144@1':0.25557018):0.26506263):0.22021179):0.07721005,('E_Rh_Plasmodiophora_brassicae@CEO95428@1':0.45247128,(('E_Vi_Fragaria_vesca_subsp_vesca@XP_004305247@1':0.37158024,'E_Vi_Vitis_vinifera@XP_002276751@1':0.11263693):0.295134,'E_Rp_Galdieria_sulphuraria@XP_005703509@1':0.45277497):0.08698268):0.11623557):0.06793634):0.42370924,('E_Op_Nematocida_sp_1_ERTm2@EHY65239@1':1.26618724,('E_Op_Nosema_apis_BRL_01@EQB60560@1':1.08604457,('E_Op_Spraguea_lophii_42_110@EPR80085@1':0.94117006,'E_Op_Vavraia_culicis_subsp_floridensis@XP_008074096@1':0.45169987):0.23038667):0.32626385):0.36331561):0.2110867):0.16055057,(((gene_90_G2SSCNRE_1:1.86528197,'N_Ph_Cafeteria_roenbergensis_virus_BV_PW1@YP_003969794@1':2.99857838):0.38510617,((gene_1116_G1ARTXMU_2:1.47069254,(BsV_anno_GB_master___eukaryotic_translation_initiation_factor_eIF_2_alpha__translation:1.15519226,CYKH01001943___eukaryotic_translation_initiation_factor_2_alphakinase_precursor:6.24459896):0.82669817):0.2315333,(gene_298_G2KABVRK_4:0.92261645,gene_546_KNV1_2:1.27100562):0.92546025):0.23248934):0.57532139,((pfam07541_501170571:0.59798083,pfam07541_504832163:0.4357681):0.67130375,((COG1093_20532112:1.40800443,((COG1093_20532129:0.33889587,'A_TA_Sulfolobus_metallicus@WP_054838881@1':0.41003021):0.46442378,((COG1093_14600706:0.49449206,'A_TA_Acidilobus_sp_7A@AMD30338@1':0.6448189):0.23678922,'A_TA_Pyrolobus_fumarii@WP_014025736@1':0.39647612):0.09731793):0.18496834):0.24578875,('A_Ea_Pyrococcus_abyssi@WP_010867969@1':0.69040105,('A_Ea_Methanocaldococcus_bathoardescens@WP_048201760@1':0.51093662,((COG1093_3122236:0.60292037,COG1093_20093857:0.4517351):0.12089516,(('A_Ea_Thermoplasmatales_archaeon_SCGC_AB_540_F20@EMR74586@1':0.53381415,(pfam07541_521284194:0.57134029,(pfam07541_546149508:0.93134354,(pfam07541_74568047:0.48614846,pfam07541_546147767:0.56689927):0.36942026):0.10294806):0.08480797):0.16929918,(COG1093_3122240:0.7053786,(COG1093_20532140:0.85167391,COG1093_20089531:0.64503933):0.12398655):0.07910616):0.13425387):0.12591868):0.08846287):0.16989206):0.32817809):0.96980817):0.02766133):0.97963989,('N_Ph_European_catfish_virus@YP_006347675@1':0.0038983,('N_Ph_Ambystoma_tigrinum_virus@ACB11407@1':0.04927023,('N_Ph_Rana_esculenta_iridovirus@AAG43853@1':0.01215153,'N_Ph_Tortoise_ranavirus@AJR29293@1':0.02052034):0.01504329):0.01469305):2.57991847):2.40963506);
