# Supplementary material for: The kinetoplastid-infecting Bodo saltans virus (BsV), a window into the most abundant giant viruses in the sea
Source: eLife. 2018 Mar 27;7:e33014. doi: 10.7554/eLife.33014 (PMC5871332; doi:10.7554/eLife.33014)
Supplement: Figure 4—source data 1. [file elife-33014-fig4-data1.zip › Source_data_Fig4_S1-2_eIF-2g_aln.phy]

 34 551
bodo_saltans MGENDIADFNVGEITEQA----HEAGLSKQDFWKLDIKTLDAATFEVMSRQATINIGTIGHVAHGKSTVVKAMSGVRTTKFKKEAIMNITIHLGYANAKIFKCET--CEAPKCYQALG-SRQDEAKCQF--CGNPLK--LVRHVSFVDCPGHDVLMATMLNGAAIMDAALLL-IAANESFP-QPQTLEHLSAVEILQLKNLIVLQNKIDLVKPVQAI--DQYQSIVQFLKSSTIFSNSATSVVPISAALHCGIDVVLQYIT-HLP-NPQRPLNVPFRYLVVRSFDVNIPGGGDLPPHAGRHRGSIEQGVVRLGDDIEIRPGLLNFTSDNNNVTWS-------PLRTRVTSLRTEGASLPFAVPGGLVALGTDLDPSLTRQNRQCGSI-----CGPPSSLPDVFIEIEVQVFLLTHVVGIPRSPIGPSTSSSSGSGGAQVGPSSRFLPGAFLQHRVGKLVVGETLRITCRAYTTAATV--LVRRGELAKLRLRN-PLCC-SIDDKITISRMVERKHR------LIGWGTVRRGASAAELK------------
BsV_anno_GB_master___eukaryotic_translation_initiation_factor_eIF_2_gamma__translation -------------------------------------------MNDIMKNQPLINIGMIGHVANGKSTITKDISGKDTQQHSSEKQKNITIKLGYANAKIFKC--PKCNRPQCYQSTDSS-QNEHMCKI--C--DEKCDFIVHVSFADCPGHNELMQVLLRGTCIMDYCILVESATNTSIPAF-QTIEHFEIVQETGIPVPFICLNKIDLMLKNQSILNDIVSRMNSFVKNYDDKLNI--PIVPMSGTMGYNIDVICEYIAN-LPI-PEKKIDENFKMLIVRSFNINKERMAIEQLKGGVIGGSLTKGIVRVNDNVTIYPGYIKKI-----NENNNEIWTYTPLNAKILSIQSEKNNLEYAISGGLIGIQLDIDSFFTGDDDLVGQVV----YDEKEKNIKVYDTLKLKYKKLTKKLTEYITG------------S------------------ITGFEINSVIQINVNSNNIYAKIKSFDG--EGIEL-LLEKPVCV-DIGDIVSISKILERNVVN-----ICGYGTVESGTECKICV------------
gene_346_G2KABVRK_5 -----------------------------------------------MENQPTINIGMIGSVSNGKSSITEKLTGIKTQKYASEKERNITIKLGYANAKIYKCL--ECDPPDCYQSCQSEIY-NLNCKF--CDQKMI--LMKHISIVDNPGHSALMATMLNGSSVMDYSILVESAANSEIA--LQTKEHLIATNLVGLKNKIVCMNKMDLVKKDIGL--EKIKKLQNYLQEIEVTKDS--LIVPIVANYGINVDVLCQYICEHIPE-PSRDIESSLKMIVVRSFNVNKQEINIEDLQGGVIGGTILRGKVMKNSYVTVYPGLVLPNE----DSDKETKWTYTPITSKVISINSEKNNLEYAIPGGLIGIQLDIDPGLTVKDGLVGNIVTFFG--ENQAKLKVFETIFIEFILLDK-----------------------------------------TLNTNEIIMINCNSNNTKGKVIKI--RKNKMEISLLENPMCL-EIGDYITIS----QMTDKNMS--IIGRGKVLDGISSFEKL------------
gene_111_G2SSCNRE_1 -----------------------------------------------MELQPTINIGVIGSVSNGKSTLVKKITGITTQKYLSEQIKNITIKLGYANAKIYKCQ--KCPRPSCYQSFNSNVF-NAKCKI--CDEDML--LIKHVSFIDCPGHNHLLETMLNGTCIMDCTMLIESVGNKIIPT-MQTIEHVKATNILQVPNILTCINKIDLVDKNAAK--LAINKLDDFLSEY--SITG--NIVPVSANMEWNIDVLCEYICLYAKE-PEHDLEQIPKMLVIRSFNVNKPNTNFQDLVGGVIGGSIVKGKFEIGDKVCLLPGLVYDNL------------EYKPIISKIVSINSENNILTKAIPGGLLGIGLDIDPALTVNDRMSGQIM---FLENNMDNHSVYKYLGIKLKPIN--------------------------------------EDYKSLKKGDKVSINHCGNNIEATIDKI--NNLSMLLNIN-KLICI-DNNDKITISK--VRNNNENNTGIIYGMAILIPKYCVLAKAI-----------
gene_1164_G1ARTXMU_2 -----------------------------------------MDINNIMKNQPVINIGVIGHVSNGKSTIVKALTGKKTQQHSNEQERNITIKLGYANAKIYKCD--VCESPQCYASTASNID-ALNCKY--CGRTMN--LVNHISLVDAPGHHLLMSTMLNGTCVMDYTILVESLNNPEVPA-PQTIEHVRATTLVNVPNKIICFNKLDLLKKMDAE--KKIKEFKKQISKD-LLSNS--SIVPVVASVGLNMDVLCEELAK-LEI-PKHDHNSCGKMIVIRSFNANKPGTSIKNLKGGVIGGSLVKGLIKKNDTMILKPGFVSNNEKYNPNDPESKRWKYRPITTKIISIQSETNNLEMAIPGGLIGVQLDVDPALAANDGLIGNIA---VDSKEENEYNVYEDVEIEFEYF---------------------------------------GDEKKSLKNEKIWLNVNASNRLCQYLRF--KNNKMTLKIMSGPICV-KIGDQVTVSI--GKNNNEGIN--VVGRGVILDGNCCENF-------------
E_Op_Nosema_apis_BRL_01@EQB59960@1 --------------------------------------------MTIETNQATINIGTIGHVAHGKSTIVQAISGISTIKFKAELERNITIKLGYANAKIYKCQG-TCKRPDCYQSYNSSLPDELPCKL--CKATSK--LVRHVSFVDCPGHDVLMATMLSGTAIMDAALLL-IAANEPCPQ-PQTIEHLCAVEIMNLKKIIIVQNKIDLITKEQAL--EQYEQINEFLSLS--KTCG--PIIPTAGQHGVNISAILDFIVNYIPE-PVRNEQDNPKMIIIRSFDVNRPGTPYDELNGGVIGGSLVTGKINIGDEIEIRPGLITKKD--------K-IFICKPFLSQITSLKAENNNLEKAYPGGLIGVGTYIDPSFCKSDRLVGQVM---G--LKGKLPPIRTTCKIKYELFEKTAA----------------------------------KEKQVLKLKDHIQLNIGSTITGGAIFSI--NNDECEFELI-KPVCC-DIGERVALS----RKINNHWR--LIGHGIICDGNVIEPVYD-----------
gene_1290_KNV1_9 ----------------------------------------MYQQKEIMKNQPTINVGMIGSVSNGKSSVTEKITSVKTQKHSSEMKRNITIKLGYANAKIFKCQ--TCPAPQCYQHQPSSVM-DANCNS--CDSPMT--LEKHISVTDVPGHLSLMTTMLNGTCVMDTTILVESAANDGLA--PQTKHHLLATKMIGVNNSIACLNKMDLVKKQKGT--EKLLELRKNLIGT-MAETS--PIIPVAANHGINIDVLCEYICKFIKE-PVRNYNATLKMIIIRSFNVNKQEVSLDQLEGGVVGGTITQGVLHKGDKISIHPGLIDKNH-----DNDKTRWKYKPIKGTVLSINSETNNLDFAIPGGLIGIKLDIDPGLATKDNLVGNIM---TNYDNTDAYCVYEIIFVELQLFDDM----------------------------------------QIENKEILVINSNACSEKCEVVKT--KNTKAELKLLERPICA-IKSDYITIS----KIIANNIT--VVGRAQILDGLETIRH-------------
E_St_Blastocystis_sp_subtype_4@XP_014529242@1 ---------------------------MTEQTSDIGLENLSPINPEIMQYQATINIGTIGHVAHGKSTVVKAISGVQTVRFKNELERNITIKLGYANAKIYKCDNPDCPAPDCYASFGSDCEPHPMCKRPGCGSTMT--LLRHVSFVDCPGHDVLMATMLNGAAVMDAALLL-IAGNEPCPQ-PQTSEHLAAVEIMKLQNLIILQNKIDLIKKEQAM--VQFDSIRSFVSGT-VAEKA--PIIPISAQLKYNIDVVCEYIVNTIPI-PLRDYTSAPHMIVIRSFDVNKPGQRADDLKGGVAGGSILKGVLRLGDEIEILPGIVSKNQ--------QGEITNTPIYARVESLHAEKNTLRYAVPGGLIGVGTKIDPTLTRADRLVGQVL---G--HKGKLPNVFTEISVTFYLLRRLLGVTEQE------------ADG-------------KAKVKKLAKGEVLMVNIGSTSTGGRVMSV--KNDTARIALT-KPVCT-QEGEKIALS----RRISNHWR--LIGWGQIVH--------------------
E_Op_Spraguea_lophii_42_110@EPR79488@1 -------------------------------------------MSNIISKQATINIGTIGHVAHGKSTVVRSITGVHTVRFKNELERSITIKLGYANAKIYECD--KCPRPSCYSSTHSGGADEIDCKN--CGSKAK--LVKHVSFVDCPGHDVLMATMLNGTAIMDAALLL-IAANEPCPR-PQTQEHLFAVEIMHLEKFIIIQNKIDLITREQAL--EQYEQILEFLKTT-KAAES--PIVPASSQLGVNTDAILDFIVNYVPE-PERTSDKDPKLVIIRSFDINKPGCNSFQLSGGVIGGTLTSGKISIGDEIEIRPGIIYKED--------E-KIVCRPFITKIVSLKTENNKLESAHPGGLIGVGTEMDPIFCKSDKLVGQVM---G--LKGKLPEIYIRLNVEYQLLKKISI-----------------SNV-------------KEENVALSLHENILLNVGSTTTGAQILEL--TENTLNLQMI-KPVCC-EIEERIAIS----KRISGHWR--LIGYAVIKSGDTIEPTYY-----------
E_Am_Dictyostelium_lacteum@KYQ94468@1 -----------------MTSTKAKPNLLPQDLSTLNVNELNPLTPHVISRQATINIGTIGHVAHGKSTVVKAISGVLTVRFTSEFKRNITIKLGYANAKIFKCENPNCQRPGCYRSMRSNTEDEPNCEVPGCGHKMK--LLRHVSFVDCPGHDVLMATMLNGAAVMDAALLL-IAGNESCPQ-PQTSEHIAAIEIMNLKNIIILQNKIDLIKEPAAK--EQHKQILKFIQGT-IAEGA--PIIPISAQMKYNIDVVCEYIVKKIPI-PLRDFTSDPHMIVIRSFDVNKPGSKVEELKGGVAGGSILKGVLKVGDEIEVRPGVISKES--------DGKLKCTPIFSKIISLFAEENELQFAVPGGLIGVGTKIDPTLCRADRLVGQVL---G--SVGKLPSVFTSLEINFFLLRRLLG-----------------VKS-------------QSKVRKLQKDDILMVNIGSTSTGCKVTHV--KSDLAKLTLL-TPVCT-QVGEKIALS----RRVEKNWR--LIGWASITSGV------------------
E_Op_Papilio_xuthus@XP_013175519@1 ----------------------------------------MADSPKIISKQATINIGTIGHVAHGKSTIVRAISGITTIKFKAELERNITIKLGYANAKIYECQG-TCQRPDKYQSFCSSSPDKLPCKN--CGADLF--LIRHVSFVDCPGHDVLMATMLSGTAIMNAALLL-IAANEPCPQ-LQTIEHLCAVEIMNLEKIIVVQNKIDLVTREQAS--EQHEQILKFLKNS--NASG--PVVPTAGQLNVNISAILDFIVNYIPE-QPRADNDKAKMVIIRSFDINKPGTSIPNLSGGVVGGSLVTGCLNLNDEIEIRPGLISKKD--------K-TFTCQPFITRVVSLKTEDNPLEVAYPGGLIGVGTEIDPFFCKSDRLVGQVM---G--RKGQLPPIFTDIEVEYTLFQKTTT----------------------------------QDKQKFKEDEHVLLNIGSTTTGSVIKKI--EENVLVFELI-KPVCS-DVEERIAIS----KKINNHWR--LIGHGVIKGGVEIEPSYE-----------
E_Op_Nematocida_sp_ERTm5@OAG30615@1 -----------------------------MQTTVIEGIELGPISQDIMKNQATVNIGMIGHVAHGKSTIVRAISGVKTVRFKSELERNITIKLGYANAKIYKCTGGICKRPECYISTSSTQKPPKSCKTKNCTGTIT--LERHVSFVDCPGHEVLMDTMLTGAAIMDAAILI-IAANEQCPQ-PQTIEHLNAIDVVDLNRVIILQNKIDLLSREQAL--ENHDQIEDFIKDS-TVSQA--PIIPTSAQIGCNLDAILDYIVNYIPV-PQREYDRPPQVQVIRSFDINKPGCKPSDYKGGVIGGCLTSGYIQAGEELEIRPGVLEKVK--------G-KLVCKPVRTKIVSLFAESNVLKVAVPGGLVGIGTELDPFFCRGDKLVGQVL---G--RPGTLPEVYRELSITYHLFEKLTA------------------QM-------------PALGKPLAIKEQLLINIGSSSSRIQITAA--SKDKASFILA-TPICA-EIGATLSIS----RKLSGHWR--LIGAGKIEKGTSIPILEE-----------
E_Op_Vittaforma_corneae_ATCC_50505@XP_007604682@1 ---------------------------------------MCEEECKIVEKQATINIGTIGHVAHGKTTIVQCISGISTIKYKAELERNITIKLGYANAKIYEC---ECPRPQKYSSV------AGKCGT--CSTQRK--LVRHVSFVDCPGHDVLMATMLTGTAIMDAALLL-VAANEPCPQ-SQTTEHLFAVEVMNLKKIVVIQNKIDLVTKEQAI--EQYGQIKEFLKTS--QVEG--PIVPVSGQLNINIDAVLDYIVNYIEV-PKRDRNEKAKMIIIRSFDVNKPGTKIEDLNGGVIGGSLVSGMLGIGDEIEIRPGHYYKDG--------D-EFVCKPFVTNITSLKAEKTALDKAYPGGLIGVGTNLDPSFCKSDRIVGMVM---G--LKGTLPPVYSVITVRCTLFQKTVS----------------------------------GSKENLKVDESILLNIGSTTTGCKLIEL-QDESVAVFDLL-KPCCC-EHGEKIAIS----RKIKNNWR--LIGYGTICEGKEVRPRYD-----------
E_Op_Ordospora_colligata_OC4@XP_014564448@1 ----------------------------------------MRDASEVMKKQATLNIGTIGHVAHGKSTIVKAISSVSTIKFKTELERNITIKLGYANAKIYKCDS-KCIRPNCYQSFSSSTPDELPCNN--CGGILR--LVRHVSFVDCPGHDVLMATMLNGTAIMDAVLLV-IAANEPCPQ-PQTIEHLFAVEIMNLKKMLVVQNKIDLVSREQAL--EQHEQIQKFLKTS--NVFG--PVVPTAAQVGVNIPAILDFIVNYIPE-PIRNDKAHPKMVVIRSFDVNRPGTCVRDLCGGVIGGSLVTGLLKTGDEIEIRPGSITKNG--------S-KFVCRPFVSKVVSLKAESTSLEEACPGGLIGVGTTMDPFFCKADKLVGQVM---G--LLGHLPSIFCQIDVNYKLFQKTSI----------------------------------QSSTKLKNDEQVLVNIGSTTTGGVIRAM--SEEMLSLDLV-KPACC-EIGERIAIS----RKVQGHWR--LIGHGEVKSGKTVEPVYDN----------
E_Am_Polysphondylium_pallidum_PN500@EFA84430@1 MDEPVPPAVANNMAAVAASAAKPKAQLEIQDLKTLDVTTLTPTSKNVISRQATINIGTIGHVAHGKSTVVKAISDVLTVRWSTEFKRNITIKLGYANAKIYKCENPECHRPGCYKSYRSSTDDSPLCERPGCGGRMK--LLRHVSFVDCPGHDVLMATMLNGAAVMDAAMLL-IAGNESCPQ-PQTAEHIAAIEIMNLRNIIILQNKIDLVKEAAAK--EQYGQILKFIQGT-VAEGA--PIIPISAQMKYNIDVICEYIVKKIPI-PVRDFTSEPRLIVIRSFDVNKPGAKVDELKGGVAGGSIIKGVLRVGDEIEVRPGVITKDL--------DGRMRCSPLFSRIISLYAEENDLQYAVPGGLIGVGTKIDPSLCRADRLVGQVL---G--SVGKLPEIFISLEVNFFLLRRLLGVKSES------------GEK-------------QSKVRKLLKDDTLMVNIGSTSTGCRVTAV--KHDLAKLALL-SPVCT-QEGEKIALS----RRVDKNWR--LIGWGTIQKGTILSTSD------------
E_Op_Encephalitozoon_cuniculi@AGE96030@1 ----------------------------------------MNDALEIMKKQATLNIGTIGHVAHGKSTIVKAISGISTIKFKAELERNITIKLGYANAKIYKCDS-KCVRPNCYQSFGSSSPDRLSCKK--CGGTLK--LVRHVSFVDCPGHDVLMATMLNGTAIMDAVLLL-IAANEPCPQ-PQTTEHLFAVEIMDLKKVLVVQNKIDLVSREQAL--EQHDQIQKFLKTS--NVSG--PVIPTAAQIGVNIPALLDFIVNYIPE-PVRDSTARPKMIVIRSFDVNRPGTKVCEMSGGVIGGSLVTGMLRVGDKIEIRPGLVIRKG--------N-RFVCRPFVSEIVSLKAESIDLSEAYPGGLIGVGTTMDPSFCKADKLVGQVM---G--KLGFLPSIFHKITVEYSLFPKTTI----------------------------------QGSSKLKEGEHVLLNIGSTTTGSVIGRI--NETSGEFDLV-KPACC-EIGERIAIS----RKINNHWR--LIGHGEIKDGTCIEPEYDAEIDDAQRKAD
A_Ea_Thermococcus_paralvinellae@WP_042682485@1 -------------------------------------------MAKKKFKQSEVNIGMVGHVDHGKTTLTKALTGIWTDTHSEELRRGITIKIGFADAEIRKCP--SCG---RYST-------SPVCPY--CGAETE--FERRVSFIDSPGHEALMTTMLAGASLMDGAILV-IAANEPCPR-PQTREHLMALQIIGNKNIIIAQNKIELVTKEQAL--ENYRQIKEFIKGT-VAENA--PIIPISALHGANIDVLIKAIEDFIPT-PERDPNKPPKMLVLRSFDVNKPGTPPEKLVGGVIGGSIVQGKLKVGDEIEIRPGVPYEEH--------G-RIKYEPITTEIVSLQAGGRFVEEAYPGGLVGVGTKLDPFLTKGDLMAGNVV---G--KPEKLPPVWEELRLEVHLLERVVG-----------------TEE-------------ELKVEPIKKREVLLLNVGTARTMGLVTGL--GKDEVELKLQ-IPVCA-EVGERVAIS----RQVGSRWR--LIGYGFIKG--------------------
E_Op_Mortierella_elongata_AG_77@OAQ30339@1 ------------------------------MDSTLDLSKLHALSHEVISKQATINIGTIGHVAHGKSTVVKAISGVQTVRFKNELERNITIKLGYANAKIYKCQNEACPRPGCYKSYRSSMEDHPKCERFGCGGIMK--LERHVSFVDCPGHDILMATMLNGAAVMDAALLL-VAANESCPQ-PQTSEHLAAIEIMKLEHIIILQNKVDLIKESAAQ--EHYQSILQFVKGT-IADSA--PIVPISAQLKYNIDAVNEYIVKRIPI-PVRDFTSDPRLIVIRSFDVNKPGAEVDSLTGGIAGGSILSGVLRLGDEIEIRPGIVTKDN--------EGKIKCRPIFSRIVSLLAESNELKFAVPGGLIGVGTKIDPTLCRADRLVGQVL---G--SVGKLPDVYSELEINYFLLRRLLGVKTD-------------DKK-------------QAKVTKLTKNEVLMVNIGSTSTGGRVIQV--KNDIAKIALT-GLACS-EAGANVALS----RRIANHWR--LIGWGKITRGSSVPI--------------
E_Op_Xanthophyllomyces_dendrorhous@CED85296@1 ---------------MPDTLADSLAATTLQAQPDVDPSTLGPLSHEVISRQATINIGTIGHVAHGKSTVVKAISGVLTVRFKNELERNITIKLGYANAKIYKCDNESCPRPSCYKSYPSSKEDHPPCEVPGCKGKMN--LLRHVSFVDCPGHDVLMATMLTGAAVMDGALLL-VAANESCPQ-PQTSEHLAALELMGQEHIIILQNKVDLIREQAAK--EQMEEIRKFVDAT-VAKKA--PIIPISAQLKYNIDAVNEYICTKIPI-PPRDFTSSPRMIIIRSFDVNKPGSEVDELKGGVAGGSILTGVLRLQQEIEIRPGFITKEE--------DGRFKCTPIVSKVVSLFAEHNDLRFAVPGGLIGVGTKIDPTMCRADRLVGHVL---S--DVGKGMDIYTELEVQCFMLRRLLGVRTEG------------KEK-------------QTKVAKLTKGEVLLVNIGATASGARVVSV--KADMAKIVLQ-SPVCT-DVEEKIALS----RRIDKHWR--LIGWGKVRRGVILDVTSA-----------
E_Vi_Volvox_carteri_f_nagariensis@XP_002950696@1 -------------------MSKSKPQLREQNLETLDAAKLTPLSPEVISRQATINIGTIGHVAHGKSTVVKAISGVQTVRFKNELERNITIKLGYANAKIYKCSNPSCERPACYRAYGSAKEDNPPCEL--CGQSMD--LVRHVSFVDCPGHDILMATMLNGAAVMDGALLL-IAANETCPQ-PQTSEHLAAVEIMRLKDIIILQNKIDLITESNAT--NQYEAIKKFIQGT-IADGA--PVVPISAQLKYNVDVVCEYVVKKIPV-PVRDFTSPPQMIVIRSFDVNKPGSEVDELKGGVAGGSILQGVLRMGQEIEVRPGIITKDA--------EGRVKCIPIFSRIVSLFAEQNELQFAVPGGLIGVGLTVDPTLTRADRLVGQVL---G--QVGALPDVYSELEINFFLLRRLLGVRSKE------------GEK-------------QGKVTKMSKGEVLMLNIGSMCTGARVLAV--KGDLAKLQLT-SPVCT-KEGEKVALS----RRVEKHWR--LIGWGQIQKGLKMDLPSRTA---------
A_Ea_Pyrococcus_furiosus@WP_011012863@1 ------------------------------------------MGEKRKTRQAEVNIGMVGHVDHGKTTLTKALTGVWTDTHSEELRRGITIKIGFADAEIRRCS--NCG---RYST-------SPICPY--CGHETE--FIRRVSFIDSPGHEALMTTMLAGASLMDGAILV-IAANEPCPR-PQTREHLMALQIIGQKNIIIAQNKIELVDKEKAL--ENYRQIKEFIKGT-VAENA--PIIPISALHGANIDVLVKAIEEFIPT-PKRDSNKPPKMLVLRSFDVNKPGTPPEKLVGGVLGGSIVQGKLKVGDEIEIRPGVPYEEH--------G-RIKYEPITTEIVSLQAGGQFVEEAYPGGLVGIGTKLDPYLTKGDLMAGNVV---G--KPGKLPPVWTDLRLEVHLLERVVG-----------------TEQ-------------ELNVEPIKRKEVLLLNVGTARTMGLVTAL--GKDEIELKLQ-IPVCA-EPGERVAIS----RQIGSRWR--LIGYGIIKE--------------------
E_Ja_Stygiella_incarcerata@ANM86126@1 -------MEDDVASSLPSMLSTGGVGLATQSLETLDVDKLTPLTPEVISRQATINVGTIGHVAHGKSTVVKAISGVQTVRFKNELERNITIKLGYANAKVYKCSNPECLRPGCYASHASSKEDTPPCVH--CGSPMN--LLRHVSFVDCPGHDILMATMLNGAAVMDAALLL-IAANENCPQ-PQTSEHLAAVDIMQLEHIIIVQNKIDLVSRDVAM--NQMEDIRAFVRGT-KAESS--PIIPVSAQLKYNIDVLAEFLVKRIPV-PRRNFTRPPRMIVIRSFDVNKPGVDVRSISGGVAGGTIVEGVMKLGQEIEVRPGIILKSD--------DGKLSCKPIRSRVMSLFAESNELQYAVPGGLIGVQTLIDPTLTRADRLVGHVI---G--EAGTLPEIYEEITVHYFLLHSLLGVKSDA------------G---------------SAKVDRLRK-EILMVNIGSLSTGGRVSSTDRKSKTAVLKLT-SPVCT-AIGEKVALS----RRVENHWR--LIGWGEIKGGVVLQPTYDEAL--------
E_Op_Trichoplax_adhaerens@XP_002112890@1 ---MATTASPTEAANTGSVTTLTQSHLASQDASTLDINKLSAITPEVISRQATINIGTIGHVAHGKSTLVKAISGVQTVRFKSELERNITIKLGYANAKIYKCDNSECPRPGCYRSCGSVKEDVFPCERPGCGGKFR--LERHVSFVDCPGHDILMATMLNGAAVMDAALLL-IAGNESCPQ-PQTSEHLAAIEIMKLNHIIILQNKIDLIKEGQAK--DQYEKITKFVHGT-VAESA--PVIPISAQLKYNIEVVCEYICKKIPL-PVRDFLADPRLIVIRSFDVNKPGSEVDELKGGVAGGSILQGVLKVGQEIEVRPGIVSKNK--------DGEIVCTPIVSKIVSLYAEKNDLQYAVPGGLIGVGTKIDPTLCRGDRMVGQVL---G--GIDGLPSIYTEIEISFFLLKRLLGVRTEG------------DKK-------------GAKVQKLSKNEVLMVNIGSLSTGGRVVAV--KADLAKVLLT-QPVCT-ETGEKIALS----RRVEKHWR--LIGWGQIRRGTTIIPTPVHLLTSDSK---
A_Ea_Methanococcus_vannielii@WP_011972333@1 ---------------------------------------------MVASNQSEVNIGMVGHVDHGKTSLTRKLTGVWTDTHSEELKRGISIRLGYADCEIKKCE--SCNEPECYTV-------DKKCDC--CSGKVE--TLRKISFVDAPGHETLMATMLSGASLMDGAILV-IAASEECPQ-PQTKEHLMALDALGVKNILIVQNKIDLVTEEQAV--ENYEQIQKFTKGT-VAEKA--PIIPVSAHHGANLDVLLKAIQEFIPT-PKRDETVSPRLYVARSFDVNKPGSEIKDLKGGVIGGSIIQGILKVGDEIEIRPGSKVVEG--------N-KTKWVPIITKIISLGAGSKKLKTALPGGLIGVGTELDPNLTKSDALSGSLA---G--IPGTLPETLEKITIRPQLLERVVG-----------------SQD-------------ELLIEPLKTNEVLMLNVGTSTTVGVTVSA--KAEKVEIKLK-LPVCA-DSGDRVAIS----RKIGSRWR--LIGYGIIL---------------------
A_Ea_Archaeoglobus_fulgidus@WP_048064633@1 ---------------------------------------------MSEVPLPEVNIGLVGHVDHGKTTLVAALSGVWTDRHSEELKRGISIKLGYADATFRKCP--ECEPPEAYTV-------EEICPI--HGVETE--ILRTVSFVDSPGHEMLMATMLSGAAIMDGAVLV-IAANEKCPR-PQTKEHLMALQIIGIDKIVIAQNKIDIVSRERVL--ENYQEIKEFVKGT-VAENA--PIIPISAQQKVNMDALIEAIEETIPT-PERDLDSPPLMHVARSFDVNKPGTPPEKLLGGVLGGSLSRGRIRVGDEIEIRPGVKDERG------------NWNPLFTEVQSIVASGRFVDEATPGGLVGIATKLDPTLTKSDALVGNVV---G--HPGNLPDVLTSFTMEVNLLERVVG-----------------LDE-------------EMEVEKIKMNEPLMLAVGTAITLGVVTSA--RDDIVEVKLR-RPVCA-DKGSRVAIS----RRVGSRWR--LIGAGIIR---------------------
A_Ea_Geoglobus_acetivorans@WP_048090477@1 --------------------------------------------MSDDVPLPEVNIGMVGHVDHGKTTLVAALSGVWTDRHSEELKRGISIKLGYADATFRKCP--KCEGTEAYMV-------EKVCPK--HGVETD--ILRTVSFVDSPGHETLMATMLSGAALMDGAVLV-IAANEKCPR-PQTKEHLMALEIIGVDRIVIVQNKIDIVSKERVL--ENFQEIKEFVRGT-IAENA--PVIPVSAQQRVNIDALIEVIEDTIPT-PERDLESPPLMYVARSFDVNKPGTDPENLVGGVLGGSLSRGRLRVGDEIEVRPGIKDERG------------NYNPIHSEVVSIMASGRQIEEATPGGLIGVATKLDPFLTKADGLVGNVV---G--HPDKLPDVLFDFTMDVHLLERVVG-----------------AEE-------------ELRVEKIKMNEPLMLAVGTSITLGVVTSA--RDDVVEVKLK-RPVCA-EKGSKVAIS----RRVGSRWR--LIGAGTLI---------------------
A_TA_Cenarchaeum_symbiosum_A@ABK78543@1 -------------------------------------------------------------MDHGKTTLIQALTGVWTSVHSQELKRGITIRVGYSDAAFYKCP--SCEPPLGYST-------SVKCPN--CSGESE--LSRVVSFVDSPGHESLMANMLSGAALMDGALLV-VAANKKVPQ-LQTEEHLLALQTLGISQVVVVQNKVDLLSYKEAL--ASYSDTAKFLKAG-GMSKL--PVIPVSAQAGLNMDALIHATETAIPT-PERDGSKDPVMHVLRSFDVNKPGTPIQKIKGGVIGGSLTQGAFKVGDEIEIKPGVLNEKK--------K---SYEPMRTEIVSLGTGAGMVEEIRPGGLVAIGTRLDPSMTSGDSFIGSVI---G--RPDTLPENSTKSEMKVSLFDRAVG-----------------SGG-------------EDKVASIQTGEQLRLSIGTLPALCKVLKS--GKGEIEVELR-RPVCL-FRGSNVAIS----RRMPDRWR--LIGAGTVG---------------------
A_TA_Sulfolobus_islandicus@WP_048052024@1 --------------------------------------------MAWPKAQPEVNIGVVGHVDHGKTTLVQAITGIWTSKHSEELKRGMTIKLGYAETNIGICE--SCKKPDAYVT-------EPSCKS--CGSDEEPRFLRRVSFIDAPGHEVLMATMLSGAALMDGAILV-VAANEPFPQ-PQTREHFVALGIIGVKNLIIVQNKVDVVSKEEAL--SQYKQIKQFTKGT-WAENA--PIIPVSALHKINIDTLIEGIEEYIKT-PYRDFSQQPVMLVIRSFDVNKPGTQFNELKGGVIGGSIVQGLFKVDQEIKVLPGLRVEKQ--------G-KVSYEPIFTKISSIRFGDEEFKEAKPGGLVAIGTYLDPSLTKADNLLGSIV---T--LADAKVPVLWNIRIKYNLLERVVG-----------------AKE-------------MLKVDAIRAKETLMLSVGSSTTLGIVTSV--KKDEIEVELR-RPVAVWSNNIRTVIS----RQIAGRWR--MIGWGLIEI--------------------
N_Ph_Cafeteria_roenbergensis_virus_BV_PW1@YP_003970112@1 -----------------------------------MSNTHITININNLNNQPIMNIGCLGSVSHGKSTLVKLLTGKTTQQHSKEKVRNITMKVGYANAKIYQ------DSNDNYV----------------LNETNK--LVHHFSFVDCPGHHELIEVMMTGANLMNGGIVV-VAGNQSINNQPQLRQHLLTAKLVGIPKLIFILNKLDLITKTLAL--ERKYELEEYLKTL-DIKHP--IIIPMALNLGFNKKYLLDAIMKEFPPEIKKNTNETPIFSISRSFDINRSGISPLKMKGGVVGGSIITGKLNNGDDIMISPGQIKFNK-------VKGEWLNKPFISKVITLKSDNENLSNITTGGLTAVGLEIDPFFTQTDRLKGQIL---H--SKNNPIKCLSKLTCQVITLDKY----------------------------------------TFQINQNYYLQIGCSTVQGKILQI--NKNKITFNLN-KLVPI-YKGLRVLIS----NKQNKMIE--LIGVGDIIESGLNKTG-------------
A_Ea_Ferroplasma_acidarmanus@WP_009887143@1 ------------------------------------------------MEQPSVNIGMVGHVDHGKSTLTFALTGKKTDVHSEEVKRGISIKLGYADTPIYRCT--DETGKEFYSN-------KKNSDN--CQ------LSRVISIVDAPGHETLMATMLAGSAIMNGAILV-IAANEECPQ-PQTREHLTALEIMGIKEIIVVQNKIDLVTRERAM--ESYKEIKDFLKGS-IAENA--PVIPVSAYHNTNIDVVFEAIEKIIKT-PPFNDNDAPMMYIARSFDINKPGTKPSKLKGGVLGGALIRGKLTVGDEIEIAPGVQITKG--------N-KTTWDNVTTKITSLMAGSSSYESILPGGLAAVGTELDPFLTKGDSFTGRII---G--LKGNVPKTVFNMEMDIHLLNRVVG-----------------FDE-------------EVNVEPLKSNEMIMLTVGTANTIGTVTSI--KDKRVGVSLK-YPVAA-SINDRMAIG----RRISNRWR--LIGYGSILTIY------------------
A_Ea_Haloferax_mucosum@WP_008320750@1 -------------------------------------------MVTKNPQQPEVNIGLVGHVDHGKTTLVQALSGSWTDQHSEEMKRGISIRLGYADATFRQIP--GADAPECYTV-------EEETED---GAETD--VLRTVSFVDAPGHETLMATMLSGAAIMDGAILL-VSATEDVPQ-AQTAEHLMALDIIGIENIVIAQNKVDLVDRERAV--ENYEQIKEFVEGT-VAEDA--PIVPISAQQEVNLDLLIEAIESEIPT-PDRDETEDSQMYVARSFDINRPGTTWDGLMGGVIGGSVVAGKLEEGDELELRPGREVEEE--------G-QTEWRSITTEIRSLQAGGNMVDEVRPGGLCGVGTGLDPSFTKGDALAGQVA---G--EPGTLPPTREQFTMNVELLDRVVG-----------------GDA-------------DDGIEEISTGEPLMLTVGTATTVGAVTSA--RSGEAEVSLK-RPVCA-EEGTKIAIN----RRVGARWR--LIGIGTLK---------------------
A_Ea_Haloquadratum_walsbyi@WP_011570620@1 --------------------------------------------MTQQTQQPEVNIGLVGHVDHGKTTLVQALSGSWTDQHSEEMKRGISIRLGYADATFRMIS--NINPPEGYTV-------DETGPD---GEPTE--TLRTVSFVDAPGHETLMATMLSGAAIMDGAVLV-VSATEDVPQ-AQTEEHLMALDIIGIENVVIAQNKIDLVDRERAI--ESHNQIQSFVEGT-VAEDA--PIVPVSAQQAVNIDLLIDAIEREIPT-PERDADTSPRLYAARSFDINRPGTTWKNLSGGVIGGSVSRGRLETGAEIELRPGREVDQG--------G-QVEWQPIITDVRSLQAGGESVSEVTPGGLCGVGTGLDPSLTKGDSLAGQIV---G--EPGTLPPTRESFTMTVELLDRVVG------------------DE-------------AGEVETISTGEPLMLTVGTATTVGAVTSA--RSGEAEVSLK-RPVCA-EEGSKIAIN----RRVGARWR--LIGIGTLE---------------------
A_Ea_Natrialba_chahannaoensis@WP_006166633@1 ---------------------------------------------MAGTQQPEVNIGLVGHVDHGKTTLVQALSGSWTDQHSEEMKRGISIRLGYADATFRECP--DLEEPERYTV-------KAECED---GSESE--PLRTVSFVDAPGHETLMATMLSGASLMDGAVLV-VSANEPVPQ-PQTEEHLMALDIIGIDNIVIAQNKVDLVSTEQAQ--NNYQEIQEFVEGT-VAEDA--PVVPVSAGQEVNMDLLIQAIEEEIPT-PDRDPDADARMHVARSFDINKPGTSAADLTGGVLGGSLVEGELESGDEIEIKPGREVEEG--------G-QTEYVPIETTIRSLQAGGETADTVTPGGLLGVGTGLDPALTKGDALAGRIA---G--PPGSLPPTWQQFTMDVDLLERVVG------------------TD-------------GGEVDDISTGEPLMMTVGTATTVGAVTSA--REGECEVNLK-RPVTA-EPGAKIAIN----RRIGARWR--LIGLGTLQE--------------------
A_TA_Pyrobaculum_ferrireducens@AET32364@1 -------------------------------MPRRVKYINVAVGGGMAFVYPDAIVSTAGHVDHGKTQTTYALSGVWVMRHSEEVKKAMTIKLGYTQVGIYDCGE-EYYYSDGILQ-------EGKCPG---GGEPK--LIRRVSLLDVPGHEVLVATMVSGAAVVDGALLV-VDASQPAPQ-PQTAEHFAVLDIIGVRHMVVAQNKIDLVTREKAL--ENYEQIRNFLKGT-WAEKA--KVVPISALHRVNIDVLATYIAKSVPR-REAELGKPARFSVLRSFNVNPPGTPPEKLRGGVLGGTLLQGVLRVGDEIELRPGLKVDKP----------KPGYQPIYTKVLSIEYSGYKVEEARPGGLVGIMTGLDPALTKADALAGAVV---G--KPGTLPPVWTAVEIDTKPIPRAVG----------------------------------EKVEPLKQGEVVLVAVGPATVFGVVQSV--KKDVVSVALK-KAVCA-EQGAKTVVI----RQVKNRWI--VTNYGVLKGGTAALE--------------
