# Supplementary material for: The kinetoplastid-infecting Bodo saltans virus (BsV), a window into the most abundant giant viruses in the sea
Source: eLife. 2018 Mar 27;7:e33014. doi: 10.7554/eLife.33014 (PMC5871332; doi:10.7554/eLife.33014)
Supplement: Figure 4—source data 1. [file elife-33014-fig4-data1.zip › Source_data_Fig4_S1-2_eIF-2g_tree.newick]

('A_Ea_Haloferax_mucosum@WP_008320750@1':0.16494124,'A_Ea_Haloquadratum_walsbyi@WP_011570620@1':0.18906878,('A_Ea_Natrialba_chahannaoensis@WP_006166633@1':0.23134063,(('A_Ea_Archaeoglobus_fulgidus@WP_048064633@1':0.09755963,'A_Ea_Geoglobus_acetivorans@WP_048090477@1':0.17799418):0.24534209,((((('N_Ph_Cafeteria_roenbergensis_virus_BV_PW1@YP_003970112@1':2.46792698,((gene_111_G2SSCNRE_1:1.17908702,BsV_anno_GB_master___eukaryotic_initiation_factor_eIF_2_gamma:1.10475876):0.08158712,(gene_1164_G1ARTXMU_2:0.88130787,(gene_346_G2KABVRK_5:0.47065939,gene_1290_KNV1_9:0.70622465):0.28258145):0.16683443):0.5111892):0.40410871,(('E_Op_Nematocida_sp_ERTm5@OAG30615@1':0.82162863,('E_Op_Spraguea_lophii_42_110@EPR79488@1':0.42962152,('E_Op_Vittaforma_corneae_ATCC_50505@XP_007604682@1':0.50530332,('E_Op_Nosema_apis_BRL_01@EQB59960@1':0.31764778,('E_Op_Papilio_xuthus@XP_013175519@1':0.26068797,('E_Op_Ordospora_colligata_OC4@XP_014564448@1':0.18581522,'E_Op_Encephalitozoon_cuniculi@AGE96030@1':0.16111586):0.20141019):0.0603832):0.09615605):0.10121188):0.26729272):0.21271645,(bodo_saltans:1.12266262,('E_St_Blastocystis_sp_subtype_4@XP_014529242@1':0.28155047,('E_Ja_Stygiella_incarcerata@ANM86126@1':0.40847378,('E_Vi_Volvox_carteri_f_nagariensis@XP_002950696@1':0.23882005,(('E_Op_Mortierella_elongata_AG_77@OAQ30339@1':0.20595799,'E_Op_Xanthophyllomyces_dendrorhous@CED85296@1':0.28868668):0.06651872,('E_Op_Trichoplax_adhaerens@XP_002112890@1':0.25868201,('E_Am_Dictyostelium_lacteum@KYQ94468@1':0.13780971,'E_Am_Polysphondylium_pallidum_PN500@EFA84430@1':0.16576453):0.16016097):0.02186654):0.02710863):0.05836045):0.09104498):0.17285853):0.16369309):0.18632997):0.66268992,(('A_Ea_Thermococcus_paralvinellae@WP_042682485@1':0.06319942,'A_Ea_Pyrococcus_furiosus@WP_011012863@1':0.08045161):0.3315616,('A_TA_Sulfolobus_islandicus@WP_048052024@1':0.66279287,'A_TA_Pyrobaculum_ferrireducens@AET32364@1':1.15230392):0.16494109):0.03033613):0.09538963,('A_Ea_Methanococcus_vannielii@WP_011972333@1':0.46557002,'A_Ea_Ferroplasma_acidarmanus@WP_009887143@1':0.82273895):0.11876627):0.15352999,'A_TA_Cenarchaeum_symbiosum_A@ABK78543@1':1.09672966):0.07168543):0.3541959):0.11927706);
