# Supplementary material for: The kinetoplastid-infecting Bodo saltans virus (BsV), a window into the most abundant giant viruses in the sea
Source: eLife. 2018 Mar 27;7:e33014. doi: 10.7554/eLife.33014 (PMC5871332; doi:10.7554/eLife.33014)
Supplement: Figure 4—source data 1. [file elife-33014-fig4-data1.zip › Source_data_Fig4_S1-2_eIF-4a-III_aln.phy]

 68 1003
BsV_anno_GB_master___eukaryotic_translation_initiation_factor_eIF_4A__translation ------------------------------------------------------MQKNYQNIDYDDF----------------------------------------------------DDCIAEFHNGN------------------------------------------LLLGVYEFGFRKPSQIQSKTIEPIKDGR---DLIAQAQSGSGKTGAFIIGAYTKIDVNKKYP--------QALIIANSRELAIQI--------KDVGEE--------------------------IGKHINAKI-CLCIGG------------------------VDEDNTIENNLKTAQTSQLLVCTPGRLNGLVRMD----------NKLLDDLNILILDEADELL----------SDDFIEQIKSIWVHIRSKT----------QICLFSATSNSSCVQTIKNENGFMKNPVEI----------FIHTDKIKVDLIKNYVTEAG------------EYYKKFGVLLNLYKN-INICQSVIFVNTINSAISLSKKL-EKHGHSV-GVLHGK------LSGKERITILKNFRNTQTRVLIATDVIARGIDIEKIGLIINYDIPQGDGFQAQ------YIHRVGRSGRYGKLGVAINIM--------TDDCKEWNRLKSISQKYKIDFCEI----------------------------------PPLEKINLYLS--------------------------------------------------GVNGYSYKEIENAN-------------------------------------------------------------------------------------------------------------------------------------------------------------------------------------------------------------------
KNV1_2_63 ---------------------------------------------------------------------------------------------------------------------MTDNIQDPEKKEEELIIN--------------------NFDDMQLKTN-------LLRGIYGYGFEKPSLIQSKAIPYIMS-G--KDLIAQSQAGTGKTGAFVISAFQKI-----DE-SV--KGTQAIILAHTRELAQQI----YEVSKNLG-Q-YT----------------------------NIKT-VLCIG-------------------G-QNIQ-QTQSELSN-----ET-SLVIGTPGRIIDLIKRR--I--------ISTRLIRILIIDEADEML---------S-YSFQEQIKTIIKYISD----------KAQVCLFSATLSEP-VLELTKHFM-N-------E-PHN--I-LIKPEKLTLDGVKQF-YIDT----------DSELW-KFETLCDIYN-ILSVSQTIIYVNTIKRSIELKKQLEEK-RFTVS-LIHS-DM-----PIDERIKIMKDFRSGSSRILISTDLLARGIDIQQISIVINYDFPRGKNFKES------YIHRIGRSGRFGKKGIAINLL------T--K-H-DVYGVSELKDYY---KTNIEP-----M-------PEN--VQDFL-------------------------------------------------------------------------------------------------------------------------------------------------------------------------------------------------------------------------------------------------------------------------------------------------------
N_Po_Diachasmimorpha_longicaudata_entomopoxvirus@AAT99858@1 ---------------------------------------------------------------------------------------------------------------------------------MNSMYA--------------------EFDHMGLKKN-------ILKGIYSCGFEKPSTIQQKAIFPCIS-G--KDVIVQAQSGTGKTATYAISVLQQI-----DT-SN--SNIQALILTPTRELALQA----QRVLQTIG-N-YLY---------------------------NFKC-QVCIG-------------------G-TSIK-ESQETLKK-----A--QVLIGTPGRMIDLLTRK--S--------IDTKAIKIVVIDEADEML---------I-DNFLDKIQDIFEFFES----------HVQVILLSATVPSR-VINTSQVFM-R-------D-PVK--I-LVKNAELTLEGIRQY-YINV----------KKNDF-KAETLFDLYD-HLSLTQTLIFCNTRRQVDVLMECLTNR-NFTAS-SIHG-DM-----SQQERDFIMKEFRDGKTRILLSTNLLARGIDVQQISLVINYDLPHN---REN------YIHRIGRSGRFGRKGIAINFI------T--E-D-ELPKLAELETFY---NTKIDE-----M-------PEN--IVDLI-------------------------------------------------------------------------------------------------------------------------------------------------------------------------------------------------------------------------------------------------------------------------------------------------------
N_Ph_Cafeteria_roenbergensis_virus_BV_PW1@YP_003970003@1 -------------------------------------------------------------------------------------------------------------------------------MTDSPKND--------------------NFESLGLSKN-------ILKGVYSYGFINPSDIQQKGIGVIIS-K--KDCILQSQSGTGKTATYLLGTLHNL-----DE-QT--KGIQTVIITPTRELAEQV----YDVAKKLA-K-YT----------------------------NLKI-VLCVG-------------------G-TNIGSFKREAVQS--------HLLIGTIGRIYHMMEEN--V--------FSLEQLKQLTLDEADSLL---------E-KKYGNKVYDLIKQTPQ----------KCQKCFLSATVNRN-LREISKSVL-D-------N-PEL--V-LLKKEDIQVKAIKNF-YLDT----------VEEEY-KFDTLLDLYQ-IISTSHTMIFCNSINKIEFVKNKLEEE-GFPTT-TIHG-GL-----EQEERSKIVDEFREGKTRILLTTDLLARGIDIPEVKLVINYDLPKN---HET------FIHRIGRSGRFGKKGVSITFI------KMEDFK-DKKNFESLITHY---DLQMEE-----V-------PEN--ISSYLI------------------------------------------------------------------------------------------------------------------------------------------------------------------------------------------------------------------------------------------------------------------------------------------------------
E_Am_Polysphondylium_pallidum_PN500@EFA77714@1 ----------------------------------------------------------------------------------------------------------MSSQTD-NKFKDDQLMKDEFESTYDKVID--------------------SFDAMDLPKD-------LLRGVYSYGFEKPSAIQQRAIMPLAK-G--LDIIAQAQSGTGKTATFTIGILSQI-----NI-NL--MKCQALIIAPTRELAQQI----QKVVTSLG-E-YL----------------------------KIKC-YACIG-------------------G-TRVS-DDVQNLQN-----GV-HIVVGTPGRVYEMLSRG--V--------ITRESVKIFVLDEADEML---------S-RGFKDQIYEIFRLLPL----------DIQVGLFSATMTEE-TLSITHKFM-K-------E-PVK--I-LVKKDELTLEGIRQF-YVNV----------GPAEQGKFDVLTDLYE-TLSITQSVIFCNTRRKVDWLTTKMTEQ-QFTVS-STHG-D-------QKDRDGILQSFRSGTTRVLITTDLLARGIDVQQVSLVINFDLPLN---LEN------YIHRIGRSGRFGRKGVAINFI------T--Q-N-EQEKIQDLCSHY---NTFIQE-----M-------PNN--ISDFL-------------------------------------------------------------------------------------------------------------------------------------------------------------------------------------------------------------------------------------------------------------------------------------------------------
E_Fo_Giardia_lamblia_ATCC_50803@XP_001709079@1 -------------------------------------------------------------------------------------------------------------------MEDSTNRAEIAQTPDLKSYE--------------------KFDDMNLHPD-------LLFGIFTYGYKIPSAIQSQAIVPIIS-G--KDTIAQAQSGTGKTAAFTIGMLQRI-----DI-GL--KSPQAIILSPTRELALQT----LKVVDGIG-S-RL----------------------------KVQV-AQCIG-------------------G-TQVD-DDIAAAQS------C-HLIVATPGRLLSLLQKK--Y--------VTTSNVKMVVLDEADEML---------S-RGFTEQIVSIMKFMNA----------DIQIVLVSATLPPE-ILELTRQFM-R-------D-PVS--I-LVKEAELTLDGIRQY-VVEL-----------QDAW-KTEVVEDIYK-VLSVQQGVIFCNSIGRVKELAEKLKSA-GHTLS-CIHS-EL-----DQAERNKIMGEFRSGQTRILIATNIIARGIDVQNVSLVINYDIPRE---PET------YLHRIGRSGRFGRKGVAINFV------T--D-K-DKQSMQAITDKF---NVTTEN-----L-------PED--LSSLF-------------------------------------------------------------------------------------------------------------------------------------------------------------------------------------------------------------------------------------------------------------------------------------------------------
E_Al_Tetrahymena_thermophila_SB210@XP_001020279@2 -------------------------------------------------------------------------------------------------------------MSE-EQKEVKQEKTTDIETNWFESVD--------------------SFHKLQLKED-------LLRGIYGYGFEKPSPIQQCGIIPIIK-G--KDTIAQAQSGTGKTATFSIATLQVI-----DT-SS--PHTQALILAPTRELAQQT----ITVIMYLG-E-FL----------------------------KVSA-YACTG-------------------G-TDPK-EDRKRLRE-----GV-QVVVGTPGRVLDLIQKK--T--------LVTDHLKLFILDEADEML---------G-RGFKDQINKIFQNLPH----------DIQVALFSATMAPE-ILEITKQFM-R-------D-PAT--I-LVKNDDLTLDGIKQF-YIAL----------DKEEW-KFDTLVELYN-NIEIAQAIIYCNTKKRVDELRDKLIEK-NMTVS-AMHG-EM-----DQQNRDLIMKEFRTGTSRVLITTDLLSRGIDIHQVNLVINYDLPLK---KES------YIHRIGRSGRFGRKGVAINFV------V--P-A-DAKFLKETEKYY---QTQIVE-----M-------PLD--VSQIYE------------------------------------------------------------------------------------------------------------------------------------------------------------------------------------------------------------------------------------------------------------------------------------------------------
V_en_uncultured_Mediterranean_phage@ANS04194@1 ---------------------------------------------------------------------------------------------------------------------------------MSNEFT--------------------SWDDINLKTD-------LLRGIFAYGFEEPSTIQKKSILHFME-R--KDLIAQSQSGTGKTGAFVVGLLQNL-----K--EE--KKTQVLVMAPVRELAKQI----TGVINSLG-K-FM----------------------------DIST-ICLIG-------------------G-RSTE-NDIRKLKE-----TNVQIIVGCPGRIYDMLRRK--H--------LKTKDIHCIIIDEADEML---------S-SGFKEQVYNIFQFMNE----------DTQVCLFSATMPEE-LHELSNRFM-R-------H-PTK--I-LIKHEELTLQGIAQF-FIGL----------DNDEH-KYATLKDLFG-GMSMCQVIIYCNSIRRVDDLYEAMKHD-DFPVE-KIHG-GM-----KEADRQKTYMAFKSGDCRVMISTDLLARGIDIQQVSIIINFDVPKS---VHT------YLHRIGRSGRWGRKGVGINFT------T--R-R-DFMNLTRIKEYY---STEIKE-----L-------PED--YSSYL-------------------------------------------------------------------------------------------------------------------------------------------------------------------------------------------------------------------------------------------------------------------------------------------------------
E_Op_Caenorhabditis_elegans@NP_498514@1 ---------------------------------------------------------------------------------------------------------------------------------------------------------------MELKEE-------LLRGIYGFGFEKPSAIQKSAVAPCTT-G--KDVTIQSQAGSGKTVISLIDILQGI-----DC-ED--AHLQVILLAPQRGMAQRA----HEQLKSLG-R-NL----------------------------NVNA--TCLG-------------------F-DTTA-ENDKIS----------HVLMGTPK---DFLSNI--P--------SDTSRIKMFVLDEADEML---------S-KGFKDQIYEVFRSMPQ----------DVQVVLLSATMPSE-VLDVTNRFM-R-------D-PIR--I-LVKKDELTLEGIRQF-YINV----------QKDEW-KFNCLCDLLK-TSRETQALIFCNTRRRVTQLTEQLMSI-PIKVS-CFHG-NM-----EHNEREDMVKDFNSRNTRVLVTTDLMARGMNIRK-SLIINYDVSGN---MEN------YMLRNGRQGNFGSKGLPISFF------T--E-N-DISDLKKIENHY---STRIEE-----M-------PES--FLEYLDEN----------------------------------------------------------------------------------------------------------------------------------------------------------------------------------------------------------------------------------------------------------------------------------------------------
E_Am_Entamoeba_histolytica_HM_1_IMSS@XP_657280@1 ---------------------------------------------------------------------------------------------------------------------MASDIPTEQIESTVEAIQ--------------------SFDAMGIKDE-------LLRSIYSYGFEKPSAIQQRAIVPLMQ-G--RNLIAQAQSGTGKTAAFSIGVLQQI-----DT-NS--KVCQAILLSPTRELALQT----QEVVKNLS-Q-YL----------------------------DIKT-FACIG-------------------G-TSVR-ETIEALRN-----GV-QVVVGTPGRVLDMLDRQ--A--------IDPNTVKYLILDEADEML---------S-QGFKDQMYTILKSLPS----------TVQVGMFSATMPAD-ALDISKKFM-E-------N-PVK--I-LVKKEELTLEGIKQF-YIDV----------VKDEY-KIDTLIDLYQ-VISVNQSVIFCNSKNRVEWIQRRLQAH-NYPVS-ITHG-DL-----TMEERNNVLNEFRQGATRILITTDMLSRGIDVQQVSLVINFDMPVS---DES------YIHRIGRSARFGRKGVAIDFI------T--T-E-EMDTINRLQKTY---ETKIVP-----L-------PKT--FMDYL-------------------------------------------------------------------------------------------------------------------------------------------------------------------------------------------------------------------------------------------------------------------------------------------------------
B_FC_Nafulsella_turpanensis@WP_017731916@1 -------------------------------------------------------------------------------------------------------------------------------------MA--------------------TFSELGIADT-------FIKALKENNIFSPTEIQVQAIPFLLENG--TDLIAQAQTGTGKTAAFGLPLLQKV-----DP-DI--PQVQALILTPTRELGQQI----AKQLFRFT-K-FGP---------------------------KIFT-EAVYG-------------------G-APIE-NQVRALAR-----PT-HIVVATPGRLLDLLERK--A--------IDLKQVKTVVLDEADEML---------S-MGFKKELDQILERTAG----------QRYTWLFSATMPPE-IRNIINNYMSR-------D-AYR--I-QLSKNQVVNQNIEHF-YVLS----------EEKD--KTEALLGFLK-KQEEERGVIFCKTKAAAQTLAKQLLAK-NIPAG-AIQG-DL-----LQKERDKVMRAFKNHTIRILVATDLAARGIDIANLSFVVHYQLPEQ---IDY------YTHRSGRTARAGRKGTSLSII---------NPK-ELKNLQNIEKSL---GIKIKE-------------THM--------------------------------------------------------------------------------------------------------------------------------------------------------------------------------------------------------------------------------------------------------------------------------------------------------------
E_Al_Paramecium_tetraurelia_strain_d4_2@XP_001436418@1 ----------------------------------------------------------------------------------------------------------------------MDQATQDIQENWNEQVE--------------------TFEELTLSKD-------LLRGIFSYGFERPSAIQQKAIKPIIL-G--KDVLAQAQSGTGKTGTFTIGALQRI-----DP-NQ--RKTQVIILAPVRELAKQI----YDVVKGIG-Q-YL----------------------------NIEA-FCCIG-------------------G-TSTQ-ETREKCKQ-----GV-HIIIATPGRLIDMMKNK--Y--------LDATFMRLLVVDEADQML---------D-QGFSDNFAEILKMVPG----------DIQIALFSATFPQE-IIELSKQFL-R-------EGTAK--I-LVKKEQLTLEGIRQF-YIAI----------QQEDQ-KFRVLVELYK-NLTVSQSILFCNSKKTVDDLHDKLTAE-GFTVS-KIHS-QM-----EQKEREQVMQEFKKGAARILVSTDLMGRGIDVQQLSLVINYEFPRL---KEQ------YIHRVGRAGRYGRKGVAINMV------A--Q-Q-EANLLLEVEKYY---NTKIDE-----M-------PKD--LAEVEKELS---------------------------------------------------------------------------------------------------------------------------------------------------------------------------------------------------------------------------------------------------------------------------------------------------
N_Ph_Chrysochromulina_ericina_virus@YP_009173589@1 ---------------------------------------------------------------------------------------------------------------M-SQNNSDNNNYHEENEDNINSIN--------------------SWDDLDIKPQ-------LLRGIYAYGFEKPSPIQRKSICPILE-G--KDIIAQAQSGTGKTACFTISSLEVI-----DV-DI--NLPQVVIMSPTRELSCQI----KKVLDSIGIN-IK----------------------------KMRS-QLLVG-------------------G-TSTE-ADIKLIKD-----NTPHIIVGCPGRIHDMMRRK--H--------IVTDKIKLVVLDEADEML---------S-SGFKEQIYSVFQYLSN----------NIQIALFSATMPSS-LHYLTEKFM-R-------N-PIK--I-IVKAERLTLEGIKQY-YVNL----------EDDNM-KYETLKDLFS-SFSVAQCIIYCNSVRRVSDLYDAMFQD-GYPVC-QIHS-NL-----DKQERQKNYEDFRVGNMRVLISSNVTARGIDIQQVSTVINFDIPKC---INT------YLHRIGRSGRWGRKGVSINFV------T--R-R-DIRHLKDIESFY---NTQISE-----L-------PSD--YKGN--------------------------------------------------------------------------------------------------------------------------------------------------------------------------------------------------------------------------------------------------------------------------------------------------------
E_Cr_Hemiselmis_andersenii@XP_001712331@1 -----------------------------------------------------------------------------------------------------------------MEKEGSEKLNENDDEFFPEKIG--------------------EFSDMGLKKE-------ILQGIFKYGFEKPSLIQQKGILPIIH-K--KDLIAQAQSGTGKTATFVIGTLQNV-----QY-DV--FQVQCMVVCPSRELANQI----KIVYESIG-K-FT----------------------------KIRT-QECIG-------------------G-TKIK-DDRQLLFS-----KKPHIIIGTPGRLFDILSIE--K--------LLSQKLEYLVIDEADEMF---------S-RGFKVQIFRIFKYLPK----------ECKIGLFSATLPKE-ILQVIELFI-S-------D-PVR--I-LVKKEELTLEGIKQF-YIPI----------EKEEW-KLEALFDIYR-SIKAEQSIIYVNARKKVEWLANKMKLN-DFSIA-FIHG-EM-----EQSERSETMKNFRFGKFRVLITTDLLSRGIDIEKVNFVINYDLPQY---KES------YIHRIGRSGRFGKKGVAINFL------S--R-V-DVDNLREIEAYY---STVIAL-----I-------PED--FTDFDFTVNT--------------------------------------------------------------------------------------------------------------------------------------------------------------------------------------------------------------------------------------------------------------------------------------------------
E_St_Thalassiosira_pseudonana_CCMP1335@XP_002288305@1 -----------------------------------------------------------------------------------------------------------------------------------------------------------------------------------MGFERPSAIQEEALPRILA-SPPRNVIGQAQSGSGKTAAFVLGMLYRI-----QIDTP--ATCQALCVTPTRELAVQI---FQNAVTPMA-A-HMT---------------------------GLKV-RLALS-------------------G-ENI--ERGSKLDA--------HMVIGTPGKVVDWLKRR--I--------IDVKRIKVFVLDEADNMV---------SESGHRANSLLIKKQMPK----------GCQSLLFSATFPPE-VIGFAEKMV-Y-------N-PDKILI-ESGPEFLVLDVIKQL-WIDC----------QNYDGGKLQFLEDIYS-LLVIGQSIIFVGTKRDADSVHRTLTDS-GYTCS-LLHS-SV-----DNDERDRTMEAFRKNESNVLITTNVLARGVDVDNVCLVVNYDVPVD---KDGQPDFETYLHRIGRTGRFGRKGTAINLI------G--DQR-SIEVLASIEAHF---SSDGKE-----MISNAPADPEA--LADIIQI-----------------------------------------------------------------------------------------------------------------------------------------------------------------------------------------------------------------------------------------------------------------------------------------------------
E_Pa_Trichomonas_vaginalis_G3@XP_001304373@1 ---------------------------------------------------------------------------------------------------------MSGRRPR-GARPGRHIDTSKFEPNWDERIL--------------------DFDQMDLDEN-------LLRGIYAYGFKQPSDIQALAIKPICQ-K--RNVLAQAQSGTGKTGAFSIGVLNRI-----DT-SL--VETQALLLAPTRELVDQI----YIFIKQIS-E-KMP---------------------------NITI-EVFKG-------------------G-LSVT-EDQRKAQE-----KP-MVAICTPGRALDLISKG--Y--------LQIGQLQMFVLDEADEML---------S-EGFKETVDEICKYLDP----------EIQTCLFSATIPWSTISKIPNLFD---------N-PVK--I-LVKAEKLTLEGIKQF-YVNV----------GETSN-KLSVLLDIYG-ALNITKAVIFANSKATVDFLKSELEAN-KFTVS-AIHS-NL-----TQVERDTIMKNFRINVSRVLISTDLLARGIDVQQITLVINFELPTT---REK------YLHRIGRSGRYGRKGVAINIC------D--E-G-EMRKLRDLEHFY---STQIAE-----L-------PAD--INDVVNDANQSV------------------------------------------------------------------------------------------------------------------------------------------------------------------------------------------------------------------------------------------------------------------------------------------------
E_Op_Pichia_kudriavzevii@KGK36639@1 --------------------------------------------------------------------------------------------------------------MS-TEEKPLASPEGTIETNYDEVAT--------------------TFDQMNLKPE-------IIRGIFGLGFEAPSAIQQRAILPIVS-G--RDVLAQAQSGTGKTATFSISALQRI-----DE-TV--KKTQALIMAPTRELALQI----QRVVVSIA-L-HM----------------------------DVTV-HACIG-------------------G-KPMG-EDIEALNA-----GA-QIVVGTPGRVFDMIDRG--Y--------FKTRDVKMFIMDEADEML---------S-QGFKEQIHKVFQYLPE----------TTQVVLLSATMPKD-VLDVTTKFM-R-------D-PVR--I-LVKKDELTLEGIKQF-YVNV----------EEDQY-KLMCLIDLYD-SISVTQAVIFCNTRRRVEELTEALTKQ-NFTVS-SIHS-DM-----SQQDRDKIMAEFRTGSSRILICTDLLARGIDVQQVSLVINYDLPDN---NEN------YIHRIGRSGRFGRKGVAINLL------A--D-N-DITRMREIEMFY---NTQIQE-----L-------PAD--IGHLFNND----------------------------------------------------------------------------------------------------------------------------------------------------------------------------------------------------------------------------------------------------------------------------------------------------
E_St_Blastocystis_sp_subtype_4@XP_014529783@1 ------------------------------------------------------------------------------------------------MAETSRLISNWILTYQ-SIDAPTVDNNIDIESNWDKEVE--------------------NFDDLNLNTD-------LLRGIYAYGFEKPSVIQQKAILPVLE-G--HDTIAQAQSGTGKTATFCISALQLL-----DL-NN--KDCQVLIMAPTRELALQI----FSVLENLS-K-CM----------------------------KVAM-HCCVG-------------------G-TAVQ-EDTEKLKN-----GV-QVVVGTPGRVNDLVQRG--H--------LDLRHCKLFCLDEADEML---------S-RGFKEQIYNAFRALNE----------DVQVALFSATMPVD-ILEISKKFM-R-------D-PVR--I-LVKKDELTLEGIKQF-YVPL----------EKESW-KFDTLCDLYE-SFAIAQAIIYCNTRRKVDWLTLAMKER-DFTVS-SIHG-DM-----EQGTRNSILKEFRSGATRVLITTDLLARGIDVQQVSLVINYDFPTD---REN------YIHRIGRSGRYGRKGTAINFI------L--D-A-DKDMMEDIEQFY---HTTIEE-----L-------PNN--ISSLL-------------------------------------------------------------------------------------------------------------------------------------------------------------------------------------------------------------------------------------------------------------------------------------------------------
E_Op_Xenopus_tropicalis@NP_001107349@1 --------------------------------------------------------------------------------------------MAAVAVTAVAGVTSGSSRKR-LLREEDMTKVEFETSEEVDVTP--------------------TFDTMGLRED-------LLRGIYAYGFEKPSAIQQRAIKQIIK-G--RDVIAQSQSGTGKTATFCVSVLQCL-----DI-QV--RETQALILAPTRELAGQI----QKVLLALG-D-YM----------------------------NVQC-HACIG-------------------G-TNVG-EDIRKLDY-----GQ-HVVAGTPGRVFDMIRRR--S--------LRTRAIKMLVLDEADEML---------N-KGFKEQIYDVYRYLPP----------ATQVCLISATLPHE-ILEMTNKFM-T-------D-PIR--I-LVKRDELTLEGIKQF-FVAV----------EREEW-KFDTLCDLYD-TLTITQAVIFCNTKRKVDWLTEKMREA-NFTVS-SMHG-DM-----PQKERESIMKEFRSGASRVLISTDVWARGLDVPQVSLIINYDLPNN---REL------YIHRIGRSGRYGRKGVAINFV------K--N-D-DIRILRDIEQYY---STQIDE-----M-------PMN--VADLI-------------------------------------------------------------------------------------------------------------------------------------------------------------------------------------------------------------------------------------------------------------------------------------------------------
E_Rp_Cyanidioschyzon_merolae_strain_10D@XP_005536459@1 -------------------------------------------------------------------------------------------MAEANGTSSVAVSRDTGYSND-AEHVENVESAGEIDSNVTEVYE--------------------SFDDMGLRDE-------LLRGIYAYGFEKPSAIQQRGIVPMVK-G--RDMLAQSQSGTGKTGCFVIGMLQNV-----DT-SV--RKVQGLILAPTRELAQQI----QKVALALG-D-YM----------------------------GVKV-HACIG-------------------G-TRVV-DDLRTLEQ-----DTPHVIVGTPGRVYDMIQRR--A--------LDTTTIKCFVMDEADEML---------S-RGFKEQIYMVFQYMPA----------NCQVALFSATIPAE-IVEMAEKFL-R-------D-PAR--I-LVRKDELTLQGIRQF-YIMV----------EKEEW-KLETLIDLYE-TISASQTVIFVNSRRKAEWLSERMRER-DFTVS-VIHA-DM-----SQEERNLIMREFRSGSSRVLITTDLLARGIDVQQVSLVINYDLPSN---REN------YIHRVGRSGRFGRKGVAINFL------A--N-E-DVRTLREIEAYY---NCEIQE-----M-------PVD--ISDML-------------------------------------------------------------------------------------------------------------------------------------------------------------------------------------------------------------------------------------------------------------------------------------------------------
E_Al_Babesia_microti_strain_RI@XP_012647605@1 --------------------------------------------------------------------------------------------MIVSNVIFSKFKMAENGAIP-SDNAVDDNSNDCMESNYDEVVD--------------------SFDAMKLNEN-------LLRGIYSYGFEKPSAIQQRGIKPILE-N--YDTIGQAQSGTGKTATFTIAALQII-----DY-NI--RSCQVLILAPTRELAQQI----QKVVLALG-D-YL----------------------------NVQC-HACVG-------------------G-TVVR-EDASKLKA-----GV-HMVVGTPGRVFDMIEKR--I--------LKTDKMKLFILDEADEML---------S-RGFKSQIYDIFRRIPG----------EVQVALFSATMPQD-ILELTKKFM-R-------S-PKR--I-LVKKDELTLEGIKQY-YVSI----------EKEEW-KFETLCDIYE-TVTITQAIIYCNTRRKVDMLTSKMQEK-DFTVS-SMHG-DM-----DQKERDLIMREFRSGSTRVLITTDLLARGIDVQQVSLVINYDLPIS---PEN------YIHRIGRSGRFGRKGVAINFV------T--L-A-DANVMKEIEAYY---NTQIEE-----M-------PMD--VSAIVI------------------------------------------------------------------------------------------------------------------------------------------------------------------------------------------------------------------------------------------------------------------------------------------------------
E_Pa_Trichomonas_vaginalis_G3@XP_001317695@1 -------------------------------------------------------------------------------------------------------------------MSEVHEDRQFQSNVPLEVYP--------------------TWESMKLKPE-------LIEAIKKNGWEKPSPIQQRAIYIISQ-G--KNIMFQSQNGSGKTATFSIGTLARL-----RL-TS--KTTELIIVSPTRELAIQT----ENTLKSLG----------------------------------ANT-RACVG-------------------G-NSLG-ADVKALQK-----GI-HCVSGTPGRILQLLKEH--N--------IQAEKVQSVVLDEADEML---------T--SFKSTIMDILQKLPH-----------AQKVIVTATVSAD-VVELATAHL-R-------N-SVE--I-RVPRDELTLTGIDQY-VVRV----------ENEEW-KFDTLIDIYQ-SIAIEKAVIFVNSVEKGNWLKGKMVDS-GFTVA-LVHG-QM-----TMDDRAKITEEFRSGEARVLIATDVFSRGIDVRNVTLVINFDFALT---CDV------YLHRIGRSGRFGRKGLAITLC------A--GES-DEMKLRKLEKYF---STKIGP-----L-------PSD--LDALFF------------------------------------------------------------------------------------------------------------------------------------------------------------------------------------------------------------------------------------------------------------------------------------------------------
B_Te_Pseudoflavonifractor_capillosus@WP_006571844@1 ---------------------------------------------------------------------------------------------------------------------------MEINGEQVNEVV--------------------NYADLGLSAE-------VMKAIDKKGYVRATPVQAGAIPYFME-W--KDVIAKAPTGTGKTFAFGIPMVEHI-----DP-ES--DAVQALVLAPTRELALQI----QDELRDLC-E-FKE---------------------------GVRS-VCLYG-------------------G-APIE-KQITTLKK-----HP-QIVVATPGRLMDHMKRR--T--------VKLDKVETVVLDEADRML---------D-MGFIHDVTRILDQIKS----------RKNLGLFSATISRE-VMDISWVYQ-R-------D-PVE--I-VVRPDEENKPDIQQY-RIDL----------EGRGD-KLETMVALLT-HGGYERAIAFCNTKNMTDRLSGLLQMR-GITAQ-AIHG-DI-----QQRIREKTLQAFREGKMRVLVATDVAARGLDIDDVDVVFNYDVPDE---IEY------YIHRIGRTGRAKRHGVAYSLV------V--GIT-EQMKMEQIAKNT---KADITV-----LKYDKDGCLLPADGSPVQDPRK---------------------------------------------------------------------------------------------------------------------------------------------------------------------------------------------------------------------------------------------------------------------------------------------------
E_Am_Acanthamoeba_castellanii_str_Neff@XP_004344091@1 -----------------------------------------------------------------------------------------------MDQAKLSEQFDKAAEGG-ERSGAGYTATYETVESDVEPIG--------------------DFDSMGLRDE-------LLRGIYAYGFEKPSAIQQRAIVPLSQ-G--KDIIAQAQSGTGKTATFGIGILQQI-----DL-AG--KDAQALIVVPTRELAQQV----HRVIQALG-A-HM----------------------------NIKA-HILTG-------------------G-TRVD-DDRRILRD-----GV-HVVVGTPGRIFDMITRG--E--------LIAERIRTFVLDEADEML---------S-KGFEEIIRDIFKTLPH----------SVQVGIFSATLPPE-CLDITKRFM-N-------N-PVN--I-LVKQEELTLQGINQF-YVNC----------EREQW-KYETLCDLYN-DINITQAVIFCNARRKVDWLTERMTRD-NFTVS-ATHG-SV-----DPSERKKIMEEFRTGSSRVLITTDLLARGIDVQQVSVVINYDLPRS---KEN------YLHRIGRSGRFGRKGLALNFV------T--Q-D-DLKDLRDLERYY---DTVIEP-----M-------PVD--VASYL-------------------------------------------------------------------------------------------------------------------------------------------------------------------------------------------------------------------------------------------------------------------------------------------------------
B_Pr_Thiomicrospira_arctica@WP_019557943@1 --------------------------------------------------------------------------------------------------------------------------------------M--------------------TFEEFDLDEV-------LLSAIRKQSYNKPTPIQVAAIPLMLD-R--KDVLAGAATGTGKTAAFVLPALQYLLD---EP-KHSSRHPRILILSPTRELAFQI----HKVVKNLG-S-YG----------------------------NFPS-VIITG-------------------G-FKLN-VQIDVLTR-----AC-DILIATPGRLAKLIEED--A--------VTLSYVEMVIIDEADRML---------D-MGQGPVVRALLDAIPG----------DFQAGLFSATLSGKGIEQFAEDIL-D-------E-PEV--V-QVDAPNTKSEQIQQVVYLAN----------DKAH--KDALLKNILK-DASCQSAIVFCNKKEKAIEVTEWLQSQ-NISAQ-VLHG-DF-----TQATRLDKMNKFKANKIKVLVATDVAARGLDMLKITHVINYDMPFR---GDM------YIHRIGRTGRAQQVGIAINLV------E--R-H-DLKHLERIEYHL---EQKLPI-----EKISGLEPTF------------------------------------------------------------------------------------------------------------------------------------------------------------------------TIKEMEKKAAKKKRPKKAPAKKPKKAKR-----------------------------------------------------------------------------------------------------------
B_Te_Dialister_invisus@WP_007069586@1 -------------------------------------------------------------------------------------------------------------------------------------MN--------------------AFIKLGVIEP-------LAQALYQQGIRFPTVIQQASIPAIFK-G--KDIIGRSETGTGKTLAYLLPLVQRV-----DV-KK--GGTQVLIMTPTRELAKQI----FDVLRPFA-I-LM----------------------------EADV-ADIIG-------------------G-RTIE-NQIQKLKR-----EP-HIIIGTPGRLLDHIRRR--S--------LDLSGVKTVVLDEADQML---------A-AGFREDIDALVDETPK----------KRQVLLFSATMPPE-AKKLAHKYM-K---------SAV--V-ADVAEKAVASTVEQRVYETV----------KTH---KFSLLVRHLK-EINPYMAVVFCNTREGAHELAGRLQEETDLVVD-EIHG-NM-----SQGQRNQVIREFEKARTQVLVASDIAARGLDVEGITHVFNYDIPRN---LEY------YIHRIGRTGRAGTQGVSITYA------T--P-E-DILLLRKLEKAI---KEIITK-----Y-------DEKGNIRRIK-----------------------------------------------------------------------------------------------------------------------------------------GPSAKKKVILPGMYKPTKKKEHKVLGHKGSDMRKKKKKGEAKGSRRGE--------------------------------------------------------------------------------------------------------------
E_Op_Trichinella_spiralis@KRY38593@1 ----------------------------------------------------------------------------------LSNMSSNERDMYQSMHVGSETNNNEQREDG-RHAAENLASQHNLETNYTEMVN--------------------SFEKMGLREE-------LLRGVFAYGFEKPSVIQQLAIVPCCQ-R--RDVIAQAQSGTGKTATFAIGLLQQI-----NT-DF--NDCQALVMAPTRELAQQI----QKVILALG-D-HM----------------------------GVKV-LTCIG-------------------G-TSVA-TNREKLGQ-----GC-HVAVGTPGRVLDMIRGH--H--------LQTKGIKTFVLDEADEML---------S-RGFKQQIHEVFEFMPA----------DVQVVLLSATMPDE-VLQVTTKFM-N-------N-PVR--I-LVRKEELTLDGIRQF-YIEV----------GREEW-KLDTLCDIYT-TLSISKAVIFCNSRQKVEKLARELTDR-KFTVT-CMHG-DM-----TQQDRDVIMQQFRTGSSRVLISTDLLARGIDIQQVSIVINYDIPHN---REN------YIHRIGRSGRFGRVGVAINFV------T--E-N-DKRMMKDIEEFY---HTNIRQ-----M-------PAD--IEKFLK------------------------------------------------------------------------------------------------------------------------------------------------------------------------------------------------------------------------------------------------------------------------------------------------------
E_Op_Encephalitozoon_cuniculi_GB_M1@XP_955671@1 ------------------------------------------------------------------------------------------------MKQVTEQAEDFVDTRS-SGTEIREFEDLRSDSSQIRMFD--------------------TWEDYGLKED-------LLKGIYSIGFETPSFIQKAAIQPIID-G--RDIRAQAQSGTGKTGAFAVAALQIC-----DM-SQ--DVTQILVLASTREIAAQN----AARFEDLG-C-FM----------------------------GARV-ALLSG-------------------G-SPIA-ADKVALEK-----KP-HIVVGTPGRVEHMININ--E--------LSMDNIKLFVIDEADEML---------K-AGFQEQVKSIFRRITNKD--------EVQIAMFSATYDEE-ELRVSEEIL-I-------N-PVI--I-DLRYNDQTLKGIRQY-FIDLRKEPPFRKGREDYLLPKLVTLYDIFR-KQRLGQSIVFINSKEDARIVYDWLIRH-EWECE-LISA-EL-----TQAERERTLNRFRGGTGRCLISSGLLSRGIDIQNLSVVFCLDVPSFER-KST------YIHRIGRSGRYGRKGIAINIV------Y--E-H-ELKNLKAIERFY---NTTIKE-----L-------PADFSFQ----------------------------------------------------------------------------------------------------------------------------------------------------------------------------------------------------------------------------------------------------------------------------------------------------------
B_Te_Succinispira_mobilis@WP_019880526@1 ------------------------------------------------------------------------------------------------------------------------------------MQK--------------------TFTDLKVDTR-------IVEILQTQGIKQATPVQEKVIPVLFT-G--RDVLVQAQTGTGKTLAFVIPALKKI-----DT-SK--PYLQVLILTPTRELSLQI----YQEIKKLV-I-GT----------------------------EIRV-ANVCG-------------------G-RDKN-SQETKLKN-----VV-HIIVGTPGRIQDHLRSK--N--------TNLGAIKFFVLDEVDEML---------Q-RGFLEDINLVVDNLPK----------ERQNMMCSATLPDI-VKQLAKKIM-L-------N-PYV--V-SLSEENPTVENIRQI-AIKV----------AGEN--KKGLLLNLIE-RLNPYLLMIFCISKEVVKEIEGFLAAK-GLEVE-AIHG-EL-----SQSKRNQVMKKFQEAKIQILVASELVARGMDIQGVTHVINYDIPHN---TNM------YIHRIGRTGRASADGVAVTLY---------THD-DVKWLTAIEKAL---GYKIEK-----QNHAGETMSSRKKNDRQV---------------------------------------------------------------------------------------------------------------------------------------------------------KRGKSSVRENKRGKKNVLAKNSSSSRKQNKSN--------------------------------------------------------------------------------------------------------------
B_Te_Lactobacillus_amylolyticus@WP_006352128@1 ---------------------------------------------------------------------------------------------------------------------------------MKNMNN--------------------TFTDSRIKPE-------LQAGLEKIHFTKPTKVQERVIPTMLS-R--QNVIVQSATGSGKTHAYLVPVFNDI-----DL-SS--DYVQAIITAPSRELADQL----YQVAKSLR-KASGL---------------------------NISI-MHLAG-------------------G-TDRE-RQLEKIEN-----KKPQLVIATPGRLLDFVQKK--I--------FAVDAVKDFIIDEADMTL---------D-MGFLNDIDQVAAKLPK----------DVLFAAFSATIPVK-LANFLRKYM-A-------H-PDE--I-IIDNPAIIAPTIKND-LLDV----------GSKD--KKNVLYQLLT-MGQPYLALVFANTKQKVDELTKFLQDQ-GLKVA-KIHG-GI-----TERERKRTLRQVEQGQFQYVVASDLAARGLDIDGVSLVINYEVPRN---LEF------VIHRIGRTGRNGLPGHAVTLI------R--E-E-EMNRIEELEK-M---GVHFDF-----VEIKKGELVPRKHYRRRDNR------------------------------------------------------------------------------EAKNRKLDTKLVGYVKK--------------------------------EKRKRKPGYKKKIKRAIQEDNRQKRKLEQRHEVRKAKRQRRRRREQGR----------------------------------------------------------------------------------------------------------------------
B_Te_Spiroplasma_melliferum@WP_004028226@1 --------------------------------------------------------------------------------------------------------------------------------------M--------------------NFNTLNLYPA-------LQRMIAKMGYTNLTEIQEKAIPVALN-N--QDIIGKSHTGTGKTVAFILPILQNL-----NT-HL--KQPQAIILCPTHELASQI----IEQVRKFA-T-YLE---------------------------GVNA-TLICG-------------------G-SHIQ-RQIYALRK------S-NIIVGTPGRIADHINRK--T--------LRLDKIKTIVLDEADEML---------K-MGFKTDLDKVFQNAPN----------KYQTLLFSATMPKQ-VLEIANNYQ-T-------N-PVE--I-VVTKNVIEQNNISQH-YVNA----------ISYH--KEDVLIALYK-HLQPKRSIIFSNTKVFTNKIAEMLTNN-GIPCC-IING-DK-----SRYERGQAMRLFRDGKVRVMVATDVAARGIDIDNIDYVINYDIPTE---RES------YIHRIGRTARAGATGVAISIV------S--NRN-DLREIQHLGAYQ---KKKIEL-----LDITTYDLKQKPQERKSFSTNHKK---------------------------------------------------------------------------------------------------------------------------SAFNQKNNSFKYEDSYLDNKKNQNTKKKFNTQGNKKWKQKKQKFDKSNFTFNRI----------------------------------------------------------------------------------------------------------------
Bs_4a MFLQNKAYAAIKYRTSVSETQLPETQPNHTSAPRRVRERSAHSKILPSLPRRRSRKETHCIITFLVSCCLFKRSPRQ----LSDSTSQPPLSQLRITHTTTTNTQHPRPFDFTLRMTTPTDCVSKTATASLTIINNNAAEAPQQQHEEA--RRYASFDDMPLHAN-------ILRGIYSAGFERPSPIQQRAIGAVIAGG---DVIAQAHSGTGKTAAFSIGVLQRLDLRRREP--------QALIVLPTRELAEQTYDNFSLFGSYVQPR--------------------------CGTEEEVRLSALFVGQ------------------------SRRADDMQALRDGVLV---AIGTPGRVTDLIARG----------ALRVDHLTVVVLDEADEML----------SASFANQVYDIFRYLPRQI----------QVCLFSATMPEEVLHLCSK---LMRSPTRI----------LVPLENQTLEGIKQF-YVAL------------DDSQKLHALLDLYES-VSIAQSVVFCNTRRRVEWVASRLSAEH-HTV-ASLHGS------MDAAERNAVMRAFKRGESRVLVTTDLVARGIDVQHVNYVINFDIPLNKEC---------YLHRIGRSGRYGRRGVAINLV--------SPHESGL--LHDIEEHYSTAIDEL----------------------------------P--TDFARFLD--------------------------------------------------GT-------------------------------------------------------------------------------------------------------------------------------------------------------------------------------------------------------------------------------
B_Pr_gamma_proteobacterium_NOR5_3@WP_009022715@1 -----------------------------------------------------------------------------------------------------------------------------------MSNT--------------------DFSALPLSPA-------QFEALTALGYEHMTPVQAQSLPLVLK-G--RDVIARARTGSGKTAAFGIGLLQTI-----NP-RF--FGVQALVLCPTRELAEQV----SGELRRLA-S-RMA---------------------------NIKL-VTLCG-------------------G-KPFG-PQVGSLEH-----GA-HIVVGTPGRILDHLQRK--T--------LSLDGLKVLVLDEADRML---------D-MGFADSMESIISETPK----------SRQTLLFSATYPEN-IRKMSASIQ-R-------S-PTM--V-TVDEDVGHADEVIEQLFFEV----------QKHE--RNTTLLALFE-HYRPANAVVFCNTKKQCDEVAKILQEY-DIEAR-AIHG-DL-----EQRERDQVLVQFSNNSCPVLVATDVAARGLDIKALAMVINYELPRD---PDV------YVHRIGRTGRAGETGLAMSIV---------IPS-ETQRIRKIEEFQ---KQPCAC-----DTLPSLDRDPNYFLKAPMVTIQ----------------------------------------------------------------------------------------------------------------------------LDAGRKQKLRPGDILGALTGDAGLVGTQIGKISIFDQWSFVALERDALRQAMNYLANGKIKGRSIRVRKVR------------------------------------------------------------------------------------------------
E_Fo_Giardia_lamblia_ATCC_50803@XP_001707125@1 ------------------------------------------------------------------------------------------------------------------MAFTSARDTRITTDDVKGSGV--------------------LFSSLGLKQE-------LLMGLTQEGFQQLTPVQELAIPHILA-R--RDVVARAKNGTGKTGSFLIPILQMV-----NP-AK--DHIQALVLLHTRELAMQT----AKVAKTLS-K-NMPD-------------------------VTGRI-MCAIG-------------------G-VSIA-EDRERARE-----KP-LVVLATPGRLQQLIDEE--I--------LNFRDCSIVVLDEADMLL---------S-QNFIRSIENCLAACSNK---------RRQTLFFSATFSNS-LKEFCDKHL-R-------D-PEY--V-NAMQDSLLLRGVTQY-VCML----------KEDRY-KLKLLSLLMK-HLKINQCIVFVNSVQRCEALYRSICDEFRVPCL-YTHS-RM-----SPEERSRIYDNFIHGQARLLIATELFTRGIDIRMVNVVVNFDTPLS---ADA------YLHRIGRSGRYGHLGIAITMV------A--GDN-EKRRFLTIDSYI---QGQANS-----MIHILPKDPSEIPLDLYDASVVDSDIIPHLSDAIRPRNS----------------------------------------------------------------------------------------------------------------------------------------------------------------------------------------------------------------------------------------------------------------------------------
G2SSCNRE_1_230 ----------------------------------------------------------MENILTKDGKNLWETWETCEYSEKFTSSYFDEDQDSNKESNKESNKESNKESNK-ELDKELDKELENKQDEDVKLID--------------------EFENMNLSND-------LLHGIISYGFEKPSFVQAYAIQLFNL-N--RDLVIQSQSGTGKTGTFIIGSLNKI-----DV-NV--NGCQVLIILPTRELARQV----MLVCQDLA-C-YM----------------------------KVKV-LLCVK-------------------EDRHVNYNEIKNIIN-----RNPCVIIGTPGKIHHYMEKK--I--------IRSDNMKCLIMDEADELL---------K-DIFLDNIQYIVRSSGK-----------INICLFSATMPEQ-FLNMTKQFM-L-------N-PII--K-TLKPEEVTLDGIKQY-YIVI----------GNYNE-KLLILKELYN-KISINQAIIYVNSKKKANELKAALIND-GFTIS-VIHG-GL-----STEDRNNIMSEFKTGKTRILISTDLLSRGIDIQQISLVINYELPDISQ-MSS------YIHRIGRSGRFGRKGTAINIV------H--V-K-ETYKINTIQNMY---HTIINE-----L-------PMN--FTI---------------------------------------------------------------------------------------------------------------------------------------------------------------------------------------------------------------------------------------------------------------------------------------------------------
B_Pr_Erwinia_tasmaniensis_Et1/99@YP_001906924@1 -----------------------------------------------------------------------------------------------------------------------------------MTVT--------------------TFSELELDES-------LLQSLQEKGFTRPTAIQAEAIPPALE-G--RDVLGSAPTGTGKTAAYLLPALQHLLDFPRK--KS--GPPRILILTPTRELAMQV----ADQARELA-K-HT----------------------------HLDI-ATITG-------------------G-VAFM-NHAEVFSE-----NQ-DVVVATTGRLLQYIKEE--N--------FDCRAVETLILDEADRML---------D-MGFAQDIETISAETRW----------RKQTLLFSATLEGEAIKDFAERIL-N-------E-PVE--I-EADPARRERKKIQQW-YYRA----------DDIKH-KTALLLHLLK-QPEVTRAVVFVRKRERVHEVCGWLREA-GINTS-YLEG-EL-----VQAKRNEAIKRVVDGRVNVLVATDIAARGIDIDDVSHVFNFDMPVT---SDT------YLHRIGRTGRAGKKGIAISLV------E--A-H-DNLLLGKIIRYV---KEPIKA-----RVIDELRPTTRPPSEKLK----------------------------------------------------------------------------------------------------------------------------------------GKPSKKVLAKRVETKNKQKAEEKPRVKERHRDSKNIGKRRKPSSSKPDAAE------------------------------------------------------------------------------------------------------------
B_Te_Saccharibacillus_kuerlensis@WP_018976725@1 ---------------------------------------------------------------------------------------------------------------------------------MTKEIE--------------------QFAQLGIGEA-------LTAALLEYGISTPSPIQAEAIPYILE-G--RDVLAQSQTGTGKTLAYLLPLLQRI-----DP-DK--KESQVLVIAPTQELAMQI----VREGEKYG-A-SL----------------------------GIGT-IGLIG-------------------G-ASAA-RQVEKLRQ-----RP-HLVVGTPGRLRELLSTR--K--------LKLHEVRTIVLDEADQIF---------Q-MGGADDVRSLLKGALR----------DRQLIFLSATLGPD-VRALADREM-K-------D-PVD--V-GIEPEQKLVKLTQHL-YFEC----------QQRD--RIDTLRRIVR-HYNPERAIVFVNQADTIAEVEAKLNHL-GLEAR-TLYG-DS-----DKVTRATVLSQFRAGKFRLLVATDVAARGLDIPGLELVVHLDPASD---SEH------YVHRAGRTGRMGRKGLSISIV------T--D-R-QAFIMRKFSREL---GTEIEE-----RAMYEGAVLDPAEAEERRSGG-----------------------------------------------------------------------------SRRTPKGPSAGRGTGTK-----------------------------APAKPGRSAASASGSEAGIQAGGNAAGRSGAAGGTSSDAAASALRPKSAAKPAGRGPKGSKKQPNKDKGAPKWLKEKRTPQDPS-------------------------------------------------------------------------------------
E_Op_Schistosoma_mansoni@XP_002574553@1 -------------------------------------------------------------------------------------------------------------MNG-FLEMDALSESDFNLSESLKSYP--------------------TFASMGLKDN-------LLKGIYAYGFEKPSLIQQKTIKQIIL-G--RDLIAQAQSGTGKTATFSIGTLQNI-----LP-EI--CQIQVLVLAPTRELAVQI----HHVMSSLS-D-YL----------------------------SIRC-VACCG-------------------GRNNTM-QMARELDK-----GV-HVVVGTPGRVLELLRQG--N--------IRLNKLRSLVLDEADEML---------N-RGLHDQLEEIYRRLPSHTNLNNKKSVNCQIVIISATMLKE-HLELFQNLT-S-------N-PVC--V-LVPRDELSLSDLQQF-YIDV----------GSEEW-KFEALNDLFS-SVCVSQTVVFVNTRRKVEWLASQLKRE-GFTVA-AAHG-DL-----DQSQRESVMKQFRSGECRILISSDMWARGIDVQTVGLVVNFDLPMN---TSE------YLHRIGRSGRFGRTGLAVSFI------A--NAE-ERKQLLEICNYY---QIAIP--------------PAPARLDKMLVTNNSVHSSPK--------------------------------------------------------------------------------------------------------------------------------------IANSPCKSDTNNGQPVQHHQLAKHLKRKKKQRKRKKNLNTAK------------------------------------------------------------------------------------------------------------
G1ARTXMU_2_120 -----MLKNKFSNNNDHNNNGHNNGYGSHNGHNGNHNNNGNYNNGR-TNNYNDGKNSSGYNGRNNHNNDQNNDHNNGSNYGRNNGYNNGYNNGYKNNYNKHNNRRQNDGYNS-NYKKKDEAPEPEVIMESTEGLE---------------LKMLESFEDLNIKEN-------LLRGIYGYGFETPSRIQSYAVPYMLK-G--NDIIAQSQSGTGKTGAFTIGTLNII-----DE-TK--KYPQAIIMCNTHELAVQI----HSVIQDIG-K-YL----------------------------QVGV-GLLIG-------------------G-VPIA-KNIEDCQS------C-QVLVGTPGRIRDLMERG--R--------IAINVLKLLVIDEADELL---------K-EEFLEQSKYIITQLSN----------ETQICIFSATMPNE-TLQITKHFM-T-------D-PIK--I-LVKREKLSLDLISQY-YVDV----------MSEDY-KFETLEDLYG-KLSINQCIIYVNSIKKADSLKEQLVEH-MHMAE-VIHS-KL-----DNKTRMELMARFRRGEFRVLISTDLICRGIDIQHINYVINYDIPHN---AES------YLHRIGRSGRFGKKGIAINFV------T--R-R-DNFNLRAIEKHY---QIRLQQ-----L-------PEPEVINSIV-------------------------------------------------------------------------------------------------------------------------------------------------------------------------------------------------------------------------------------------------------------------------------------------------------
E_Am_Entamoeba_invadens_IP1@XP_004261792@1 -----------------------------------------------------------------------------------------------------MADMTIDIPSY-TPMETASIKVETTNKDNYVGII--------------------PFQEMGLKKE-------IMQAITDCGFEHPSEVQSQVIPKALI-R--QDILCQAKSGMGKTAVFVITILNQG-----LFIGK--KGVSTLVICHTHELAKQV----QKEFDRMK-K-RLET----------------------AIEKEINT-ASYIG-------------------G-TPEA-DDAEDLKN-----RSPSIVIGTPGRLLGLFNKG--V--------LDLSQLDTFVIDECDKVL---------S-SNSQIDVTTLFMKSNK----------TKQTMMFSATISEP-NKVICRKYL-R-------N-PLE--VFIDDGEKLFLHGLKLY-YKKL----------DDKQ--KVAKLTDILD-YIDFNQCMIFVDGKERCKVVIETLKKG-EYPCG-VLYG-KM-----EEELREKEFERFRKGESRILVATDLCGRGIDIERVNLVVNFDMPED---SDQ------FLHRVGRAGRFGTKGLAVSFV------D--SED-DQKIMDEVQNRF---SLKMPE-----LPDDIKEIPSNYYK-----------------------------------------------------------------------------------------------------------------------------------------------------------------------------------------------------------------------------------------------------------------------------------------------------------
B_PV_Planctomyces_brasiliensis_DSM_5305@YP_004269180@1 -------------------------------------------------------------------------------------------------------------------------------------MN--------------------SFSDLNLIAP-------IQRAIKAQNYTTPTPIQAQTIPEILN-G--RDILGSAQTGTGKTAAFALPILDYLGRQNRRP-IP--NEPTVLVLVPTRELAIQV----GDSFATYG-R-HL----------------------------RVRH-ALIYG-------------------G-VNQF-RQVRDLNR-----GV-HILVATPGRLLDLMNQG--H--------IDLSRLELFAVDEADRMM---------D-MGFLPDLKKIIREIPQ----------ERQSLFFSATLPPK-INELSRELL-T-------D-PVS--V-TIDPEVRSVEAIEQS-LIYV----------DQQS--KKDLLLDILN-EEGIGQTVVFTKTKFCANRLEEQLRKS-GVSAI-AIHG-NK-----SQNARQKALLAFRNEKVKVLVATDVAARGIDVDGVTHVINFELPHE---PES------YVHRIGRTGRAGASGIAISFC------S--N-A-ERAELRAIERQI---EQKVPVDTERSTFIPSANDPIPGKKGKGRGKPRRFSSGSGGEGGRGFGGEGKR-------------------------------------------------------------------------------------------------------PFKPRKKFKSRTGAPRGRVEGEGGGSGGHSGSGQPKSQKRRSFNKGGKPARRKETSVN--------------------------------------------------------------------------------------------------------------
B_Pr_Sphingomonas_sp_PAMC_26617@WP_010160965@1 ---------------------------------------------------------------------------------------------------------------------------------MEYTFM--------------------SFAHLGLAEP-------LVRALEAKGYTSPTPIQAQSIPMLLE-G--RDLLGIAQTGTGKTAAFVLPSIQRLVAADKRV-LP--THCRMLVLAPTRELASQI----ADSARDYA-K-FS----------------------------KMTV-ATVFG-------------------G-TSIN-KNRQDMSR-----GV-DILVATPGRLLDLIEQR--M--------VSLAMLEILVLDEADQML---------D-LGFIHALRKIVKMLPR----------VRQTLFFSATMPNA-IRELADQFL-N-------D-PAT--V-KVAPVSSTAERVEQYVYFVN----------QGE---KQALLTMLLA-DGAIERCLVFTRTKHGADRVVKLLGAN-GIPAN-AIHG-NK-----SQPQRERALGEFKTGKVKVLVATDIAARGIDVSGVSHVFNFELPNV---AEQ------YVHRIGRTARAGASGIAISFC------A--D-D-ERSYLRDIEKLT---RVKPDM-----VKLPEGFMAEAARIKAARPAGSDVSDRPRDESGRHRAPPRAT--------------------------------------------------------HTARPTGERPAGGS--R------------------------------PYNAGGAGRPAGGAGRPAGAGRPAGGGRPGGSGRPAGGGRPAGGGGG----RRSPAAG--------------------------------------------------------------------------------------------------------------
A_Ea_Candidatus_Methanomethylophilus_alvus_Mx1201@YP_007713284@1 -------------------------------------------------------------------------------------------------------------------------------------MT--------------------SFEDLGVSPD-------IVRAAADMGWTEPTPVQMEAVPAGLE-G--RDLIAKAQTGTGKTGAYSMITMTRA-----KP-GS--KVPSVLIIAPTRELAMQV----DAEIRKLS-K-RS----------------------------GHCS-VPVYG-------------------G-ADMR-RQSDDIRR-----GA-DIIVGTPGRLRDMCERG--I--------LVLDRVSEVVIDEADRMM---------E-MGFEDDLDAVLEHVPK----------ERHTMMFSATMTRA-VERLEKDML-D-------D-PAV--V-DASDGNAVTGLTKQY-VVKC----------RRDE--KKDMLREILS--KGTPKAIVFCATKTMVDDLFQEFRDD--AKAG-TLHG-DM-----PQSLRERVIRNFRDNRVLVLIATDVAARGLDIEDVDLVVNYDAPSR---ADT------YIHRIGRTGRAGREGVSLTLA------T--K-R-DMDFVRDYEHEI---GMRIRA-----IDVDDIEPFETVHEPVRRERRPQRGERQASA-------------------------------------------------------------------DRVKAPRGKKAGKESAR--------------------PQRSDDRMVVEVNVGKNDDVNRTQLADFIRKRAGLGEGDIGKVGLGTASSFVEVPADAADLVIESVGGSVFGGKTVTCDYAPEKKKFADRYGGKNRTA--------------------------------------------------------------------------------
B_Te_Paenibacillus_senegalensis@WP_010271126@1 ------------------------------------------------------------------------------------------------------------------------------------MQA--------------------SFESLPLSKH-------WIKKLADMNITNPTPVQQQAIPHLLE-G--KDLIIESQTGSGKTLAYLLPLLEKI-----DP-AS--NRVEAVILTPTHELAMQV----VKVTESLI-D-PS----------------------------SLKV-QALIG-------------------G-ASVK-RQVERLKL-----RP-QLIVGTPGRILELIKLK--K--------LSMHYVRTIVVDEADEVL---------R-LGAKKEAEAIIRSALR----------DRQLAFFSATVSSE-LRSWASQWV-Q-------AVEEK--V-KVAGDAFTPSGIQHY-YVMC----------DERD--KIETARKLYH-ALQPDSAIIFINDSELIAEVQEKLRYS-RLNVE-ALYG-DA-----DKQERARVIQGFRDKRFPLLLATDVAARGLDFPDVTVVLNLELPVS---GDH------YLHRAGRTGRMGRKGVVVSVA---------ARN-ELFIIEKFAKRL---GIRIVE-----KELYEGHLINAGNRPSPKPPVN----------------------------------------------------------------------------------------------------------------------------------------------------RKSPKAKTQSYSTSKTSPRGSMRKGPK--------------------------------------------------------------------------------------------------------------------
B_Pr_Rhizobium_sp_PDO1_076@WP_009109919@1 -------------------------------------------------------------------------------------------------------------------MRAIHGCSQEQERNYFPLI---------------------TFADLGLSQK-------VLSAVTDAGYVNPTPIQAGAIPPALQ-R--RDICGIAQTGTGKTASFVLPMLTLLENG--RA-RA--RMPRTLILEPTRELAAQV----AENFDKYG-K-NH----------------------------KLNV-ALLIG-------------------G-VSFE-EQNRKLER-----GA-DVLICTPGRLLDHCERG--K--------LLMTGVEILVIDEADRML---------D-MGFIPDIERIAKMIPF----------TRQTLFFSATMPPE-IQKLADRFL-Q-------N-PER--V-EVSLPSSTAKTVTQR-LVAA----------HNKDYEKRAVLRDLIRSQEDLKNGIIFCNRKKDVADLFRSLERH-GFSVG-ALHG-DM-----DQRSRTNMLAGFKDNQITLLVASDVAARGLDIPDVSHVFNFDIPIH---AED------YVHRIGRTGRAGRSGAAFSLV------T--R-S-DSKFLDAIEKLI---GQKIEW-----HNGDLTALPAATESHDEGRGKRGSRDKGREGS------------------------------------------------------------------RDRARDGKREGRGDGNR--------------EARGERNSHKTETPAEYTKPAEEVVMEPARIEAPVANERKADKRPNQNPRNGRNNATPNPANDDHRERRRSHHRDHDDGPTPVGFGDDIPAFMLIVAAAKA-----------------------------------------------------------------------------------
E_Am_Dictyostelium_discoideum_AX4@XP_640633@1 ----------------------------------------------------------------MSEKETNTTSTENKEKEKQEQTNTNSTTESTNNQVDEEYERPGRSEGL-DEFGIQLDIQQSDPNSPLYSVK--------------------TFEELGLKPE-------LLKGVYAMGYNKPSKIQEAALPIIIQ-S-PNNLIAQSQSGTGKTAAFTLGMLNCV-----DP-SI--NAPQAICISPTKELALQT----FEVISKIG-Q-FS----------------------------NIKP-LLYIS------------------------EIEVPKNVTN--------QVIIGTPGKILENVIKK--Q--------LSVKFLKMVVLDEADFIV---------KMKNVPNQIAMINRLLPS----------NVKVCLFSATFSMG-VEELIKKIV-Q-------D-PYT-SI-RLKRQELSVEKIHQY-FIDC----------GSEDN-KALILSDIYG-FISVGQSIVFVHTIATAKSVHQKMVDE-GHSVS-LLYGKDL-----TTEERFKQIKDFKDGKSKVLITTNVLARGIDIPQVSLVINYDVPLD---EMGKPDPVHYLHRIGRVGRFGRSGVALSFV------Y--DQQ-STNKLMNISTHL---GVPLKE-----LKSSEIE-SLDGILKGIRNQLTPLNN-----------------------------------------------------------------------------------------------------------------------------------------------------------------------------------------------------------------------------------------------------------------------------------------------
E_Al_Tetrahymena_thermophila@XP_001025134@2 ------------------------------------------------------------------------------------------------MSNQEEEVPIYDPDDE-IEANSTAPVQKHAQGFNTGGHS--------------------SFNDFSLKQD-------LLRSVKEAGFERPSEVQHQCIPNAIH-G--KDVLCQAKAGTGKTAVFVLSVLNQL------PDDA--KPFSCLVLCHTRELAFQI----KNEFKRLG-K-FT----------------------------NFKV-KAVYG-------------------G-VEES-VDIHTLKT-----KKPHILVATPGRCLSLIKAKPSV--------IETQNIEYFIIDECDRVL---------SSNKMRSDVQNIFYELPR----------KKQVMMFSGTMSDE-SKKTCRKFL-Q-------D-QIE--IFVEDNSKLVLHGLEQY-HIKI----------EEKQ--KISVLRQLLD-QGNYNQVIIFVNKQDRAKYLSKYLTDK-GHDNA-FIYR-NL-----DQSERTKIYSEFKEGKNRVLVATDLVGRGIDIERVNLVINFDMPQI---TED------YMHRVGRAGRFETKGQAISFI------S--TKE-DEKVLAEIQSTF---STQIKE--------YNLKQESQLSINIYYSLCNSFLNSSQL------------------------------------------------------------------------------------------------------------------------------QNHFLPHKQTNDSSNQKNQNRIKRRNSTYFSQEFTNIQNFIY-------------------------------------------------------------------------------------------------------------------
B_Pr_Psychrobacter_lutiphocae@WP_019672490@1 ----------------------------------------------------------------------------------------------MSNLETLLNNAANEIEGV-VTNQDLNDKTHPNTNVETEDQV--------------------TFVDLDLAPE-------ILAALTSSGYKHPTPIQAQSIPPALA-G--RDLLLSAQTGSGKTAAFVLPMLDKIIRD--KA-TN--KVVHTVILTPTRELANQV----SDSVRQYS-S-KTR---------------------------NIFS-VPLVG-------------------G-APYG-GQIRALNK-----GV-QVIIATPGRFIDHMNSG--R--------IDLSELDILILDEADRML---------D-MGFAEDIEKVMKAAPK----------TRQTIMCSATWDGP-VGKIAASFT-N-------N-PER--I-DIKAETKHIDESV---YYAD----------DFNH--KNRLLDSLLT-QKDVNQAIIFAATKRSCETLAKSLKEQ-GHKAS-FLHG-DL-----PQAKRTRIINDVKAGKITILVATDVAARGIDVSGITHVFNYDLPRQ---TED------YVHRIGRSGRAGRTGIAINIC------S--I-D-DRPQLDAINRYL---KRTMSV-----EEVDGMAPKKNTKDMKVGTGAKRGRGGNRRGGPG----------------------------------------------------------------AGNRRGANGGGGYRGKS-----------------------------ADNAGGERRGNGAGRPSGKPAGRRFGKPAGSSAGKPGGQRRSAASRSGEGRPARRSSNG--------------------------------------------------------------------------------------------------------------
E_Vi_Oryza_sativa_Japonica_Group@NP_001065000@2 -----MHHPRARYPPGYTSGGGGGGGGGGGGGRGNGGGGFGGGGGG-GGGNHGYYGRGPQPQPQQQHYHHQAQQLHQHQQQQQHAQRNSSSQQQQWLRRDQATAAAASGEVA-ARTAAQLEAVDSSSEDWKAQLN-LPAPDTRYRTEDVTATKGNEFEDYFLKRE-------LLMGIYEKGFERPSPIQEESIPIALT-G--SDILARAKNGTGKTAAFCIPALEKI-----DP-EK--NAIQVVILVPTRELALQT----SQVCKELG-K-YL----------------------------NIQV-MVSTG-------------------G-TSLK-DDIMRLYQ-----PV-HLLVGTPGRILDLTRKG--I--------CVLKDCSMLVMDEADKLL---------A-PEFQPSIEQLIHFLPA----------NRQLLMFSATFPVT-VKDFKEKYL-P-------R-PYV----INLMDELTLKGITQY-YAFV-----------EERQ-KVHCLNTLFL-KLQINQSIIFCNSVNRVELLAKKITEL-GYSCF-YIHA-KM-----LQDHRNRVFHDFRNGACRNLVCTDLFTRGIGIQAVNVVINFDFPKT---SET------YLHRVGRSGRFGHLGLAVNLI------T--Y-E-DRFNLYRIEQEL---GTEIKT-----I-------PPQIDLAVYCQ------------------------------------------------------------------------------------------------------------------------------------------------------------------------------------------------------------------------------------------------------------------------------------------------------
B_PV_Schlesneria_paludicola@WP_010587477@1 -----------------------------------------------------------------------------------------------------------------------------------MTQK--------------------LFSELGLSPE-------LLKAIERMGFEQASPIQAEAIPRLLE-G--HDVIGQSQTGSGKTAAFGIPAVELA-----DP-TN--RAVQILMMCPTRELASQV----AEEIAKLA-A-FKK---------------------------GVRE-LPIFG-------------------G-QSYD-HQFRGLKA-----GP-QIVIGTPGRLIDHIKQG--T--------LKLNEVKMVVLDEADRML---------D-MGFREDIETILESIPT----------ERQIVLFSATVPPP-IRKIIERFT-R-------D-PVT--V-RIEATALNVPAIEQF-YVEV----------DYRS--KTEVLCRLLD-LHDVRYGLVFGFTKIQVDQLTEALIAR-GYSAD-KLHG-DM-----TQPMRERTMKRFRDRKIELLVATDVAARGLDVDDLEIVFNYELPHD---AED------YVHRIGRTGRAGKSGKAISLV------S--G-R-EFGRLQQIIRFT---KSKIPR-----MSVPRLEELEEKHANRLVESLHNTIQAGDFKPQDKLLEDLIEAGHAPGEIVSALMHLLAEEKLRAPERIAEDDPR-----------------------PQRRPPRDPSFGDRPPRGPGEDGPPQMTRPRESAGRGPRIDESGVWIKFNVGDNAGVSPGDFVGCIANEANVPRTVIGGIQILATVSFVQVAEEFAEQILEAVQGVRLRGRRVQA---------------APGAPPRRDFRPSNEGRPQRRGPRS------------------------------------------------------------
B_Pr_Vibrio_sp_HENC_03@WP_009704669@1 ---------------------------------------------------------------------------------------------------------------------------------MQDSVI--------------------QFSDLSLNDS-------ILSALDGMGFVSPTPIQAAAIPHLLE-G--ADALGKAQTGTGKTAAFSLPLLNKL-----DL-DQ--RKPQAIVLAPTRELAIQV----AAEMKNLG-K-NIK---------------------------GLKV-LEIYG-------------------G-ASIV-DQMRALKN-----GA-HVVVGTPGRVQDLINRE--R--------LHLDEVNTFVLDEADEML---------N-MGFVDDVTAIMEHAPE----------SAQRVLFSATMPPM-LKNIVERFL-R-------E-PVT--V-DVAGKNHTVDKVQQQ-FWVV----------KGVE--KDEAMSRLLE-TEETDASIVFVRTRQDTERLADWLSAR-GFKAA-ALHG-DI-----PQSLRERTVDHIKQGVIDILVATDVVARGLDVPRITHVFNYDIPFD---VES------YIHRIGRTGRAGRKGKAILLV------R--T-N-QIRMLRTIERVT---KSSMEE-----IQLPLRDQVAEARLSKLAAELEAEKEHKSLDKFAELVEKLQTSLEINPAMLAA---MLLKRQQGKRPLFYIGEDP----------------MVEAIERDKQRRKERREGGREGGR-------------SFNTQDWDT-------YQLQVGREQGVQVKDIVGALANELGLGKGSIGAIKLAQGHTFVQLPKAMTSDAANKLSKLRIRQQDVGAVVCDFDDFRESRGGRRDGGRRDGGRRDGGGYRGNREGGNRGGERREGGRREGGFRGNRDGNRDGNREGGERRFDRNRGGDHRGAHRGERGHGRGRRTQDA
E_Al_Paramecium_tetraurelia_strain_d4_2@XP_001427965@1 -------------------------------------------------------------MSVIILILFIKDFDINSRKQRENAYLNRSFLIRILFIQIFYQKSSALMDDI-PDFKEEQQPTGKDIQIDNYNVS--------------------QFKNFGLKEE-------LLRAVKEAGFEHPTRVQAESLTNALL-G--EQLICQAKAGTGKTAVFVLTVLNTI-----NT-ES--NKVECLVITHTRELAQQA----RDEFLRLG-K-FMK---------------------------SVKV-ECFYG-------------------GGEPVS-VNIQTIET-----VKPQIVVGTPGRLKDLICER-KA--------LKVDRLKYFILDEADTMI---------EDLNMRKDIQDIFLKSPQ----------EKQFMAFSATFTES-SRTSLKRFI-A-------DNKHIYEI-TIKPEQLFLDKLKQY-YMKM----------PEAL--KFHYLRQILN-TCKLNQCIIFVKSSEKADALVTELKKK-GEESVRQLYG-GNRLGPDHQKMRQKTYEQFRNGHFRLLVATNLMGRGIDIDKVNYVINFDMPDS---LET------YLHRVGRAGRQETNGVAISFVKSEEEASDGKKQTDDEVLQQILKQY---PDKLQQ-----L-------PQDLSTLDKF-------------------------------------------------------------------------------------------------------------------------------------------------------------------------------------------------------------------------------------------------------------------------------------------------------
B_Pr_Legionella_pneumophila_subsp_pneumophila@YP_096354@1 ---------------------------------------------------------------------------------------------------------------------------------MNQEIS--------------------NFSTFNFSNA-------LNKALEDMKFITPSPIQAQTIPLILQ-G--RDAIALAQTGTGKTAAFALPILQNL-----SP-EI--STTQALILAPTRELAIQV----AEQFELLS-K-YQR---------------------------NVTI-AVLCG-------------------G-QEYG-RQLKQLRS-----GA-QVVVGTPGRILDHIDKG--T--------LLLNNLKTFILDEADEML---------R-MGFIEDVETILEKLPE----------KKQMALFSATMPYR-IRQIANTYL-N-------D-PAS--I-EIRMETATVKSIEQR-FLFA----------SVHQ--KPDALIRVLE-VEDYQGVIVFVRTKSSTEEVAELLQQH-GLRAM-AIHG-DI-----TQSLRERIIAQFKQGAIDILVATDVAARGLDVERVTHVINYDMPHD---NET------YVHRIGRTGRAGRSGVTILFV------T--P-K-ESRLISSIERHT---RQRIEK-----VQVPNDHMIQMARQQRFMSNITTRLNHEHVYSYKRIVEEYIKEHDVSAVDVAAALALLLHKDMPWRKELNMPKAASAFKEERARAGEKGLDLRGRFKEDRKSSFADRKGARGSKKDFAKDFSNERKKFNDGRKAVNQESVAQDLFRIDVGKIHGVKPGNIVGAIANEAGLQSRYITGLKIHEDHSTVRLPKGMPKEVMKDLTKAWVCGRQLNL---------TL----------------------------------------------IGS----------------A-----------------------
B_Te_Nakamurella_multipartita_DSM_44233@YP_003202659@1 -----------------------------------------------------------------------------------------------------------MTMQA-ALLSDTPDSESIQETAPVPTGP--------------------GFDELGLPGT-------LLRAVKDLGFATPTAIQAAAIPALLA-G--RDITGVAQTGTGKTAAFGLPLLAAI-----DP-TP---GVQALVLCPTRELAVQV----ADAISSFA-T-ALP---------------------------DVSV-IAIYG-------------------G-TGFL-PQRAALRA-----GA-QVVVGTPGRIIDHLERG--T--------LDLSGLRFLVLDEADEML---------R-MGFAEDVDRILSDAPN----------SRQAALFSATMPPA-IRSIAAKHM-T-------N-PVD--I-AVSRQSSTVDSVRQI-YAVV----------PFRD--KVDALTRFLQ-VTEGDAAIVFVRTKEACDQVGTDLLAR-GVSAA-VMNG-DV-----PQKEREKIIERLRDGRLDVLVATDVAARGLDVDRIDLVVNFDAPGE---PEA------YVHRIGRTGRAGRTGTALTFF------T--P-R-EMGRLRAIERAT---RGTLEQ-----IVPPSPDEVTAHKAAMVLRKALTRLDVGRLGRQNRLIRDLLAESEITAEELAAALLALAAGDDGVERTPAVEPAS--------------------FEKDRKTKVRSAAGDRPGRA----------ARPPFGR----R-------YRVAVGHRDGVRPAGIVGAIAGEGGVSGKDLGRIEIFDTFSTVEIAAELSPAALGRIANAKVSGRTLRI---------EPDREDAAGRRPWAGQRDS-------HGPRRDGQGFEHGHDHRPVRAGRGG----------------R-----------------------
B_Te_Mycobacterium@WP_020101561@1 ----------------------------------------------------------------------------------------------------MTTSSPEADPDS-GGPNTTADPASETSADTGAEV---------------------TFADLNIRPE-------VLRALTDVGYESPSPIQAATIPAILN-G--SDVVGLAQTGTGKTAAFAVPVLSKI-----DP-TS--RNTQCLVLAPTRELALQV----AEAFGKYG-V-HL----------------------------NVNV-LAIYG-------------------G-SSYT-PQLAGLKR-----GA-QVVVGTPGRVIDHLSKG--S--------LNLSHLDYLVLDEADEML---------Q-MGFAEDVERILADTPE----------YKQVALFSATMPPA-IKKITSKYL-H-------D-PVE--V-TIKAKAQTAENITQR-YIQV----------AGAR--KMDAITRLLE-VEPFEAMIVFVRTKQATEEVAEKLRAR-GFSAA-AING-DI-----PQAVRERTINGLKDGSIDILIATDVAARGLDVERISHVLNYDIPHD---PES------YVHRIGRTGRAGRSGTALLFV------T--P-R-ERHLLNSIERVT---RKKLIE-----SQLPSVDDVNAQRVAKFRDSITDSLNAPSVELFRRLIEDYERDNNVPLAEIAA---ALAVQTQGGEEFLMKEPPP---------------------EKRRERPDRDDRGDRGDRE----------RKPRSTRDDLAT-------YRIAVGKRHKVIPGAIVGAIANEGGLNRSDFGHISIRVDHSLVELPAKLSKDTLKKLENTRISGQLIHL---------ELDKGGHSGGYQDRGGRPD-------RGSDRGSYSDRGGRQDRGPYKGRGG----------------RDDDRRGGHSEGRGEGKRKYK---
E_Op_Monodelphis_domestica@XP_001375627@1 -----MRALARRYAWTLPSPPRKAAAASAAVASRRRRSCARLASPA-PLAPLSPLLLFRAFGTMATDSWALAVDEQEAAAESLSSLHIKEEKIKPDANGIVKADENSGKTDE-EEKEDRAAQSLLNKLIRSNLVDNTNQVEVLQRDPNSPLYSVKSFEELRLKPQ-------LLQGVYAMGFNRPSKIQENALPMMLA-EPPQNLIAQSQSGTGKTAAFVLAMLSQV-----EP-LN--KYPQCLCLSPTYELALQT----GKVIEQMG-K-FYP---------------------------ELKL-AYAVR-------------------G-NKL--ERGQKISE--------QIVIGTPGTVLDWCSKL-KF--------IDPKKIKVFVLDEADVMI---------ATQGHQDQSIRIQRMLPK----------DCQMLLFSATFEDS-VWRFAQKVV-P-------D-PNI--I-KLKREEETLDTIKQY-YVMC----------NNRDE-KFQALCNLYG-AITIAQAMIFCHTRKTAGWLAAELSKE-GHQVA-LLSG-EM-----MVEQRAAVIERFREGKEKVLVTTNVCARGIDVEQVSVVINFDLPVD---KDGNPDNETYLHRIGRTGRFGKRGLAVNMV------D--SKH-SMNILNRIQEHF---NKKIDR-----L-------DTD-DLDEIEK-IAN--------------------------------------------------------------------------------------------------------------------------------------------------------------------------------------------------------------------------------------------------------------------------------------------------
B_Te_Fischerella_muscicola@WP_016866171@1 ----------------------------------------------------------------------------------------------------MGEDPPWGALTH-HQQTTNNNQQITKYKLGELMTL--------------------SFQELGISPE-------RIEQIEKIGFTTPTNIQAQAIPQLLA-G--RDVVGQSQTGTGKTAAFSLPILERL-----DV-SQ--KAVQALVLTPTRELAIQV----QDAISEFL-G-NE----------------------------GLRV-MAIYG-------------------G-QSID-RQILQLKR-----GV-HMVVGTPGRVIDLLERG--S--------LKLDHVKWFVLDEADEML---------S-MGFIDDVEKILSQAPQ----------ERQTALFSATMPPS-IRQLVNKFL-N-------D-PVT--V-AVEQPKAAPNKINQVAYLVP------------RHWSKVKALQPILE-MEDPESALIFVRTRRTAAELTNQLQAA-GHSVD-EYHG-DL-----SQQARERLLTRFRNRQVRWVVATDIAARGLDVDQLSHVINFDLPDS---VET------YVHRIGRTGRAGKEGTAITLV------Q--P-F-ERRKQQLFERHV---RQSWQL-----LSIPTRAQIEARQLEKLQTQVQEALVGERMASFLSIVSQLSEQYDAHAIAAAA----LQIAYDQTRPAWLLSEAD--------------------YPEEDLRPTPKPKLRGGGRR-------------DSNRESSGE------------HRRRSSWVSSEVGAEGDKRGSSKP-----KLRTGRRDTPVPKKVSSHQARESAS--------------------------------------------------------------------------------------------------------------
N_Ph_Megavirus_chiliensis@YP_004894480@1 ---------------------------------------------M-SQEQENISDINFINITIGTYKCNVNR-SQDDLYLLTGFDDTIPRYSVEDGPYIELTNRKENTSKI-MRLSDSACRTSLIKGGSKMTAE--------------------EYFPLFVEKKKEYVQNCLVKNTFAAGFEIPATVQSLVVPELIQ-R--RDTLIQFKSGAGKTLAFLFGCLWGF-----DP-TD--DELQYIFITSSHEVAAQI----YDRAVSLLPS-------------------------------SARV-AMCVGQKKNINGL-SSNFKESNIIGTSSLN-QRPKTIKEEREQISRAQVIVCTMGRLYDFMCNRKWI--------PSTRYLKAICVDEFDNIVTSRSKSKNSSIMSTEQQMAEIIHYIESEAPNDTQN--DTQRVFFSATVSSE-SIQTAHSYF-RKNTAHIGN-PFI--V-LLDAEDYTLEGIKQY-YVPC----------QNYAQ-KKDILMDLLK-QCRISQCIIFVNRIETANDLKTYLDDQYISTNSAVFHG-LL-----SADVRKNIHEDFINNKIRLLISTDLTSRGLDVQGINLVINFDMPEY---LEN------YIHRIGRSGRYGRKGVSISFV------IINNNNNEMEKVKRINECS---NQSKMV-------------PLPRDLANLL-------------------------------------------------------------------------------------------------------------------------------------------------------------------------------------------------------------------------------------------------------------------------------------------------------
N_Ph_Powai_lake_megavirus@ANB50542@1 ---------------------------------------------M-SQEQENISDINFINITIGTYKCNVNR-SQDDLYLLTGFDDTIPRYNTEDGPYIELMNRKENTSKI-MRLSDSACRTSLIKGGSKMTSE--------------------EYFPLFVEKKKEYVQNYLVKNTFAAGFEIPATVQSLVVPELIQ-R--RDTLIQFKSGAGKTLAFLFGCLWGF-----DP-TD--DELQYIFITSSHEVAAQI----YERAVSLLPS-------------------------------SARI-AMCVGQKKNINGP-SSNFKDSNVIGTSSLN-QRPKTIKEEREQISRAQVIVCTMGRLYDFMCNRKWI--------PSTRYLKAICVDEFDNIVTSRSKSKNSSIMSTEQQMAEIINYIESEAPNNSQN--DTQRVFFSATVSSE-SIQTAHSYF-RKNTIHTGN-PFI--V-LLDAEDYTLEGIKQY-YVPC----------QNYAQ-KKDILMDLLK-QCRISQCIIFVNRIETANDLKSYLDDQYISTNSAVFHG-LL-----SADVRKNIHEDFINNKIRLLISTDLTSRGLDVQGINLVINFDMPEY---LEN------YIHRIGRSGRYGRKGVSISFV------IINNNNNEMEKVKRINECS---NQSKMV-------------PLPRDLANLL-------------------------------------------------------------------------------------------------------------------------------------------------------------------------------------------------------------------------------------------------------------------------------------------------------
N_Ph_Acanthamoeba_polyphaga_moumouvirus@YP_007354328@1 ---------------------------------------------M-SQEQDNISNINFENITIGSYKCNVNR-NLEDLYLLNGFDDVVPKYNSTYGPYIELNNKKEGTTNI-MKLSDSACRTALIKGGSKMSPE--------------------EYLPLFVEKKREYVENYLIRNTFAAGFESPASVQTLTVPELIQ-R--RDSLIQFKAGTGKTLSFLFGCLWGF-----DP-SD--SELQYIFITSSHEVASQI----YERAVSLLPP-------------------------------SARV-ALCVGQRKNINNV-NSRFKESCVVGTSSLN-NRPKTIKEEREQISRAQVIVCTMGRLYDFMCNRRWI--------PSTRYLKAICVDEFDNIVISRSKSRNSSSMSTEQQMADIIKYIEDEAPDKYVN--DTQRVFFSATVTPE-SIEAAHGYF-RKNNKSVGD-PFI--V-LLDIQDYTLESIKQY-YVPC----------QNYAL-KKDVLMDILK-QCRIAQCIIFVNKIETANDLKQFLDEQSVSTSSAVFHG-SL-----PSDIRKNIHEDFLANKIRLLISTDLTSRGFDVQGINLVINFDMPDY---LET------YIHRVGRSGRYGRKGVSISFV------VVNNNNNEMEKVKSIDEHS---NQSKMM-------------PLPRDLANLL-------------------------------------------------------------------------------------------------------------------------------------------------------------------------------------------------------------------------------------------------------------------------------------------------------
N_Ph_Moumouvirus_goulette@AGF85397@1 ---------------------------------------------M-SQEQDNISDINFVNITVGSYKCNVNR-NTDDLYLLNGFDDVVPKYNSTNGPYIELNNKKEGTTQI-MKLSDSACRTTLIKGGSKMSSD--------------------EYLPTFVEKKREFVEN-LVKNTFADGFESPASVQTLTVPELIQ-R--RDSLIQFKAGTGKTLSFLFGCLWGF-----DP-DD--NELQYIFITSSHEVASQI----YERAVSLLPS-------------------------------SARV-ALCVGQRKNINNV-TSRFKESCVVGTSSLN-NRPKTIKEEREQISRAQVIVCTMGRLYDFMCNRRWI--------PSTRYLKAICVDEFDNIVISRSKSRNSSSMSTEQQMADIIKYIEEEAPDKYVN--DTQRVFFSATVTPE-SIEVAHSYF-RKNNKSVGD-PFI--V-LLDIQDYTLESIKQY-YVPC----------QNYAI-KKDVLMDILK-QCRIAQCIIFVNRIETANDIKQFLDEQSVSTSSAVFHG-SL-----PSDIRKSIHKDFLNNKIRLLISTDLTSRGFDVQGINLVINFDMPEY---LET------YIHRVGRSGRYGRKGVSISFV------VINNNNNEMEKVNSINEHS---NQSKMI-------------PLPRDLANLL-------------------------------------------------------------------------------------------------------------------------------------------------------------------------------------------------------------------------------------------------------------------------------------------------------
N_Ph_Acanthamoeba_polyphaga_mimivirus@YP_003986965@1 ---------------------------------------------M-NSDQENINSYNFESIKIGDYKCNVNRIPGDNLYLLSNFNDAEPKYDDKNGVHLEFNYKKIGESKT-MRLNDGATSTVLIEGARNMNAN--------------------EYFPKFVEKKKSFAEH-LIRKTFAKGYESPSEIQALVVPELIQ-R--KDTLIQFKSGTGKTHAFLFGCLWGF-----DP-DD--DVLQYIFITSSHEVATQI----YEQAVFLLPE-------------------------------TAKI-ALCIGQKKSPNSFGNSGFKTP--IGTSSLN-HKPKSIKEEREEIRQAQIIICTMGRFYDILCNKGWI--------TTTRYLKAICVDEFDNIVASKTKQRSSTVMNTEDQMAEIIQKIESEAPKNSEN--GAQRVFFSATVSPY-AIKIANSYF-RKYSPIIGE-PFI--V-LLDSEDYTLEGIRQY-YVQC----------SNYFE-KKEIILDLLK-QCRIAQAIIFANRIETANEIKKLLDEQEVPISSAVFHG-DL-----PAVTRKNIHKDFVENKIRLLISTDLTSRGLDVQGINVVFNFDMPDT---LET------YIHRVGRSGRYGRKGVSISLI------LVNQNKNEMEKVEQIDNCS---KQSKMS-------------QLPGDLSTLL-------------------------------------------------------------------------------------------------------------------------------------------------------------------------------------------------------------------------------------------------------------------------------------------------------
N_Ph_Acanthamoeba_polyphaga_mimivirus@AKI80192@1 ---------------------------------------------M-NSDQENINSYNFESIKIGDYKCNVNRIPGDNLFLLSNFNDAEPKYDEKNGVYLEFNYKKIGESKT-MRLNDGATSTVLIEGARNMNAN--------------------EYFPRFVEKKKSFVEH-LIRKTFAKGYESPSEIQALVVPELIQ-R--KDTLIQFKSGTGKTHAFLFGCLWGF-----DP-DD--DVLQYIFITSSHEVATQI----YEQAVFLLPE-------------------------------TSKI-ALCIGQKKNPNSFGNSGFKTP--IGTSSLN-HKPKSIKEEREEIRQAQIIICTMGRFYDILCNKGWI--------TTTRYLKAICVDEFDNIVASKTKQRSSTVMNTEDQMAEIIQKIESESPKNSEN--GAQRVFFSATVSPY-AIKIANSYF-RKYSPIIGE-PFI--V-LLDSEDYTLEGIRQY-YVQC----------SNYFE-KKEIILDLLK-QCRIAQAIIFANRIETANEIKKLLDEQEVPISSAVFHG-DL-----PAVTRKNIHKDFVENKIRLLISTDLTSRGLDVQGINVVFNFDMPDT---LET------YIHRVGRSGRYGRKGVSISLI------LVNQNKNEMEKVEQIDNCS---KQSKMS-------------QLPGDLSTLL-------------------------------------------------------------------------------------------------------------------------------------------------------------------------------------------------------------------------------------------------------------------------------------------------------
B_PV_Gemmata_obscuriglobus@WP_010049404@1 ------------------------------------------------MEFVLIPPTDGDDWTVPDSDTPPTHVPAEAFGADEPVDELNPDELATAHTLEPEDDAEEGDEEP-VGDPADDPDHEAAPPPEVDPAM--------------------LFADLKLMRP-------LMDAITAAGYKNPTPIQENVIPPALR-G--KDVIGQAQTGTGKTAAFLIPFLNRW-----RPHTL--KGPIGVVMTPTRELALQI----ANEAEKLA-P-SK----------------------------RFRC-VPVYG-------------------G-TGMQ-RQLDGLTR-----GC-DLVVGTPGRMLDHLQRG--S--------MSLSQVRYAVLDEADRML---------D-IGFRDDIERILKRCPS----------ERQTLLMSATVPDS-IKRLVNRYM-R-------D-PVH--L-HMMPEKPTVDKIRQS-YFTV----------DQDR--KFELLKRVVE-REKPRQCLIFVERKRWADNLYRDLKRA-VPKAA-VIHG-DL-----PQSQREKIMAAFRTADIKYLIATDVMSRGIDVSGLSHVINYDLPMD---IEN------YVHRIGRTGRIGKDGIAISFV------L--P-E-QGEHLTNIEMMI---NRLIEE-----DRVEGFEAAAPRASRPAA---------------------------------------------------------------------------------------------------------------------------------EVKVVFSGWEAAKEEKPATDDDGWGSDDAPPQSGGGNDPKKPPFGRRGKKYSQRL---------------------------------------------------------------------------------------------------------------
E_Fo_Giardia_lamblia_ATCC_50803@XP_001705135@1 ------------------------MVTCGSVTIDTKRKIPKTSTTS-FISAYSLCLVLQSLNKKVLSLMACATFAFFCHFNKEFFKSMAPKADKESGKNAAGVSSKESVPQK-LVSKDDTGDELALLADTGAEVA-SGALRQARAGSPRSGALLTRFSDFNLREE-------VLQAIISNGFESPSDVQSMAIPPALE-H--KDVICQAKSGKGKTAVFVLSLLHMI-----DP-QAAPHKVQALVLCNTHELAMQI----YKEFTRFA-I-NLPD-------------------------IKDKI-LCAIG-------------------G-VTVS-LHVRALKS-----KDVSIAVGTIGRVSDLVERG--A--------LDLSFIKYLVLDEFDALF---------KEEDNFKKIAGLISKMPA----------THQTLLFTATFTEH-SEKFARSIL-R-------D-GYV-AI-LVDDKQLVLTGLMQY-YFNA----------PEEK--KLHILLDCLR-LLPFSQAVIFARDISRVTALNEFLKEE-GHECV-CFFG-KM-----HHKKREEVFQGFKDKKARILVSTDIFQRGVDFANVNLVIHYDMPDS---SDA------YLHRSGRAGRFETAGMVLLFV---------GTAEESEMLSQIQGRF---ATSIPQ----------VKSPEEIDVKAAFTGK----------------------------------------------------------------------------------------------------------------------------------------------------------------------------------------------------------------------------------------------------------------------------------------------------
E_Op_Puccinia_graminis_f_sp@XP_003337341@2 ------------MMMMMMMSGEFELRSGGLMRLGPGLGCSITTTTL-YSNGQLPRTSTISTPSKDARLKLSALDPQATKENIATVESLGLKPTPIDPPKTEIVEPDAASTIE-ANEAKTKSKASELLENLSHQVE--IKLADQQADPNSPLYSAKSFEDLKLDPA-------LLKGLYRMGFQRPSKIQERALPLLLQ-NPPRNMIGQSQSGTGKTAAFVLTMLSRV-----DV-SQ--SCPQAICVCPSRELARQI----MDVAEQMG-Q-YVT---------------------------GLTK-RLAS----------------------KDTL-ERGEKITE--------HIIVGTPGTIKDALTSH--RISGTRESVIDPSGIKVLVADEADVLV---------GTGSLGEQTIGVKNAITRSNN-------TVQIVLFSATFPEH-VRKYASKFA-----------PNANEI-KLKKDELTLEGIKQF-YMDC----------NDAEH-KYEVLVELYH-LLTVGQSIIFAQERRTADEIAHRMNKD-GHKVA-VLHG-AQ-----MGEGRDQTIDDFREGRSKVLVTTNVVARGIDISQVNLVVNYDLPKD---PHKGADAETYLHRIGRTGRFGRKGISINFI------H--DPR-SYQDMMKIKDELQISDEQLVK-------------VDTKDFDDMEKTLKAALKA----------------------------------------------------------------------------------------------------------------------------------------------------------------------------------------------------------------------------------------------------------------------------------------------
E_Al_Paramecium_tetraurelia_strain_d4_2@XP_001426857@1 ---------------------------------------------------MSSSEIQSDSEDLIQGQKDFDFYADLLNPAEKLKKRIQQSTQNQINKLVKSQKLNEKTQKK-SKQLVQKVKNEEVQENVKPQYD------------PKIFATNTDFQQLKLNKS-------LVKACHEQGYKYPTKIQAQIVPLVLA-G--KDVLASSCTGSGKTAAFLLPLMQRF-----GN-TKSQKYSKALIVMPTRELALQC----FEMFQKLN-Q-FS----------------------------HCTA-ALVIG-------------------A-VPIQ-QQEAELRR-----YP-DIIIATPGRIVDIMKNS-FS--------IDLSSIEVLVLDEADRLM---------E-MGFEAEIKEILQQTPR----------DRQTVLVSATLKAT-VKQLSLLAL-H-------K-PVK--V-SVDYVDGLAYGLKQY-ILRI---------DSDEEKDREATLIALLQ-QKFIEKTIIFVRTKHDCHRLQILLGLK-NLSSC-ELHG-NL-----TQQQRIQAYEDFKEGKFQYLLATDLAARGLDIANVKAVINFEIPYE---TSR------YIHRVGRTARIGNQGVSVTIC------L--K-K-EVSQFKQMIKES---KQKLFK-----LNFNIESIEEIKSDLKSLEPKIKKI-------------------------------------------------------------------------------------------------------------------------IKGEVFEKEIHQTEILAQRAQNLIQHRVEIMRKPKKEWIQSAQQKKLRNQIQQEEDD--------------------------------------------------------------------------------------------------------------
E_Op_Heterocephalus_glaber@XP_004872541@1 -----------------------------------------MTTQQ-SSERKLQRGFRRQETRPLECRRATDNRRWAPLLVARGGERETSTMAEQDVENELLDYEEDEEPQA-PPESTPTLPKKDVKGSYVSIHS-------------------SGFRDFLLKPE-------LLRAIVDCGFEHPSEVQHECIPQAIL-G--MDVLCQAKSGMGKTAVFVLATLQQI-----EP-VN--GQVSVLVMCHTRELAFQI----SKEYERFS-K-YMPNVKVSPGPLGAALALAQQHLPSLARAAAFEV-SVFFG-------------------G-LSIK-KDEDVLKR-----NCPHVVVGTPGRILALVRNR--S--------LNLKNVKHFVLDECDKML---------EQLDMRRDVQEIFRLTPH----------EKQCMMFSATLSKE-IRPVCRKFM-Q-------D-PME--VFVDDETKLTLHGLQQY-YVKL----------KDSE--KNRKLFDLLD-VLEFNQVVIFVKSVQRCMALAQLLVEQ-NFPAI-AIHR-GM-----AQEERLSRYQQFKDFQRRILVATNLFGRGMDIERVNIVFNYDMPED---SDT------YLHRVARAGRFGTKGLAVTFV------S--DEN-DAKILNDVQDRF---EVNVAE-----L-------PEEIDISTYSKWL--------------------------------------------------------------------------------------------------------------------------------------------------------GQGHLGLWDKDLPSLPPSVFAVEQSR------------------------------------------------------------------------------------------------------------------
