# Supplementary material for: The kinetoplastid-infecting Bodo saltans virus (BsV), a window into the most abundant giant viruses in the sea
Source: eLife. 2018 Mar 27;7:e33014. doi: 10.7554/eLife.33014 (PMC5871332; doi:10.7554/eLife.33014)
Supplement: Figure 4—source data 1. [file elife-33014-fig4-data1.zip › Source_data_Fig4_S1-2_eIF-4a-III_tree.newick]

((('E_Op_Encephalitozoon_cuniculi_GB_M1@XP_955671@1':1.5724648600000002,('V_en_uncultured_Mediterranean_phage@ANS04194@1':0.5875940000000002,'N_Ph_Chrysochromulina_ericina_virus@YP_009173589@1':0.5552292300000001):0.20868589999999987):0.23904044000000013,((('E_Fo_Giardia_lamblia_ATCC_50803@XP_001709079@1':0.8324561500000001,(('E_Am_Dictyostelium_discoideum_AX4@XP_640633@1':1.08427148,('E_St_Thalassiosira_pseudonana_CCMP1335@XP_002288305@1':1.0151511300000005,('E_Op_Monodelphis_domestica@XP_001375627@1':0.8295948600000003,'E_Op_Puccinia_graminis_f_sp@XP_003337341@2':0.9939466399999999):0.14406112999999987):0.16329730999999992):0.6125149199999997,((((('B_PV_Gemmata_obscuriglobus@WP_010049404@1':1.45577163,(('E_Al_Paramecium_tetraurelia_strain_d4_2@XP_001426857@1':2.02284405,('B_Pr_Thiomicrospira_arctica@WP_019557943@1':1.1835868600000001,'B_Pr_Erwinia_tasmaniensis_Et1/99@YP_001906924@1':0.8809243100000002):0.28107747999999955):0.29132391999999996,(('B_PV_Planctomyces_brasiliensis_DSM_5305@YP_004269180@1':0.8581760200000002,'B_Pr_Sphingomonas_sp_PAMC_26617@WP_010160965@1':0.8530219199999998):0.39669792000000026,('B_Pr_Psychrobacter_lutiphocae@WP_019672490@1':1.1655178,'B_Pr_Rhizobium_sp_PDO1_076@WP_009109919@1':1.06097222):0.22410983999999967):0.1256634700000001):0.22746343000000024):0.2327008199999998,(('B_Te_Fischerella_muscicola@WP_016866171@1':1.0705171700000005,('B_Pr_Vibrio_sp_HENC_03@WP_009704669@1':0.9220507500000004,('B_Pr_Legionella_pneumophila_subsp_pneumophila@YP_096354@1':0.7026186799999996,('B_Te_Nakamurella_multipartita_DSM_44233@YP_003202659@1':0.8478980800000002,'B_Te_Mycobacterium@WP_020101561@1':0.42966842999999955):0.19089940000000016):0.1138323699999999):0.12165581000000003):0.2110637000000004,('A_Ea_Candidatus_Methanomethylophilus_alvus_Mx1201@YP_007713284@1':1.6134047599999999,('B_Pr_gamma_proteobacterium_NOR5_3@WP_009022715@1':1.36891711,('B_Te_Pseudoflavonifractor_capillosus@WP_006571844@1':1.1820183499999999,'B_PV_Schlesneria_paludicola@WP_010587477@1':0.8061062699999999):0.19965840999999962):0.08355850999999959):0.05179352000000037):0.23754776999999994):0.11934612999999983,('B_Te_Spiroplasma_melliferum@WP_004028226@1':1.2948716900000004,('B_Te_Lactobacillus_amylolyticus@WP_006352128@1':1.8765946400000004,('B_Te_Dialister_invisus@WP_007069586@1':1.0534351500000003,'B_Te_Succinispira_mobilis@WP_019880526@1':1.1655853):0.16946986000000042):0.27554246000000004):0.18144751999999986):0.08202516000000015,('B_FC_Nafulsella_turpanensis@WP_017731916@1':1.11128195,('B_Te_Saccharibacillus_kuerlensis@WP_018976725@1':0.8740521899999996,'B_Te_Paenibacillus_senegalensis@WP_010271126@1':1.0766013499999998):0.6808703599999997):0.12582942000000008):0.5461589299999998,(('E_Fo_Giardia_lamblia_ATCC_50803@XP_001707125@1':1.2853050099999996,'E_Vi_Oryza_sativa_Japonica_Group@NP_001065000@2':0.8564574400000002):0.60872349,(('E_Am_Entamoeba_invadens_IP1@XP_004261792@1':1.1045405199999996,'E_Op_Heterocephalus_glaber@XP_004872541@1':0.7038032999999997):0.23693230000000032,('E_Fo_Giardia_lamblia_ATCC_50803@XP_001705135@1':1.5152082399999998,('E_Al_Paramecium_tetraurelia_strain_d4_2@XP_001427965@1':1.2608782600000001,'E_Al_Tetrahymena_thermophila@XP_001025134@2':0.6962932100000003):0.20055929000000017):0.08733681999999998):0.5448475900000003):0.2817570300000001):0.2553211700000002):0.08099977999999997):0.09976304000000003,('N_Ph_Cafeteria_roenbergensis_virus_BV_PW1@YP_003970003@1':1.4599772900000003,('E_Cr_Hemiselmis_andersenii@XP_001712331@1':0.9615538899999998,(((('E_St_Blastocystis_sp_subtype_4@XP_014529783@1':0.5144397999999999,('E_Al_Tetrahymena_thermophila_SB210@XP_001020279@2':0.56490974,'E_Al_Babesia_microti_strain_RI@XP_012647605@1':0.27991820999999995):0.07155838999999986):0.13959493999999983,(('E_Am_Acanthamoeba_castellanii_str_Neff@XP_004344091@1':0.6076601500000001,('E_Am_Polysphondylium_pallidum_PN500@EFA77714@1':0.36787671999999993,'E_Am_Entamoeba_histolytica_HM_1_IMSS@XP_657280@1':0.7446597000000001):0.09702793999999981):0.0705923300000002,((Bs_4a:1.07800522,'E_Pa_Trichomonas_vaginalis_G3@XP_001304373@1':0.8716479500000003):0.23097857999999993,('E_Op_Caenorhabditis_elegans@NP_498514@1':1.0409718300000002,('E_Op_Trichinella_spiralis@KRY38593@1':0.47903991999999995,('N_Po_Diachasmimorpha_longicaudata_entomopoxvirus@AAT99858@1':0.7164288299999999,'E_Op_Pichia_kudriavzevii@KGK36639@1':0.45524792000000014):0.08253476000000015):0.039748009999999834):0.07055757000000007):0.015288459999999837):0.0329767900000002):0.01840015000000017,('E_Op_Xenopus_tropicalis@NP_001107349@1':0.30011002,('E_Pa_Trichomonas_vaginalis_G3@XP_001317695@1':1.2246486799999996,'E_Op_Schistosoma_mansoni@XP_002574553@1':0.7586915999999997):0.26381108):0.1810873100000001):0.08492005999999996,'E_Rp_Cyanidioschyzon_merolae_strain_10D@XP_005536459@1':0.4186056599999999):0.12651055999999983):0.07239659999999981):0.058873010000000114):0.048166070000000616,'E_Al_Paramecium_tetraurelia_strain_d4_2@XP_001436418@1':0.8514055600000003):0.026149869999999353):0.08673454000000014,(((G1ARTXMU_2_120:0.93229754,G2SSCNRE_1_230:1.1540971300000002):0.10446320000000053,KNV1_2_63:0.6135604300000006):0.09125356000000018,(BsV_anno_GB_master___eukaryotic_initiation_factor_eIF_4A:1.46280968,((('N_Ph_Megavirus_chiliensis@YP_004894480@1':0.018371709999999375,'N_Ph_Powai_lake_megavirus@ANB50542@1':0.011600409999999783):0.08510653999999995,('N_Ph_Acanthamoeba_polyphaga_moumouvirus@YP_007354328@1':0.041016840000000165,'N_Ph_Moumouvirus_goulette@AGF85397@1':0.022887140000000805):0.11158919999999917):0.08659363000000031,('N_Ph_Acanthamoeba_polyphaga_mimivirus@YP_003986965@1':0.00886326000000004,'N_Ph_Acanthamoeba_polyphaga_mimivirus@AKI80192@1':0.006165170000000053):0.3320690800000001):1.8748904199999998):0.18242660999999938):0.08673454000000014);
