# Supplementary material for: The kinetoplastid-infecting Bodo saltans virus (BsV), a window into the most abundant giant viruses in the sea
Source: eLife. 2018 Mar 27;7:e33014. doi: 10.7554/eLife.33014 (PMC5871332; doi:10.7554/eLife.33014)
Supplement: Figure 4—source data 1. [file elife-33014-fig4-data1.zip › Source_data_Fig4_S1-2_eIF-4e_aln.phy]

 88 2186
BsV_anno_GB_master___eukaryotic_translation_initiation_factor_eIF_4E__translation --------------------------------------------------------------------------------------------------------------------------MINNKFGCLTKDGKKDL--------------------------QKLNESKDKKKCEKRDFREKTEKKKEHKKE-------------------------------------------------------------------------------------------------------------EFKKEEFKKEESKKEEDNRFVSENILGKIQKLQQVQHQHQHQHENDTE---------------------------------------------------NIDYGDNLFLNTQYTVWVHRNDCNDWTESSYKSVY-----------------------------------------------------------VIDSIGTFWKFFNNFHMLNK---------------------------EENQFFIMKDK--------------IKPIWEDNNNRIGGC---YSMKLDCYDKNGKDDLASE---------------------------------VMISLCILIMNESLVPENGM-----------------------------------INGISYSIK-N-----------------------------------------------------------------------------------------------------RSVLI-----------------------KIWTRNFNYNMEE---------------------------------------------------------------KFPKGLLSKFNNIVKNR------------------VLY-----------------------------------------------------------------------------------------------------------------------------------------------------------------------------------------------------------------------------------------------------------------------------------------------------------------------------------------------------------------------------------------------------KKNDIVVAARY----------------------TPIKPEYEIK--------------------------------------------------------------------------------------------------------------------------------------------------------------------------------------------------------------------------------------------------------------------------------------------------------------------------------------------------------------------------------------------------------------------------------------------------------------------------------------------------------------------------------------------------------------------------------------------------------------------------------------------------------------------------------------------------------------------------------------------------------------------------------------------------------------------------------------
N_Ph_Megavirus_lba@AGD92289@1 -----------------------------------------------------------------------------------------------------------------------------------------------------------------------------------------------------------------------------------------------------------------------------------------------------------------------------------------------------------------------------------------------------------------------------------------------------------------------------------------------------------------------------------------------------------------------MRK--------------GIEPIWEDPKNSNGG---TFTIK-------M---NHNK-------------------------GYEV-----WSLFVMYIMGE----TLTDYDMDN------------------------------INGITV-------SYISDAYNFNASTPRQNISS--------------------F-TYIK----------------------------------------------------------------------------------IWDAK-P---------------------------------------------NR-TRDEFINI-----------------LPVDI-----------------------------------------------------------------------I-------------------------------------------------NKI------KQESI------------------------------------------------------------------------------M-----------YSQNN-------------------------------------------------------------------------------------------------------------------------------------------------------------------------------------------------------------------------------------------------------------------------------------------------------------------------------------------------------------------------------------------------------------------------------------------------------------------------------------------------------------------------------------------------------------------KKKDFNEQNIINKLNSNRGHGRGSRGGFSNYNKKNRREY------------------------------------------------------------------------------------------------------------------------------------------------------------------------------------------------------------------------------------------------------------------------------------------------------------------------------------------------------------------------------------------------------------------------------------------------------------------
N_Ph_Moumouvirus_Monve@AEX62927@1 -----------------------------------------------------------------------------------------------------------------------------------------------------------------------------------------------------------------------------------------------------------------------------------------------------------------------------------------------------------------------------------------------------------------------------------------------------------------------------------------------------------------------------------------------------------------------MRK--------------GIEPIWEDPRNSNGG---TFTVK-------M---NHLK-------------------------GYEV-----WSLFVMYILGE----TLNEYDM------------DN------------------INGITV-------SYISDAYNFNATAKQNINS---------------------F-TYIK----------------------------------------------------------------------------------IWDGK-----------------------------------------------SNRTRDEFINI-----------------LPVEI-----------------------------------------------------------------------L-------------------------------------------------DKI------KHESI------------------------------------------------------------------------------M-----------YSQNN-------------------------------------------------------------------------------------------------------------------------------------------------------------------------------------------------------------------------------------------------------------------------------------------------------------------------------------------------------------------------------------------------------------------------------------------------------------------------------------------------------------------------------------------------------------------KKKILMNKILLVN--------------------------------------------------------------------------------------------------------------------------------------------------------------------------------------------------------------------------------------------------------------------------------------------------------------------------------------------------------------------------------------------------------------------------------------------------------------------------------------------
N_Ph_Moumouvirus_Monve@AEX62928@1 ----------------------------------------------------------------------------------------------------------------------------------------------------------------------------------------------------------------------------------------------------------------------------------------------------------------------------------------------------------------------------------------------------MSSDLTVTHKDSIPKDIPLTDIKLPNE-WVLYL----------------------YDKQLFK----------KIANRANFQAKPHRAL-CT-----I--------------TTVNDLIYILKLMSCEN-------------------------------------------------------------------------------------------------------------------TNKS----------KVLTGN--------------------------------------------------------EKK------------------------------------------------------------------------------------------------------------------------------------------------------------------------------------------------------------------------------------------------------------------------------------------------------------------------------------------------------------------------------------------------------------------------------------------------------------------------------------------------------------------------------------------------------------------------------------------------------------------------------------------------------------------------------------------------------------------------------------------------------------------------------------------------------------------------------------------------------------------------------------------------------------------------------------------------------------------------------------------------------------------------------------------------------------------------------------------------------------------------------------------------------------------------------------------------------------------------------------------------------------------------------------------------------------------------------------------------------------------------------------------------------------------------------------------------------------------------------------------------------------------------------------
N_Ph_Organic_Lake_phycodnavirus_2@ADX06402@1 ---------------------------------------------------------------------------------------------------------------------------------------------------------------------------------------------------------------------------------------------------------------------------------------------------------------------------------------------------------------------------------------------------------------------------------------------------------------------------------------------------------------------------MNNELGC----EMLKKSL-----------------------VFVMKE--------------DIQPLWEEPKNRDGG---SFSFK-------I---HNKD-------------------------IEFV-----WRQILYHMVGG----DLVENKEIL----------HH------------------LNGISV-------SPK------KT-----------------------------F-CILK----------------------------------------------------------------------------------IWMKD---C-------------------------------------------TY-KNTDIFIP-----------------IKGVD----------------------------------------------------------------------------------------------------------------------------------YKGFL------------------------------------------------------------------------------------------FKKHE-----------------------------------------------------------------------------------------------------------------------------------------------------------------------------------------------------------------------------------------------------------------------------------------------------------------------------------------------------------------------------------------------------------------------------------------------------------------------------------------------------------------------------------------------------------------------Y----------------------------------------------------------------------------------------------------------------------------------------------------------------------------------------------------------------------------------------------------------------------------------------------------------------------------------------------------------------------------------------------------------------------------------------------------------------------------------------------------
N_Ph_Megavirus_lba@AGD92288@1 ---------------------------------------------------------------------------------------------------------------------------------------------------------------------------------------------------------------------------------------------------------------------------------------------------------------------------------------------------------------------------------------------------MSNDSVITHNNDNIPKQISLVDIKLPNE-WVLYL----------------------YDKQLFK----------KMANRANFQAKPHKAL-CT-----I--------------STVNDL-------------------------------------------IYILKL--------------------MDCDNTNKS---KITSE----------------------------------------VEKK------------------------------------------------------------------------------------------------------------------------------------------------------------------------------------------------------------------------------------------------------------KE--------------------------FR------------------------------------------------------------------------------------------------------------------------------------------------------------------------------------------------------------------------------------Y--------------------------------------------------------------------------------------------------------------------------------------------------------------------------------------------------------------------------------------------------------------------------------------------------------------------------------------------------------------------------------------------------------------------------------------------------------------------------------------------------------------------------------------------------------------------------------------------------------------------------------------------------------------------------------------------------------------------------------------------------------------------------------------------------------------------------------------------------------------------------------------------------------------------------------------------------------------------------------------------------------------------------------------------------------------------------------
E_Pa_Trichomonas_vaginalis_G3@XP_001314300@1 -------------------------------------------------------------------------------------------------------------------------------------------------------------------------------------------------------------------------------------------------------------------------------------------------------------------------------------------------------------------------------------------------------------------MSIEKDGTLYRE-WTLWY----------------------LIPDRYT------------MKEAAWKDF-LHPI-AD-----F--------------DTIDKFWAAFNSIEKAS--LLPKGCR-----------------------YYVFRK--------------GILPLWEDHANISGH---EVSIE-----HTIAKAKKPK-------------------------VNDR-----WEDVLFSVIGE----SF---P-YS----------DK------------------INGVEF-------TVR------TE-----------------------------T-FKIG----------------------------------------------------------------------------------VWVSQ-T-P-------------------------------------------YE-VTNAISAE-----------------LA-KL-----------------------------------------------------------------------I-------------------------------------------------RWN------TPVKV------------------------------------------------------------------------------------------SEIKI----------------------------------------------------------------------------------------------------------------------------------------------------------------------------------------------------------------------------------------------------------------------------------------------------------------------------------------------------------------------------------------------------------------------------------------------------------------------------------------------------------------------------------------------------------------------------------------------------------------------------------------------------------------------------------------------------------------------------------------------------------------------------------------------------------------------------------------------------------------------------------------------------------------------------------------------------------------------------------------------------------------------------------------------------------------------------
N_Ph_Cafeteria_roenbergensis_virus_BV_PW1@YP_003969852@1 -------------------------------------------------------------------------------------------------------------------------------------------------------------------------------------------------------------------------------------------------------------------------------------------------------------------------------------------------------------------------------------------------------------------MSITLDTQLDNK-WTLWI----------------------HQ------------------SKNNWTINGFNNL-YT-----I--------------NTIKDFWTLHNSWEVNGGIHLNN--------------------------YFLMKD--------------DIQPLWECAENKKGG---CWSFK-------V---KDTQ-------------------------SQEL-----WNDISTFMISG----NLSENM-------------DD------------------INGLSI-------TKK------KN-----------------------------GWIIIK----------------------------------------------------------------------------------IWNKN-N-K-------------------------------------------NS-SLKNINYE-----------------ILKKW----------------------------------------------------------------------------------------------------------------------------------GLEVI------------------------------------------------------------------------------------------YISHL-------------------------------------------------------------------------------------------------------------------------------------------------------------------------------------------------------------------------------------------------------------------------------------------------------------------------------------------------------------------------------------------------------------------------------------------------------------------------------------------------------------------------------------------------------------------SS-------------------------------------------------------------------------------------------------------------------------------------------------------------------------------------------------------------------------------------------------------------------------------------------------------------------------------------------------------------------------------------------------------------------------------------------------------------------------------------------------------
gene_260_G2KABVRK_3 ------------------------------------------------------------------------------------------------------------------------------------------------------------------------------------------------------------------------------------------------------------------------------------------------------------------------------------------------------------------------------------------------------------MSSTNEIVSTGGDIPLAHN-FVLWC----------------------HDVQCTD-----------------WSLQSYQKL-CL-----I--------------KNVSEFWQVFNNFLKLG--YKFYN-------------------------FFLMKK--------------DIDPTWEHEKNRNGG---VCSFK-------I---DINQ-------------------------SLDI-----FEELCRYMVCN----SLTDSP-------------SD------------------INGISF-------SPK------NN-----------------------------W-AIIK----------------------------------------------------------------------------------IWNSN-K-L-------------------------------------------ND-LSVTLNPE-----------------LLIKY----------------------------------------------------------------------------------------------------------------------------------KDNSI------------------------------------------------------------------------------K-----------YKENN--------------------------------------------------------------------------------------------------------------------------------------------------------------------------------------------------------------------------------------------------------------------------------------------------------------------------------------------------------------------------------------------------------------------------------------------------------------------------------------------------------------------------------------------------------------------------PEY-----------------------------------------------------------------------------------------------------------------------------------------------------------------------------------------------------------------------------------------------------------------------------------------------------------------------------------------------------------------------------------------------------------------------------------------------------------------------------------------------
E_Pa_Trichomonas_vaginalis_G3@XP_001314532@1 ----------------------------------------------------------------------------------------------------------------------------------------------------------------------------------------------------------------------------------------------------------------------------------------------------------------------------------------------------------------------------------------------------------------------------------MFY----------------------RAPGSKA--------------ADNYEKN-IHTL-GS-----F--------------NTIEEFWSIYSHLKRPN--DLEPPTD-----------------------YHLFRN--------------GIRAIWEDQDNVKGG---KWIIR-------L---KKGL-------------------------GSYY-----WERLIMALIGE----QFP----------------VD------------------ALGAVI-------SVRY-----PE-------------------------------DIIS----------------------------------------------------------------------------------LWNRT-A-S-------------------------------------------DDKVRHEICRA-----------------LCSAL-------------------------------------------------------------------------------------------------------------------------ELP------PDTKL------------------------------------------------------------------------------E-----------YKQHY-----------------------------------------------------------------------------------------------------------------------------------------------------------------------------------------------------------------------------------------------------------------------------------------------------------------------------------------------------------------------------------------------------------------------------------------------------------------------------------------------------------------------------------------------------------DAVR----DHSSFRNTVIYQAGTDEPFEIPQKKVGNGKK--------------------------------------------------------------------------------------------------------------------------------------------------------------------------------------------------------------------------------------------------------------------------------------------------------------------------------------------------------------------------------------------------------------------------------------------------------------------------
E_Al_Paramecium_tetraurelia_strain_d4_2@XP_001426908@1 ------------------------------------------------------------------------------------------------------------------------------------------------------------------------------------------------------------------------------------------------------------------------------------------------------------------------------------------------------------------------------------------------------------------------MLQLGSD-FTFWL----------------------GTFKQGQ-----------------Y----VQEVIGS-----F--------------STAEDFWAYYQHIVRPE--QQPEGNQ-----------------------IFLFKK--------------NITPVWEDPQNKFGG---RFIFK-------V---RKSL-------------------------GNQI-----LEELLLSFVGA----DCDYDEF--------------------------------INGIVC-------HTK------KG-----------------------------F-IQMA----------------------------------------------------------------------------------LWVKD-I-KHN-----------------------------------------MD-AFTTIEKW-----------------LKDSI-----------------------------------------------------------------------L-------------------------------------------------QLK------EDRDI------------------------------------------------------------------------------E-----------FAFHP-----------------------------------------------------------------------------------------------------------------------------------------------------------------------------------------------------------------------------------------------------------------------------------------------------------------------------------------------------------------------------------------------------------------------------------------------------------------------------------------------------------------------------------------------------------------------LT---------------------------------------------------------------------------------------------------------------------------------------------------------------------------------------------------------------------------------------------------------------------------------------------------------------------------------------------------------------------------------------------------------------------------------------------------------------------------------------------------
N_Ph_Organic_Lake_phycodnavirus_1@ADX06074@1 ------------------------------------------------------------------------------------------------------------------------------------------------------------------------------------------------------------------------------------------------------------------------------------------------------------------------------------------------------------------------------------------------------------------------MSELWAH-WTFYI----------------------HLQNTND-----------------WTYESYYKI-YK-----C--------------ESLQSVVAIHKSLGG----ELLKKSL-----------------------VFLMKD--------------NIQPLWEEPNNRNGG---SFSFK-------I---HNKD-------------------------IEHV-----WKQILYHMIGG----ELVKDKEIL----------SH------------------LNGISV-------SPK------KT-----------------------------F-CILK----------------------------------------------------------------------------------IWMDN---C-------------------------------------------DY-TNTNIFKQ-----------------IQGVD----------------------------------------------------------------------------------------------------------------------------------YKGCL------------------------------------------------------------------------------------------FKKHA-----------------------------------------------------------------------------------------------------------------------------------------------------------------------------------------------------------------------------------------------------------------------------------------------------------------------------------------------------------------------------------------------------------------------------------------------------------------------------------------------------------------------------------------------------------------------Y----------------------------------------------------------------------------------------------------------------------------------------------------------------------------------------------------------------------------------------------------------------------------------------------------------------------------------------------------------------------------------------------------------------------------------------------------------------------------------------------------
E_Op_Trichoplax_adhaerens@XP_002111861@1 -----------------------------------------------------------------------------------------------------------------------------------------------------------------------------------------------------------------------------------------------------------------------------------------------------------------------------------------------------------------------------------------------------------------------------MH-WYFYL----------------------DRTYHGL-------------SKDQYEDN-LKKI-MA-----V--------------DTIQGFWSVYDHIPKVS--SIKLRSS-----------------------YFLMRN--------------ETRPIWEDPVNRNGG---SYKTR-------C---IKEN-------------------------TEDV-----WRELLLASIGE----QFSKDLKPY----------DD------------------ICGVSI-------SIR------EK-----------------------------S-DVVQ----------------------------------------------------------------------------------IWHAN-A-N----------------------------------------------NKENFITY--------------------QL-----------------------------------------------------------------------L-------------------------------------------------PTI------TLEQA------------------------------------------------------------------------------Y-----------YKSHQ-------------------------------------------------------------------------------------------------------------------------------------------------------------------------------------------------------------------------------------------------------------------------------------------------------------------------------------------------------------------------------------------------------------------------------------------------------------------------------------------------------------------------------------------------------------------DHQAFEGVNARQTAKMNRP--------------------------------------------------------------------------------------------------------------------------------------------------------------------------------------------------------------------------------------------------------------------------------------------------------------------------------------------------------------------------------------------------------------------------------------------------------------------------------------
N_Ph_Phaeocystis_globosa_virus@YP_008052407@1 ------------------------------------------------------------------------------------------------------------------------------------------------------------------------------------------------------------------------------------------------------------------------------------------------------------------------------------------------------------------------------------------------------------------------MHKLNNT-WTLWL----------------------HLPHDVD-----------------WSISSYKKV-VT-----F--------------DTLEDGIRLIENTNK----ELVEKCM-----------------------LFVMKD--------------NIKPIWEDSDNSKGG---CLCYK-------I---DENS-------------------------VYEV-----WKKLNYYLIGG----TLIDNEDIM----------EN------------------INGISI-------SPK------KN-----------------------------Y-CIIK----------------------------------------------------------------------------------FWLKD-S-A-------------------------------------------IL-KTQDIFAC-----------------LEKNN-----------------------------------------------------------------------T-------------------------------------------------NDN------SNSKV------------------------------------------------------------------------------N-----------YNHKT-----------------------------------------------------------------------------------------------------------------------------------------------------------------------------------------------------------------------------------------------------------------------------------------------------------------------------------------------------------------------------------------------------------------------------------------------------------------------------------------------------------------------------------------------------------------DVSNNVVESDVSVNVDPLNIDKLCDIEPQHCLYKRHDILY-------------------------------------------------------------------------------------------------------------------------------------------------------------------------------------------------------------------------------------------------------------------------------------------------------------------------------------------------------------------------------------------------------------------------------------------------------------------
E_Op_Enterocytozoon_bieneusi_H348@XP_001827992@1 -------------------------------------------------------------------------------------------------------------------------------------------------------------------------------------------------------------------------------------------------------------------------------------------------------------------------------------------------------------------------------------------------------------------------MKLNNA-FVVTA----------------------TNFDTFI------------NKTCSYEDS-FSPV-CI-----I--------------YTVEEMLWFLKHIKNFDDYLVQANNQVIEEFN-----------------INIFKD--------------GITPKWEDAKNINGC---SYILN-------I---NHGKV------------------------ISYI-----FEQLIFNFMTN----KFITIN---------------------------------VNGIRL-------DIK------KT-----------------------------Y-IKIE----------------------------------------------------------------------------------IWASN-I-PT------------------------------------------SY-LGGEVFKE-----------------LSTLL---------------------------------------------------------------------------------------------------------------------------------------------------------------------------------------------------------------------G-----------FNYNV-------------------------------------------------------------------------------------------------------------------------------------------------------------------------------------------------------------------------------------------------------------------------------------------------------------------------------------------------------------------------------------------------------------------------------------------------------------------------------------------------------------------------------------------------------------------SFLCKNHQKLVDQLK------------------------------------------------------------------------------------------------------------------------------------------------------------------------------------------------------------------------------------------------------------------------------------------------------------------------------------------------------------------------------------------------------------------------------------------------------------------------------------------
E_Ha_Emiliania_huxleyi_CCMP1516@EOD09372@1 ------------------------------------------------------------------------------------------------------------------------------------------------------------------------------------------------------------------------------------------------------------------------------------------------------------------------------------------------------------------------------------------------------------------MDVPAGPHFLESE-WVIWE----------------------HRAPDKN---------------KSYEDN-MAKL-CE-----V--------------ATVEDFWRAWNNIPKPS--EIFYDGRTRKKFASRTVEA-----------FSVFKK--------------NIKPEWEDPANRSGA---EWYCR-----------RAFTMPQ----------------------LDEF-----WLHIVLGMIGE----TLDAG--------------DE------------------ICGARV----VDKSVN------GR-----------------------------TMYRLE----------------------------------------------------------------------------------LWFRK-N-D-------------------------------------------DA-LSKELLAK-----------------MQEAL-----------------------------------------------------------------------G-------------------------------------------------KGA------QTCKW------------------------------------------------------------------------------D-----------LRSH-----------------------------------------------------------------------------------------------------------------------------------------------------------------------------------------------------------------------------------------------------------------------------------------------------------------------------------------------------------------------------------------------------------------------------------------------------------------------------------------------------------------------------------------------------------------------------------------------------------------------------------------------------------------------------------------------------------------------------------------------------------------------------------------------------------------------------------------------------------------------------------------------------------------------------------------------------------------------------------------------------------------------------------------------------------------------------
E_Op_Vavraia_culicis_subsp_floridensis@ELA46602@1 -----------------------------------------------------------------------------------------------------------------------------------------------------------------------------------------------------------------------------------------------------------------------------------------------------------------------------------------------------------------------------------------------------------------------MTHPLFVP-FTVKT----------------------ITRNTTK------------KEPFDFCNS-LKKL-CT-----L--------------KSVENLLYFLNHVNFD---HIEGITD-----------------------ISIFKD--------------GIEPLWEDKSNIKGG---KWIIK-------L---RREV-------------------------STRL-----FQKLLIRMVRQ----PFDKID---------------------------------VNGIVI-------SFR------MK-----------------------------N-VILA----------------------------------------------------------------------------------VWTKD-S-TG------------------------------------------KD-SFKDVLME-----------------IK-KV-----------------------------------------------------------------------L-------------------------------------------------DVK------FFLSV------------------------------------------------------------------------------E-----------YKDND---------------------------------------------------------------------------------------------------------------------------------------------------------------------------------------------------------------------------------------------------------------------------------------------------------------------------------------------------------------------------------------------------------------------------------------------------------------------------------------------------------------------------------------------------------------ESLKDNSSFRNTKNLYVQ-------------------------------------------------------------------------------------------------------------------------------------------------------------------------------------------------------------------------------------------------------------------------------------------------------------------------------------------------------------------------------------------------------------------------------------------------------------------------------------------
E_St_Phaeodactylum_tricornutum_CCAP_1055/1@XP_002177819@1 ---------------------------------------------------------------------------------------------------------------------------------------------------------------------------------------------------------------------------------------------------------------------------------------------------------------------------------------------------------------------------------------------------------------------------LNAK-WTIWY----------------------DNPRLAP-------------EGADWKEN-LKMC-GH-----F--------------DSVESFWRVYNNLKPAS--QIGLNSN-----------------------YSVFRY--------------GVEPSWEDACNREGG---KFVFS-------IPKKDGKSR------------------------IDDF-----WLHTVLSTIGE----TMDATG-------------DQ------------------VNGVVV-------SIR------KH-----------------------------Q-DRVA----------------------------------------------------------------------------------LWLKS-S-D-------------------------------------------KA-ICGQIGVR-----------------WK-KI-----------------------------------------------------------------------L-------------------------------------------------NLD------SQFLQ------------------------------------------------------------------------------------------YQTHK---------------------------------------------------------------------------------------------------------------------------------------------------------------------------------------------------------------------------------------------------------------------------------------------------------------------------------------------------------------------------------------------------------------------------------------------------------------------------------------------------------------------------------------------------------------DAAESGRSFRNETYFEV--------------------------------------------------------------------------------------------------------------------------------------------------------------------------------------------------------------------------------------------------------------------------------------------------------------------------------------------------------------------------------------------------------------------------------------------------------------------------------------------
E_Op_Enterocytozoon_bieneusi_H348@XP_002650073@1 ------------------------------------------------------------------------------------------------------------------------------------------------------------------------------------------------------------------------------------------------------------------------------------------------------------------------------------------------------------------------------------------------------------------------MDSFYTNQWELLQ----------------------HLNIDKS-------------GIRDWGES-FEVM-GK-----I--------------DNVEKLNYMISKIKEK---KLDNLND-----------------------LYFFKQ--------------GIKPMWEDSCNVNGG---RLIAE-----------FSIN-------------------------HPRM-----IEYLARTFMWA----FLNSYPS--------------------------------IVGVAF-------NEK------EK-----------------------------T-NRIC----------------------------------------------------------------------------------LWIGD-C-S----------------------------------------------ESDDICKA-----------------WKVIL-------------------------------------------------------------------------------------------------------------------------GLS------LQSII------------------------------------------------------------------------------------------FIPHK-------------------------------------------------------------------------------------------------------------------------------------------------------------------------------------------------------------------------------------------------------------------------------------------------------------------------------------------------------------------------------------------------------------------------------------------------------------------------------------------------------------------------------------------------------------------KHKEFIKINKKKSFSSNQK--------------------------------------------------------------------------------------------------------------------------------------------------------------------------------------------------------------------------------------------------------------------------------------------------------------------------------------------------------------------------------------------------------------------------------------------------------------------------------------
N_Po_Anomala_cuprea_entomopoxvirus@YP_009001589@1 ----------------------------------------------------------------------------------------------------------------------------------------------------------------------------------------------------------------------------------------------------------------------------------------------------------------------------------------------------------------------------------------------------------------------MTKHPLQHA-WSLWY----------------------NGNDAHK----------------SWDEN-LQFV-YS-----F--------------NTIEDFWCVYNYIKLPT--ELNNGTD-----------------------YLLFKK--------------HIKPRWEDKSNINGG---KWIIN-------S---IHKV-------------------------INDV-----WLDIVLCLIGE----TL---D-SS----------NN------------------ICGVIL-------NIK------VN-----------------------------K-YKLG----------------------------------------------------------------------------------IWTKD-I-KY------------------------------------------TD-DIINIGKK-----------------IR-KI-----------------------------------------------------------------------I-------------------------------------------------NLP------NKITI------------------------------------------------------------------------------G-----------YQKHK-------------------------------------------------------------------------------------------------------------------------------------------------------------------------------------------------------------------------------------------------------------------------------------------------------------------------------------------------------------------------------------------------------------------------------------------------------------------------------------------------------------------------------------------------------------------------SIDTIHIL-------------------------------------------------------------------------------------------------------------------------------------------------------------------------------------------------------------------------------------------------------------------------------------------------------------------------------------------------------------------------------------------------------------------------------------------------------------------------------------------
N_Ph_Chrysochromulina_ericina_virus@YP_009173322@1 ----------------------------------------------------------------------------------------------------------------------------------------------------------------------------------------------------------------------------------------------------------------------------------------------------------------------------------------------------------------------------------------------------------MDTMVEQIDNCSISKSKLLDT-WTLWS----------------------HLPHDTN-----------------WNLDSYKQI-SD-----I--------------NSVEDATTLFENLPE----SIIKNCM-----------------------LFVMRK--------------GIYPTWEDEKNRNGG---CFSYK-------I---NNKV-------------------------VGDS-----WKKLSYVLLGE----TLTCEDYS-----------DN------------------ITGITI-------SPK------KN-----------------------------F-CIVK----------------------------------------------------------------------------------IWFSN---C-------------------------------------------DN-IDPNIIID-----------------IDGLT----------------------------------------------------------------------------------------------------------------------------------RQGCL------------------------------------------------------------------------------------------FKKHI--------------------------------------------------------------------------------------------------------------------------------------------------------------------------------------------------------------------------------------------------------------------------------------------------------------------------------------------------------------------------------------------------------------------------------------------------------------------------------------------------------------------------------------------------------------------NDS-----------------------------------------------------------------------------------------------------------------------------------------------------------------------------------------------------------------------------------------------------------------------------------------------------------------------------------------------------------------------------------------------------------------------------------------------------------------------------------------------------
E_Am_Entamoeba_invadens_IP1@XP_004260317@1 ------------------------------------------------------------------------------------------------------------------------------------------------------------------------------------------------------------------------------------------------------------------------------------------------------------------------------------------------------------------------------------------------------------------MEGTKELHPLARS-WTFWV----------------------DDFAIKN------------ASMEEFEKN-LKTI-GT-----C--------------HTIEGFWNLFGTLPSIE--LLQDKKIT----------------------IHFMEN--------------GVKPLWEDKKNIKGG---TITVK-------C---PKEE-------------------------TAII-----WKELLVLVISNKDCETIHKGK---------------------------------INGVSV-------SMK------KA-----------------------------N-NLIG----------------------------------------------------------------------------------IWVDT-K-D-------------------------------------------SN-FKDNVIKF-----------------IV-DY-----------------------------------------------------------------------F-------------------------------------------------PVL------DEGDV------------------------------------------------------------------------------G-----------WKENA-------------------------------------------------------------------------------------------------------------------------------------------------------------------------------------------------------------------------------------------------------------------------------------------------------------------------------------------------------------------------------------------------------------------------------------------------------------------------------------------------------------------------------------------------------------------EHITDNQI-------------------------------------------------------------------------------------------------------------------------------------------------------------------------------------------------------------------------------------------------------------------------------------------------------------------------------------------------------------------------------------------------------------------------------------------------------------------------------------------------
E_Cr_Hemiselmis_andersenii@XP_001712444@1 -----------------------------------------------------------------------------------------------------------------------------------------------------------------------------------------------------------------------------------------------------------------------------------------------------------------------------------------------------------------------------------------------------------------------MFKNLLSN-WVLWY----------------------DKTDLNI-------------CKDNWDQF-LIKI-HS-----I--------------NSIDNFWRLFNNLVPLI--ETPIGSN-----------------------YHFFKE--------------GIEPKWEDLENIGGG---KWVLT-----------YPKKNLE----------------------VEKI-----WEKTLLTLISE----KFSLMGKQY------------------------------INGLVA-------NIR------KN-----------------------------E-VRFS----------------------------------------------------------------------------------IWTKN-S-TD------------------------------------------KN-VQLRIGKF-----------------WKKII-----------------------------------------------------------------------E-------------------------------------------------EEL------GKKTLLF----------------------------------------------------------------------------E-----------YFSHS-------------------------------------------------------------------------------------------------------------------------------------------------------------------------------------------------------------------------------------------------------------------------------------------------------------------------------------------------------------------------------------------------------------------------------------------------------------------------------------------------------------------------------------------------------------------TCLR-----------------------------------------------------------------------------------------------------------------------------------------------------------------------------------------------------------------------------------------------------------------------------------------------------------------------------------------------------------------------------------------------------------------------------------------------------------------------------------------------------
E_Op_Monosiga_brevicollis_MX1@XP_001747071@1 -------------------------------------------------------------------------------------------------------------------------------------------------------------------------------------------------------------------------------------------------------------------------------------------------------------------------------------------------------------------------------------------------------------MAAAPSEAGPDKHPLQDE-WTLWH----------------------DDTSKVR--------------DGDWKSN-IKKV-CT-----V--------------NSVEEFWRLFNNIKSFE--TLVKGSN-----------------------YHLFKK--------------NIEPSWEDKANANGG---AFNMQ-------CEG-ERFR-------------------------PHDL-----WLRTMLSVIGN----QYGEDG-------------KY------------------ICGVSA-------KAK------RR-----------------------------G-ERLE----------------------------------------------------------------------------------MWLNH-C-DMD-----------------------------------------DE-IAKRIGKR-----------------WKELV----------------------------------------------------------------------------------------------------------------------------------ESTQMIQ----------------------------------------------------------------------------------------FKKHN--------------------------------------------------------------------------------------------------------------------------------------------------------------------------------------------------------------------------------------------------------------------------------------------------------------------------------------------------------------------------------------------------------------------------------------------------------------------------------------------------------------------------------------------------------------DALAAPGTSYSIKNAFAV--------------------------------------------------------------------------------------------------------------------------------------------------------------------------------------------------------------------------------------------------------------------------------------------------------------------------------------------------------------------------------------------------------------------------------------------------------------------------------------------
E_St_Phaeodactylum_tricornutum_CCAP_1055/1@XP_002178545@1 -----------------------------------------------------------------------------------------------------------------------------------------------------------------------------------------------------------------------------------------------------------------------------------------------------------------------------------------------------------------------------------------------------------------MVNETAADNPLQNE-WVLWE----------------------HKAAGAG-----------NKNPNQWKEN-MQAL-CS-----F--------------RTVEDFWQYFNHIPKPS--QVFFDGECRKKVGPEGKTIEE---------YSLFKE--------------GIEPEWGDPKNVIGG---EFFCR--------AYFEADI-------------------------LDLY-----WQNLVFALVGETIEDALGGKQ-------------DC------------------VNGVRV-------VDK------SRGY---------------------------PMFKLE----------------------------------------------------------------------------------LWVNT-R-D-------------------------------------------PI-LKEKMKDL-----------------LLDLM-----------------------------------------------------------------------T-------------------------------------------------EGQPASIKGRPKFE------------------------------------------------------------------------------------------WKDHSS---------------------------------------------------------------------------------------------------------------------------------------------------------------------------------------------------------------------------------------------------------------------------------------------------------------------------------------------------------------------------------------------------------------------------------------------------------------------------------------------------------------------------------------------------------------------------------------------------------------------------------------------------------------------------------------------------------------------------------------------------------------------------------------------------------------------------------------------------------------------------------------------------------------------------------------------------------------------------------------------------------------------------------------------------------------------------
gene_623_G2SSCNRE_5 ---------------------------------------------------------------------------------------------------------------------------------------------------------------------------------------------------------------------------------------------------------------------------------------------------------------------------------------------------------------------------------------------------------MSTDTLEDNIVDNGQQYTFIKK-YVLWA----------------------HSNTKDP---------------NAWGIDSFDKV-VT-----I--------------SNVSEFWRLFNNFEKFD--YINKH-------------------------YFLMLE--------------GVVPLWEHHTNSQGG---TCSFK-----------TKIQE------------------------AIDM-----LVFLAVMMTLD----NIKDDVNDG----------ND------------------INGVSI-------SPH------GP-----------------------------S-IIVK----------------------------------------------------------------------------------IWNKT-A-D-------------------------------------------DD-FEKKLSKN-----------------IINKY----------------------------------------------------------------------------------------------------------------------------------GKLSI------------------------------------------------------------------------------T-----------YKKNA---------------------------------------------------------------------------------------------------------------------------------------------------------------------------------------------------------------------------------------------------------------------------------------------------------------------------------------------------------------------------------------------------------------------------------------------------------------------------------------------------------------------------------------------------------------------------SKY----------------------------------------------------------------------------------------------------------------------------------------------------------------------------------------------------------------------------------------------------------------------------------------------------------------------------------------------------------------------------------------------------------------------------------------------------------------------------------------------
E_Pa_Trichomonas_vaginalis_G3@XP_001301183@1 ------------------------------------------------------------------------------------------------------------------------------------------------------------------------------------------------------------------------------------------------------------------------------------------------------------------------------------------------------------------------------------------------------------------------MNPLQNK-WILSF----------------------INQSETT--------------DKKYEDC-IHNM-AE-----F--------------DTVETFWQVYSHTKLPS--KLDDNYD-----------------------LNLFRE--------------GYRPVWEDQKNQNSG---KWYIC-------L---KHEF-------------------------ADLA-----WEKSVLACVGN----LF---P-------------HE------------------VIGITV-------SKKKPDY--PS-------------------------------IILS----------------------------------------------------------------------------------YWISD-I-KQ------------------------------------------SN-DEKKIAKK-----------------IT-TV-----------------------------------------------------------------------M-------------------------------------------------EFP------QNSTL------------------------------------------------------------------------------F-----------FKFHG-----------------------------------------------------------------------------------------------------------------------------------------------------------------------------------------------------------------------------------------------------------------------------------------------------------------------------------------------------------------------------------------------------------------------------------------------------------------------------------------------------------------------------------------------------------------------NKPSQKFNVN-------------------------------------------------------------------------------------------------------------------------------------------------------------------------------------------------------------------------------------------------------------------------------------------------------------------------------------------------------------------------------------------------------------------------------------------------------------------------------------------
E_St_Albugo_laibachii_Nc14@CCA20959@1 ----------------------------------------------------------------------------------------------------------------------------------------------------------------------------------------------------------------------------------------------------------------------------------------------------------------------------------------------------------------------------------------------------------------MGTDRDDELYPLETA-WSIWE----------------------LREQQKN---------------LSYADT-LFKM-CT-----F--------------KSVGKFWGYWNNILKPS--QVLFDGFTRKRIGDRYVES-----------FAVFRE--------------GIVPEWEDPQNRTGG---EWSIR-----------KELTGPV----------------------LDKL-----WEITVLGAIGE----QL---D-EG----------DE------------------ITGVRV-------IHK------NKKDKKDMVN---------------------F-YRFE----------------------------------------------------------------------------------IWLRS-Q-D-------------------------------------------RT-KANQVLNR-----------------FLKLV-----------------------------------------------------------------------N-------------------------------------------------GTLDGDQWTTHDCQ------------------------------------------------------------------------------------------YKNH-----------------------------------------------------------------------------------------------------------------------------------------------------------------------------------------------------------------------------------------------------------------------------------------------------------------------------------------------------------------------------------------------------------------------------------------------------------------------------------------------------------------------------------------------------------------------------------------------------------------------------------------------------------------------------------------------------------------------------------------------------------------------------------------------------------------------------------------------------------------------------------------------------------------------------------------------------------------------------------------------------------------------------------------------------------------------------
E_Pa_Trichomonas_vaginalis_G3@XP_001320598@1 -------------------------------------------------------------------------------------------------------------------------------------------------------------------------------------------------------------------------------------------------------------------------------------------------------------------------------------------------------------------------------------------------------------------MAASSTNVLPET-WQFWV----------------------VLNAVAS-------------GQKIYQ---IEKI-FA-----F--------------NTVENFWSYQEALPKVS--DFKNVNNKKVS-------------------LALFRG--------------EIQPAWEDPANAKGA---TYVLT-------V---PNTA-------------------------IDEF-----WETLILFMIGG----QMQRDLFDGE---------PE------------------VCGLFV-------RNI------VS-----------------------------AEFAVE----------------------------------------------------------------------------------IWTRS-----------------------------------------------DIDRRIELLDY-----------------VHENI-----------------------------------------------------------------------C----------------------------------------------------------PQDSA------------------------------------------------------------------------------------------FIRLK-------------------------------------------------------------------------------------------------------------------------------------------------------------------------------------------------------------------------------------------------------------------------------------------------------------------------------------------------------------------------------------------------------------------------------------------------------------------------------------------------------------------------------------------------------------------EFHTHVSKTTWN---------------------------------------------------------------------------------------------------------------------------------------------------------------------------------------------------------------------------------------------------------------------------------------------------------------------------------------------------------------------------------------------------------------------------------------------------------------------------------------------
E_Am_Acanthamoeba_castellanii_str_Neff@XP_004333516@1 ---------------------------------------------------------------------------------------------------------------------------------------------------------------------------------------------------------------------------------------------------------------------------------------------------------------------------------------------------------------------------------------------------------MTSFPPPGFENISRASAILFDN---FDA----------------------DEVFIGP-----------GLSAEEYEAS-LQKL-CT-----F--------------GTVQDFWKCYNNLPPIE--KLRFKSS-----------------------FHLMKS--------------GISPLWEDPKNANGG---FWAMR---------------------------------------------------EVILALIGE----QFEGSLGEG----------DE------------------ICGLTV-------SIR------QH-----------------------------D-DIIR----------------------------------------------------------------------------------IWNTN---A-------------------------------------------SA-NSSGLLGR-----------------LK-EI-----------------------------------------------------------------------I-------------------------------------------------PKA------ELRSP------------------------------------------------------------------------------F-----------YKANR-------------------------------------------------------------------------------------------------------------------------------------------------------------------------------------------------------------------------------------------------------------------------------------------------------------------------------------------------------------------------------------------------------------------------------------------------------------------------------------------------------------------------------------------------------------------EHTDFNKDFHDAKRDTN----------------------------------------------------------------------------------------------------------------------------------------------------------------------------------------------------------------------------------------------------------------------------------------------------------------------------------------------------------------------------------------------------------------------------------------------------------------------------------------
E_Ha_Emiliania_huxleyi_CCMP1516@EOD11898@1 --------------------------------------------------------------------------------------------------------------------------------------------------------------------------------------------------------------------------------------------------------------------------------------------------------------------------------------------------------------------------------------------------------------MPEAAPGSAGSAALTYP-WSFSY----------------------FKKVANR----------------SYEEN-TSAL-GT-----V--------------QTVEDFWQLYVHLRRPSSEERPTNCD-----------------------YHVFRE--------------GIRPMWEDSENQAGG---KWIVR-------L---KKGL-------------------------AARY-----WEDLLLALMGG----QF-KG--------------DE------------------ICGAVL-------SVR------YQ-----------------------------E-DLLS----------------------------------------------------------------------------------LWNKS-A-D-------------------------------------------SRRVCMQIRDT-----------------LRQVT-------------------------------------------------------------------------------------------------------------------------GLP------ADATM------------------------------------------------------------------------------E-----------YKKHT---------------------------------------------------------------------------------------------------------------------------------------------------------------------------------------------------------------------------------------------------------------------------------------------------------------------------------------------------------------------------------------------------------------------------------------------------------------------------------------------------------------------------------------------------------------------DSMRDNSSYRNANANF---------------------------------------------------------------------------------------------------------------------------------------------------------------------------------------------------------------------------------------------------------------------------------------------------------------------------------------------------------------------------------------------------------------------------------------------------------------------------------------
E_St_Phytophthora_infestans_T30_4@XP_002906843@1 ----------------------------------------------------------------------------------------------------------------------------------------------------------------------------------------------------------------------------------------------------------------------------------------------------------------------------------------------------------------------------------------------------MGEDKNNGEGEGKVAEKGTTETPIQNM-YTFWY----------------------IKRSTGN-----------KAVSESYEKS-IKGL-GD-----F--------------KTVQDFWKIYNHLVRPN--DLPNTMD-----------------------YHLFKT--------------GIKPMWEDSANRRGG---KWMVR-------L---RKGI-------------------------ASRY-----WEDLVLAIIGE----QFDVG--------------NE------------------ICGAVI-------SIR------YN-----------------------------E-DIIS----------------------------------------------------------------------------------LWNRN-A-D-------------------------------------------NNEACYRIRDT-----------------MRKVL-------------------------------------------------------------------------------------------------------------------------NLP------QFVAL------------------------------------------------------------------------------E-----------YKRHD---------------------------------------------------------------------------------------------------------------------------------------------------------------------------------------------------------------------------------------------------------------------------------------------------------------------------------------------------------------------------------------------------------------------------------------------------------------------------------------------------------------------------------------------------------------TSLNDNSSFRNTTLWRSEKNDGTSREGSSGGDRTSSGSRYSRGDKSSGHQRSSWSRDNKRSFHKSDSNDNSHHRNSRTNDDKGEVDH----------------------------------------------------------------------------------------------------------------------------------------------------------------------------------------------------------------------------------------------------------------------------------------------------------------------------------------------------------------------------------------------------------------------
E_Vi_Volvox_carteri_f_nagariensis@XP_002958375@1 -------------------------------------------------------------------------------------------------------------------------------------------------------------------------------------------------------------------------------------------------------------------------------------------------------------------------------------------------------------------------------------------------MSDPKEESREEGEVDSLEPDFSKKHPLENR-WTLWF----------------------DNPNQKQ-------------TQKQYGQS-LRSV-YT-----F--------------DTVEDFWCLYNNIRTPS--QVNVGAT-----------------------YYLFKE--------------GIEPKWEDAKNLKGG---CWTAP-------VPGKGDSKKL-----------------------LDAW-----WLNSVLACIGE----QFTDG--------------DE------------------INGIAV-------VIR------TR-----------------------------G-DRIE----------------------------------------------------------------------------------LWTRT-A-S-------------------------------------------NE-AAQTMVGK-----------------QLKQF-----------------------------------------------------------------------L-------------------------------------------------DIS------DSQKI------------------------------------------------------------------------------G-----------FSVFE------------------------------------------------------------------------------------------------------------------------------------------------------------------------------------------------------------------------------------------------------------------------------------------------------------------------------------------------------------------------------------------------------------------------------------------------------------------------------------------------------------------------------------------------------------------EKIASGKAKDRYMV--------------------------------------------------------------------------------------------------------------------------------------------------------------------------------------------------------------------------------------------------------------------------------------------------------------------------------------------------------------------------------------------------------------------------------------------------------------------------------------------
B_PV_Chlamydia_trachomatis@CQB89265@1 -------------------------------------------------------------------------------------------------------------------------------------------------------------------------------------------------------------------------------------------------------------------------------------------------------------------------------------------------------------------------------------------------------MSLDSKTVFDSKEEFNAKHPLNSR-WTLWY----------------------TKPQTNK--------------SENWHDL-LKPV-IT-----F--------------SSVEEFWGIYNSIPPAN--QLPLKSD-----------------------YHLFKE--------------GIRPEWEDEANSKGG---KWQFS-----------FNKKLEVNPI-------------------INDL-----WLRGLLAVIGE----TIEDEE-------------NE------------------VNGIVL-------NIR------KQ-----------------------------A-YRVG----------------------------------------------------------------------------------IWTKD-C-D-------------------------------------------ES-KLKTVGER-----------------LK-KV-----------------------------------------------------------------------L-------------------------------------------------QLN------DEQKV------------------------------------------------------------------------------E-----------FMSHD-----------------------------------------------------------------------------------------------------------------------------------------------------------------------------------------------------------------------------------------------------------------------------------------------------------------------------------------------------------------------------------------------------------------------------------------------------------------------------------------------------------------------------------------------------------------------ASNTRGAEPQIVL----------------------------------------------------------------------------------------------------------------------------------------------------------------------------------------------------------------------------------------------------------------------------------------------------------------------------------------------------------------------------------------------------------------------------------------------------------------------------------------
E_Op_Schistosoma_mansoni@XP_002571624@1 --------------------------------------------------------------------------------------------------------------------------------------------------------------------------------------------------------------------------------------------------------------------------------------------------------------------------------------------------------------------------------------------------MTAVESEQRVKDEKEKEEEKPRPHPLQDS-WSYYL----------------------FQFRKAL----------------DWDEC-LEKV-AT-----F--------------STIEDFWSVLTHTVRPR--EITYGKD-----------------------LYMFKS--------------DIMPKWEDPKNENGG---RWLIN-------VT--ARQD-------------------------VDFL-----WDELLMLLIGS----DWDTDEED-----------RQ------------------ICGAVF-------QPR------SR-----------------------------G-SKLS----------------------------------------------------------------------------------VWLTS-D-NE------------------------------------------EE-TILSIGRR-----------------IKERL----------------------------------------------------------------------------------------------------------------------------------ELEDT------------------------------------------------------------------------------I-----------YFQPV-----------------------------------------------------------------------------------------------------------------------------------------------------------------------------------------------------------------------------------------------------------------------------------------------------------------------------------------------------------------------------------------------------------------------------------------------------------------------------------------------------------------------------------------------------------------------SDQRSQTRGSDICTGKYEI----------------------------------------------------------------------------------------------------------------------------------------------------------------------------------------------------------------------------------------------------------------------------------------------------------------------------------------------------------------------------------------------------------------------------------------------------------------------------------
CYKH01000193___eukaryotic_translation_initiation_factor_4E_likeprotein__putative_translation ---------------------------------------------------------------------------------------------------------------------------------------------------------------------MPAPRH----------------------------------------------------------------------------------------------------------------------P--------------LKSKWLLSYIPHISETTVAQHGGDYDVAAR-------AEWKKVD-----------------------------------------------------------------------------------------------------------------------------------------------------HVQTIEELWSTVNSMPQWTS-------------------------LPARDQMLFSRDD--------------VEPFFSSFPN---GC----RLSVFT-------EMKNP---------------------------G---KSAFDAVIVSVIGEGITAATDG---------------------------------EPIVDVIRIMR-K-----------------------------------------------------------------------------------------------------PN------------------------------------AKS---------------------------------------------------------------QDAMHIEVYLRDQSKQN------------------EVL-----------------------------------------------------------------------------------------------------------------------------------------------------------------------------------------------------------------------------------------------------------------------------------------------------------------------------------------------------------------------------------------------------KYLKAAIHREYPS--------------------TKVQESYSKK--------------------------------------------------------------------------------------------------------------------------------------------------------------------------------------------------------------------------------------------------------------------------------------------------------------------------------------------------------------------------------------------------------------------------------------------------------------------------------------------------------------------------------------------------------------------------------------------------------------------------------------------------------------------------------------------------------------------------------------------------------------------------------------------------------------------------------------
E_St_Blastocystis_hominis@CBK21627@2 ------------------------------------------------------------------------------------------------------------------------------------------------------------------------------------------------------------------------------------------------------------------------------------------------------------------------------------------------------------------------------------------------------------------------MHPLQYG-WVIYE----------------------QIQFYNE-----------SDKKKGYKNS-FTYV-CK-----F--------------TNVEGFWLNWNKLENVT--NMFYDGESRVIKRIDITCPTDQPKDISIEGQSIFKL--------------GVEPLWEDPINENGG---ELRVT-------LNVTTHKT-------------------------LAKF-----WESIVVLMIGG----SLIDC--------------EE------------------ICGARI-------LDK------SKPKRKI------------------------IEYRLE----------------------------------------------------------------------------------IWFKD-W------------------------------------------------SNEKFKEA-----------------LKSRV-----------------------------------------------------------------------L-------------------------------------------------DICKEYDYKPDIS-------------------------------------------------------------------------------------------FVRHE------------------------------------------------------------------------------------------------------------------------------------------------------------------------------------------------------------------------------------------------------------------------------------------------------------------------------------------------------------------------------------------------------------------------------------------------------------------------------------------------------------------------------------------------------------------------KAKYVWIVCFTY----------------------------------------------------------------------------------------------------------------------------------------------------------------------------------------------------------------------------------------------------------------------------------------------------------------------------------------------------------------------------------------------------------------------------------------------------------------------------------------
E_Am_Dictyostelium_purpureum@XP_003285863@1 ------------------------------------------------------------------------------------------------------------------------------------------------------------------------------------------------------------------------------------------------------------------------------------------------------------------------------------------------------------------------------------------------------MNFTDQMEIQEKSNQTPKVHKLDTT-WTLFT----------------------DKKQFSS---------VQATSHDDYLST-LTNL-GT-----F--------------SSVEDFWSFYHQLQRPS--KMAPDTT-----------------------YHLFKC--------------GINPTWEDPENIKGG---KWVLT-----------FQKNTRFIFN-------------------VDLI-----WEDIVLGVVGE----TIDPE--------------RE------------------ICGIVL-------SKR------DQ-----------------------------A-ERIA----------------------------------------------------------------------------------IWTKD-C-TN------------------------------------------QK-VIDQLKTN-----------------IYNTI-----------------------------------------------------------------------S-------------------------------------------------SACQGVDLTKLNLR------------------------------------------------------------------------------------------YQPHS---------------------------------------------------------------------------------------------------------------------------------------------------------------------------------------------------------------------------------------------------------------------------------------------------------------------------------------------------------------------------------------------------------------------------------------------------------------------------------------------------------------------------------NTLSSSSSTPTITPSTSSTSLSSLANSNSNTPFYKSNQNNSNNNLNSLVAGLNNPQQSNQNGLDTSKDNNTTVSSNNNANSASTTPTTESS------------------------------------------------------------------------------------------------------------------------------------------------------------------------------------------------------------------------------------------------------------------------------------------------------------------------------------------------------------------------------------------------------------------------------------------------
E_He_Naegleria_gruberi_strain_NEG_M@XP_002669334@1 ----------------------------------------------------------------------------------------------------------------------------------------------------------------------------------------------------------------------------------------------------------------------------------------------------------------------------------------------------------------------------------------------MSSEKKVIDQEEIENDTEAEVNEEVAERPILENTWTLWY----------------------HNPQAKL-------------NEQNYSHF-YNEV-YT-----F--------------SDVETFWSVFNHIRGPS--EISTGTT-----------------------YFLLKE--------------GIKPEWEDPKCIGGG---EWVYS-----------FPKKHVP----------------------ADQY-----WLDLVMFCVGE----SF---T-YS----------DN------------------LLGCCV-------ANR------KN-----------------------------Q-IRIN----------------------------------------------------------------------------------LWVDT-L-D-------------------------------------------ET-IAKRFGEQ-----------------FKFEA-----------------------------------------------------------------------L-------------------------------------------------KIG------ANTNIKI----------------------------------------------------------------------------D-----------FKSFK-------------------------------------------------------------------------------------------------------------------------------------------------------------------------------------------------------------------------------------------------------------------------------------------------------------------------------------------------------------------------------------------------------------------------------------------------------------------------------------------------------------------------------------------------------------------DQLDGKKTVLQVV--------------------------------------------------------------------------------------------------------------------------------------------------------------------------------------------------------------------------------------------------------------------------------------------------------------------------------------------------------------------------------------------------------------------------------------------------------------------------------------------
E_He_Naegleria_gruberi_strain_NEG_M@XP_002675343@1 ------------------------------------------------------------------------------------------------------------------------------------------------------------------------------------------------------------------------------------------------------------------------------------------------------------------------------------------------------------------------------------MSSSTSQSPMDETMNDEEFFEEPNVQEEEHKKTKVKPKALKSK-WRFWH----------------------EKIGTQD----------------AWKSLDHLVDLCE-----F--------------GTVQEFWSCFNNLPAIT--HLKVKES-----------------------FHLMKNLNGPNDNTSKVANLTICPAWEDPNNVNGG---EWIFR-------T---SKDV-------------------------SDIV-----WRELVLAVIGE----QYHSALQPG----------DE------------------ICGLSV-------SQR------PT-----------------------------D-NIFR----------------------------------------------------------------------------------IWNMK-C-GT------------------------------------------EV-DQKKIYER-----------------TIEIL-----------------------------------------------------------------------T-------------------------------------------------EQVKEIASIIQTPY------------------------------------------------------------------------------------------YRKHKE---------------------------------------------------------------------------------------------------------------------------------------------------------------------------------------------------------------------------------------------------------------------------------------------------------------------------------------------------------------------------------------------------------------------------------------------------------------------------------------------------------------------------------------------------------------------------------------------------------------------------------------------------------------------------------------------------------------------------------------------------------------------------------------------------------------------------------------------------------------------------------------------------------------------------------------------------------------------------------------------------------------------------------------------------------------------------
gene_168_KNV1_1 ------------------------------------------------------------------------------------------------------------------------------------------------------------------------------------------------------------------------------------------------------------------------------------------------------------------------------------------------------------------MNNQEGWKVVGKAKHRKLKNSNPSDESNGSDTIDNQPVFIETTDVNVIKQDIGDTINLPSE-YNLWC----------------------HDIYNKD-----------------WSLTGYTKL-CK-----I--------------STVADFWKVFNNLDKLG--YKFNN-------------------------LFFMKG--------------DTDPTWEHVNNRDGG---ICSFK-------V---DLGK-------------------------SLHS-----YEELCSHMVCN----VLSSMP-------------DD------------------INGISY-------SPK------ST-----------------------------W-AIIK----------------------------------------------------------------------------------IWNKN-K-N-------------------------------------------ND-LTKSLTPY-----------------VMQQY----------------------------------------------------------------------------------------------------------------------------------QDCCM------------------------------------------------------------------------------R-----------YKQNE---------------------------------------------------------------------------------------------------------------------------------------------------------------------------------------------------------------------------------------------------------------------------------------------------------------------------------------------------------------------------------------------------------------------------------------------------------------------------------------------------------------------------------------------------------------------------PEY----------------------------------------------------------------------------------------------------------------------------------------------------------------------------------------------------------------------------------------------------------------------------------------------------------------------------------------------------------------------------------------------------------------------------------------------------------------------------------------------
E_St_Phytophthora_infestans_T30_4@XP_002907026@1 --------------------------------------------------------------------------------------------------------------------------------------------------------------------------------------------------------------------------------------------------------------------------------------------------------------------------------------------------------------------------------------MSEQKNVKEPQQPVEEEKNDTTVAVPATVNEVATKHPLQNR-WVLWY----------------------DNPKKRH-------------STESWEEN-LKNV-YT-----F--------------NTVEDFWCLYNNILAPT--KLSIGSN-----------------------YHLFKE--------------GIRPMWEDPINAKGG---KWIFT-------NPRSRKAR-------------------------LDEC-----WLYVMLSLIGE----TLQDE--------------DD------------------ICGAVV-------SVR------KA-----------------------------Q-DRIA----------------------------------------------------------------------------------IWSAT-A-N-------------------------------------------AEDRQKAIGRG-----------------FRQAL-----------------------------------------------------------------------V-------------------------------------------------DLG------KNETL------------------------------------------------------------------------------K-----------YQSHA--------------------------------------------------------------------------------------------------------------------------------------------------------------------------------------------------------------------------------------------------------------------------------------------------------------------------------------------------------------------------------------------------------------------------------------------------------------------------------------------------------------------------------------------------------------DAAA-SGSSFQNEVYFHIRVVEICNICNSYTVV-----------------------------------------------------------------------------------------------------------------------------------------------------------------------------------------------------------------------------------------------------------------------------------------------------------------------------------------------------------------------------------------------------------------------------------------------------------------------------
E_Op_Strongylocentrotus_purpuratus@NP_001091926@1 --------------------------------------------------------------------------------------------------------------------------------------------------------------------------------------------------------------------------------------------------------------------------------------------------------------------------------------------------------------------------------------MATSEFVSSAIQRQQVQRAISFEGLADRVVAQEEGVPLNTP-WTFWL----------------------ERSMPIA-------------TAAEVEAN-LEEI-YT-----V--------------KTVENFWGVYNNIPDAS--DLPLRFS-----------------------YHLMRG--------------NVKPLWEDPCNAQGG---DWKFK-------V---QKQN-------------------------TTKL-----WKEVLLATVGE----QFATSISPD----------DE------------------ICGVSV-------SIR------NT-----------------------------N-DVIQ----------------------------------------------------------------------------------VWNRY-S-R-------------------------------------------FS-EQASIVEK-----------------VQTLT-----------------------------------------------------------------------P-------------------------------------------------DID------FRATF------------------------------------------------------------------------------------------YKPHH-------------------------------------------------------------------------------------------------------------------------------------------------------------------------------------------------------------------------------------------------------------------------------------------------------------------------------------------------------------------------------------------------------------------------------------------------------------------------------------------------------------------------------------------------------------------QHDSFEKNRP-----------------------------------------------------------------------------------------------------------------------------------------------------------------------------------------------------------------------------------------------------------------------------------------------------------------------------------------------------------------------------------------------------------------------------------------------------------------------------------------------
E_Op_Lepeophtheirus_salmonis@ADD24389@1 ------------------------------------------------------------------------------------------------------------------------------------------------------------------------------------------------------------------------------------------------------------------------------------------------------------------------------------------------------------------------------------MLESKSYSISEGEEETDKFSPPGMNGTARHHQNNNEDHPLKFR-FCFWK----------------------NKKAEGN-------------TRINYDKN-LKLL-GS-----F--------------NTCEDFWRFHCYFKPFH--HLPKPSD-----------------------WYIFRE--------------GIKPMWEDDANRYGG---KWLVR-------V---RHGL-------------------------GYKV-----WENTLLALVGQ----QFQID--------------DE------------------VCGVVA-------SLR------AS-----------------------------E-EIIS----------------------------------------------------------------------------------VWNKT-S-T-------------------------------------------DP-AIVEKIRD-----------------VFCKV-----------------------------------------------------------------------I-------------------------------------------------ELP------SGTVI------------------------------------------------------------------------------E-----------YKPHA-------------------------------------------------------------------------------------------------------------------------------------------------------------------------------------------------------------------------------------------------------------------------------------------------------------------------------------------------------------------------------------------------------------------------------------------------------------------------------------------------------------------------------------------------------------------TAMSDHANNRHYFYRIE----------------------------------------------------------------------------------------------------------------------------------------------------------------------------------------------------------------------------------------------------------------------------------------------------------------------------------------------------------------------------------------------------------------------------------------------------------------------------------------
N_Ph_Pandoravirus_inopinatum@YP_009120169@1 ----------------------------------------------------------------------------------------------------------------------------------------------------------------------------------------------------------------------------------------------------------------------------------------------------------------------------------------------------------------------------------------------------------------------MDQQEEDSRAWCVWS----------------------HAATTNP--------------GQDYAKTRQQAASAS-----F--------------RRLDALWDAIETALPHG--TRSGA-------------------------LSVFER--------------GTSPDWESPSNVGGAMAVFWWRG-----------TTPN-------------------------AHEI-----YHDLVSAVVTE--TAPL---S-------------TR------------------IKGVRM-------TLS------RG-----------------------------T-ARYQ----------------------------------------------------------------------------------LWVSR-H-D--------------------------VPGVSAHHAADRRIETPRQ-HALALVPW-----------------FR-AL-----------------------------------------------------------------------V-------------------------------------------------GAP------PPAKP----------GAEPMPRPTPREH-------------------------------------------------------Y-----------YDPSA-------------------------------------------------------------------------------------------------------------------------------------------------------------------------------------------------------------------------------------------------------------------------------------------------------------------------------------------------------------------------------------------------------------------------------------------------------------------------------------------------------------------------------------------EEQPD-------------------VDVYKDDPFGAAVFRRG----------------------------------------------------------------------------------------------------------------------------------------------------------------------------------------------------------------------------------------------------------------------------------------------------------------------------------------------------------------------------------------------------------------------------------------------------------------------------------------
E_Op_Daphnia_pulex@EFX72144@1 -----------------------------------------------------------------------------------------------------------------------------------------------------------------------------------------------------------------------------------------------------------------------------------------------------------------------------------------------------------------------------------MSNPVNLLQTANNDCNLSQSPALSAHTISTIHDQECSGTPLNTS-WS-WF----------------------LDKTVRG------------VSAAEYEAN-LKKI-YT-----F--------------SKAETFWSVYHNIPSVA--EIQMRYS-----------------------YHLMRE--------------ERRPLWEEPYNRNGG---TWKIK-------C---FKPD-------------------------TVTV-----WRELLLAAIGE----QFCDYVEPG----------DD------------------ICGVSV-------SVR------DR-----------------------------D-DIVQ----------------------------------------------------------------------------------IWNID-S-T-------------------------------------------KA-EKARIIQK-----------------IQ-EL-----------------------------------------------------------------------C-------------------------------------------------PNI------EFQAV------------------------------------------------------------------------------F-----------YKPHQ-------------------------------------------------------------------------------------------------------------------------------------------------------------------------------------------------------------------------------------------------------------------------------------------------------------------------------------------------------------------------------------------------------------------------------------------------------------------------------------------------------------------------------------------------------------------THHAYEGA-------------------------------------------------------------------------------------------------------------------------------------------------------------------------------------------------------------------------------------------------------------------------------------------------------------------------------------------------------------------------------------------------------------------------------------------------------------------------------------------------
E_Am_Polysphondylium_pallidum_PN500@EFA74527@1 ---------------------------------------------------------------------------------------------------------------------------------------------------------------------------------------------------------------------------------------------------------------------------------------------------------------------------------------------------------------------------------MEVEECQVQILKDTSLNREDKSKNKVKFVAQEKKKEEEQILPLENG-WSFWE----------------------DHYINHG----------ERATQEEYLAS-LKQI-SS-----F--------------SSVQGFWTEFNKLPHLS--KVPNNSC-----------------------FHLMKK--------------DVRPIWEDPENENGG---VLILK-------V---KKYF-------------------------TDEI-----WNELVLSVIGE----QF---S-SYLNSD------DD------------------ICGVSI-------RKK------SGMD---------------------------F-NMIH----------------------------------------------------------------------------------IWNKT-----------------------------------------------SS-GQSAITRA-----------------LK-HL-----------------------------------------------------------------------V-------------------------------------------------PFL------PDGCINQ----------------------------------------------------------------------------Y-----------YRIHA-------------------------------------------------------------------------------------------------------------------------------------------------------------------------------------------------------------------------------------------------------------------------------------------------------------QDQSKTMKHNDHPQPIQQKDEESVELESKIDELKKELKKEISILNQIRSAEAKLEMETSLAGTSINKEIEKQFDFELEKEVEKEIESKELELEEAVSKKQMNDGKLAKDGLEEFVEKEEAAENQRLAAAEKKKQAEAEKKRMEMEQKRRLAEEAEKKRLAQETSKKRLAEEAAEKKRMEQEEEKKLMEMELEKKRLEKEIENQRLAKERKRLEEIELERELEDELVE-------------------AIEEKIERDIEEKIEKRAFGKNMSSNNDLKMNTNSTKQQAKELKKEFDNDNNNNKKDFKSNITKAKVYDVPTLEEDD----------------------------------------------------------------------------------------------------------------------------------------------------------------------------------------------------------------------------------------------------------------------------------------------------------------------------------------------------------------------------------------------------------------------------
N_Ph_Pandoravirus_dulcis@YP_008319240@1 ---------------------------------------------------------------------------------------------------------------------------------------------------------------------------------------------------------------------------------------------------------------------------------------------------------------------------------------------------------------------------------------------------------------MDAQRENTDRQEGGGRAWCVWS----------------------HATAANR--------------KQDYTSTRQQATDAP-----F--------------DRLDALWGAIETVLPHG--TRSGG-------------------------VSVFEE--------------GTSPDWESPSNVGGATAAFWWRA-----------ATPD-------------------------AHEI-----YQSLVSAVVVG--SAPL---S-------------TR------------------IKGVRM-------TLS------RG-----------------------------A-ARYQ----------------------------------------------------------------------------------IWVAR-H-D--------------------------APHVSAHHAADRLMETPRQ-HALALVPW-----------------FR-AL-----------------------------------------------------------------------V-------------------------------------------------RAPGTTEDGDPPMS----------------RPTPRDH-------------------------------------------------------Y-----------YDVAA-------------------------------------------------------------------------------------------------------------------------------------------------------------------------------------------------------------------------------------------------------------------------------------------------------------------------------------------------------------------------------------------------------------------------------------------------------------------------------------------------------------------------------------------EEQPD-------------------PDVWESDPFGAVVFRHG----------------------------------------------------------------------------------------------------------------------------------------------------------------------------------------------------------------------------------------------------------------------------------------------------------------------------------------------------------------------------------------------------------------------------------------------------------------------------------------
E_Al_Tetrahymena_thermophila_SB210@XP_001011842@1 ------------------------------------------------------------------------------------------------------------------------------------------------------------------------------------------------------------------------------------------------------------------------------------------------------------------------------------------------------------------------------------------MAENQKITLPASQGKVSEEDEKKYGHIDIKSIQFKDT-WVIWE----------------------SLKQEKV---------DKNAQSNNFLDN-NFAI-FD-----F--------------NDMESLAKIWRTRIRTVSQIFTFDGSSWRFLHEKKMRSTEA--------ICIFKK--------------GIVPAWEDPKNSRGG---EFQAM-----------FESVDQNPEV-------------------IDNI-----FKDVLSIILCE----NY---A-FY----------NE------------------TNGFRM-------VDKARDS--KA-----------------------------K-IRLE----------------------------------------------------------------------------------IWFDF---C-------------------------------------------DD-KSESTTKK-----------------IA-EL--------------------------------------------------------------------------------------------------------------------------NK------IFTEII-------------KKHQQNVDL-------------------------------------------------------S-----------YKNHSH---------------------------------------------------------------------------------------------------------------------------------------------------------------------------------------------------------------------------------------------------------------------------------------------------------------------------------------------------------------------------------------------------------------------------------------------------------------------------------------------------------------------------------------------------------------------------------------------------------------------------------------------------------------------------------------------------------------------------------------------------------------------------------------------------------------------------------------------------------------------------------------------------------------------------------------------------------------------------------------------------------------------------------------------------------------------------
N_Ph_Moumouvirus_goulette@AGF85439@1 ----------------------------------------------------------------------------------------------------------------------------------------------------------------------------------------------------------------------------------------------------------------------------------------------------------------------------------------------------------------------------------------------------MSSDLTVTHKNSIPKDIPLTDIKLPNE-WILYL----------------------YDKQLFK----------KIANRANFQAKPHRAL-CT-----I--------------STVNDLIYILKLMDCENTNKSKNSTGNEKKINLDVND------------YIIMRK--------------GIEPIWEDPKNSNGG---TFTVK-------M---NHSK-------------------------GYEV-----WSLFVMYILGE----TLNEYDM------------DN------------------INGITV-------SYISDAYNFNAATKQNINS---------------------F-TYIK----------------------------------------------------------------------------------IWDGK-----------------------------------------------SNRTRDEFINI-----------------LPVEI-----------------------------------------------------------------------L-------------------------------------------------DKI------KHESI------------------------------------------------------------------------------M-----------YSQNN-------------------------------------------------------------------------------------------------------------------------------------------------------------------------------------------------------------------------------------------------------------------------------------------------------------------------------------------------------------------------------------------------------------------------------------------------------------------------------------------------------------------------------------------------------------------KKKDFNEQNIISKLNSTRANNRGSRGGFSSHDKKYKKNY------------------------------------------------------------------------------------------------------------------------------------------------------------------------------------------------------------------------------------------------------------------------------------------------------------------------------------------------------------------------------------------------------------------------------------------------------------------
E_Am_Dictyostelium_fasciculatum@XP_004354999@1 -----------------------------------------------------------------------------------------------------------------------------------------------------------------------------------------------------------------------------------------------------------------------------------------------------------------------------------------------------------------MSLKHNPTNINGITSPNNGLISSPINNNNNNAMTTTTTSNASLDQNTQQQQSNQGAHTLANS-YFFYY----------------------MPKRPKN--------------MSDYLSG-LNLISGA-----I--------------HTVEDFWSYYSHMIRPVD-EFSSLSD-----------------------IYLFKE--------------GIRPVWEDPENQNGG---KFVIK-------V---RRNY-------------------------TSKW-----WEDLLLAFIGE----QIDGG--------------DS------------------INGVVI-------SFR------SA-----------------------------DNSLIG----------------------------------------------------------------------------------IWNKD-C-ND------------------------------------------LE-SKERVAAS-----------------LRNLY----------------------------------------------------------------------------------------------------------------------------------RIEKV------------------------------------------------------------------------------D-----------YKPHY-----------------------------------------------------------------------------------------------------------------------------------------------------------------------------------------------------------------------------------------------------------------------------------------------------------------------------------------------------------------------------------------------------------------------------------------------------------------------------------------------------------------------------------------------------------------------FRMTNKEDIKEGGVGGGGGDDLTGSAGLLNSSMEGIPSSMIEEFKQTQSPNSFNMYMQTTSPQTPNKM---------------------------------------------------------------------------------------------------------------------------------------------------------------------------------------------------------------------------------------------------------------------------------------------------------------------------------------------------------------------------------------------------------------------------------
N_Ph_Acanthamoeba_polyphaga_moumouvirus@YP_007354285@1 ----------------------------------------------------------------------------------------------------------------------------------------------------------------------------------------------------------------------------------------------------------------------------------------------------------------------------------------------------------------------------------------------------MSSDLTVTHKDSIPKDIPLTDIKLPNE-WVLYL----------------------YDKQLFK----------KIANRANFQAKPHRAL-CT-----I--------------TTVNDLIYILKLMSCENTNKSKVLTGNEKKINLDVND------------YIIMRK--------------GIEPIWEDPRNSNGG---TFTVK-------M---NHLK-------------------------GYEV-----WSLFVMYILGE----TLNEYDM------------DN------------------INGITV-------SYISDAYNFNATAKQNINS---------------------F-TYIK----------------------------------------------------------------------------------IWDGK-----------------------------------------------SNRTRDEFINI-----------------LPVEI-----------------------------------------------------------------------L-------------------------------------------------DKI------KHESI------------------------------------------------------------------------------M-----------YSQNN-------------------------------------------------------------------------------------------------------------------------------------------------------------------------------------------------------------------------------------------------------------------------------------------------------------------------------------------------------------------------------------------------------------------------------------------------------------------------------------------------------------------------------------------------------------------KKKILMNKILLVN--------------------------------------------------------------------------------------------------------------------------------------------------------------------------------------------------------------------------------------------------------------------------------------------------------------------------------------------------------------------------------------------------------------------------------------------------------------------------------------------
N_Ph_Megavirus_chiliensis@YP_004894432@1 ---------------------------------------------------------------------------------------------------------------------------------------------------------------------------------------------------------------------------------------------------------------------------------------------------------------------------------------------------------------------------------------------------MSNDSVITHNNDNIPKQISLVDIKLPNE-WVLYL----------------------YDKQLFK----------KMANRANFQAKPHKAL-CT-----I--------------STVNDLIYILKLMDCDNTNKSKITSEVEKKKNLDIND------------YIIMRK--------------GIEPIWEDPKNSNGG---TFTIK-------M---NHNK-------------------------GYEV-----WSLFVMYIMGE----TLTDYDMDN------------------------------INGITV-------SYISDAYNFNASTPRQNISS--------------------F-TYIK----------------------------------------------------------------------------------IWDAK-P---------------------------------------------NR-TRDEFINI-----------------LPVDI-----------------------------------------------------------------------I-------------------------------------------------NKI------KQESI------------------------------------------------------------------------------M-----------YSQNN-------------------------------------------------------------------------------------------------------------------------------------------------------------------------------------------------------------------------------------------------------------------------------------------------------------------------------------------------------------------------------------------------------------------------------------------------------------------------------------------------------------------------------------------------------------------KKKDFNEQNIINKLNSNRGHGRGSRGGFSNYNKKNRREY------------------------------------------------------------------------------------------------------------------------------------------------------------------------------------------------------------------------------------------------------------------------------------------------------------------------------------------------------------------------------------------------------------------------------------------------------------------
N_Ph_Powai_lake_megavirus@ANB50499@1 ---------------------------------------------------------------------------------------------------------------------------------------------------------------------------------------------------------------------------------------------------------------------------------------------------------------------------------------------------------------------------------------------------MSNDTVITHNNDNIPKQISLVDIKLPNE-WVLYL----------------------YDKQLFK----------KMANRANFQAKPHRAL-CT-----I--------------STVNDLIYILKLMDCDNINKSKITSEIEKKKNLDIND------------YIIMRK--------------GIEPIWEDPKNSNGG---TFTVK-------M---NHNK-------------------------GYEV-----WSLFVMYIMGE----TLTDYDMDN------------------------------INGITV-------SYISDAYNFNASTPRQNISS--------------------F-TYIK----------------------------------------------------------------------------------IWDAK-P---------------------------------------------NR-TRDEFINI-----------------LPVDI-----------------------------------------------------------------------I-------------------------------------------------NKI------KQESI------------------------------------------------------------------------------M-----------YSQNN-------------------------------------------------------------------------------------------------------------------------------------------------------------------------------------------------------------------------------------------------------------------------------------------------------------------------------------------------------------------------------------------------------------------------------------------------------------------------------------------------------------------------------------------------------------------KKKDFNEQNIINKLNSNRGHGRGSRGGFSNYNKKNRREY------------------------------------------------------------------------------------------------------------------------------------------------------------------------------------------------------------------------------------------------------------------------------------------------------------------------------------------------------------------------------------------------------------------------------------------------------------------
E_Op_Pneumocystis_murina_B123@EMR10238@1 ----------------------------------------------------------------------------------------------------------------------------------------------------------------------------------------------------------------------------------------------------------------------------------------------------------------------------------------------------------------------MPQEPDFFFSLTSSNVTPSNESPILKTNQFKKSDVSQSRNIQANINVQSPVHMLKHS-FTFWY----------------------MNRAFGS-------------KIKDYESS-LKKL-IT-----F--------------SSVEEFWSIYAYLKRPD--TLPVISD-----------------------LHLFKE--------------GIRPIFEDPANQDGG---KWTLR-------L---RKGI-------------------------AVRY-----WEQLVMAIVGD----QFWNIG-------------DE------------------LCGIVL-------SIR------NS-----------------------------E-DLIS----------------------------------------------------------------------------------VWNRS---S---------------------------------DN--------GR-INLKIRDL-----------------IK-QI-----------------------------------------------------------------------L-------------------------------------------------NLP------LDTIL------------------------------------------------------------------------------E-----------YKGHK-------------------------------------------------------------------------------------------------------------------------------------------------------------------------------------------------------------------------------------------------------------------------------------------------------------------------------------------------------------------------------------------------------------------------------------------------------------------------------------------------------------------------------------------DSFVDMYN----------------HYSSEKNSHFYEKMNIAKHKVIDN---------------------------------------------------------------------------------------------------------------------------------------------------------------------------------------------------------------------------------------------------------------------------------------------------------------------------------------------------------------------------------------------------------------------------------------------------------------------------------
E_Am_Acanthamoeba_castellanii_str_Neff@XP_004340748@1 ----------------------------------------------------------------------------------------------------------------------------------------------------------------------------------------------------------------------------------------------------------------------------------------------------------------------------------------------------------MEEIKQESSMGRRGSSGGRRDDVGFSDGELEKFDEALEAASDSSKPDVQKKWSIPAGVDPEGGHFLSSG-YTFWF----------------------VRRSGAR-------------SQENYANA-IKRI-GG-----F--------------RSIEGFWKYYNHLVRPH--DLPNTSD-----------------------YHLFKE--------------GIKPMWEDDANKRGG---KWIIR-------L---KKGL-------------------------ATKY-----WEDLLLAIVGE----QFQVG--------------DE------------------ICGIVC-------SIR------FN-----------------------------E-DILS----------------------------------------------------------------------------------VWNKS-A-D-------------------------------------------NKQARLKIHET-----------------LKTVL-------------------------------------------------------------------------------------------------------------------------NLP------PNTPM------------------------------------------------------------------------------E-----------YKCHD-----------------------------------------------------------------------------------------------------------------------------------------------------------------------------------------------------------------------------------------------------------------------------------------------------------------------------------------------------------------------------------------------------------------------------------------------------------------------------------------------------------------------------------------------------------DSIR----DNSSFRNTDIYR---------------------------------------------------------------------------------------------------------------------------------------------------------------------------------------------------------------------------------------------------------------------------------------------------------------------------------------------------------------------------------------------------------------------------------------------------------------------------------------------
CYKH01000544___eukaryotic_translation_initiation_factor_4E__putative_translation --------------------------------------------------------------------------------------------------------------------------MAIAMKSSTTARRTEA---------------------------QPHSLSVDEATPVKQQYSHIDMQTPMSLDA-------------------------------------------------------------------------------------NNVLRVGTTG--------------LWGVWEMWCDFPSKPAMMGRHNSHHSSMTEKLAQYQPPTWLDTVKSIG-------------------------------------------------------------------------------------------------------------------------------------------------VFDTAEGFWVIHDCTLEPSR-------------------------LTNGSNYYLFRQN--------------IAPMWEHEANRRGGK---WVAQ----------FSSDQ---------------------------GADVDQAWMNACVAIIGEQFPGFEEE-----------------------------------ICGICVAKR-K-----------------------------------------------------------------------------------------------------SGFKI-----------------------LLWTR---NAENE---------------------------------------------------------------EAQIAIGKHLAQCLGSRQH-------------GQLKYL-----------------------------------------------------------------------------------------------------------------------------------------------------------------------------------------------------------------------------------------------------------------------------------------------------------------------------------------------------------------------------------------------------RHCETLEACCSPSNVNRGGSPMMNSAATSSAANSPTNVIDSTATFAAKIPETLYVV-------------------------------------------------------------------------------------------------------------------------------------------------------------------------------------------------------------------------------------------------------------------------------------------------------------------------------------------------------------------------------------------------------------------------------------------------------------------------------------------------------------------------------------------------------------------------------------------------------------------------------------------------------------------------------------------------------------------------------------------------------------------------------------------------------------------------
E_Op_Ciona_intestinalis@XP_002122741@1 ----------------------------------------------------------------------------------------------------------------------------------------------------------------------------------------------------------------------------------------------------------------------------------------------------------------------------------------------------------------MAKALFAGGVDVEHIFGNKFNKASRDRSSSPVPMVNGESPKLSRKAISNLGDTEKTGVPLNSA-WTLWL----------------------DRSVPNL-------------TASEYEAN-LRKI-YT-----V--------------STIESFWGVYNHIPPPS--RLIPRYS-----------------------YHLMRN--------------NIRPVWEDEVNANGG---MWKLR-------C---HKSV-------------------------TDNV-----WNELLLSCIGE----QFTGYVNKG----------DD------------------IIGLSV-------SIR------KN-----------------------------D-DLVQ----------------------------------------------------------------------------------VWNIN-S-S-------------------------------------------NI-EQCKVLEK-----------------IKEVL-----------------------------------------------------------------------P-------------------------------------------------HVI------FETSF------------------------------------------------------------------------------------------YKPHQ-------------------------------------------------------------------------------------------------------------------------------------------------------------------------------------------------------------------------------------------------------------------------------------------------------------------------------------------------------------------------------------------------------------------------------------------------------------------------------------------------------------------------------------------------------------------LHRAFEGRKM-----------------------------------------------------------------------------------------------------------------------------------------------------------------------------------------------------------------------------------------------------------------------------------------------------------------------------------------------------------------------------------------------------------------------------------------------------------------------------------------------
N_Ph_Acanthamoeba_castellanii_mamavirus@AEQ60688@1 --------------------------------------------------------------------------------------------------------------------------------------------------------------------------------------------------------------------------------------------------------------------------------------------------------------------------------------------------------------------------------------------------MDSNNTEFKDNYQHIPDDIPLTNIKLPNE-WVLYL----------------------YDKQLFK----------KMANRPNFQAKPHKAL-CT-----I--------------STVNDLLYIMELMKVNNDPKIKSVETDGKINLDAND-------------YIIMRK--------------GIEPIWEDPRNSNGG---TFTVK-------M---DHSK-------------------------GYDV-----WKIFIQYILGE----TLTSEISDM----------KS------------------INGITV-------SYISDSYNFQNPASKNTLGNSLGNNLGNS-----------F-TYIK----------------------------------------------------------------------------------IWDGK-P---------------------------------------------DR-TRDQFVSM-----------------LPATV-----------------------------------------------------------------------I-------------------------------------------------DKI------KSDSL------------------------------------------------------------------------------M-----------YSQNS-------------------------------------------------------------------------------------------------------------------------------------------------------------------------------------------------------------------------------------------------------------------------------------------------------------------------------------------------------------------------------------------------------------------------------------------------------------------------------------------------------------------------------------------------------------------KKKHFNEKNIIGKLNSGRKPSNTRGGFSSFGNKRY----------------------------------------------------------------------------------------------------------------------------------------------------------------------------------------------------------------------------------------------------------------------------------------------------------------------------------------------------------------------------------------------------------------------------------------------------------------------
E_Al_Cryptosporidium_hominis_TU502@XP_668086@1 ---------------------------------------------------------------------------------------------------------------------------------------------------------------------------------------------------------------------------------------------------------------------------------------------------------------------------------------------------------------------------------MTEKEVVSKYLSFNESIEPNLTLPTACSEVDLPEDLISRPLPLSHE-WIVWE----------------------QLNVETR-------------KDLDYSNA-TKPV-AR-----F--------------SSVQQFWWLWHNIPQPS--ELLKGKRMIRESSDGSKSVVDA--------VILFKE--------------GIQPMWEDPMNATGG---HIHFR-----AWQSSVVPGE-------------------------LDTM-----WNNLVLAVIGG----SLENSSI--------------------------------VNGIRL-------VDKLGG---NK-----------------------------GNIRVE----------------------------------------------------------------------------------IWFSD-F-S-------------------------------------------NQSAHQALLKE-----------------IETLM-------------------------------------------------------------------------------------------------------------------------SSLLDGTSCEPPHF------------------------------------------------------------------------------E-----------VKSHS-------------------------------------------------------------------------------------------------------------------------------------------------------------------------------------------------------------------------------------------------------------------------------------------------------------------------------------------------------------------------------------------------------------------------------------------------------------------------------------------------------------------------------------------------------------------KSKPDTN--------------------------------------------------------------------------------------------------------------------------------------------------------------------------------------------------------------------------------------------------------------------------------------------------------------------------------------------------------------------------------------------------------------------------------------------------------------------------------------------------
E_Vi_Picea_sitchensis@ABK26970@1 --------------------------------------------------------------------------------------------------------------------------------------------------------------------------------------------------------------------------------------------------------------------------------------------------------------------------------------------------------MELSEKSDGRGLVRTPSRPELIPNERPPLLPLTAEMINKEKEDRARREKEAEERERHSRELRAGLHPLQHR-FVFWY----------------------LRRQPGV------------RSQASYEEN-MKKI-VE-----F--------------STVEGFWVCYCHFARVS--SMPNPTN-----------------------LHLFKE--------------GIRPLWEDPGNRSGG---KWIIR-------L---NKAV-------------------------SGRF-----WEDLVLAMVGD----QLDYG--------------DD------------------VCGIVL-------SVR------FG-----------------------------E-DILS----------------------------------------------------------------------------------VWNRN-A-S-------------------------------------------DGQAVMVLRDS-----------------IKKHL-------------------------------------------------------------------------------------------------------------------------HLP------ASYLM------------------------------------------------------------------------------E-----------YKPHD---------------------------------------------------------------------------------------------------------------------------------------------------------------------------------------------------------------------------------------------------------------------------------------------------------------------------------------------------------------------------------------------------------------------------------------------------------------------------------------------------------------------------------------------------------------------AALRDNSSYRNTWLRG---------------------------------------------------------------------------------------------------------------------------------------------------------------------------------------------------------------------------------------------------------------------------------------------------------------------------------------------------------------------------------------------------------------------------------------------------------------------------------------
E_Op_Schizosaccharomyces_pombe_972h@NP_595451@1 ----------------------------------------------------------------------------------------------------------------------------------------------------------------------------------------------------------------------------------------------------------------------------------------------------------------------------------------------------------MADAEDSRHSKNEGFPNTSLITEKLDLLDLFGSPKVKTEREGRPARLLEGLSAVNAETAFVKTHPLQHE-WTLWF----------------------LKPPTQG---------------LEWSDL-LKEI-IS-----F--------------KTVEEFWGIFKTISKAS--MLPAKSD-----------------------YSYFLK--------------GIRPEWEDPQNMNGG---KWAYQ-----------SKHKGSN----------------------LDEL-----WLYMVLAAIGE----TLDPTG-------------KE------------------VTGVVC-------NMR------KG-----------------------------F-YRIA----------------------------------------------------------------------------------VWTRN---C---------------------------------ND--------KD-VLEKIGLR-----------------FK-EV-----------------------------------------------------------------------L-------------------------------------------------GIS------DKETI------------------------------------------------------------------------------E-----------YSAHE-------------------------------------------------------------------------------------------------------------------------------------------------------------------------------------------------------------------------------------------------------------------------------------------------------------------------------------------------------------------------------------------------------------------------------------------------------------------------------------------------------------------------------------------DSS---------------------KAGSMRAKTRMSL--------------------------------------------------------------------------------------------------------------------------------------------------------------------------------------------------------------------------------------------------------------------------------------------------------------------------------------------------------------------------------------------------------------------------------------------------------------------------------------------
N_Ph_Acanthamoeba_polyphaga_mimivirus@AKI80229@1 --------------------------------------------------------------------------------------------------------------------------------------------------------------------------------------------------------------------------------------------------------------------------------------------------------------------------------------------------------------------------------------------------MDSNNIEFKDNYQHIPDDIPLTNIKLPNE-WVLYL----------------------YDKQLFK----------KMANRPNFQAKPHKAL-CT-----I--------------STVNDLLYIMELMKVNNDPKIKSVETDGKINLDAND-------------YIIMRK--------------GIEPIWEDPRNSNGG---TFTVK-------M---DHSK-------------------------GYDV-----WKIFIQYILGE----TLTSEISDM----------KS------------------INGITV-------SYISDSYNFQNPASKNSLGNSLGNSLGNSLGNNLGNS---F-TYIK----------------------------------------------------------------------------------IWDGK-P---------------------------------------------DR-TRDQFVSM-----------------LPATI-----------------------------------------------------------------------I-------------------------------------------------DKI------KSDSL------------------------------------------------------------------------------M-----------YSQNS-------------------------------------------------------------------------------------------------------------------------------------------------------------------------------------------------------------------------------------------------------------------------------------------------------------------------------------------------------------------------------------------------------------------------------------------------------------------------------------------------------------------------------------------------------------------KKKHFNEKNIIGKLNSGRKPSSTRGGFSSFGNKRY----------------------------------------------------------------------------------------------------------------------------------------------------------------------------------------------------------------------------------------------------------------------------------------------------------------------------------------------------------------------------------------------------------------------------------------------------------------------
N_Ph_Acanthamoeba_polyphaga_mimivirus@YP_003987008@1 --------------------------------------------------------------------------------------------------------------------------------------------------------------------------------------------------------------------------------------------------------------------------------------------------------------------------------------------------------------------------------------------------MDSNNTEFKDNYQHIPDDIPLTNIKLPNE-WVLYL----------------------YDKQLFK----------KMANRPNFQAKPHKAL-CT-----I--------------STVNDLLYIMELMKVNNDPKIKSVETDGKINLDAND-------------YIIMRK--------------GIEPIWEDPRNSNGG---TFTVK-------M---DHSK-------------------------GYDV-----WKIFIQYILGE----TLTSEISDM----------KS------------------INGITV-------SYISDSYNFQNPASKNTLGNTLGNSLGNSLGNGLGNS---F-TYIK----------------------------------------------------------------------------------IWDGK-P---------------------------------------------DR-TRDQFVSM-----------------LPATI-----------------------------------------------------------------------I-------------------------------------------------DKI------KSDSL------------------------------------------------------------------------------M-----------YSQNS-------------------------------------------------------------------------------------------------------------------------------------------------------------------------------------------------------------------------------------------------------------------------------------------------------------------------------------------------------------------------------------------------------------------------------------------------------------------------------------------------------------------------------------------------------------------KKKHFNEKNIIGKLNSGRKPSNTRGGFSSFGNKRY----------------------------------------------------------------------------------------------------------------------------------------------------------------------------------------------------------------------------------------------------------------------------------------------------------------------------------------------------------------------------------------------------------------------------------------------------------------------
E_Al_Perkinsus_marinus_ATCC_50983@XP_002773724@1 -------------------------------------------------------------------------------------------------------------------------------------------------------------------------------------------------------------------------------------------------------------------------------------------------------------------------------------------------------------------MSSPAEAITKEKVSGEEVEEKREEKVDSSVVPEEKAAVVEGETAKSNGENSEENHKLQHE-WSLWV----------------------MSQQGRS-------------VKDHWQQNQQKAI--D-----F--------------GSIEEFWRISNNMHKPS--KLVHAD------------------------YSVFKS--------------GVSPAWEDPMCTEGG---RWIVK-----------AEKQKV-----------------------IDDI-----WTDVVLSVIGE----SYYPLINE-----------DI------------------VCGVVC-------SVR------RG-----------------------------G-VKIA----------------------------------------------------------------------------------LWLSS-R-E-------------------------------------------EK-LVKPLGLR-----------------FKRIV-------------------------------------------------------------QSLAPDDADRF-------------------------------------------------TIGFEGFANPGDEM------------------------------------------------------------------------------------------YTVDM--------------------------------------------------------------------------------------------------------------------------------------------------------------------------------------------------------------------------------------------------------------------------------------------------------------------------------------------------------------------------------------------------------------------------------------------------------------------------------------------------------------------------------------------------------------------NDHFESDHKVVDASTTKKGNAAQQRPATTTTTTEEEEEAKKEEGATTTPAEGSPSK------------------------------------------------------------------------------------------------------------------------------------------------------------------------------------------------------------------------------------------------------------------------------------------------------------------------------------------------------------------------------------------------------------------------------------------------
E_Op_Alternaria_alternata@XP_018391937@1 ---------------------------------------------------------------------------------------------------------------------------------------------------------------------------------------------------------------------------------------------------------------------------------------------------------------------------------------------------------------MAEVASAPQPNQQVPLDTIPISPTENSAEGEEQSSTNNAGGEGEIRTVFHDPENFNVKHPLMNT-WTLWF----------------------TKPPSGK--------------GDNWAEL-LKEV-IS-----F--------------DSVEEFWGIYNNITPTS--DLALKSD-----------------------YHLFKK--------------GVRPEWEDAQNKHGG---KWAFQ-----------FKDKKVIN---------------------IDAL-----WLHVMLAAIGE----NLEDEDD------------NE------------------VMGVVV-------NVR------RG-----------------------------F-YRIG----------------------------------------------------------------------------------LWTRTVGRA------------------------------IPGEGGKGRTQEKGKEVLLKIGKR-----------------FKQAL-------------------------------------------------------------------------------------------------------------------------QLK------ENEAV------------------------------------------------------------------------------E-----------FSGHT----------------------------------------------------------------------------------------------------------------------------------------------------------------------------------------------------------------------------------------------------------------------------------------------------------------------------------------------------------------------------------------------------------------------------------------------------------------------------------------------------------------------------------------------------------------DAANAGSTRAKAKFSV--------------------------------------------------------------------------------------------------------------------------------------------------------------------------------------------------------------------------------------------------------------------------------------------------------------------------------------------------------------------------------------------------------------------------------------------------------------------------------------------
E_Op_Mucor_circinelloides_f_circinelloides@EPB83983@1 --------------------------------------------------------------------------------------------------------------------------------------------------------------------------------------------------------------------------------------------------------------------------------------------------------------------------------MSPPNYKLKPLSPAISAFQFPGKQPESPLRCVTTPVPDDYFGQPISSNNSKSKPEITLAHTDSKDEYVYRNKVIVLDKETKQKLQNMGEIALENV-WTFWY----------------------DKFVPNL-------------PATDYEAN-LQVI-SS-----V--------------KTVQKFWAVHNNIDGPD--KLGFRST-----------------------FHFMKK--------------GIKPIWEDPHNEYGG---SYNFK-------I---NKQH-------------------------SVLA-----WRDILVLLIGE----NMDWIK-------------NT------------------VYGVSV-------SCR------QH-----------------------------V-DNYQ----------------------------------------------------------------------------------IWTAH-S-N-------------------------------------------SK-INDTLVKS-----------------TLTEL-----------------------------------------------------------------------L-------------------------------------------------YPA------DIQSF------------------------------------------------------------------------------Y-----------FKMHK-------------------------------------------------------------------------------------------------------------------------------------------------------------------------------------------------------------------------------------------------------------------------------------------------------------------------------------------------------------------------------------------------------------------------------------------------------------------------------------------------------------------------------------------------------------------SHADFKPTTPTTPTLTLRPIELRTKITEESIEKVVQDIERLKLRVQ-----------------------------------------------------------------------------------------------------------------------------------------------------------------------------------------------------------------------------------------------------------------------------------------------------------------------------------------------------------------------------------------------------------------------------------------------------------
N_Ph_Pandoravirus_dulcis@YP_008319043@1 -------------------------------------------------------------------------------------------------------------------------------------------------------------------------------------------------------------------------------------------------------------------------------------------------------------------------------------------------------------MTTMMMQQQQQRDKKGERSRPAASGLLECDAETISLRPMGAPPAAMAAPLPGPVPPCGDRHPLHRR-WQWWV----------------------HRPCYDG-----------SSYAGTWEPMAKTPV-----------------------DTVESFWRHQNNLPAAS--ALFGTNRERIRDGAASAIEG----------ISFFDA--------------NVLPEWEHVRNAMGA---SVVFK--------GAFGPRQ-------------------------ADAV-----WERVVLALVGE----QTGDDS-------------DH------------------ITGARL-------VDR------VS-----------------------------S-MRVE----------------------------------------------------------------------------------VWLDD-D-D-------------------------------------------GA-LADRIGRW-----------------FMAHA-----------------------------------------------------------------------F-------------------------------------------------DGVVAPGAVRDFFV-------------------------------------------------------------------------------------------SSHV-------------------------------------------------------------------------------------------------------------------------------------------------------------------------------------------------------------------------------------------------------------------------------------------------------------------------------------------------------------------------------------------------------------------------------------------------------------------------------------------------------------------------------------------------------------------QAKTAKGDGYRAVVAPHGRRAPTGARGRRRGDETARYAASDGVAF------------------------------------------------------------------------------------------------------------------------------------------------------------------------------------------------------------------------------------------------------------------------------------------------------------------------------------------------------------------------------------------------------------------------------------------------------------
V_un_Mollivirus_sibericum@YP_009165329@1 -----------------------------------------------------------------------------------------------------------------------------------------------------------------------------------------------------------------------------------------------------------------------------------------------------------------------------------------------------------------------------MAACDALSGFEPQFSLRPNGASLPSCRSRPLVPPTIVTSSQAKETRLERP-WGFWQ----------------------HLFHSKP------KYKQGAKPQAPVDHTSLRILVSSANDEVV--------------DNVELLLRYFNNMPNAE--KLNSCNMRRLTDDGRPRKKVEG--------VGVFEA--------------GVSPDWEHESNQDGL---TVTFR-------SRWPMQSEI------------------------IDLM-----WERLVINLVGE----CL---PLS-----------TR------------------VKGVKL-------IVR------AN-----------------------------I-ARYE----------------------------------------------------------------------------------VWLSS-P-S----------------------------APDVCWEDKEEGITLNG-HVRLVATW-----------------FRSHI---------------------------------------------------------------------------------------------------------------------------------------------------------------------------------------------------------------------------------SQLHQ-------------------------------------------------------------------------------------------------------------------------------------------------------------------------------------------------------------------------------------------------------------------------------------------------------------------------------------------------------------------------------------------------------------------------------------------------------------------------------------------------------------------------------------------------------------------DSETSKHKTRRARCWLPDDDVEDRDGPFDVFVQEHQ---------------------------------------------------------------------------------------------------------------------------------------------------------------------------------------------------------------------------------------------------------------------------------------------------------------------------------------------------------------------------------------------------------------------------------------------------------------------
E_Op_Metaseiulus_occidentalis@XP_003740122@1 ----------------------------------------------------------------------------------------------------------------------------------------------------------------------------------------------------------------------------------------------------------------------------------------------------------------------------MAAGNQQTGGSRGLHAEMHLHTETRTREEDPLNIAQSNGSVWHTGGHSAIIGGLSLSQKPMNSGNEGEIPRMELIDEQIQSIDPDALDVGPDEHELQYA-YTMWF----------------------SRRSGSK----------QAGTVFKFEDS-LRIL-AT-----F--------------RSAERFWKFYTHLKFPN--ELSGHCD-----------------------YHLFKH--------------GIKPMWEDPANREGG---KWIVR-------L---RKGV-------------------------ASRV-----WENVILAILGE----QFLVG--------------DE------------------ICGAVM-------SIR------YN-----------------------------QEDIIS----------------------------------------------------------------------------------VWNRT-A-D-------------------------------------------DKGTRMKIMET-----------------LRRVA-------------------------------------------------------------------------------------------------------------------------NLP------QNYSL------------------------------------------------------------------------------E-----------YKRHN---------------------------------------------------------------------------------------------------------------------------------------------------------------------------------------------------------------------------------------------------------------------------------------------------------------------------------------------------------------------------------------------------------------------------------------------------------------------------------------------------------------------------------------------------------------------RSLQDKSSFRNADETVFR-------------------------------------------------------------------------------------------------------------------------------------------------------------------------------------------------------------------------------------------------------------------------------------------------------------------------------------------------------------------------------------------------------------------------------------------------------------------------------------
E_Am_Acanthamoeba_castellanii_str_Neff@XP_004337500@1 -----------------------------------------------------------------------------------------------------------------------------------------------------------------------------------------------------------------------------------------------------------------------------------------------------------------------------------MFETSTSTYAGDFSNSNEFNSVAAPYNPYARAQQQQPQQLYTQQQQQQQQQHDDDGLSFVDLFDTRGRATDLLSSYVVEEVGQDGPLLLENG-WAFWY----------------------DKYIGPG------------RTVEEYAAA-LHNL-GG-----F--------------GSVQDFWNYYNNLPSPM--QLRPGNS-----------------------MHLMKL--------------GVVPLWEDAANVGGG---SFSVR-------V---PKHQ-------------------------TAKA-----WLYVLLAAIGE----QFHPAMAASG---------DD------------------VCGVSV-------SVR------RG-----------------------------EDNVLT----------------------------------------------------------------------------------LWNRD-A-R-------------------------------------------VF-DLSSFFDR-----------------ITQLV-----------------------------------------------------------------------P-------------------------------------------------NAG------LSHPS------------------------------------------------------------------------------------------YKPHF-------------------------------------------------------------------------------------------------------------------------------------------------------------------------------------------------------------------------------------------------------------------------------------------------------------------------------------------------------------------------------------------------------------------------------------------------------------------------------------------------------------------------------------------------------------------AESDLKVNVSTAPLVSSPPTSAAKFSH------------------------------------------------------------------------------------------------------------------------------------------------------------------------------------------------------------------------------------------------------------------------------------------------------------------------------------------------------------------------------------------------------------------------------------------------------------------------------
E_Am_Acanthamoeba_castellanii_str_Neff@XP_004352876@1 -----------------------------------------------------------------------------------------------------------------------------------------------------------------------------------------------------------------------------------------------------------------------------------------------------------------------METENKPVEQQIDNVATNLSELKVSTEGGEEKTQPSDEGRPSTKPASGETTDAADAGAEQSTEAEAATTDEAGGLLPSPAPAQDPSAYAADPTNFEIKHPLQNR-WSLWY----------------------DNPRKRT-------------SADTWGNH-LKHV-VE-----F--------------DTVEDFWRLYNNVMPAS--RLEHGSN-----------------------YHLFKA--------------GIEPKWEDAANTRGG---QWVVT------FSNKQRKEK-------------------------LDKL-----WLYTILACIGE----AFEEE--------------EE------------------VCGCVV-------SIR------KA-----------------------------Q-DRIA----------------------------------------------------------------------------------IWTRT-A-S-------------------------------------------KEAAVRSIGMQ-----------------LKRTL-------------------------------------------------------------------------------------------------------------------------EMP------AGSVV------------------------------------------------------------------------------G-----------YQVHS---------------------------------------------------------------------------------------------------------------------------------------------------------------------------------------------------------------------------------------------------------------------------------------------------------------------------------------------------------------------------------------------------------------------------------------------------------------------------------------------------------------------------------------------------------------DSMKTQSSSSAKYRYEV--------------------------------------------------------------------------------------------------------------------------------------------------------------------------------------------------------------------------------------------------------------------------------------------------------------------------------------------------------------------------------------------------------------------------------------------------------------------------------------------
N_Ph_Pandoravirus_salinus@YP_008436977@1 ---------------------------------------------------------------------------------------------------------------------------------------------------------------------------------------------------------------------------------------------------------------------------------------------------------------------------------------------MQRKKGEQGSRATASGCAVAQAGALAPLECDAETISLRPQGGRCVVSSSSPLKPTVPPGLAPACTNSGGGGGDDDRHPLHRR-WQWWV----------------------HRPCYDG-----------SSYAGTWEPMAKTPV-----------------------GTIESFWRHQTNLPAAS--ALFGTNRERTRGGAASAIEG----------ISFFDA--------------NVLPEWEHVRNAMGA---SVVFK--------GAFKPQQ-------------------------ADAV-----WERVVLALVGE----QTGDDS-------------DR------------------ITGARL-------VDR------VS-----------------------------S-MRVE----------------------------------------------------------------------------------VWLDD-D-D-------------------------------------------PA-LTDRIGRW-----------------FMKHA-----------------------------------------------------------------------F-------------------------------------------------DGVVAQGAVRDFFV-------------------------------------------------------------------------------------------SRHV-------------------------------------------------------------------------------------------------------------------------------------------------------------------------------------------------------------------------------------------------------------------------------------------------------------------------------------------------------------------------------------------------------------------------------------------------------------------------------------------------------------------------------------------------------------------QAKTDKGEGYRAVVAAHARRGPTGARGRRRGNDAP----------------------------------------------------------------------------------------------------------------------------------------------------------------------------------------------------------------------------------------------------------------------------------------------------------------------------------------------------------------------------------------------------------------------------------------------------------------------
E_Op_Komagataella_phaffii_GS115@XP_002489468@1 -----------------------------------------------------------------------------------------------------------------------------------------------------------------------------------------------------------------------------------------------------------------------------------------------------------------------------------------------------------------------------------------------------MSKFFEDINGSRTTKQVAAPHPMQYS-WTFWHHVRGKETENVTTSGSVAEPSEQENKETSS-----------EASRNDWQNT-LDQYLQTVKQVEFPSVANGGATTTTNIDSCEQLWQSLSNLRKVS--DLPVGTE-----------------------LFLFKS--------------GIKPVWEDPANKAGG---RWLIKSRYRRAQCDASTMER-------------------------FSLI-----WERLILRLCGGTYFSNYSDADFEEFQ--------DD------------------ICGITL-------SVR------KN-----------------------------E-VMIY----------------------------------------------------------------------------------IWNKN---SISSQKPTNEPQDETEPDQDGEKEAEPDGKLNADANFTPRLNTVNK-ILAPAISV-----------------IKECD-----------------------------------------------------------------------L-------------------------------------------------ILEGADPL-EDHKI------------------------------------------------------------------------------ESLANVSELAFDYRFHH-------------------------------------------------------------------------------------------------------------------------------------------------------------------------------------------------------------------------------------------------------------------------------------------------------------------------------------------------------------------------------------------------------------------------------------------------------------------------------------------------------------------------------------------SSKRFFVQNFQNDYNAVYKAPHQNRHWNRSNHNSHGPFSSNHNSSGRNFKDRKNNYKAAAKTDTQSLFANLGRSRKGGSGEPGGLLGNKRRLQRSSHKDEDSA--------------------------------------------------------------------------------------------------------------------------------------------------------------------------------------------------------------------------------------------------------------------------------------------------------------------------------------------------------------------------------------------------------------------------
gene_915_G1ARTXMU_1 ---------------------------------------------------------------------------------------------------------------------------------------------------------------------------------------------------------------------------------------------------------------------------------------MHKPKNSINDRNLNKSENINYFNFLNNDDDCDMDDIHSTSLKNVSKQSFTQANKKNDKILKNYVEDTHFDNGSGKWQPVGNKKKTKIVKPKNYSNLVVRNEDEDKDNIVDDTHFNISIEKITKPSDDGSSYKLFNN-WNIWT----------------------HTSESNN-----------------WTPESYKNI-FT-----I--------------DSLKTFWEFFGNIDKLD--LVKHQ-------------------------FYIMRE--------------SSGPTWEHPSNRSGG---ICSIR-------V---IKDR-------------------------SIEL-----IEQLAILVLNE----CFSDKP-------------SD------------------INGLSF-------SIK------HN-----------------------------W-GVIK----------------------------------------------------------------------------------IWNGT-G-N-------------------------------------------ND-VSTHVPMY-----------------MQKKY-----------------------------------------------------------------------S-------------------------------------------------VNP-----------------------------------------------------------------------------------------R-----------YEINE-----------------------------------------------------------------------------------------------------------------------------------------------------------------------------------------------------------------------------------------------------------------------------------------------------------------------------------------------------------------------------------------------------------------------------------------------------------------------------------------------------------------------------------------------------------------------PEY--------------------------------------------------------------------------------------------------------------------------------------------------------------------------------------------------------------------------------------------------------------------------------------------------------------------------------------------------------------------------------------------------------------------------------------------------------------------------------------------------
E_He_Naegleria_gruberi_strain_NEG_M@XP_002671936@1 ----------------------------------------------------------------------------------------------------------------------------------------------------------------------------------------------------------------------------------------------------------------------------------------------------------MSNENSWKSVQNKPRSGRKQQQQQSPTTTPATTTTTTTNSNSNTSGASISSNNINISSPTNPTTSTSLNHSQTITNSPSVALGGNQQNNATTSNTSSAKKKTNNVETNEKVHPLGDT-FTFSY----------------------FRKEKGI----------------DYEDC-MKNV-GD-----F--------------STVEQFWALYTHMKRPY--ELKVSMD-----------------------YHLFKQ--------------GIKPMWEDDKNKTGG---RLMLR-------C---KSGY-------------------------SARI-----WEDLLLAFIGQ----QF---K-NT----------ND------------------VNGVVI-------SIR------EN-----------------------------H-DIIS----------------------------------------------------------------------------------IWNAD-G-E-------------------------------------------KE-EIQEALKQ-----------------DAMKL-----------------------------------------------------------------------L-------------------------------------------------NLP------SQTKL------------------------------------------------------------------------------E-----------YKPHQ-------------------------------------------------------------------------------------------------------------------------------------------------------------------------------------------------------------------------------------------------------------------------------------------------------------------------------------------------------------------------------------------------------------------------------------------------------------------------------------------------------------------------------------------------------------------ESINNHTKMLEMIGNNATSQGFDEDAVTELDQELEVYLKR-----------------------------------------------------------------------------------------------------------------------------------------------------------------------------------------------------------------------------------------------------------------------------------------------------------------------------------------------------------------------------------------------------------------------------------------------------------------
E_Op_Cryptococcus_neoformans_var_neoformans@XP_569639@1 ------------------------------------------------------------------------------------------------------------------------------------------------------------------------------------------------------------------------------------------------------------------------------------------------------------------------------------------------MTSTAIPPAAVAANNNTLNSALAAEQISSPASPVDKPVDEKKQLEEGEIEENPSEGDSQTKTIFDDASKFNVKHPLFST-WTLYF----------------------DSPQSKSLPKTPQTTPAMPQGSHGWMAD-IRKV-VS-----F--------------DSVEEFWGLYNNIIPPS--QLPGKAN-----------------------YYLFKN--------------GIIPAWEDPQNKNGG---KWSIQ-------VPKNSESKSS-----------------------IDRM-----WLYTMLAAIGE----TFETASTDSENAPSPTQS-DL------------------ITGVIV-------SPR------PA-----------------------------F-YRIS----------------------------------------------------------------------------------IWTRE-A-S---------------------------------DVNVLDTDAIKA-RLLNIGKH-----------------FKTSV-------------------------------------------------------------------LGYEL-------------------------------------------------EQKLTEGGFQTELT------------------------------------------------------------------------------------------FDAHK-------------------------------------------------------------------------------------------------------------------------------------------------------------------------------------------------------------------------------------------------------------------------------------------------------------------------------------------------------------------------------------------------------------------------------------------------------------------------------------------------------------------------------------------------------------------DSEKKVNKNKFTV--------------------------------------------------------------------------------------------------------------------------------------------------------------------------------------------------------------------------------------------------------------------------------------------------------------------------------------------------------------------------------------------------------------------------------------------------------------------------------------------
E_Eu_Leishmania_infantum_JPCM5@XP_001466892@1 -----------------------------------------------------------------------------------------------------------------------------------------------------------------------------------------------------------------------------------------------------------------------------------------------MNPNATEFMPGRRNGPDGGLEALPTSTADMELAKTPAGAAAAAVHAPSLPGAARRSLQNSPIIQPSRLSAKSASEIEAISKNSALNAAAAAYVPQRTLARVVLTQPSPLALAPSEDPAKDNIEMMLDDLWCLFY----------------------LPTTLGE-----------NIKEEDYNPTLVFRV-----------------------DSILTFWRVVNNIAAPS--ELQLST------------------------LYLFRD--------------GIDPKWEDPANRDGG---IVKVK-------A---TAAQ-------------------------VDEA-----WELLLCRTIGD----SWSPSVRET------------------------------VNGVVL-------KVR------ER-----------------------------A-YWLE----------------------------------------------------------------------------------LWVTK-N-S-------------------------------------------SA-LQKDLAEL-----------------WHPIL-------------------------------------------------------------------------------------------------------------------------GASFATTYLTHAMM------------------------------------------------------------------------------Q-----------ERSHA--------------------------------------------------------------------------------------------------------------------------------------------------------------------------------------------------------------------------------------------------------------------------------------------------------------------------------------------------------------------------------------------------------------------------------------------------------------------------------------------------------------------------------------------------------------AAALAAEKQKKNRRRY----------------------------------------------------------------------------------------------------------------------------------------------------------------------------------------------------------------------------------------------------------------------------------------------------------------------------------------------------------------------------------------------------------------------------------------------------------------------------------------------
CYKH01000459___eukaryotic_translation_initiation_factor_4E_likeprotein__putative_translation ---------------------------------------------------------------------------------------------------------------------------MNPEAQPYVGKKKTVH--------ANPTSAPP----------PPPPAATGAPAAPLPSYAPPFTAPPPPAAQNNNQSTKLRAVAVPFQPKGGSAPPPPPPPPEYAASPLSSQRSTDSDAFNRSLNVSAAPYTPKKRSPTSRGTPT------------FPDAPAPPMP--------------VASGLQPVLQYSESPLASTTGSPTTSSVASPMSALVPPPQKVSSDPFAKSALVV----------------------------------------PETVRDAPGDSKLDFHSAWTLWADDHPITPGEQKFMEPVLVR---------------------------------------------------------DVSDLASFWALWWHCPSPSS-------------------------CTPSWTYNWFRRL--------------IKPVWEDPRNKNGGT---ISFNVYDPDKPSPGQTRES---------------------------M---DDVFMLIIMGLSGESIPEASA------------------------------------VNGVTLKIRAH-----------------------------------------------------------------------------------------------------RPVVL-----------------------QLWTNTSDKARIS---------------------------------------------------------------AFVTGLRAVVQRVLPAKQV-------------DKLEYF-----------------------------------------------------------------------------------------------------------------------------------------------------------------------------------------------------------------------------------------------------------------------------------------------------------------------------------------------------------------------------------------------------SHTRMHQHTQTAA--------------------APTRFTKSSAKVSKVLEPDYTFRESD----------------------------------------------------------------------------------------------------------------------------------------------------------------------------------------------------------------------------------------------------------------------------------------------------------------------------------------------------------------------------------------------------------------------------------------------------------------------------------------------------------------------------------------------------------------------------------------------------------------------------------------------------------------------------------------------------------------------------------------------------------------------------------------------------------------------
N_Ph_Pandoravirus_salinus@YP_008437273@1 ------------------------------------------------------------------------------------------------------------------------------------------------------------------------------------------------------------------------------------------------------------------------------------------------------------------------MRCRRLENPKCTMRSDFFLSRERNKESKKKRIKKRRKKDCWSASTFRGARKRRVPGKSLPTGPLRTREEKRENETDDSIKKRRESTTDARCGDMARQEEERGRAWCVWS----------------------RAHTINY--------------RQDHAEARQQGANSP-----F--------------ADLDALWDAVETALPRN--SRSGD-------------------------VSVFEE--------------GTSPDWESASNIGGATSAFWWRP-----------EATCD------------------------AHKI-----YRAFVTAVLIE----SAPLSTR--------------------------------IKGVRM-------TLG------RG-----------------------------A-PRYQ----------------------------------------------------------------------------------IWVSR-H-D--------------------------APHLCAHHAADRLLETPRQ-HALALVPW-----------------FRALV----------------------------------------------------------------GAPLQAKA-------------------------------------------------NLAPVPRTTPREHY------------------------------------------------------------------------------------------YDPSA-----------------------------------------------------------------------------------------------------------------------------------------------------------------------------------------------------------------------------------------------------------------------------------------------------------------------------------------------------------------------------------------------------------------------------------------------------------------------------------------------------------------------------------------------------------------------EEQPDVNVCKSDPFGAAVFRHG-------------------------------------------------------------------------------------------------------------------------------------------------------------------------------------------------------------------------------------------------------------------------------------------------------------------------------------------------------------------------------------------------------------------------------------------------------------------------------
E_Al_Perkinsus_marinus_ATCC_50983@XP_002767454@1 ---------------------------------------------------------------------------------------------------------------------------------------------------------------------------------------------------------------------------------------------------------------------------------------------------------------------------------------------------------------MSSPVVAEASYPQIRALSLNQRLVSNCELEAAVKACDKLHGSIPI----------DEPLPLKDK-WVLWEQLTLHKNAATPEPKSEDAEGDGDASKQQQQVDLTEVAVAAARGISNFGEL-TNRV-AE-----I--------------STVQDFWKYYNFLPQPS--AVIGDNLRIVRYDMLENGEMSKTPTHSLGALMLFLD--------------GVKPEWEDPANAKGG---HFQFT-----------MQAAAFKSKASFDFEASNPVTQVNAGLALMDEI-----WNNLVLAVVGN----TL---E-PK----------DF------------------VTGLRLVDKVKRGNVR------GGSSRS---------------------NASGH-LRAE----------------------------------------------------------------------------------VWFRD---I----------------------------------D--------KD-KVRRLRES-----------------ME-MV-----------------------------------------------------------------------M-------------------------------------------------RQR------LDQNAV-------------VDFSSDGSSGCLLGSSFSWESNSWSVVVFFSGTAPPIFPGYRL---------------------D-----------LRPHD-------------------------------------------------------------------------------------------------------------------------------------------------------------------------------------------------------------------------------------------------------------------------------------------------------------------------------------------------------------------------------------------------------------------------------------------------------------------------------------------------------------------------------------------DTAMQ-------------------QNVQDSINTRKQYKRTKTRKQIMNSARSRGEFN------------------------------------------------------------------------------------------------------------------------------------------------------------------------------------------------------------------------------------------------------------------------------------------------------------------------------------------------------------------------------------------------------------------------------------------------------------------------
CYKH01000121___eukaryotic_translation_initiation_factor_4E__putative_translation_interval_2 --------------------------------------------------------------------------------------------------------------------------HPLPRRDPRSPQPRRIHPPRIFHGKRQHSSRPPHNLPQGLSNFHPADLNLGAKEFIPSWLKQPATRPAPTAAQ--------PPVAPTTTKRPEVAPAPPNSPPSHIPWKAPTQQSTSTQPTSRSQQLPPRSNAPAAAATASSSHMNPNATVFQPKFVQSPAAQPMPAP--------------PVATQRPPLVPQAQQWPATKKSPQLKSAVVPMHMLPPSSQPLSSKTTAAAPKITKSDDEVLQISKHSSLKVGAAVFVPGQRSANSSKSLLGKPSPLTLTPASPDTEMMLFDTWSLYCLCNSVTKSDTYDPTQVF-----------------------------------------------------------RIDSVPTFWKVMNNLPEPTE-------------------------LSPPTTMYLFRDD--------------INPKWEDKKNISGGM---WRIR----------VLQDR---------------------------V---DAVWLVLLCKTIGESWQKEFR----------------------------------NTVNGIVLKVR-E-----------------------------------------------------------------------------------------------------KGFYV-----------------------EIWV----TEKKE---------------------------------------------------------------QFPSDLVSAFEEQMPVF----------------TIDYY-----------------------------------------------------------------------------------------------------------------------------------------------------------------------------------------------------------------------------------------------------------------------------------------------------------------------------------------------------------------------------------------------------THQEIQEVMSKKD--------------------VPKKGGKKNAKRK-----------------------------------------------------------------------------------------------------------------------------------------------------------------------------------------------------------------------------------------------------------------------------------------------------------------------------------------------------------------------------------------------------------------------------------------------------------------------------------------------------------------------------------------------------------------------------------------------------------------------------------------------------------------------------------------------------------------------------------------------------------------------------------------------------------------------------------
E_Am_Dictyostelium_discoideum_AX4@XP_646776@1 --------------------------------------------------------------------------------------------------------------------------------------------------------------------------------------------------------------------------------------------------------------------------------------------------------------------------------------------------------------------------MTEIFLNSFTDKENKKKKQIFIAQEHQPQQLSSENPQPLQHKDVHEELVLENE-WSFWE----------------------DHYTNNN---------NSVASIDEYLNA-LTQL-NS-----F--------------STIQAFWNCFNIIPSLS--KLPNNSC-----------------------FHLFKK--------------GTRPIWEE--NQDGG---EFVMK-------V---KKHQ-------------------------TDEV-----WNELVLSVIGE----QFSSYLQDN----------DD------------------ICGISI-------RKK------QGMD---------------------------F-NMIH----------------------------------------------------------------------------------IWNKN-V-K----------------------------------------------GKEHIPRA-----------------IKHLF-------------------------------------------------------------------------------------------------------------------------PIL------LDECIHSY---------------------------------------------------------------------------------------YKEHG-----------------------------------------------------GVKNQQQQQLQQSPQQLQQLQQQQQQQLQSNTGGSRLTQLRNMNKSTSVLKPTANAFVPRKSVRFNLSKSKSESTIASPKQSKKVEKSAMKHHPQFPSHTLGVVEQSPMQIDVKPILSKRTANIPLSFDTIKDLKPKELNYQKLSKEDQNIVDELDSQMEKEEEQEIQKQLEKEIETEIKKRRQEESEQEEEEEQEEEQEEEQEEEQEEEQEEEQEEQEDNDEEFGEQQIEKENEQGIIDQLEQEIERIEEQKLQKQLEKEIENEILKRRILDESEQEDQEFDGDDNDVMVPQLLNNNIMNDEVVPEEEEEEEPEEEEEEEEENEEPEEEPKEEEEEELKPKISFSFDPVEENDKLNHLNEFDLSDQVEKELKQENELKEAKSLIDDDLVQDENEIEEKLENEKELNNNQEKKFNKQEFEEEMDKEIDEIIDELSDSEVEEELNEQIDDWENQLGVDDPNHEIRDGFKKEFNDELKEYLREDIKESVKDEVHRLANAHEENPTISTPPFTSKFNNTTTSSNNNNNSSNNNNNNNNNNNNNSATTASSTASSAPNEPIEQHRVNSSNSTTTTSTTDSSGNPLLDTLSDIPTIEESWD---------------------------------------------------------------------------------------------------------------------------------------------------------------------------------------------------------------------------------------------------------------------------------------------------------------------------------------------------------------------------------------------------
E_Am_Dictyostelium_purpureum@XP_003292639@1 -------------------------------------------------------------------------------------------------------------------------------------------------------------------------------------------------------------------------------------------------------------------MNWVIENESDSNNTSTINDKSLLEELKGIMEKKSLYNDGANEESEEYEDDYTDKEDYSDEEDDYYDEEDEERYIEEDDDDEEEDYEEDLEISDNDEDDGGSNDLAASPMNISSSTSTPEVSLSLSPSKEEYKEKREMFDNPRPIVDIHEPAYLEYE-WVFYY----------------------DDSTLKG------------QSCDDYQSF-VKNL-GS-----F--------------NTIQGFWGFWNNIINSA--MFPDGTN-----------------------LRLFKQ--------------GIAPMWEDPCNENGG---KWTLS-------C---HKDH-------------------------SHNL-----ALKTILALIGE----QL-----DYS---------HD------------------ICGFVL-------SVR------SN-----------------------------R-HVIS----------------------------------------------------------------------------------VWNKS-G-DD------------------------------------------KE-IHEKICDQ-----------------LKDSV----------------------------------------------------------------------------------------------------------------------------------FGRVF------------------------------------------------------------------------------K-----------YFPHK---------------------------------------------------------------------------------------------------------------------------------QLEKSNGSVPPSPMTPSHSSYNLRSSSSSGYITPIKRENSSPMISKLVNSPSYNSDLQKSLENISSNGNNNCNNSNNNLISSFENVNNNNNNNNNRKDSFKFKKSQSTSSLNIGIKSSSSSLTNSSNNSNVYTPLKSSREVPINNSTPKLNNSLSRENLKSNLTSVEISTLSPKIDDVNNINNNIVTNNIVQTEDQKISTPTTILTKSNSKEDIKSSNGYKKHQNYTAQQNNTPQKRFTKNEIKDKAMPTSSKPPLAPAHNNSFNNNSSSNVCCNTPSKIVNEVLNNIAAASTSGTKDKDQIEEIILAAASASGLIVVDPTTISPTSSAVSTSPPSPLLDSLSNTPTLSNKFALTPSKEEIEKSISVDYDKKQIQHISQDESISEADVSSFIEVDNSSDLQTDVSSNIVPKSKKKKSKSKSKNNSNVKLANTTTSSRKKVNSSRNNQNNITLNDQFLVQSGKTSSTLSSTIGFLKDHKIVFIMIFSILFIPVILQTK--------------------------------------------------------------------------------------------------------------------------------------------------------------------------------------------------------------------------------------------------------------------------------------------------------------------------------------------------------------------------------------------------------------------------
E_Am_Dictyostelium_purpureum@XP_003285847@1 -----------------------------------------------------------------------------------------------------------------------------------------------------------------------------------------------------------------------------------------------------------------------------------------------------------------------------------------------------MVNYFNLLDDEDEEVNVPLEKEQVKQQQPQPQTSIYVPPLRTSTEATNKAPVSQHIEIQFDFDSKNLEETLPEK-WILWY----------------------DTKKAIN--------TTTTESDGEYLQN-VEKV-GT-----F--------------NTLKELKNLWDSLKTPL--EVIGN-------------------------ISIFKE--------------GIEPAWEDSKNKDGG---KISVN-------Y---LKDN-------------------------GDFSKVFNAWFTLFTTIVYT----TFENY--------------EQ------------------SNGIVL-------SIR-------G-----------------------------WGASIS----------------------------------------------------------------------------------LWNGS-A-E-------------------------------------------QD-KVQSIKES-----------------FHNIL--------------------------------------------------------SIKYSKYSVHKAAILF-------------------------------------------------KNNKKDDIKTGGQL------------------------------------------------------------------------------------------YKKKR------------------------------------------------------------------DEHGFTIKPYNVNTQLLVHPGFSGAYEKQWSVEQPQQSQQLHLNKQPINSNKISIKKPLYTVNTEERKEIVLESDLAEQHQQEKDQVKEAIQPIIEVPTGVNAWSTGLLLGQKPENNNNNNDNTVLEEEEKVEEELKKENKSVYSWNTQKNTSEESSATVDFASIASNKPTATINKNAEVPSGVNAWSTGKLLVPSPSIATEKKSNSSEKLIEEKQIVEKKEKKEKKEKPVVEKKEQPMKRVNSKEVLQKTEVVSSSDSFWEDPEPIAPAPVKKVEPTPTPAPVKKVEPTPAPAKKVEQQPIETQPESFSKVAKKDKSYKNKNQPQPVSSSWSAQGLSIAELIAKQPEPVVSSTPTPSVVEQISATTTVNIVKVETAPSAPSAPSTTPEPVKSGLLQIKEAKKVEVLEVVKSETDEWKSVEKKTKTAKKISNDKEKKENITNNKGPQDNLLIRNLIVEEPLEYLSPVKQPQKKQSKESSKEQPKSKEQPKEQSKPKEQPKETNTVKKTSKKQTEVTKTTTSNNKPNNKSVTQNTKDTSIISPSLKMNLIAVFAVLALGFILKYLFA--------------------------------------------------------------------------------------------------------------------------------------------------------------------------------------------------------------------------------------------------------------------------------------------------------------------------------------------------------------------------------------------------------------------
E_Op_Cryptococcus_neoformans_var_neoformans@XP_774661@1 ----------------------------------------------------------------------------------------------------------------------------MGDQTPTQLIMGSSSRPTSPRPLSANSHSSSGDEKEKKGLMLPPPVPVKTNKGQEDKPVPPRMTRLPSLKQLSEHLHYTPPTPPSQPNLHEQSPGSSSSNPLRISTNPVPLQSSSAASHTSIVMTPTSTGRLKLPASAMMRSLSAGSSGSATGGLAPVTSSPAIAPNLGSVQGQGHSPTSAHSPTPAQQLAKFVPGGLGDFRPESGPEASTSMSRSASHEVRAEHHREIPSLDEIKKKVNVSKGEDQHRLDLPNERVTEKEKSKTSVESTGERISISSAKDGKKEHPLQHS-WTLYY----------------------DSKTYKP-DPSLIASKQGDKILADYEMT-LLTV-GK-----F--------------DTVEGFARHFNNVRLPS--QLTPSSN-----------------------YHLFKS--------------GIRPMWEDPANANGG---KWVIL-----------FRSSPGT----------------------LDIA-----WANLTMALVGE----IL---D-PE----------NQ------------------VCGIVG-------STR------PK-----------------------------V-DRLQ----------------------------------------------------------------------------------VWTRG-K-DD------------------------------------------VE-GLNQLGKR-----------------IV-EV-----------------------------------------------------------------------M-------------------------------------------------ALEGRDADSMSMEY------------------------------------------------------------------------------Q-----------YNTND-------------------------------------------------------------------------------------------------------------------------------------------------------------------------------------------------------------------------------------------------------------------------------------------------------------------------------------------------------------------------------------------------------------------------------------------------------------------------------------------------------------------------SRPPPNKFIHISYANRAPSTPSRSMSSAFQGPPGSLGGMGQARTHSSSGVNLTHPLPLPPHSPAVIKGDHGSGNNATGMKRGLSHGNPLTGPLDLVRQENYGSQEGVTGV-------------------------------------------------------------------------------------------------------------------------------------------------------------------------------------------------------------------------------------------------------------------------------------------------------------------------------------------------------------------------------------------------------------------------------------
E_Am_Dictyostelium_discoideum_AX4@XP_001732954@1 ------------------------------------------------------------------------------------------------------------------------------------------------------------------------------------------------------------------------------------------------------------------------------------------------------------------------MVNYFNLLDESDEEETNTTVKKDLTVETTAPTTTAVIEKENKVNNKVETSTAATSASSSTTGGIYVPPLRTSSEATNKAPPSQHIEIQFDVNKFNSEETLPEN-WILWY----------------------DTKKNSP----------QEGENNEYLQN-VEKI-GS-----F--------------NSLKQFKNMWESLKTPL--DVIGN-------------------------ISIFKE--------------GIEPAWEDPKNKDGG---KITIN-------Y---LKDN-------------------------GDFNFLLNAWFTLFTTIVFS----TFENY--------------EQ------------------SNGIVL-------SIR------SW-----------------------------G-ASIH----------------------------------------------------------------------------------LWNNS-S-ENDKVQSIRDVFQNILFVKYSKFSPHKTALDMNKNKDPNTKQINKNKKRDEHGFTIKPVNTLLSVHPTFSGAYEKQW------------------------------------------------------------VLPENNKPDKSL-------------------------------------------------NIINTNTKPKKSSP------------------------------------------------------------------------------------------YTVNTEERKESPDIINDSNNIINNNNNNNNNNSNNNENNNNSDNIENEQSEPIPEIPSGVNAWSTGILLGQPKVEESQKQLDEQPLVVKEDEKENEKEKEKEKEKEKEKEKEKEKIIEKKESKSAYSNAWGNSKIEQPTTTPSNNNNNNTTKSSNTPTPMINTNIEIPTGANAWATGKLLVKQEVVEDKQSLNNVDGAAVAASTTTITPPPVVTTENKEKKGKTEKKEKENKAPTVVITEKKDSSQSQEKPIKRVSSKEVLQEKPIKRVNSKEVLQSQPTESFWEEPTPITVVQQTQVPTKVPKKTIEPTPTPTPTPTPTPTPTPTQTTASTSTPTQVDTFSKVVKKDKSYKQTKTTVSSWGSPTSIADLIASQPEPTTVIVAPVATEVTIPTPTAAPISTNTATTVTTTTTTTSPTNTTAITPTATVVATVESEVKSGVLSIKENKKVETISSVNVQTKVEKDEWISIEKKPKTAKQLVDKKEKDETSPSLLNKGPKDNLLIRNLLVEEPLDYPSPIKPSQPIKNITKEVKKDIQPKENKKENQLKENKKENNNNNNNNNTNNISKENNTKKVSKSSTSNTLKNNNDNIVNSTNKQTNKSTTTTSEKDLSIISSSLIMNLVAVVSVLVLGFILKYLFV------------------------------------------------------------------------------------------------------------------------------------------------------------------------------------------------------------------------------------------------------------------------------------------------------------------------------------------------------------------------------------------------------------------
E_He_Naegleria_gruberi_strain_NEG_M@XP_002681827@1 -------------------------------------------------------------------------------------------------------------------------------------------------------------------------------------------------------------------------------------------------------------------------------------------------------------------MTTPSKKQLKERVEVGLSSPKLNGSTISTPTSPKSWFEMLEHDEEDDSQLYSDEHFQRITTPDVLQPSSSPSLLYSDDEAQDTDEEDLVDDNLGDQSPLSSTHLLRNK-WTIYY----------------------DQGFKQG------------ASPEDYEQS-IKQV-GA-----F--------------DTIEEFWRYWNNINLSYN-KMPSYLN-----------------------IRLFKS--------------HIKPLYEDPRNIEGG---RWVIQ-----------THHKET-----------------------RKET-----WNEIVLAIIGE----KHFTDKYESVEIDKTTTIEYQANRGVKKYNEKENIKKSVLKALKT-------QVRFTSFSPPSSPSLNSPSFSPSLPKLLSPLSNPAHMVTAS-DLLPPLSLEQVESEIIKDEQAKSMSTSTAANNPENKQKSLYSAGHSIGRVSGGFVIGRGFHLNSSRNRLQSQTPYNQIDSPTSEDEILTSQ-E-K--------------PSSCNSKQEDSKNSKFDRTNPKSTVENRSSK-NEDNLKAK-----------------LKVELTNLLNSDHQQAAYDNEYKLSAMGSFRYYLRNDQPILFQVNKLNSNEIVFLTFMSRMNHLKIGCESILDAAKT-------------------------------------------------SNLASTLVVGTFDISTGRITWHAKTNITNELLGDPSFIQKDNVIFFSFPRETIEYKQLVFMSIKIGNDTFISSSLDYRLSRKQTYKNIITLYENYLIIHRERSTYETRMNLTTNPVYSQVKYAPIVTVFQYEYNEPSFTVNHLFDLNLECVYEACPYFDYLRVIDNYLMFSAFGSRANLKINGISYDEIQSGIMAAFYVFKLDYASSSLSRIGIISVNFSSIINLNSTRFYDTLSESPPRMGINRARVYNGKLYGYGFYSGTIGNVSLDPGPGSMIFSFDLKEKRLLNINVTRHTYQIGNAAEFSDDGHLYYLDRPKAMIYMIDIDRMEEKNSHLRSTLLSNRVFIELMPYSSNRLIMLISYKFSSNTTFLDGKELRMTDTFSPGRSLYRDVYFIAFFEFTTSIQESFSQQCSTPICGENILSATVPFLCGGEGTCLFDSSKKVSTVCSCPTDIDHLWTNMGEYCNVDNTHLFIAIIVISASILSLLIGFGVTIGIAKGVLKLRRNLELLKTKEKNEIELQKRLLDFQFINSDAITFKDVSYIIHMEDLKFLTRVAEGGGGVVFKGEWRGVEVAIKKVKYSSDDTSFEKEASLLSQLRHPNIVAFFGVSVTEREKFLVTEWMPSGSLDGLISNAVKGKIMLKFKQKVSIMMDIC--KGMAYLHSSSIIHRDLKPGNVLIGSNGECKVCDFGLSTSSMENTSDELVGNVGTLLWSSPEVLQGLPIDAKIDVFSFAIIMYEILFETVPYSISKRVDPSYFTDSDSNQSEDLKIYSLLNNRNGTELARYIIHGIRPLIPFNNRDQCKRWISIYHNPEKEGVKPEALSSVIFLFVLLMKKCWSEPEIRPSFDSILSTLTTIKKTIKKN-----------------------------------------------------------------------------------------------------------------------------------------------------------------------------------------------------------------------------------------------------------------------------------------
