# Supplementary material for: The kinetoplastid-infecting Bodo saltans virus (BsV), a window into the most abundant giant viruses in the sea
Source: eLife. 2018 Mar 27;7:e33014. doi: 10.7554/eLife.33014 (PMC5871332; doi:10.7554/eLife.33014)
Supplement: Figure 4—source data 1. [file elife-33014-fig4-data1.zip › Source_data_Fig4_S1-2_eIF-4e_tree.newick]

('N_Ph_Pandoravirus_dulcis@YP_008319240@1':0.15952194,('N_Ph_Pandoravirus_salinus@YP_008437273@1':0.76295804,'N_Ph_Pandoravirus_inopinatum@YP_009120169@1':0.23241678):0.04773471,('V_un_Mollivirus_sibericum@YP_009165329@1':1.72902051,((('E_Al_Perkinsus_marinus_ATCC_50983@XP_002767454@1':1.53017084,'E_Al_Cryptosporidium_hominis_TU502@XP_668086@1':1.09839201):0.6819547,((((('E_Op_Enterocytozoon_bieneusi_H348@XP_002650073@1':3.12773145,(('E_Op_Komagataella_phaffii_GS115@XP_002489468@1':1.68566627,((('N_Ph_Cafeteria_roenbergensis_virus_BV_PW1@YP_003969852@1':1.22001997,((gene_260_G2KABVRK_3:0.48516625,gene_168_KNV1_1:0.75747798):0.43361436,(gene_623_G2SSCNRE_5:1.42606706,(BsV_anno_GB_master___eukaryotic_initiation_factor_eIF_4E:1.54172966,gene_915_G1ARTXMU_1:1.15960714):0.34812804):0.17378159):0.48283167):0.22004654,((('N_Ph_Acanthamoeba_polyphaga_mimivirus@YP_003987008@1':0.00536608,('N_Ph_Acanthamoeba_castellanii_mamavirus@AEQ60688@1':0.0087507,'N_Ph_Acanthamoeba_polyphaga_mimivirus@AKI80229@1':0.01584886):0.000003):0.41790837,(('N_Ph_Powai_lake_megavirus@ANB50499@1':0.00704064,('N_Ph_Megavirus_lba@AGD92288@1':0.35345194,('N_Ph_Megavirus_chiliensis@YP_004894432@1':0.0,'N_Ph_Megavirus_lba@AGD92289@1':0.0):0.0):0.01482567):0.11368869,('N_Ph_Moumouvirus_goulette@AGF85439@1':0.01176354,(('N_Ph_Moumouvirus_Monve@AEX62927@1':0.0,'N_Ph_Acanthamoeba_polyphaga_moumouvirus@YP_007354285@1':0.0):0.0,'N_Ph_Moumouvirus_Monve@AEX62928@1':0.18855325):0.10539822):0.17258827):0.1598949):1.82236704,('N_Ph_Chrysochromulina_ericina_virus@YP_009173322@1':0.83847978,('N_Ph_Phaeocystis_globosa_virus@YP_008052407@1':0.93994746,('N_Ph_Organic_Lake_phycodnavirus_2@ADX06402@1':0.35494277,'N_Ph_Organic_Lake_phycodnavirus_1@ADX06074@1':0.1198076):1.16199439):0.19181433):0.60903224):0.26868795):0.93260003,((('E_Op_Trichoplax_adhaerens@XP_002111861@1':0.79876126,('E_Op_Daphnia_pulex@EFX72144@1':0.63101403,('E_Op_Strongylocentrotus_purpuratus@NP_001091926@1':0.95161155,'E_Op_Ciona_intestinalis@XP_002122741@1':0.51642332):0.28797785):0.17658498):0.43468387,('E_Op_Mucor_circinelloides_f_circinelloides@EPB83983@1':1.51399769,'E_Am_Entamoeba_invadens_IP1@XP_004260317@1':1.6770596):0.3224363):0.11045467,(('E_Am_Acanthamoeba_castellanii_str_Neff@XP_004337500@1':1.53219534,('E_Am_Dictyostelium_discoideum_AX4@XP_646776@1':0.8387,'E_Am_Polysphondylium_pallidum_PN500@EFA74527@1':1.26006702):0.66697786):0.29139054,('E_Am_Acanthamoeba_castellanii_str_Neff@XP_004333516@1':0.8545395,'E_He_Naegleria_gruberi_strain_NEG_M@XP_002675343@1':1.42387902):0.25933074):0.18730018):0.49490506):0.22651579):0.26883793,((('E_He_Naegleria_gruberi_strain_NEG_M@XP_002671936@1':1.05106109,(('E_Al_Paramecium_tetraurelia_strain_d4_2@XP_001426908@1':1.76688566,'E_Am_Dictyostelium_fasciculatum@XP_004354999@1':1.11683812):0.15094802,('E_Op_Enterocytozoon_bieneusi_H348@XP_001827992@1':2.69802076,'E_Op_Vavraia_culicis_subsp_floridensis@ELA46602@1':0.90025393):0.95877431):0.08936788):0.19457207,(('E_Am_Acanthamoeba_castellanii_str_Neff@XP_004340748@1':0.68650548,(('E_Ha_Emiliania_huxleyi_CCMP1516@EOD11898@1':0.82428891,'E_Op_Metaseiulus_occidentalis@XP_003740122@1':0.75199822):0.19005126,('E_St_Phytophthora_infestans_T30_4@XP_002906843@1':0.39160102,'E_Pa_Trichomonas_vaginalis_G3@XP_001314532@1':1.16576007):0.13753461):0.07242023):0.27330197,('E_Op_Pneumocystis_murina_B123@EMR10238@1':0.98793814,('E_Vi_Picea_sitchensis@ABK26970@1':0.75230313,'E_Op_Lepeophtheirus_salmonis@ADD24389@1':1.44265829):0.14822424):0.12171338):0.36772791):0.17755011,('E_Pa_Trichomonas_vaginalis_G3@XP_001301183@1':1.80074295,'E_Op_Schistosoma_mansoni@XP_002571624@1':1.80930428):0.26114918):0.12953858):0.19121153):0.000953,(CYKH01000544___eukaryotic_initiation_factor_4E:2.14778277,((('E_St_Phytophthora_infestans_T30_4@XP_002907026@1':0.61409797,'N_Po_Anomala_cuprea_entomopoxvirus@YP_009001589@1':1.33497256):0.18201249,('E_Am_Acanthamoeba_castellanii_str_Neff@XP_004352876@1':0.72781454,('E_He_Naegleria_gruberi_strain_NEG_M@XP_002669334@1':1.70159994,'E_Vi_Volvox_carteri_f_nagariensis@XP_002958375@1':0.7229993):0.39648547):0.19825795):0.21178199,(('E_Op_Cryptococcus_neoformans_var_neoformans@XP_569639@1':0.80189313,('B_PV_Chlamydia_trachomatis@CQB89265@1':0.81322257,('E_Op_Schizosaccharomyces_pombe_972h@NP_595451@1':1.02806731,'E_Op_Alternaria_alternata@XP_018391937@1':0.45137504):0.0437334):0.26463005):0.44216144,((('E_Al_Perkinsus_marinus_ATCC_50983@XP_002773724@1':1.64229998,('E_St_Phaeodactylum_tricornutum_CCAP_1055/1@XP_002177819@1':0.81815901,('E_Am_Dictyostelium_purpureum@XP_003285847@1':1.14874732,'E_Am_Dictyostelium_discoideum_AX4@XP_001732954@1':1.07191199):1.72195414):0.07738038):0.16405525,'E_Op_Monosiga_brevicollis_MX1@XP_001747071@1':1.33146508):0.12824965,('E_Am_Dictyostelium_purpureum@XP_003292639@1':1.66593387,'E_Cr_Hemiselmis_andersenii@XP_001712444@1':1.27304079):0.579069):0.09010559):0.08967936):0.20451739):0.18076106):0.17501833,(('E_Op_Cryptococcus_neoformans_var_neoformans@XP_774661@1':1.38134386,'E_He_Naegleria_gruberi_strain_NEG_M@XP_002681827@1':2.88961797):0.26575776,'E_Am_Dictyostelium_purpureum@XP_003285863@1':1.47908011):0.3035372):0.34426784,((CYKH01000193___eukaryotic_initiation_factor_4E_likeprotein:3.02327721,'E_Pa_Trichomonas_vaginalis_G3@XP_001314300@1':1.49995803):0.65601963,(CYKH01000459___eukaryotic_initiation_factor_4E_likeprotein:1.73378192,(CYKH01000121___eukaryotic_initiation_factor_4E_interval_2:0.87793586,'E_Eu_Leishmania_infantum_JPCM5@XP_001466892@1':1.40557107):0.31275522):0.56269155):0.46898449):0.48830661,(('E_St_Albugo_laibachii_Nc14@CCA20959@1':1.12460567,('E_St_Phaeodactylum_tricornutum_CCAP_1055/1@XP_002178545@1':1.39493738,'E_Ha_Emiliania_huxleyi_CCMP1516@EOD09372@1':0.68672449):0.19617829):0.16158662,('E_Al_Tetrahymena_thermophila_SB210@XP_001011842@1':2.94602184,('E_Pa_Trichomonas_vaginalis_G3@XP_001320598@1':2.3289028,'E_St_Blastocystis_hominis@CBK21627@2':1.383239):0.50399498):0.15393971):0.38006001):0.18613594):0.69294145,('N_Ph_Pandoravirus_dulcis@YP_008319043@1':0.19064448,'N_Ph_Pandoravirus_salinus@YP_008436977@1':0.19962071):1.51094127):0.48128712):2.83404634);
