# Supplementary material for: The kinetoplastid-infecting Bodo saltans virus (BsV), a window into the most abundant giant viruses in the sea
Source: eLife. 2018 Mar 27;7:e33014. doi: 10.7554/eLife.33014 (PMC5871332; doi:10.7554/eLife.33014)
Supplement: Figure 4—source data 1. [file elife-33014-fig4-data1.zip › Source_data_Fig4_S1-2_eIF-5a_aln.phy]

 60 857
BsV_anno_GB_master___eukaryotic_translation_initiation_factor_eIF_5___translation ------------------------------------------------------------------------------------------------------------------------------------------------------------------------MNIDKQKL---------NDPFYRYKMSHVELKDEG-YG--NGLRTVFLNLEIISKELNRDPQMIITYLSVAL-GCKHIKNKEETKDKEMIKWILYGRFTKDEI--------------QKHLYDF-----IDIFV-------------------------------------------LCSHCRNPETKFVNEKKETLLSCSACSKQSNILLNKIT--------------------------------------------------------------------------------------------------------------------------------------------------------------------------------------------------------------------------------------------------------------------------------------------------------------------------MKIIKFAKLFE-----------------------------------------------------------------------------------------------------------------------------------------------------
COG0231_18314001 --------------------------------------------------------------------------------------------------------------------------------------------------------------------------------------------MSTKYVEAGELKEGS-YVVIDGEPCRVVEI-EKSKTG-KHGSAKARIVAVGVFDGGKRTLSLPVDAQVEVPIIEKFTAQILSV---SGD------VI--QLMDMRDYKTIE-------------------------------------VPMK---------------YVEEEAKGRL-----APG---AEVEVWQIL-----------------DRYK----------------I----IRVK------------------------------------------------------------------------------------------------------------------------------------------------------------------------------------------------------------------------------------------------------------------------------------------------------------------------------------------------------------------------------------------------------------------------------------------
COG0231_13431572 --------------------------------------------------------------------------------------------------------------------------------------------------------------------------------------------MSWQEAEVRELKVGR-YILIDDAPCKIVEI-TMSKPG-KHGEAKGRIVAIGVFDNQKRSVVYPVKHKVKIPIIEKKNAQVLSV---QNN------EV--QLMDSETFETFV-------------------------------------LPLD--------------PEIADKIKPGM------------EVPYWETM-----------------GMRK----------------I----MLQN------------------------------------------------------------------------------------------------------------------------------------------------------------------------------------------------------------------------------------------------------------------------------------------------------------------------------------------------------------------------------------------------------------------------------------------
COG0231_20092781 ---------------------------------------------------------------------------------------------------------------------------------------------------------------------------------------------MKQQVEVKDLKEGK-YVIIDDEACVIKSI-SKSKPG-KHGAAKARVEAIGLFDNQKRSYIGSVANKIYVPIVERKSAQVISI---TGD------IA--QLMDMGDFSTFE-----------------------------------IVIPDE--------------------YKDKV-----KEG---EEVSYITAL-----------------GKIK---------------------LDIR--T---------------------------------------------------------------------------------------------------------------------------------------------------------------------------------------------------------------------------------------------------------------------------------------------------------------------------------------------------------------------------------------------------------------------------------------
COG0231_3334233 --------------------------------------------------------------------------------------------------------------------------------------------------------------------------------------------MSKKVVEVKTLKVGK-YVIIDGEASKITNI-STSSPG-KHGSAKARVEAVGIFDNQKRSFVKPVDSKVDIPIIDKRTAQVIAI---MGG------DV--QLMDLETYETFE-----------------------------------TPIPDE--------------------LSEQL-----VEG---VEVEYIEAL-----------------GQRK----------------L----MRTK--G---------------------------------------------------------------------------------------------------------------------------------------------------------------------------------------------------------------------------------------------------------------------------------------------------------------------------------------------------------------------------------------------------------------------------------------
CYKH01000572___eukaryotic_translation_initiation_factor_5A__putative_translation ------------------------------------------------------------------------------------------------------------------------------------------------------------------------MSSDEEIQV------AESNSTETYPIQAGALKKGG-FIAINGNACKVIDL-SVSKTG-KHGHAKVSITAVGIFDGRKMEDQAPSTHNVSAPFVKTEAYSVLDI---DNDG-------QLTLMDGDGAERTGIPL-----------------------------------------------PTYP-EKLAAEIKEAF------ESGKEIQVVVTSAMG-----------------------------------------------------------------------------------------------------------------------------------------------------------------------------------------------------------------------------------------------------------------------------------------------------------------------IEQVTGTKSANA----------------------------------------------------------------------------------------------------------------------------------------------------
COG0231_13124315 -------------------------------------------------------------------------------------------------------------------------------------------------------------------------------------------MGDKTKVQVSKLKPGR-YIIIDDEPCRIVNI-TVSSPG-KHGSAKARIEAVGIFDGKVRSIVKPTSAEVDVPIIDKKTAQVIAI---TPD------TV--QIMDMETYEMFE-------------------------------------VPID--------------TGVAEEIRDQL-----KEG---INVEYWETL-----------------GRVK----------------I----MRIK--GEGE------------------------------------------------------------------------------------------------------------------------------------------------------------------------------------------------------------------------------------------------------------------------------------------------------------------------------------------------------------------------------------------------------------------------------------
COG0231_3334234 ---------------------------------------------------------------------------------------------------------------------------------------------------------------------------------------------MKQQVEVRQLREGG-YVVIDDEPCEILSI-SVSKPG-KHGAAKARIDAIGIFDSQKRSIVQPVTAKIYVPIVERKRAQIISV---TGN------VA--QLMDLETYETFE-----------------------------------LEVPEE--------------------LKDKM-----EQG---REVIYLESL-----------------GKRK----------------I----ERMA------------------------------------------------------------------------------------------------------------------------------------------------------------------------------------------------------------------------------------------------------------------------------------------------------------------------------------------------------------------------------------------------------------------------------------------
COG0231_20138688 --------------------------------------------------------------------------------------------------------------------------------------------------------------------------------------------MSITYTTVGELKVGS-YVVIDGEPCRVVEV-TKAKTG-KHGSAKANVVAIGVFSGAKKTLMAPVDQQVEVPIIEKHIGQIIAD---MGN------KI--QVMDLESYETFE-----------------------------------IEKPTE--------------DELASKIKPNA------------ELEYWEIM-----------------GRRK----------------I----VRVK------------------------------------------------------------------------------------------------------------------------------------------------------------------------------------------------------------------------------------------------------------------------------------------------------------------------------------------------------------------------------------------------------------------------------------------
COG0231_22095782 ------------------------------------------------------------------------------------------------------------------------------------------------------------------------------------------MDVAVKKVEVRQLKKGK-YIMIDDEPCKIVEY-TTSSPG-KHGSAKARIVAVGLFDGKKRTLTKPVDAKVDVPVIERKTAQVVSD---MGD------TV--QLMDMETYETFE-----------------------------------VQKPED------------------EELASQL-----EPG---TMVEYMEAA-----------------GKRK----------------I----VGIK--EEE-------------------------------------------------------------------------------------------------------------------------------------------------------------------------------------------------------------------------------------------------------------------------------------------------------------------------------------------------------------------------------------------------------------------------------------
COG0231_13431573 --------------------------------------------------------------------------------------------------------------------------------------------------------------------------------------------MAKEQKEVRDLQEGN-YVMMEDAACQINAY-STAKPG-KHGSAKARIEAEGVFDGKKRSLSQPVDAKIWVPIVNRKQGQIVSK---ESD------TV-AQVMDLETYETVT-----------------------------------MQIPGE-----------------------------LDIQ-ADENIEYLEFE-----------------GQRK---------------------ILQE------------------------------------------------------------------------------------------------------------------------------------------------------------------------------------------------------------------------------------------------------------------------------------------------------------------------------------------------------------------------------------------------------------------------------------------
N_Ph_Aureococcus_anophagefferens_virus@YP_009052187@1 ------------------------------------------------------------------------------------------------------------------------------------------------------------------------------------------MDDNTKPLEAGQVKVGG-YIVIKNRPCKVNSI-STSKTG-KHGHAKCHFVATDIFTKKKYEMIETSTHNIYVPIIDKKEYTLLDI---SEE------HF-LTLLDDS-GDTRI----------------------------------DVKMPND--------------ETLASSIMKFY-----DNG-DGVIIIVMKAL-----------------NEEI----------------V----YNIR--RES-------------------------------------------------------------------------------------------------------------------------------------------------------------------------------------------------------------------------------------------------------------------------------------------------------------------------------------------------------------------------------------------------------------------------------------
COG0231_6729830 ---------------------------------------------------------------------------------------------------------------------------------------------------------------------------------------MVIIMPGTKQVNVGSLKVGQ-YVMIDGVPCEIVDI-SVSKPG-KHGGAKARVVGIGIFEKVKKEFVAPTSSKVEVPIIDRRKGQVLAI---MGD------MV--QIMDLQTYETLE-----------------------------------LPIPEG---------------------IEGL-----EPG---GEVEYIEAV-----------------GQYK----------------I----TRVI--GGK-------------------------------------------------------------------------------------------------------------------------------------------------------------------------------------------------------------------------------------------------------------------------------------------------------------------------------------------------------------------------------------------------------------------------------------
E_Eu_Bodo_saltans@CUG06258@1 ----------------------------------------------------------------------------------------------------------------------------------------------------------------------MSSDEEIQ--------VAESNSTETYPIQAGALKKGG-FIAINGNACKVIDL-SVSKTG-KHGHAKVSITAVGIFDGRKMEDQAPSTHNVSAPFVKTEAYSVLDI---DND------GQ-LTLMDGD-GAERT----------------------------------GIPLPTY-------------PEKLAAEIKEAF-----ESG-KEIQVVVTSAM-----------------GIEQ----------------V----TGTK--SANA------------------------------------------------------------------------------------------------------------------------------------------------------------------------------------------------------------------------------------------------------------------------------------------------------------------------------------------------------------------------------------------------------------------------------------
E_Op_Fonticula_alba@XP_009496509@1 --------------------------------------------------------------------------------------------------------------------------------------------------------------------------------MS----SEGQASGLTYPVQCSALRKNG-LVIIKDRPCKITDM-STHKTG-KHGGAKVNMTAVDIFTGRKYEESAMSTMNMDVPFVTRTEYTLLDI---A-D------GY-YHLINTDTNEERE----------------------------------DIKFTED---------------EVGLKIQEAF----QGSD-KNIVVTILKAM-----------------GEEA----------------A----ISFK--EEN-------------------------------------------------------------------------------------------------------------------------------------------------------------------------------------------------------------------------------------------------------------------------------------------------------------------------------------------------------------------------------------------------------------------------------------
E_Am_Acytostelium_subglobosum_LB1@XP_012749690@1 -------------------------------------------------------------------------------------------------------------------------------------------------------------------------------------MTVESIASLSTPMQASQIRVGK-FCLIKEHPCKVVET-SSSGTG-KHGKCKINFVGIDIFTSKKYEHAMISDQTVEEPNVDVTEYQLINI----DD------GY-LSLLDHN-GQLRS----------------------------------DLKLPAD--------------QELCNKINKLF-----DQG-KEVMLSVISAM-----------------GMEQ----------------V----IHFK--EMR-------------------------------------------------------------------------------------------------------------------------------------------------------------------------------------------------------------------------------------------------------------------------------------------------------------------------------------------------------------------------------------------------------------------------------------
E_Al_Paramecium_tetraurelia_strain_d4_2@XP_001441058@1 ------------------------------------------------------------------------------------------------------------------------------------------------------------------------MSDDEN-QFE----QGNAGSSHTYTESAGSLKKGG-YVMLKGHPCKITDV-STSKAG-KHGHAKASIVGKDIFTNKTYEDSAPTSHNIDVPFVTKKEYTLMDI---QGD------GF-VILMNED-GSTKE----------------------------------DLKLPET-----------EDDFNLVKEIRDQF-----DAG-KDLLISVLSAM-----------------GEEK----------------I----VGSR--EAQDK-----------------------------------------------------------------------------------------------------------------------------------------------------------------------------------------------------------------------------------------------------------------------------------------------------------------------------------------------------------------------------------------------------------------------------------
gene_717_KNV1_3 --------------------------------------------------------------------------------------------------------------------------------------------------------------------------------------MKYKFIKYCTRVQCKDLHVND-YVIVDERPTKIKSI-DV--TN-NHDPLIVPLVCIDIFTNKEYIINVLTEEVIYTPYITTNEYVVMDIIFENDH------DLQGQIKVIGLYGQKV-----------------------------------FPIPML----------CDTDLSLAVYIIDALHDIKTNNLNSNLYVTTIFAF-----------------GEEH----------------IKKMHIETI--DDPF------------------------------------------------------------------------------------------------------------------------------------------------------------------------------------------------------------------------------------------------------------------------------------------------------------------------------------------------------------------------------------------------------------------------------------
E_Op_Magnaporthe_oryzae_70_15@XP_003711866@1 ----------------------------------------------------------------------------------------------------------------------------------------------------------------------MSDEQHEH-TFD----STDAGASTTYPMQCSALRKGG-HVVIKGRPCKIVDM-STSKTG-KHGHAKVHLVAIDIFTNKKLEDLSPSTHNMDVPNVTNETFELIDI---EGD------GF-LQLMDSN-GEMRE----------------------------------DIKLPEG----------SDKAEEVAKEIRRLHELKQQDEN-KEVFIVVTKAM-----------------GEEV----------------P----TQAK------------------------------------------------------------------------------------------------------------------------------------------------------------------------------------------------------------------------------------------------------------------------------------------------------------------------------------------------------------------------------------------------------------------------------------------
COG0231_14601832 -------------------------------------------------------------------------------------------------------------------------------------------------------------------------------MPS----SFGCSRMSVNYATLGDLKKGS-YIVIDGEPCRIVEM-SRAKTG-KHGSAKAHVVAICVFSGQKKSLVAPVDTRVQIPVIEKRLGQVLAD---MGD------MV--QIMDLETYDTFE-----------------------------------VEKPGG--------------NEEEEQLAAKL-----QPG---VTVEYWLIM-----------------GKPK----------------I----IRIR--SSSS------------------------------------------------------------------------------------------------------------------------------------------------------------------------------------------------------------------------------------------------------------------------------------------------------------------------------------------------------------------------------------------------------------------------------------
E_Al_Tetrahymena_thermophila_SB210@XP_001014308@1 -----------------------------------------------------------------------------------------------------------------------MENKDQIQKNINFVWKEFQEQQRGIKQVQTKLNQKEKLNQNQKRKEKEIKMSEEE-NFE----QGESGSSHTYPMQAGNVKKNA-YAMLRGFPCKVVEM-TTSKAG-KHGHAKATIVGVDIFTGKKYEDSCPTSHNMEIPFVKKNEYQLIDI---ADD------GY-VTLLLDN-GETKE----------------------------------DLKLPED-------------EPELVEKLRADF-----SAE-KDILVSVISAM-----------------GQEK----------------I----ISYRETSGAKS-----------------------------------------------------------------------------------------------------------------------------------------------------------------------------------------------------------------------------------------------------------------------------------------------------------------------------------------------------------------------------------------------------------------------------------
E_Rp_Galdieria_sulphuraria@XP_005707494@1 -------------------------------------------------------------------------------------------------------------------------------------------------------------------------MSDDV-V------TADAGAAEATPIQAGSVKKNS-FVVLKGFPCKVVDI-STSKTG-KHGHAKANIVGVDIFTGKKYEEMCPTSHNILQPVVNRKDYQLVDI---EDD------GF-VVLMDEN-NETRS----------------------------------DLKLDLE-------------SDDVHKKIKQEF-----NEG-KELLVTVLSAM-----------------KTEK----------------I----IASK--ELNP------------------------------------------------------------------------------------------------------------------------------------------------------------------------------------------------------------------------------------------------------------------------------------------------------------------------------------------------------------------------------------------------------------------------------------
E_Am_Dictyostelium_purpureum@XP_003286705@1 --------------------------------------------------------------------------------------------------------------------------------------------------------------------MSDNEALDVE-EYQ----QAGSGASLTYPVQCSSLRKNG-FVVIKGFPCKVVDM-STSKTG-KHGHAKVNLTAVDIFTGKKYEEICPSTHNIDVPNVSRQEYTVLDI----QD------GY-LSLLSAG-GDIKE----------------------------------DLPLPED---------------EIGKEIQDMI-----NAG-REPLVSVISAL-----------------GKEG----------------I----VSVK--ESSNK-----------------------------------------------------------------------------------------------------------------------------------------------------------------------------------------------------------------------------------------------------------------------------------------------------------------------------------------------------------------------------------------------------------------------------------
E_Al_Stylonychia_lemnae@CDW75870@1 -------------------------------------------------------------------------------------------------------------------------------------------------------------------------MEDDEYQFE----TGDAGSGGIEKVSAGSLKKGD-LVMIKGHPCKVVSF-STAKTG-KHGSAKAMVTGIDIFSSNKYECTFSTGDNVDAPLMKRQEFTLINI---EDD------GY-VSLMNDA-GDVKE----------------------------------DLKLPED-----------EWLKDVADKIREIF-----TEGKKECLVAVVSAM-----------------GNEK----------------I----ISVK--EGKDV-----------------------------------------------------------------------------------------------------------------------------------------------------------------------------------------------------------------------------------------------------------------------------------------------------------------------------------------------------------------------------------------------------------------------------------
E_Op_Spirometra_erinaceieuropaei@AFX73015@1 -------------------------------------------------------------------------------------------------------------------------------------------------------------------------MSDGE--YE----TADAGASNGIPILCGALRKNG-YVIMKGRPCKIVDA-SSSKTG-KHGSAKVNFVGIDIFTNKKYEECRPSSHTVYQPVITRQKAQVLSV---ESD------GY-LQLLLNN-GTTRD----------------------------------DIHAGET-------------LAAVTEKLKNL------QEG-EVVMVNILSAM-----------------DEDK----------------C----TDCR--VTTP------------------------------------------------------------------------------------------------------------------------------------------------------------------------------------------------------------------------------------------------------------------------------------------------------------------------------------------------------------------------------------------------------------------------------------
E_Am_Acanthamoeba_castellanii_str_Neff@XP_004337942@1 -------------------------------------------------------------------------------------------------------------------------------------------------------------------------MSDGE--FE----NTGSGASLTVPSQASGIKKNG-YMIIKGRPCKVVDC-STSKTG-KHGSAKVHFTAIDIFNGKKYEEISPSTHTLQVPIINRQEYTLVDV---DQD------GF-VSLMSADGSTTKE----------------------------------DIKLPAD-------------EPEISQKIKDAV-----ENG-VDMIVAVLSAM-----------------GEEK----------------I----VAAK--ESN-------------------------------------------------------------------------------------------------------------------------------------------------------------------------------------------------------------------------------------------------------------------------------------------------------------------------------------------------------------------------------------------------------------------------------------
E_Am_Entamoeba_dispar_SAW760@XP_001735041@1 ----------------------------------------------------------------------------------------------------------------------------------------------------------------------MSSGGSDN-EFE----KGNAEHSGVYPCQCSALRKGG-YVVIKGRPCKVFEM-STSKTG-KHGHAKVTFAGYDIFTGKRLDDSCPSTHNVEVPEVKRTEFSLIGV----ND------GY-ASLLLDN-GETRD----------------------------------DLKLPEG---------------EMGQKIQADY-----DDG-KELIVAVQSAM-----------------GMEA----------------I----IDYK--EAKD------------------------------------------------------------------------------------------------------------------------------------------------------------------------------------------------------------------------------------------------------------------------------------------------------------------------------------------------------------------------------------------------------------------------------------
E_Vi_Volvox_carteri_f_nagariensis@XP_002950537@1 -----------------------------------------------------------------------------------------------------------------------------------------------------------------------MSDHEVE-TFE----SADAGASLTYPQQAGTVRKNG-YIVISGRPCKVVDV-STSKTG-KHGHAKCNFVGIDIFTNKKYEEMAPSSHNVEVPNISRKEYTVIDI---TDE------GI-VSLMDES-GNTRD----------------------------------DLFLPKG----------TDEAEKLAEIIKDHW-----QND-KEMAVTVIKAM-----------------GEET----------------I----SSVKVINDTKA-----------------------------------------------------------------------------------------------------------------------------------------------------------------------------------------------------------------------------------------------------------------------------------------------------------------------------------------------------------------------------------------------------------------------------------
E_St_Aureococcus_anophagefferens@XP_009032751@1 --------------------------------------------------------------------------------------------------------------------------------------------------------------------------MGDVEGFE----TADAGASETIPMEAGQIRKGG-YICIKNRPCKVVSV-STSKTG-KHGHAKCNFVATDIFTGKKLEDIVPSTHGTTVPNVFRMEYTLLDI---SDE------DY-LSLMDES-GEARE----------------------------------DLQMPKG-------------PDELVKSIREGF-----DAG-DSLSVVVVKAM-----------------GEEH----------------V----MSCK--KDTSA-----------------------------------------------------------------------------------------------------------------------------------------------------------------------------------------------------------------------------------------------------------------------------------------------------------------------------------------------------------------------------------------------------------------------------------
E_Al_Noctiluca_scintillans@ABV22337@1 ------------------------------------------------------------------------------------------------------------------------------------------------------------------------MSHDDE-TFE----STESGAALVFPQQAGEIRRGS-HIMIKGHPCKVAEV-STSKTG-KHGHAKAHIVALDLFTNKKYEDLCPTSHNVEVPFVNKTEYQLLSA---DGD------TGEVQLLTES-GETKD----------------------------------DISLPTF----VKIGEPTDEDKKTTAEILAAV-----DNG-KENTCIVLSAC-----------------GQEK----------------I----IQLR--IGN-------------------------------------------------------------------------------------------------------------------------------------------------------------------------------------------------------------------------------------------------------------------------------------------------------------------------------------------------------------------------------------------------------------------------------------
E_Al_Karlodinium_veneficum@ADV03039@1 ------------------------------------------------------------------------------------------------------------------------------------------------------------------------MSDEEH-NFE----QGDAGAAGTTPIQCGDLRKGS-FVMIKGKPCKIVDY-STSKTG-KHGHAKAHIVAVDIFTKKKLEDLCPTSHNMAQPVVKNTEMQVLSA---DPD------SMEVSLLNED-GSTKD----------------------------------DLFLPNKDTMGVLPEQQDVDE-KLAKEIVEAC-----EKGEKTVLAIVTSAC-----------------GIEK----------------I----TGVK--LT--------------------------------------------------------------------------------------------------------------------------------------------------------------------------------------------------------------------------------------------------------------------------------------------------------------------------------------------------------------------------------------------------------------------------------------
E_St_Plasmopara_halstedii@CEG44989@1 -------------------------------------------------------------------------------------------------------------------------------------MLDLECNGERKKEMIAVWNPVKLPPFSSSISILTMAEEEHDFTFH----STDAGASETYPCEAGQIRKGG-FIMIKGHPCKVVNV-STSKTG-KHGHAKCNFTALDIFTNKKYEDIVPSTHTTSVPFVSRAEYTLLDI---TDD------DF-CSLMDDS-GDTRE----------------------------------DIKLPTF-------------PDTFADEIRADF-----DDG-KQLVVTVLKAC-----------------GTEQ----------------I----IAKK--EDLSG-----------------------------------------------------------------------------------------------------------------------------------------------------------------------------------------------------------------------------------------------------------------------------------------------------------------------------------------------------------------------------------------------------------------------------------
E_Vi_Bathycoccus_prasinos@XP_007511603@1 -----------------------------------------------------------------------------------------------------------------------------------------------------------------------MSDHEVE-TFE----STDAGASKTVPMQAGSVRKGG-YIVIKGKACKVIDV-STSKTG-KHGHAKCHFVAEDIFTGKRCDELVPAGHNLEVPVVSKAEYTLLDI---DDD------DH-MSLMDEK-GDTRE----------------------------------DLKLPDD--------RSGDSAFALAQEVQKKF-----DEG-AEVVVTIMSAM-----------------GIDQ----------------L----SGWK--EAAN------------------------------------------------------------------------------------------------------------------------------------------------------------------------------------------------------------------------------------------------------------------------------------------------------------------------------------------------------------------------------------------------------------------------------------
E_Al_Plasmodium_reichenowi@XP_012763921@1 -------------------------------------------------------------------------------------------------------------------------------------------------------------------------MSDHE-MYD----NIDAGASQTYPVQAGAIKKNG-HVMLKEHPCKVVDY-STSKTG-KHGHAKAHIVGIDIFTGRKYEDICPTSHNMDVPVVKRTELQLIDI---TED------GF-VSLLYDN-GDTKD----------------------------------DLSLPKD---------TEGNLDEVAKQIRNLF-----DNG-KSVLVSVLSAC-----------------GQEK----------------I----IAAK--ELAS------------------------------------------------------------------------------------------------------------------------------------------------------------------------------------------------------------------------------------------------------------------------------------------------------------------------------------------------------------------------------------------------------------------------------------
E_Al_Oxyrrhis_marina@ABV22424@1 ------------------------------------------------------------------------------------------------------------------------------------------------------------------------MGDDIE-TFE----ATDAGASLTKPISCGDLKKGY-HVVIKGHPCKISDI-SFSKTG-KHGSAKGHMFGIDIFTGRKYEDVQPGHAAMEEPFVTREIYQLINV---DED------AGSVSLLLPD-GTTKD----------------------------------DLNLPDV--PIPGQAEPSDDDRDRTEKIKTMF-----NDG-KSILVVVIGAL-----------------GMEK----------------I----MDVQ--EGRD------------------------------------------------------------------------------------------------------------------------------------------------------------------------------------------------------------------------------------------------------------------------------------------------------------------------------------------------------------------------------------------------------------------------------------
E_Am_Entamoeba_invadens_IP1@XP_004255257@1 -----------------------------------------------------------------------------------------------------------------------------------------------------------------------MEAVECS-EFQ----VFESNSKPYYPSKAGCLKVGG-LVVIEKSPCKIISY-NKTKVG-KHGHAKVTLVGIDIFNGKRLVYGCPAHADVLVPIVTRSEYTIIDI----ED------GY-LSLLGAD-GQTRN----------------------------------DLKMQSD---------------ECGKQIAMLM------AD-KDSVVCVVQKY-----------------GDVE---------------QV----VEAK--EDKL------------------------------------------------------------------------------------------------------------------------------------------------------------------------------------------------------------------------------------------------------------------------------------------------------------------------------------------------------------------------------------------------------------------------------------
E_Op_Moesziomyces_antarcticus@XP_014656870@1 MSERTRAEQIFSKEPTTDRHTRPAAKKKERNPAASFFFHLAGAAAAAAVPRRHSWHSKRRQRQGRDEGALDSLIVSKWYVAHTGAIAIAIAIAIAISISIQMPPRRLVLQPALALATTSALFHANKTLKGAASCLRCAEVSTPPHMQPLLTCLSSSPSIFAHPQSASDDEQHNA-TFE----SADAGSSLTFPMQCSALRKNG-HVVIKGRPCKIIDM-STSKTG-KHGHAKVHLVATDIFTSKKYEDISPSTHNMDVPNVSRNEFQLVNI----DD------GY-LNLMTND-GDTKD----------------------------------DVRVPDG---------------ELGEQIQAAF-----DDG-KDLMVTIVSAM-----------------GEEH----------------C----LSFK--DAPQGK----------------------------------------------------------------------------------------------------------------------------------------------------------------------------------------------------------------------------------------------------------------------------------------------------------------------------------------------------------------------------------------------------------------------------------
E_Cr_Guillardia_theta_CCMP2712@XP_005837193@1 -------------------------------------------------------------------------------------------------------------------------------------------------------------------------MSSDD-DYD----AADSGAADCTPIEAGAARKGG-FLVIKGQPCKIVDV-SKAKVG-KHGAAKCHFVGIDIFTSKKYEAICPASAQLSEPIVTRAEYQLCDI---SED------GF-LSLMTKD-GDMRD----------------------------------DLKLPED--------------ETISKKLQERF-----DAG-TDTLVTVLIAM-----------------GKEQ----------------V----IDMK--DMAN------------------------------------------------------------------------------------------------------------------------------------------------------------------------------------------------------------------------------------------------------------------------------------------------------------------------------------------------------------------------------------------------------------------------------------
E_Vi_Micromonas_commoda@XP_002507472@1 ----------------------------------------------------------------------------------------------------------------------------------------------------------------------MSDDEDVE-QFE----TADSGASTTIPMQAGNVRKGG-FMVIKGRPTKVIDV-TTSKTG-KHGHAKCHFTATDIFTGKKMEELVPSSHNLEVPIVSREDYTLVDL---NDE------GF-LGLMDDS-GNVRE----------------------------------DLKLPSG----------HDDAEALARQIQAQW-----DEG-KELVLTVLKSM-----------------GEEQ----------------V----NATK--EAPKQD----------------------------------------------------------------------------------------------------------------------------------------------------------------------------------------------------------------------------------------------------------------------------------------------------------------------------------------------------------------------------------------------------------------------------------
E_Eu_Perkinsela_sp_CCAP_1560/4@KNH05062@1 -------------------------------------------------------------------------------------------------------------------------------------------------------------------------MSDGE-TFE----SADAGASLTYPVQAGSIKKGD-VVILDGFPCKVVDM-STSKTG-KHGHAKAHIIGLDIFDTRKHEEVCPSSHNMQGVVMKRQEYKVMDI---EGD------QL--TLMMDD-GSMKE----------------------------------DLDLPKD--------------PELSEKIRSAH-----EEN-GEVTVAVITAM-----------------GTEA----------------V----TSFKDDSGRK------------------------------------------------------------------------------------------------------------------------------------------------------------------------------------------------------------------------------------------------------------------------------------------------------------------------------------------------------------------------------------------------------------------------------------
E_Al_Vitrella_brassicaformis_CCMP3155@CEL99909@1 -------------------------------------------------------------------------------------------------------------------------------------------------------------------------MADDE-VHDFEGGGGESGASHTFPMQAGNLKKNG-FAMLKDKPCKIMEI-TTSKTG-KHGHAKAHIVGLDIFTGKKYEDLCPTSHNMSVPVVNRAEFQLMDV---NEE------GF-CTLLLES-GDTKE----------------------------------DLKLPQG----------TDEDGKLAETIRDKV-----KEG-KEVLVTVLSAV-----------------GQEK----------------I----VGYKEMTGSG------------------------------------------------------------------------------------------------------------------------------------------------------------------------------------------------------------------------------------------------------------------------------------------------------------------------------------------------------------------------------------------------------------------------------------
E_Eu_Leishmania_infantum_JPCM5@XP_001466106@1 -------------------------------------------------------------------------------MRSDHCRFFFPQRKRCICSKCMCLWKIKATLHLLLRVLVQQSIHGLFFFGILLSRCFALRLYPFCILQKYHNADYVLDALLRIALFSSFNTMSDE-DHDFSHQGGGDNASKTYPLPAGALKKGG-YVCINGRPCKVIDL-SVSKTG-KHGHAKVSIVATDIFTGNRLEDQAPSTHNVEVPFVKTFTYSVLDI---QPNEDPSLPSH-LSLMDDE-GESRE----------------------------------DLDMPPD--------------VALATQIKEQF-----DSG-KEVLVVVVSAM-----------------GTEQ----------------V----LQTK--NAAEK-----------------------------------------------------------------------------------------------------------------------------------------------------------------------------------------------------------------------------------------------------------------------------------------------------------------------------------------------------------------------------------------------------------------------------------
COG0231_21362516 ------------------------------------------------------------------------------------------------------------------------------------------------------------------------------------------------MINVNEFKPGI-TFEDEGNIYVVLTA-QHSKQG-R-GQANVKAKVKNLRTGSTTLKSYTGGDKVQKAHIEKKPMDYLYN---DGS------NI--ILMDQESFEQIEID---VKKVEWELNFLTEGMK--ILVRQYQNEILDIEIPINIELKVINAPDAVKGNTTTNPQKKVI----VETG-YELEVPMFIKE-----------------GETI----------------I----VSSE--TGKYGGKSSK------------------------------------------------------------------------------------------------------------------------------------------------------------------------------------------------------------------------------------------------------------------------------------------------------------------------------------------------------------------------------------------------------------------------------
COG0231_13959329 ---------------------------------------------------------------------------------------------------------------------------------------------------------------------------------------------MATIIQAKDLRAGH-TFLYKGNIYQVIEN-SFNKTAMREGIVKCKV--KNLRTGAITIEVL-TGEKLEQAVIEKSKMTFSYD---DGS------GY--VFMDNDTYEQISIP---YSQLSWEKNFIEEGTE--VSVMRYDGELMGVSLPDQLVVTIIEAEEAVQGNSVQNATKRAW----LESK-WEFQVPQFIKS-----------------GEKV----------------I----INPS--NGQYVGRAK-------------------------------------------------------------------------------------------------------------------------------------------------------------------------------------------------------------------------------------------------------------------------------------------------------------------------------------------------------------------------------------------------------------------------------
COG0231_15676830 ------------------------------------------------------------------------------------------------------------------------------------------------------------------------------------------------MKTAQELRAGN-VFMVGNDPMVVQKT-EYIKGG-R-SSAKVSMKLKNLLTGAASETIYKADDKFDVVILSRKNCTYSYF---ADP------MY--VFMDEE-FNQYEIE---ADNIGDALKFIVDGMEDQCEVTFYEGNPISVELPTIIVREVEYTEPAVKGDTSGKVMKTAR----LVGG-TEIQVMSYIEN-----------------GDKV----------------E----IDTR--TGEFRKRA--------------------------------------------------------------------------------------------------------------------------------------------------------------------------------------------------------------------------------------------------------------------------------------------------------------------------------------------------------------------------------------------------------------------------------
E_Vi_Aegilops_tauschii@EMT06932@1 ---------------------------------------------------------------------------------------------------------MAWFEREDIPAFRSRTPVAILRPNRRPRSLPPLVDKSPLPPSRGPGPSPDPPSSSAERVIKVAMSDSEDHHFE---SKADAGASKTYPMQAGAIRKGG-FLVIKNRPCKVVEV-STSKTG-KHGHAKCHFVALDIFNGKKLEDIVPSSHNCDVPHVDRTEYQLIDI---SED------GF-VSLLTDN-GSTKD----------------------------------DLKLPTD--------------DAILTQLKDGF-----AEG-KDLALTVMSAM-----------------GEEQ----------------I----CAVK--DVGPSLFYEKMFMFSWDNKN--------------------------------------------------------------------------------------------------------------------------------------------------------------------------------------------------------------------------------------------------------------------------------------------------------------------------------------------------------------------------------------------------------------------
COG0231_15598047 ------------------------------------------------------------------------------------------------------------------------------------------------------------------------------------------------MKTAQEFRAGQ-VANINGAPWVIQKA-EFNKSG-R-NAAVVKMKLKNLLTGAGTETVFKADDKLEPIILDRKEVTYSYF---ADP------LY--VFMDSE-FNQYEIE---KDDLEGVLTFIEDGMTDICEAVFYNDKVISVELPTTIVRQIAYTEPAVRGDTSGKVMKTAR----LNNG-AELQVSAFCEI-----------------GDSI----------------E----IDTR--TGEYKSRVKA------------------------------------------------------------------------------------------------------------------------------------------------------------------------------------------------------------------------------------------------------------------------------------------------------------------------------------------------------------------------------------------------------------------------------
COG0231_17545788 ----------------------------------------------------------------------------------------------------------------------------------------------------------------------------------------------MALKIAQELRAGN-VFMIGNDPMVVLKT-EYSRSG-R-NAAVVKMKYKNLLTGAPSESVFKADDKMDQIILDKKECTYSYF---ADP------MY--VFMDTD-YNQYEVE---ADSMGDAIHYLEDGMA--AEVTFYNEKAISVELPTTLVREIEYTEPAVKGDTSSGKVLKMA---KIKGG-FEIQVPLFCST-----------------GDKI----------------E----IDTR--THEYRSRAN-------------------------------------------------------------------------------------------------------------------------------------------------------------------------------------------------------------------------------------------------------------------------------------------------------------------------------------------------------------------------------------------------------------------------------
E_Op_Cryptococcus_amylolentus_CBS_6273@ODO09499@1 -----------------------------------------------------------------------------------------------------------------------------------------------------------------------MDEIQEQ-DFE----SAQSTADGTLLMQCSALQQGD-YVAIQGRPCKIIEV-STSQPD-ENGETEVHLVAIDIFTGKTLEATSLSNETMESPFVTRQDYQILDT---DSDD-----GY-LILRDSK-GGDRQ----------------------------------DIRIPAG---------------DLGQQIIE-------KEG-KDLIVTVLVAMGMSNLPDLMIVSLTELVGEEQ----------------V----MSYR--EGKV------------------------------------------------------------------------------------------------------------------------------------------------------------------------------------------------------------------------------------------------------------------------------------------------------------------------------------------------------------------------------------------------------------------------------------
COG0231_21362509 -----------------------------------------------------------------------------------------------------------------------------------------------------------------------------------------------MKINGNEIRPGN-VIEHEGGLWVAVKT-NAVKPG-K-GGAYNQVELKNLINGTKLNERFRAAESVERVRLEQKDFSFLYE---QGE------AL--IFMDTETYEQLELQ---KDFVGDRAAFLQDGMM--VTVELYEEKPIGIRLPDQVTLAITEADPVVKGQTAASSYKPAV----LENG-IRIPVPPFIAS-----------------GERV----------------I----VDTN--ELTYISRA--------------------------------------------------------------------------------------------------------------------------------------------------------------------------------------------------------------------------------------------------------------------------------------------------------------------------------------------------------------------------------------------------------------------------------
COG0231_7993925 ------------------------------------------------------------------------------------------------------------------------------------------------------------------------------------------------MIEVGDLKKGM-FIIYDGEIYRVLEA-SKHFMG-R-GSGLIRTKLKNVKTGFVREVNFPSGEKVQEAELSFRKAQYLYR---DGD------HY--YFMTLDDYEQYALS---EEEIGDAKYYLVENME--VDLVFHEGTPIGIELPTTVELTVVETEPSFKGDTVSGGGKPAV----LETG-LKITVPYFIEV-----------------GDKI----------------K----VDTR--TGEYVGRA--------------------------------------------------------------------------------------------------------------------------------------------------------------------------------------------------------------------------------------------------------------------------------------------------------------------------------------------------------------------------------------------------------------------------------
COG0231_21362514 ------------------------------------------------------------------------------------------------------------------------------------------------------------------------------------------------MIEASKLKAGMTFETADGKLIRVLEA-SHHKPG-K-GNTIMRMKLRDVRTGSTFDTSYRPEEKFEQAIIETVPAQYLYK---MDD------TA--YFMNTETYDQYEIP---VVNVENELLYILENSD--VKIQFYGTEVIGVTVPTTVELTVAETQPSIKGATVTGSGKPAT----METG-LVVNVPDFIEA-----------------GQKL----------------V----INTA--EGTYVSRA--------------------------------------------------------------------------------------------------------------------------------------------------------------------------------------------------------------------------------------------------------------------------------------------------------------------------------------------------------------------------------------------------------------------------------
COG0231_6225290 ------------------------------------------------------------------------------------------------------------------------------------------------------------------------------------------------MVLSSQLSVGM-FISTKDGLYKVTSV--SKVAG-PKGESFIKVALQAADSDVVIERNFKATQEVKEAQFETRTLEYLYL---EDE------SY--LFLDLGNYEKLFIP---QEIMKDNFLFLKAGVT--VSAMVYDNVVFSVELPHFLELMVSKTDFPGDSLSLSGGVKKAL----LETG-IEVMVPPFVEI-----------------GDVI----------------K----IDTR--TCEYIQRV--------------------------------------------------------------------------------------------------------------------------------------------------------------------------------------------------------------------------------------------------------------------------------------------------------------------------------------------------------------------------------------------------------------------------------
COG0231_1352350 ---------------------------------------------------------------------------------------------------------------------------------------------------------------------------------------------MAEMIEAKNLRNGQTIFGPNKEILLVLEN-TFNKTAMRQGIVKTKV--KNLRTGAIVWLEF-TGDKLEQVIIDKKKMNFLYK---DGN------NF--VFMDQKDYSQIEIN---EKKLEWEKNFITEEIE--VTVITYQDEILGVNLPDLVPIEVEFAEDAIQGNTANMARKKAR----LVTG-YELDVPQFINT-----------------GDKI----------------V----IATV--DGNYRERFNK------------------------------------------------------------------------------------------------------------------------------------------------------------------------------------------------------------------------------------------------------------------------------------------------------------------------------------------------------------------------------------------------------------------------------
COG0231_20137639 -----------------------------------------------------------------------------------------------------------------------------------------------------------------------------------------------MKISANSIRTGN-ILVYNNDLWVVSKTPEHTQPG-K-GGAYVQVEMKNLKTGTKRNERFSSANYLEKAELEQKDYQFLYF---EGD------DL--VLMDTKHFDQINIS---KEMLEEKLSFLTENMI--VKVEFYNDKPLNIELPPTVILEISETDPVIKGATATASYKSAI----LENG-IKVKVPQYLEI-----------------GEKI----------------V----VKTD--DMTYVERAK-------------------------------------------------------------------------------------------------------------------------------------------------------------------------------------------------------------------------------------------------------------------------------------------------------------------------------------------------------------------------------------------------------------------------------
COG0231_3913564 ----------------------------------------------------------------------------------------------------------------------------------------------------------------------------------------------MAVVKSSEIEKGS-FLLIKGAPHIVLER-EFSKTG-R-GGAIVRLKLKNLKNKFVIRETLKGADTAEAIEIYEVSAQYLYK---DKD------VL--VFMDLETYDQVSLDLKESANLQDKVPFLQESEI--YSLVTFDNVVIDIKLAPKIAFEVVEVEAAVKGDTVTNAMKNIT----LNTG-LVVKAPLFINV-----------------GDKV----------------L----INSE--TKEYAERIKN------------------------------------------------------------------------------------------------------------------------------------------------------------------------------------------------------------------------------------------------------------------------------------------------------------------------------------------------------------------------------------------------------------------------------
COG0231_6015077 ------------------------------------------------------------------------------------------------------------------------------------------------------------------------------------------------MIRGGDIAKGT-VLLHKGAPYLVVER-EFVNPG-K-GAAFARVKMKHLRDGSVLTQTVKTSDTVEDAVVDSHRAQYQYD---DGE------CF--VFMDTRSFEQIFVS---KGNVPGRERYLREGDE--YDILIWNGESIDIKIPTKMVFRVAHSEPYLKGDTVSGATKPVT----TETG-LVVRVPLFIKQ-----------------GEKI----------------L----INTE--TNEYQERVND------------------------------------------------------------------------------------------------------------------------------------------------------------------------------------------------------------------------------------------------------------------------------------------------------------------------------------------------------------------------------------------------------------------------------
COG0231_13476825 ----------------------------------------------------------------------------------------------------------------------------------------------------------------------------------------------MVKVIASSLRKGN-VVDKDGKLYVILFA-ENIHPG-K-GTPVTQLDMRRIGDGVKVSERYRTTEQVERAYVEEREHTFLYA---DGE------GF--HFMNPETYDQVAVS---EAVVGDAAPYLQEGMP--VQVSQFNGIAISLVLPQRATFEVVETEPTTKGQTASSSYKPAV----LSNG-VRTAVPPHIAP-----------------GTRV----------------V----VMTA--DGSYVERAKD------------------------------------------------------------------------------------------------------------------------------------------------------------------------------------------------------------------------------------------------------------------------------------------------------------------------------------------------------------------------------------------------------------------------------
COG0231_3913565 ---------------------------------------------------------------------------------------------------------------------------------------------------------------------------------------------MATEIDINRIQKDI-FIEHKGEPYRVLDY-EHVKPG-K-GQAFVRVKAKNMLTGNVTELTFKASDRIPLADFEQVYATYSYN---DGE------NY--YFMNTQTYDMIAVP---KEKIEEEAKFLKEGME--VIVFLYKGQPIGIELPKHVELQVVETEPAFKGDTQAGGTKPAK----LETG-AVIQVPFFVKE-----------------GDIV----------------K----VDTR--TGSYVERVKEAK----------------------------------------------------------------------------------------------------------------------------------------------------------------------------------------------------------------------------------------------------------------------------------------------------------------------------------------------------------------------------------------------------------------------------
E_He_Naegleria_gruberi_strain_NEG_M@XP_002677324@1 ------------------------------------------------------------------------------------------------------------------------------------------------------------------------MSDEDT-TFE----QAGSGASHTFPMQAGNLKKGG-HVVIKERPCKITEV-TTSKTG-KHGHAKANITGIDIFTGRKYEDVCPTSHNMPVPNVARNEYQVLAI---DGD-------F-IHLMLED-GSSRE----------------------------------DIKLPTE-------TD---EDKLLTEKIRAAY-----DNG-DEFNVILVAAM-----------------GIEKSALTHNASIPLVGGLLT----LNVQ--HSNPQAGSSSPLSISEDNSSNTSSSVNNNTPINVANNNNQNCSHGCQHHDHHHQHQHRHHNKDTQPLLHNHPHLEEDNSKRRKKDDCCSSFVKCCQSSLLPGVVASLSVGAYLVGAFVIVPFAFPLFNPVKSTNIMIIVHILNQIFGLFELSMLLLSYFRCMKTNPGIVSNNWQETFSDEELKVLLSLEPQKNGEPRYCSKTGMIIPPRAHFSSVQKKVVLRMDHYCVWVNNCVGLYNHKYFYLFLTYLVIAITHFFGITIFVVIEFIKDSQNIDVAVFLLTLVFNVFLVPMSCMIYLFWGWNTYLILLNQTSIENYQLSEKRNRARMKKLNTEHLKYLNFYNISFMENAKQVMGRTVWKWPFPIPDNLGTDGFRYPTVLPYDTIIEMQKETFTHVLPDQSHRPPNDRRRSYDSDYSDSDDEMV
