# Supplementary material for: The kinetoplastid-infecting Bodo saltans virus (BsV), a window into the most abundant giant viruses in the sea
Source: eLife. 2018 Mar 27;7:e33014. doi: 10.7554/eLife.33014 (PMC5871332; doi:10.7554/eLife.33014)
Supplement: Figure 4—source data 1. [file elife-33014-fig4-data1.zip › Source_data_Fig4_S1-2_eIF-5a_tree.newick]

(COG0231_15676830:0.26715354,COG0231_17545788:0.28206771,(COG0231_15598047:0.26018213,((COG0231_20137639:0.40214927,(COG0231_21362509:0.35819603,COG0231_13476825:0.97332302):0.27647295):0.46748305,((COG0231_3913564:0.78509369,COG0231_6015077:0.6189824):0.46108978,((COG0231_21362516:0.68584331,(COG0231_13959329:0.47565996,COG0231_1352350:0.56378678):0.30533835):0.45247249,((COG0231_3913565:0.52326473,COG0231_6225290:1.52893472):0.11611492,((COG0231_21362514:0.82654874,COG0231_7993925:0.47839549):0.09396922,((COG0231_6729830:0.61672086,((COG0231_18314001:0.50572068,(COG0231_20138688:0.33198557,COG0231_14601832:0.42333367):0.3048896):0.21065484,(COG0231_13431572:0.736799,(COG0231_22095782:0.38548968,((COG0231_13431573:0.82376122,(COG0231_20092781:0.50070494,COG0231_3334234:0.26658637):0.13884371):0.19666035,(COG0231_3334233:0.34056197,COG0231_13124315:0.46520973):0.08668925):0.08896348):0.05610241):0.0624075):0.15222742):0.28644573,((('E_Al_Paramecium_tetraurelia_strain_d4_2@XP_001441058@1':0.48391499,(('E_Eu_Perkinsela_sp_CCAP_1560/4@KNH05062@1':0.62333649,('E_Al_Tetrahymena_thermophila_SB210@XP_001014308@1':0.40943286,'E_Al_Vitrella_brassicaformis_CCMP3155@CEL99909@1':0.40233954):0.14908281):0.09036032,('E_Al_Stylonychia_lemnae@CDW75870@1':0.64992418,(('E_Rp_Galdieria_sulphuraria@XP_005707494@1':0.50068033,'E_Al_Plasmodium_reichenowi@XP_012763921@1':0.32868957):0.0826438,('E_Op_Spirometra_erinaceieuropaei@AFX73015@1':0.92233182,(('E_Am_Entamoeba_invadens_IP1@XP_004255257@1':1.3097252,'E_Cr_Guillardia_theta_CCMP2712@XP_005837193@1':0.43237253):0.22904883,(('E_Am_Acytostelium_subglobosum_LB1@XP_012749690@1':0.86614495,('E_Am_Entamoeba_dispar_SAW760@XP_001735041@1':0.6204411,((('E_Op_Fonticula_alba@XP_009496509@1':0.59447831,('E_Am_Dictyostelium_purpureum@XP_003286705@1':0.35777855,'E_Am_Acanthamoeba_castellanii_str_Neff@XP_004337942@1':0.52018649):0.06565586):0.05639039,('E_Eu_Leishmania_infantum_JPCM5@XP_001466106@1':0.55648721,('E_Eu_Bodo_saltans@CUG06258@1':0.09580894,(CYKH01000572___eukaryotic_initiation_factor_5A:0.000008,BsV_anno_GB_master___eukaryotic_initiation_factor_eIF_5:4.56203335):0.08420448):0.39109371):0.70685393):0.15164983,(('E_Op_Magnaporthe_oryzae_70_15@XP_003711866@1':0.4066385,'E_Op_Moesziomyces_antarcticus@XP_014656870@1':0.45700587):0.07888893,(gene_717_KNV1_3:2.61011292,'E_Op_Cryptococcus_amylolentus_CBS_6273@ODO09499@1':0.25402127):0.61773559):0.12919065):0.08708362):0.05154175):0.11031302,('E_Vi_Aegilops_tauschii@EMT06932@1':0.70221694,((('E_Vi_Volvox_carteri_f_nagariensis@XP_002950537@1':0.35103134,('E_St_Plasmopara_halstedii@CEG44989@1':0.44271042,('N_Ph_Aureococcus_anophagefferens_virus@YP_009052187@1':0.72933311,'E_St_Aureococcus_anophagefferens@XP_009032751@1':0.28100413):0.15817356):0.18670804):0.1074353,'E_Vi_Micromonas_commoda@XP_002507472@1':0.39821687):0.05614728,'E_Vi_Bathycoccus_prasinos@XP_007511603@1':0.43141382):0.10510258):0.17839138):0.05717224):0.03462377):0.19183677):0.05734724):0.0590841):0.1388166):0.09222039,('E_Al_Oxyrrhis_marina@ABV22424@1':0.71774472,'E_He_Naegleria_gruberi_strain_NEG_M@XP_002677324@1':0.49967915):0.0925577):0.04949452,('E_Al_Noctiluca_scintillans@ABV22337@1':0.4816041,'E_Al_Karlodinium_veneficum@ADV03039@1':0.56113558):0.19015735):1.0324985):1.67600075):0.17513953):0.12989209):0.0347952):0.21160905):0.76600311):0.10348087);
