# Supplementary material for: The kinetoplastid-infecting Bodo saltans virus (BsV), a window into the most abundant giant viruses in the sea
Source: eLife. 2018 Mar 27;7:e33014. doi: 10.7554/eLife.33014 (PMC5871332; doi:10.7554/eLife.33014)
Supplement: Figure 4—source data 1. [file elife-33014-fig4-data1.zip › Source_data_Fig4_S1-2_eRF-1_aln.phy]

 103 885
BsV_anno_GB_master___putative_eukaryotic_release_factor_eRF1_translation --------------------------------------------------------------------------------------------------------------------------------------------------------------------------------------------------------------------------------MRILDLIEYNFDNITKANTK-----------------------------GIFIFCG---------IDEYDDE------IFYTME--PNLISKMFYYNCGSKFITDIMIPYF-EEYSGT-----IIFVNGEICIIYKYTDGH-----FEICNSFKSMICEKH-----------------------------KKGGQSSVRFGRIADNIREKFIITIIEHINKL-----------GKKSNW------IFGSKDIID--DVYERKNTI------------SVELL--NGGF-IEFDKTTINDTQK----WIQYIKNINTDDDIIEQIATS-IDKGENNLNFELDM-----------------IDNIDVYEF--------------IILCPNFPD--------------------------------IDKIEETNKIIKLKMSSKFYGK------------------LKDFV-CI---------------------GKLYY--------------------------------------------------------------------------------------------------------------------------------------------------------------------
N_Ph_Powai_lake_megavirus@ntKU877344@1 ----------------------------------------------------------------------------------------------------------------------------------------LE--------------------------------------------------------LVKILGLAESSINSTNLITMYLP--PNNNL-LTRNHINQEIKTANNIKNKILRKSITEALISVNYQLKLLT-D-IP-EYGIIIYAGN---------------------NCILLR-PYHTIKKFFYK-CDKKFYVDDIINMF-N---NY-QDYAIVLVSGK-KTQFYIHNIH----DTKLIKTLTETLPNQH-----------------------------KTGGQSAVRFERIRGEKIHVYIKKILDNMIQFYT--SN-----GKFRL--TG-MIIAGPAELKD--LV--IQQDIFNAVFKQYLLK-TLTIS--EILDN-SIHKVIILSQD--ILDT-NLNNDHNLLNKLQNI--IQN-PQQISLLVFGNDDIELHMNRG-ELKEIYV-YHEYPN-------------------------------------------------------------------INHILNLNHKTTI-SII---------KSKNFVNQYG-YLV--------------------GIKYY--------------------------------------------------------------------------------------------------------------------------------------------------------------------
G1ARTXMU_1_eRRF1 --------------------------------------------------------------------------------------------------------------------------------MIIDNHTPLD--------------------------------------------------------IVKNLSLAKSYTGATSLITLYIP--SLTNLSLVTNQLNSELSTSQNIKNKNVKQSVQNAIKCAQQQLKSLN-TIAP-ENGLVICSGTI----E--ACISNYN------NSIIIY-PPKKIDKRYYR-CDSKFHLDHLLEMY-K---SS-TKYGICLVSGK-EFRCYVLQISGDHREFKLLRSDDQKIMNKH-----------------------------KTGGQSAVRFQRLRDIQIDHYIKHIVDNILVSYF--NK-----DTQNYFVEK-IIIAGPGSIKH--DI--VQTDIFKQYFSNKLLK-IVNTS--EITDE-TINNVYENCYD--LLEDKETIKSKKIIQVIDNL--IKI-DADK--LVFGYDEVITALKSK-SLKTIII-SKLLDNK------------------------------------------------------------------ISSEIESYNDYKC-EIV---------TANDEIKNYG-NMV--------------------GIKWY--------------------------------------------------------------------------------------------------------------------------------------------------------------------
E_Op_Enterocytozoon_bieneusi_H348@XP_002650070@1 ---------------------------------------------------------------------------------------------------MV--------------------------LSEIEIFKMKK--------------------------------------------------------LLKQLRDAKG--NGTSMISLIIP--PKEQLSKINKLLIDEYGTATNIKSKVNRLSVLTAIVSTQNKLKTYN-K-TP-PNGLGLFVGEIVLD----DNK-IKK------VAYGIE-PIKPVNTSLYL-CDSKFHVDDLLGLF-E---SE-SKYGFVIIDGH-GTLFATLQGN----TPVILQNVSVDLPKKH-----------------------------GRGGQSSVRFARLRIEKRLAYVKKIAEICTSLFI--SN-----SKSNV--DG-LILGGLADLKH--EL----KPLIDQRLS--VLK-IVDTN--YGGKN-GLNQAIELSDE--FLKDVKYLKEKKILQKFFDE--INL-DTGK--YCYGYNATMAALESG-AIEELIV-YENLNVKK------------------------------------------------------------DEEDFVDWIAENYNNYGC-MLY--FVSNSSGEGSQFVDGFG-GIG--------------------GILRYKINMDEFEDNDNELSS--LSID----------------------------DEDIF-------------------------------------------------------------------------------------------------------------
N_Ph_Acanthamoeba_polyphaga_moumouvirus@ntJX962719 ----------------------------------------------------------------------------------------------------------------------------------------LD--------------------------------------------------------IVKLLESAESQINSTNLITLYLP--ANSNL-LARDHITQEIKTASNIKNKKLKKSVNDSLTSINYQLKILK-D-LP-ENGLVLCSGK----------------------------------------CDKRFYLDDLINMY-D---TY-DDYAIVLVSGK-RTLFYLHNNN----NTKLLKSINEALPNQH-----------------------------KTGGQSAVRFERIRNEKIHIYIKKIIEYMIQYYT--SN-----GKFKY--KN-IIIAGPAEIKN--TI--IEHDIFCSMFKKFLSK-TLTIP--EINDN-SIHKVIGICSD--IFNSIN--NENNSLEYFENL--IQD-PEKINLLVFGNDDVENYYFCG-KLREIYI-YHEYIN-------------------------------------------------------------------LKKILDYDTKTKI-NIT---------KSQDFVNKYG-VLI--------------------GIKYY--------------------------------------------------------------------------------------------------------------------------------------------------------------------
N_Ph_Mimivirus_terra2_genome@ntKF527228@1 -----------------------------------------------------------------------------------------------------------------------------------------E--------------------------------------------------------LLQNLTQAISQINSTDLVTLYVP--ANNNL-LFVEHINKELSTAPNIKNKQLRKSVIQNLQTINYQLKTIK-N-IP-ETGLVVCAG-------------------------VFV-PPNPVVKFYYK-CDKKFHLEDLIKLY-N---DNGKKYAIVLISGK-VTYFYQYTVN----NTKLLKTITQDIPNKH-----------------------------KTGGQSAQRFERIRDGSIKQYSKKILEIMIQLYT--SN-----GNFDY--TG-LILAGPAEMKN--IV--IDHDLFS-IFKDHVSC-IHNIS--EITDN-SISQVVSMSIE--TIDSDNIDSIKEFENKLQNP--I---KTNL--FVFGSKIVLKLFRLN-RLSDIYI-TSDYYD-------------------------------------------------------------------IETILENRGKCSV-HYM----------DPILFKKYG-DIV--------------------GVK----------------------------------------------------------------------------------------------------------------------------------------------------------------------
N_Ph_Acanthamoeba_polyphaga_mimivirus@ntHQ336222@2 -----------------------------------------------------------------------------------------------------------------------------------------E--------------------------------------------------------LLQNLTQAISQINSTDLVTLYVP--ANNNL-LFVEHINKELSTAPNIKNKQLRKSVIQNLQTINYQLKTIK-N-IP-ETGLVVCAG-------------------------VFV-PPNPVVKFYYK-CDKKFHLEDLIKLY-N---DNGKKYAIVLISGK-VTYFYQYTVN----NTKLLKTITQDIPNKH-----------------------------KTGGQSAQRFERIRDGSIKQYSKKILEIMIQLYT--SN-----GNFDY--TC-LILAGPAEMKN--IV--IDHDLFS-IFKDHVSC-IHNIS--EITDN-SISQVVSMSIE--SIDSDNIDSIKEFENKLQNP--I---KTNL--FVFGSKIVLKLFGLN-RLSDIYI-TSDYYD-------------------------------------------------------------------IETILENRGKCSV-HYM----------DPILFKKYG-DIV--------------------GVK----------------------------------------------------------------------------------------------------------------------------------------------------------------------
N_Ph_Hirudovirus_strain_Sangsue@ntKF493731@1 -----------------------------------------------------------------------------------------------------------------------------------------E--------------------------------------------------------LLQNLTQAISQINSTDLVTLYVP--ANNNL-LFVEHINKELSTAPNIKNKQLRKSVIQNLQTINYQLKTIK-N-IP-ETGLVVCAG-------------------------VFV-PPNPVVKFYYK-CDKKFHLEDLIKLY-N---DNGKKYAIVLISGK-VTYFYQYTVN----NTKLLKTITQDIPNKH-----------------------------KTGGQSAQRFERIRDGSIKQYSKKILEIMIQLYT--SN-----GNFDY--TC-LILAGPAEMKN--IV--IDHDLFS-IFKDHVSC-IHNIS--EITDN-SISQVVSMSIE--SIDSDNIDSIKEFENKLQNP--I---KTNL--FVFGSKIVLKLFGLN-RLSDIYI-TSDYYD-------------------------------------------------------------------IETILENRGKCSV-HYM----------DPILFKKYG-DIV--------------------GVK----------------------------------------------------------------------------------------------------------------------------------------------------------------------
N_Ph_Niemeyer_virus@ntKT599914@1 -----------------------------------------------------------------------------------------------------------------------------------------E--------------------------------------------------------LLQNLTQAISQINSTDLVTLYVP--ANNNL-LFVEHINKELSTAPNIKNKQLRKSVIQNLQTINYQLKTIK-N-IP-ETGLVVCAG-------------------------VFV-PPNPVVKFYYK-CDKKFHLEDLIKLY-N---DNGKKYAIVLISGK-VTYFYQYTVN----NTKLLKTITQDIPNKH-----------------------------KTGGQSAQRFERIRDGSIKQYSKKILEIMIQLYT--SN-----GNFDY--TC-LILAGPAEMKN--IV--IDHDLFS-IFKDHVSC-IHNIS--EITDN-SISQVVSMSIE--SIDSDNIDSIKEFENKLQNP--I---KTNL--FVFGSKIVLKLFGLN-RLSDIYI-TSDYYD-------------------------------------------------------------------IETILENRGKCSV-HYM----------DPILFKKYG-DIV--------------------GVK----------------------------------------------------------------------------------------------------------------------------------------------------------------------
N_Ph_Samba_virus@ntKF959826@2 -----------------------------------------------------------------------------------------------------------------------------------------E--------------------------------------------------------LLQNLTQAISQINSTDLVTLYVP--ANNNL-LFVEHINKELSTAPNIKNKQLRKSVIQNLQTINYQLKTIK-N-IP-ETGLVVCAG-------------------------VFV-PPNPVVKFYYK-CDKKFHLEDLIKLY-N---DNGKKYAIVLISGK-VTYFYQYTVN----NTKLLKTITQDIPNKH-----------------------------KTGGQSAQRFERIRDGSIKQYSKKILEIMIQLYT--SN-----GNFDY--TC-LILAGPAEMKN--IV--IDHDLFS-IFKDHVSC-IHNIS--EITDN-SISQVVSMSIE--SIDSDNIDSIKEFENKLQNP--I---KTNL--FVFGSKIVLKLFGLN-RLSDIYI-TSDYYD-------------------------------------------------------------------IETILENRGKCSV-HYM----------DPILFKKYG-DIV--------------------GVK----------------------------------------------------------------------------------------------------------------------------------------------------------------------
N_Ph_Acanthamoeba_castellanii_mamavirus@ntJF801956 -----------------------------------------------------------------------------------------------------------------------------------------E--------------------------------------------------------LLQNLTQAISQINSTDLVTLYVP--ANNNL-LFVEHINKELSTAPNIKNKQLRKSVIQNLQTINYQLKTIK-N-IP-ETGLVVCAG-------------------------VFV-PPNPVVKFYYK-CDKKFHLEDLIKLY-N---DNGKKYAIVLISGK-VTYFYQYTVN----NTKLLKTITQDIPNKH-----------------------------KTGGQSAQRFERIRDGSIKQYSKKILEIMIQLYT--SN-----GNFDY--TG-LILAGPAEMKN--IV--IDHDLFS-IFKDHVSC-IHNIS--EITDN-SISQVVSMSIE--SIDSDNIDSIKEFENKLQNP--I---KTNL--FVFGSKIVLKLFGLN-RLSDIYI-TSDYYD-------------------------------------------------------------------IETILENRGKCSV-HYM----------DPILFKKYG-DIV--------------------GVK----------------------------------------------------------------------------------------------------------------------------------------------------------------------
N_Ph_Megavirus_courdo7@ntJN885990@1 ----------------------------------------------------------------------------------------------------------------------------------------LE--------------------------------------------------------LTKTLELAESNINSTNLITMYLP--PNNNL-LTRDHINREIKTANNIKNKILRKSIIEALASVNYQLKLLT-D-IP-EYGMIIYAGCVFNS-----------------NCILLR-PHHTVKKFFYK-CDKKFYVDDIINMF-N---NY-QDYAIVLISGK-KTQFYTHNIH----DTKLIKTLTETLPNQH-----------------------------KTGGQSAVRFERIRGEKIHVYIKKILDNMIQFYT--SN-----GKFRL--TG-IIIAGPAELKD--LV--IQQDIFNTIFKQYLSK-TLTIS--EILDN-SIHKVITLSQD--ILDT-NLNNDHNLLNKLHNI--IQD-PRQISLLVFGNDDIELHMNRG-ELKEIYV-FHEYPN-------------------------------------------------------------------INYILNLNYKTII-HVI---------KSKYFVNQYG-YLV--------------------GIKYY--------------------------------------------------------------------------------------------------------------------------------------------------------------------
N_Ph_Megavirus_terra1_genome@ntKF527229@1 ----------------------------------------------------------------------------------------------------------------------------------------LE--------------------------------------------------------LTKTLELAESNINSTNLITMYLP--PNNNL-LTRDHINREIKTANNIKNKILRKSIIEALASVNYQLKLLT-D-IP-EYGMIIYAGCVFNS-----------------NCILLR-PHHTVKKFFYK-CDKKFYVDDIINMF-N---NY-QDYAIVLISGK-KTQFYTHNIH----DTKLIKTLTETLPNQH-----------------------------KTGGQSAVRFERIRGEKIHVYIKKILDNMIQFYT--SN-----GKFRL--TG-IIIAGPAELKD--LV--IQQDIFNTIFKQYLSK-TLTIS--EILDN-SIHKVITLSQD--ILDT-NLNNDHNLLNKLHNI--IQD-PRQISLLVFGNDDIELHMNRG-ELKEIYV-FHEYPN-------------------------------------------------------------------INYILNLNYKTII-HVI---------KSKYFVNQYG-YLV--------------------GIKYY--------------------------------------------------------------------------------------------------------------------------------------------------------------------
N_Ph_Megavirus_lba@ntJX885207@1 ----------------------------------------------------------------------------------------------------------------------------------------LE--------------------------------------------------------LTKTLELAESNINSTNLITMYLP--PNNNL-LTRDHINREIKTANNIKNKILRKSIIEALASVNYQLKLLT-D-IP-EYGMIIYAGCVFNS-----------------NCILLR-PHHTVKKFFYK-CDKKFYVDDIINMF-N---NY-QDYAIVLISGK-KTQFYTHNIH----DTKLIKTLTETLPNQH-----------------------------KTGGQSAVRFERIRGEKIHVYIKKILDNMIQFYT--SN-----GKFRL--TG-IIIAGPAELKD--LV--IQQDIFNTIFKQYLSK-ILTIS--EILDN-SIHKVITLSQD--ILDT-NLNNDHNLLNKLQNI--IQD-PRQISLLVFGNDDIELHMNRG-ELKEIYV-FHEYPN-------------------------------------------------------------------INYILNLNYKTII-HVI---------KSKHFVNQYG-YLV--------------------GIKYY--------------------------------------------------------------------------------------------------------------------------------------------------------------------
N_Ph_Megavirus_chiliensis@ntJN258408@1 ----------------------------------------------------------------------------------------------------------------------------------------LE--------------------------------------------------------LTKTLELAESNINSTNLITMYLP--PNNNL-LTRDHINREIKTANNIKNKILRKSIIEALASVNYQLKLLT-D-IP-EYGMIIYAGCVFNS-----------------NCILLR-PHHTVKKFFYK-CDKKFYVDDIINMF-N---NY-QDYAIVLISGK-KTQFYTHNIH----DTKLIKTLTETLPNQH-----------------------------KTGGQSAVRFERIRGEKIHVYIKKILDNMIQFYT--SN-----GKFRL--TG-IIIAGPAELKD--LV--IQQDIFNTIFKQYLSK-TLTIS--EILDN-SIHKVITLSQD--ILDT-NLNNDHNLLNKLQNI--IQD-PRQISLLVFGNDDIELHMNRG-ELKEIYV-FHEYPN-------------------------------------------------------------------INYILNLNYKTII-HVI---------KSKHFVNQYG-YLV--------------------GIKYY--------------------------------------------------------------------------------------------------------------------------------------------------------------------
N_Ph_Megavirus_courdo11@ntJX975216@1 ----------------------------------------------------------------------------------------------------------------------------------------VE--------------------------------------------------------LTKTLELAESNINSTNLITMYLP--PNNNL-LTRDHINREIKTANNIKNKILRKSIIEALASVNYQLKLLT-D-IP-EYGMIIYAGCVFNS-----------------NCILLR-PHHTVKKFFYK-CDKKFYVDDIINMF-N---NY-QDYAIVLISGK-KTQFYTHNIH----DTKLIKTLTETLPNQH-----------------------------KTGGQSAVRFERIRGEKIHVYIKKILDNMIQFYT--SN-----GKFRL--TG-IIIAGPAELKD--LV--IQQDIFNTIFKQYLSK-TLTIS--EILDN-SIHKVITLSQD--ILDT-NLNNDHNLLNKLQNI--IQD-PRQISLLVFGNDDIELHMNRG-ELKEIYV-FHEYPN-------------------------------------------------------------------INYILNLNYKTII-HVI---------KSKHFVNQYG-YLV--------------------GIKYY--------------------------------------------------------------------------------------------------------------------------------------------------------------------
TARA_metagenome@ntCERD01080541@1_135293_134249 ----------------------------------------------------------------------------------------------------------------------------------ILTMTTKQ--------------------------------------------------------LIDSLNLAKPEVSGTSLITLYIP--AGADL-LFTSKIQKEYATAKNIKSKQVRDAVKRGLKTTEFLLKEAPKS----ETGYVVCSGEI-------QIFSEYN------GGIIVI-PPEKVKKSFYR-CDSHFHLDTLSEMY-R---DE-DIYGMVLIDGK-ETKIYNVIKRGDYIDFKLQKRYSYDPQKKQ-----------------------------KKGGQSAQRIGRIRLEKRDRYIDTVANLVVSTFMSKNN-----TKINI--NG-LAICGLALTKK--EL--YDHEMIQHYFG------TIPIK--VKTTK-NLDPYLSYDE---TLFEKSYDS-----SEVLEL--IKQ-ADDR--LVFGKSNIKHALSIC-TLETIYI-SSNTSQ------------------------------------------------------------------ILREKIDLANVYGC-KIV--------EISSEIAKDYD-GMI--------------------GVKFF--------------------------------------------------------------------------------------------------------------------------------------------------------------------
E_He_Naegleria_gruberi_strain_NEG_M@XP_002681657@1 ----------------------------------------------------------------------------------------------------------------------------------------------------------------------------------------------------------------------MVN--PDS----APGLFSDDESS-----------------------------L-VV-DNGLEGSDNNAHVD--------LKK------LCVMIE-PPNPIDSNLYY-CDDCFHVEQLRSQL-QEFNSG-KTYGVIVITGT-GTLYGTLRGN----TSSILREFSHELPKKH-----------------------------SKGGQSRERFARNREIAKNEYLKIIAEKANGLFVSSAL-----NAPTV--DA-IILAGCAELKN--ELLSLKSDCLDYRLRTRILT-VVDVA--YGGRP-GFYQAIQLAQN--EIQDSRFLEESETIQELLNL--LSK-GSKA--VV-GLEETMFAIASGWASKVILC-EKQSSLKRVTLS--------DDSVHYLEEDKI------------KFLLER-------NSVKV----A-RIENLIDYLVDNYKKIGIDKLS--LVTDCTNEGNMFLKGFS-GIG--------------------AILKFDVNVASLLSEEKDNFEAFEEEAYNE-------------------------DLSEFY------------------------------------------------------------------------------------------------------------
N_Ph_Tunisvirus_fontaine2@AHC54787@1 ------------------------------------------------------------------------------------------MLFFKNNFTME--------------------------MSELEIFRLKR--------------------------------------------------------LIKFLDSAKG--SGTSLVTLALP--PGEQISRAMTMLTNEHSTASNIKSRVNRLSVLGAIVSCQQKLKLLQ-K-VP-ENGLVIFSGTVMLP----EGK-EKK------VAFDIE-PFRPISQKVYA-CDSVFHTECLSELL-Y---DD-QTYGFIIVDGS-GALFATLSGS----TRTTISSFQVCLPKKH-----------------------------GRGGQSALRFERLRKEKRHNYLRKVAENASQCFL--RD-----NKCFV--SG-IVLAGSAEFKT--KL--LESDLFDTRLKGKVLG-TFDIP--YGGEA-GLSQAIDASQT--LLGGVKYAKEKEVLSLFFRE--ISK-DKNT--YCFGKNEAMTALELG-AVETLIV-FQDSEEKH------------------------------------------------------------EGESFIDWICENYKNFGC-SLE--LVSNSTPESSQFIKGFG-GIG--------------------CILRYPVEFQQVEEESDDFW-----------------------------------------------------------------------------------------------------------------------------------------------------
V_un_Insectomime_virus@AHA46142@1 ------------------------------------------------------------------------------------------MLFFKNNFTMK--------------------------MSELEIFRLKR--------------------------------------------------------LIKFLDSAKG--SGTSLVTLALP--PGEQISRAMTMLTNEHSTASNIKSRVNRLSVLGAIVSCQQKLKLLQ-K-VP-ENGLVIFSGTVMLP----EGK-EKK------VAFDIE-PFRPISQKVYA-CDSVFHTECLSELL-Y---DD-QTYGFIIVDGS-GALFATLSGS----TRTTISSFQVCLPKKH-----------------------------GRGGQSALRFERLRKEKRHNYLRKVAENASQCFL--RD-----NKCFV--SG-IVLAGSAEFKT--KL--LESDLFDTRLKGKVLG-TFDIP--YGGEA-GLSQAIDASQT--LLGGVKYAKEKEVLSLFFRE--ISK-DKNT--YCFGKNEAMTALELG-AVETLIV-FQDSEEKH------------------------------------------------------------EGESFIDWICENYKNFGC-SLE--LVSNSTPESSQFIKGFG-GIG--------------------CILRYPVEFQQVEEESDDFW-----------------------------------------------------------------------------------------------------------------------------------------------------
E_Vi_Coffea_canephora@CDP05419@1 -----------------------------------------------------------------------MCGLRKFNYPTKNPITTPHFGYISTNKPSAAAYISSFLFSLRSLLIQSAMADAHETDKNIEIWKIKK--------------------------------------------------------LIKALEAARG--NGTSMISLIMP--PRDQISRVTKMLGDEFGTASNIKSRVNRQSVLAAITSAQQRLKLYN-K-VP-PNGLVLYTGTIVTD----DGK-EKK------VTIDFE-PFRPINASLYL-CDNKFHTEALNELL-E---SD-DKFGFIVMDGN-GTLFGTLSGN----TREVLHKFSVDLPKKH-----------------------------GRGGQSALRFARLRMEKRHNYVRKTAELATQFYINPST-----SQPNV--SG-LILAGSADFKT--EL--SQSDMFDPRLQAKILN-VVDVS--YGGEN-GFNQAIELSSE--ILSNVKFIQEKRLIGKYFEE--ISQ-DTGK--YVFGVDDTLKVLEMG-AVETLIV-WENLDVE-------------------------------------------------------------DKLSLLEWFANEYKRFGC-TLE--FVTNKSQEGSQFCRGFG-GIG--------------------GILRYQLDVRAFDELSDEGEVYDDSE-----------------------------------------------------------------------------------------------------------------------------------------------
N_Ph_Brazilian_marseillevirus@YP_009238704@1 -------------------------------------------------------------------------------------------------------------------------------MSDLEIFKLKR--------------------------------------------------------LIKFLDSAKG--SGTSLVTLALP--PGEQVSRAMTMLTNEHGTASNIKSRVNRLSVLGAIVSCQQKLKLLR-D-VP-KNGLVIFSGSVMLP----EGK-EKK------VAFDIE-PFRPISQKVYA-CDSVFHTDCLKDLL-Y---DD-QSYGFIIVDGS-GVLFATLSGS----TRTTISSFQVCLPKKH-----------------------------GRGGQSALRFERLRKEKRHNYLRKVAENAIQCFI--KD-----NKCFV--SG-IVLAGSAEFKT--KL--LESDFFDPRLKSKVLG-SFDIP--YGREA-GLSQAIDISQP--LLGGVRYAKEKETLSLFFRE--ISK-DKNT--YCFGKNESLHALELG-AVETLIV-YQDSEEKH------------------------------------------------------------DGEPFVDWICENYRDFGC-SLE--LVSNSTPESSQFIKGFG-GIG--------------------CILRYPVEFQQVEEENDDFW-----------------------------------------------------------------------------------------------------------------------------------------------------
A_TA_Ignicoccus_hospitalis@WP_052570392@1 --------------------------------------------------------------------------------------------------------------------------------MEISRAELKR--------------------------------------------------------LLKELEQWSA--PATTLLSLYIP--PGRPVGDVMELLRKELSVADNVKLKKTREAVKAALTAAMERLKMFD-K-VP-PNGLVIFCGVNPNT--------EKL------ECFTFS-PPDKVPVFFYR-TDKKFHTEFLKDMV-E---EP-EVYGLILVERG-RMIVGALKGS----RIEVLGEATGFIPGKH-----------------------------HRGGQSQRRFDRLIEQAAEAFYKHAGERASQLLL--PY----LEQKRL--KG-VLIGGPAFSKQ--DF--LEAGGLDYRIKQLTIG-LYDVA--DVDEH-GLHELVQRAAD--DIKGQKYAEATKALEEFKRH--LAR-DTGY--AVYGEAETLEALNMG-MLKTLLI-SEDHPR-------------------------------------------------------------------LEEITELAKRYGT-EV---VVIEGVPEAEWFKKTFG--IA--------------------GIKRFK-------------------------------------------------------------------------------------------------------------------------------------------------------------------
A_TA_Sulfolobus_islandicus@WP_012952227@1 ---------------------------------------------------------------------------------------------------------------------------------------MKA--------------------------------------------------------LIKELKKWKA--SATVLLSLYIP--PGRPIPDVVNLLRQEYSIAQNIKLKRTRDAVLSAIGAAIDRLNKIP-K-ID-GNGLVLFCGENFDT--------EDF------KCFMFS-PPDKVPLFFYR-TDKEFHVEFLEDMV-E---DT-VVYGLIIVERD-EATIGLLKGT----RIEILEEIEGFVPGKH-----------------------------MMGGQSQRRIDRIIDEMYHNFLKEVGEKVNAYFM--PF----IQTGKM--KG-ILLGGPGYAKE--DF--YKEDYVDYRIKNLILQPLIDVS--DQGEV-GLREMIMRAED--LLKNQQYVEVEKLLEELKYH--LAK-DDGL--IIYGKEQIKKAMEMG-AVEAIVI-HEDSSDKE-----------------------------------------------------------------LEKLAQDAENYGV-KVF--VVGDEVPEAEWVKKTFN-GVV--------------------GKLRYRLY-----------------------------------------------------------------------------------------------------------------------------------------------------------------
N_Ph_Lausannevirus@YP_004347130@1 -------------------------------------------------------------------------------------------------------------------------------MADLEIFRLKR--------------------------------------------------------LIKFLDSAKG--SGTSLVTLALP--PGEQISRAMTMLTNEHGTASNIKSRVNRLSVLGAIVSCQQKLKLLT-K-VP-ENGLVIFSGTVMLP----EGK-EKK------VAFDVE-PFRPISQKVYA-CDSVFHTECLKELL-Y---DD-KTYGFIIVDGS-GALFATLSGS----TRTTLLSFQVSLPKKH-----------------------------GRGGQSALRFERLRKEKRHNYLRKVAENATQCFL--QD-----NKCNV--IG-IVIAGSAEFKT--KL--LESDLFDQRLRTKVLG-LFDIP--YGGDA-GLSQAIDMSQN--LLGGVKYAKEKEVLSLFFRE--IAK-DTNT--YCFEKKEALHALELG-AVETLIV-FQDSGETH------------------------------------------------------------ESRPFVDWICENYGNFGC-ALE--LVSDSTPESSQFIKGFG-GIG--------------------CILRYPVEFGVETNEENDDFW----------------------------------------------------------------------------------------------------------------------------------------------------
N_Ph_Cannes_8_virus@AGV01484@1 -------------------------------------------------------------------------------------------------------------------------------MEDIERFRLSR--------------------------------------------------------TIKFLESLKG--AGTSLVTLVLP--PGEQISRASQMLAEEHGTASNIKSRVNRQAVLTAISSVQQRVRTYR-Q-VP-ETGIVFLGGEVELP----DGR-HRV------VVYDIV-PPLPISKKIYA-CDSSFHIECLSELL-T---SS-DVFGFIILDGS-SALFATLSGN----TKKILHNFDVSLPKKH-----------------------------GRGGQSALRFERLRKEKRHNYLRKVAEAAASCFV--EE-----NICKI--KG-FVLAGSAEFKT--KL--LESDMLHKSVKEKVVG-VFDVP--YGGRQ-GLSHAIELSSD--VLQGVGYTREKEILSSFFSE--ISR-D-GM--YCFGIRDTLQALDIG-AVETLIV-CEETNELH------------------------------------------------------------EGEPFVDWIAENYGEFGC-QLE--IVSPNTTESQQLLKGFG-GIG--------------------GILRYSVEFQQSEEEEDGEFF----------------------------------------------------------------------------------------------------------------------------------------------------
N_Ph_Marseillevirus_marseillevirus@YP_003406874@1 -------------------------------------------------------------------------------------------------------------------------------MEDIERFRLSR--------------------------------------------------------TIKFLESLKG--AGTSLVTLVLP--PGEQISRASQMLAEEHGTASNIKSRVNRQAVLTAISSVQQRVRTYR-Q-VP-ETGIVFLGGEVELP----DGR-QRV------VVYDIV-PPLPISKKIYA-CDSSFHIECLSELL-T---SS-DVFGFIILDGS-SALFATLSGN----TKKILHNFDVSLPKKH-----------------------------GRGGQSALRFERLRKEKRHNYLRKVAEAAASCFV--EE-----NICKI--KG-FVLAGSAEFKS--KL--LESDMLHKSIKEKVVG-VFDVP--YGGRQ-GLSHAIELSSD--VLQGVGYTREKEILSSFFSE--ISR-D-GM--YCFGIRDTLQALDIG-AVETLIV-CEETNELH------------------------------------------------------------EGELFVDWIAENYGEFGC-QLE--MVSPNTTESQQLLKGFG-GIG--------------------GILRYSVEFQQSEEEEDGEFF----------------------------------------------------------------------------------------------------------------------------------------------------
N_Ph_Port_miou_virus@ALH06844@1 -------------------------------------------------------------------------------------------------------------------------------MADLEIFRLKR--------------------------------------------------------LIKFLDSAKG--SGTSLVTLALP--PGEQISRAMTMLTNEHGTASNIKSRVNRLSVLGAIVSCQQKLKLLT-K-VP-ENGLVIFSGTVMLP----EGK-EKK------VAFDVE-PFRPISQKVYA-CDSVFHTECLKELL-Y---DD-KTYGFIIVDGS-GALFATLSGS----TRTTLLSFQVSLPKKH-----------------------------GRGGQSALRFERLRKEKRHNYLRKVAENATQCFL--QD-----NKCNV--IG-IVIAGSAEFKT--KL--LESDLFDQRLRTKVLG-LFDIP--YGGDA-GLSQAIDMSQN--LLGGVKYAKEKEVLSLFFRE--IAK-DTNT--YCFGKKEALHALELG-AVETLIV-FQDSGETH------------------------------------------------------------ESRPFVDWICENYGNFGC-ALE--LVSDSTPESSQFIKGFG-GIG--------------------CILRYPVEFGVETNEENDDFW----------------------------------------------------------------------------------------------------------------------------------------------------
A_TA_Fervidicoccus_fontis_Kam940@AFH42933@1 --------------------------------------------------------------------------------------MFKSSRLKLVPEVSS--------------------------SYLISKEHLKA--------------------------------------------------------IVKELKQWVA--PATTLLSLYIP--PGRPISDVVNMLREELSITDNIKLKRTKDAVQTSLSMAIDRLSSIN-K-VP-ENGLVLFCGKNSDT--------NKE------ICLMFS-PPEPVKIYFYR-TDKWFHVEYLEDMI-S---EK-DYYGLILIERD-EATIGLLKGT----TIQMLDNFMSYIPGKH-----------------------------TKGGQSQRRFDRIIEQMVEDFYKTVAERAKQLFE--PL----LLEGKL--KG-ILIGGPGYSKQ--DF--VTGEYLEKRFRDLVINKLIDVG--YQGEA-GLRELVLKAED--VLQDHRYSDIVKKAEELKLH--MAK-ADGL--YVFGIEEVKHAAEIG-ALQTLLI-IESHPN-------------------------------------------------------------------IDEMEAVAKKSNA-EIV--IVPEDTPEGEWLKSSFG-GVA--------------------GILRYKLY-----------------------------------------------------------------------------------------------------------------------------------------------------------------
A_TA_Caldisphaera_lagunensis@WP_015232886@1 -----------------------------------------------------------------------------------------------MSNLEE--------------------------KLLINKKQLAQ--------------------------------------------------------VLKELKEWSA--PATVLLSLYVP--PGRPIGDVLQLLRDELSISDNIKLKRTRQAVKRAVSAAMDRVSMLQ-K-IP-QNGLVAFCGENMDT--------GEF------ICDMFS-PPEKVPVFYYR-TDKKFVLEILEEMI-Q---SE-DVVGIVIVERD-QATIGILKGS----RLEVLDEVEDYIPGKH-----------------------------MMGGQSQRRIDRIIEQMVDEFLKRLGERVNNYFL--PY----LEMGKL--KA-IIIAGPGYAKE--DF--VKSGYLDYRLQQLVNKELIDVA--YQGEQ-GLREVVMKAQD--VVQFAMYREASDALETFKGH--LAR-NTGL--VVYGEDDVKRALEMG-MVSILLL-HEDVN--------------------------------------------------------------------IERWKEEAEKSGA-KVI--VIPNSLPESDWFYKTFG-GVA--------------------GILRYKIG-----------------------------------------------------------------------------------------------------------------------------------------------------------------
A_DP_Nanoarchaeum_equitans_Kin4_M@AAR38907@1 -------------------------------------------------------------------------------------------------------------------------------MDEKEKYKLKS--------------------------------------------------------LLRQLKSIEG--RGTELVSLYIP--SNYPIGKILDQLNYEYATAANIKDDTTRKNVQAALAKIINYLKDFK-K-IP-ENGLVIFAGNIAGR-----GD-QDV------RLWAIV-PPEKSNLKLYR-CDSKFYVEPLEEML-E---EK-KLYGIVTIDKG-EAAIGLIKGR----KLIVLDEFESWVPRKH-----------------------------HKGGQSARRFERLIDQATQEWLQYVAEKARQYFD--KY------KDKI--QG-IIIGGSGFAKH--DF--IE--YLPYYYKDKIIA-IVDTG--YSDAY-GLREALYRAED--KLKELEIEKERKILSDLFKA--IAL-GRKD--IALGYEEVKKYLEQG-LVQKIIV-MEDFPK-------------------------------------------------------------------LDEILELAEKHNV-DVE--IIEGGTTEAEQFRPI---GIA--------------------AFLYYASE-----------------------------------------------------------------------------------------------------------------------------------------------------------------
A_Ea_Haloferax_alexandrinus@WP_006600170@1 --------------------------------------------------------------------------------------------------------------------------------MQTTEYELRD--------------------------------------------------------RIDQLTNYRG--EGTELITVAVP--PDKSLHAVRERIDREYAQAANIKSDQTRTHVQDALGRIRRLLQAYE-E-TP-PSGLVIYAGVV-------DGELQDA------VFDDLD---VPVDVSLYR-CAAEFEIAPVEQAL-T---PS-EVYGLVVLERG-RAALGRLAGE----RIVSSRTFESQVMGKS-----------------------------RAGGQSAQRFERERDRQKHEFFEQVADAAEQTFL---------DEPTV--DG-VILGGTTITVD--EF--QQGDYLHHELRDHILG-VYPIE--YATKQ-GLSQFVERAED--VLSDAERRRERESLDRFFTV--LG--QGGD--VAYGADETQTALDYG-AVDVLLV-SDARPPAE-----------------------------------------------------------------IRELEEATTDQGG-ECL--VVSTDTDRGAQFDTAFG-GLG--------------------ALLRFPIN-----------------------------------------------------------------------------------------------------------------------------------------------------------------
KNV1_1_eRRF1 ------------------------------------------------------------------------------------------------------------------------------MEFDIKNYYLRYIIMNQH--------------------------------------------------EIQTLSQLRSASTGTSLVTYFLH--GNSSL-LATEKITTELGTASNIKDKNVRKDTEKALKYALYQLKNYPKDKTP-ENGLVLCSGCVIEDKS--YVVLNSD------GAILFE-PPKKISKSFYV-CDKRFHLDSILEMY-K---EE-HVNGIVFVTGDFYAGYKIIKTGNHLVYKKLFGQTDVHLPNRH-----------------------------NKGGQSSLRFAKIVKEMHQNYISKLSEQVIEHFM--KN-----KTEYL--INKLIIAGCGEKKY--LL--SNNSLIQQYFNDRLI--LINIA--NTNDE-IIHQTIQSTIN--IFNQDKDNYYDKILDNIQDL--MIT-NSDK--LVFGFDDVIESINIF-ELEKIII-DESLKD----------------------------------------------------------------------MFNELELCKT-ELI--LIP------SYKINKSGLNII--------------------GIKWY--------------------------------------------------------------------------------------------------------------------------------------------------------------------
marine_sediment_metagenome@ntLAZR01003335@1 ------------------------------------------------------------------------------------------------------------------------------PAKLARGLQLTE--------------------------------------------------------ADRQLSVSSG--SGTSLISYYIP--GGYPIGKVNAFLTRETATASNIKSRVNRQSVQSALRAVCSKTKLYK-S-IP-DTGLVLFSGQWVDE----KGQ-PQD------GCWDFV-PPVPVTRSYYR-CDRRFHPKMLERLY-T---DDRKYYGYVLIEGE-HMLVYKTNTV----DHQLLDNLSVKRQNHH-----------------------------NKGGQSAPRFQRKHREEELAYIKKICKILSKSFL--KN-----GLPTI--SG-IIIAGPGDMKQ--KV--LDCAEFSPALYDILVA-VMTTT--EISEE-LFIQLLADSMD--YLGDEELKQEKKLYTKLLDL--IRV-DTDR--VLFA-KEVLRELDSG-MVQTVYI-SESQQKEH----------------------------------------------------------------------QLKETHGS-TIH--VFK------SHLLNDFG-GLV--------------------ATKWY--------------------------------------------------------------------------------------------------------------------------------------------------------------------
A_DP_Candidatus_Parvarchaeum_acidiphilum_ARMAN_4@E ----------------------------------------------------------------------------------------------------------------------------------MDEFEILN--------------------------------------------------------LINYLEGIKG--RHTELVTVYVP--GGFNLDLIRSQLADEKSTATNIKDRNNRKNVIDALEKIMNELKLIR-S-TP-ENGLVVFCGNVSER----EGE-PDI------KVWEIV-PPAKSDIRLYR-CDQKFITEPLKEMY-H---NQ-NAYGLIVLDVR-EATFGTLEGS----RIDMLKHIKSLVPGKF-----------------------------SKGGQSAMRFSREREGLIRDFYKEIADTAKDLFF----------NKDL--KG-IIIGGPGPAKD--NF--IESGYLITNLKNLIKG-VRSIS--YTDES-GLRELVEKSKD--ILANERITIEKGLVQKLLSS--IAR-NDNM--SAYGEDAVRKELEND-NVDTLLI-STGLEDNK-----------------------------------------------------------------RNEFYYLGKEKNV-DVQ--LISKDSSDGLQLFN-LG-GLA--------------------VFLKRPSRQ----------------------------------------------------------------------------------------------------------------------------------------------------------------
A_TA_Desulfurococcus_kamchatkensis@WP_012608527@1 --------------------------------------------------------------------------------------------------------------------------------MRVDKQRLRE--------------------------------------------------------IIKELKKWKA--HATILLSLYVP--PGRPIGDVLNLLRQELSVADNIKLKKTRNAVERALSIAIERMSKIP-K-VP-DKGLVLFAGEDPDT--------GKS------ITVMLI-PPEEVPVFFYR-TDKVFHTEFLEEMV-S---ES-NIIGLLIVERD-AATIGLLKGN----RLQVVEELEDYIPGKH-----------------------------QKGGQSQRRYDRIIEQMVEDFYKRVGEHANNVFL--PL----LEQGKL--KA-LLVGGPAYAKY--DF--MEKDYLDYRLKKIVLPEFIDVA--YQGEP-GLREMIMRAGD--LLKEQEYAETLKAIEEFKYH--LAK-DDGL--IVYGEEEVRNALEMG-LVGILLI-SEQRED-------------------------------------------------------------------IEEWLELARKRGA-KPL--VVSTDIPEGEWFAQTFN-GLA--------------------GILRTRVSW----------------------------------------------------------------------------------------------------------------------------------------------------------------
A_DP_Candidatus_Nanopusillus_acidilobi@AMD29885@1 --------------------------------------------------------------------------------------------------------------------------------MDVKELELQM--------------------------------------------------------LMEELNKYNG--RATELISYYIP--AGYDLTKVLDHLSYEYSTAQNIKDKNTRQHVMDALAKIINYLKGLK-K-LP-ENGLIVFCGNISNR----PGD-VDI------RLWAIE-PPDKLNIRLYR-CDSRFVLDPLKELI-S---PK-QIYGLIVLDRG-EASIGVLKGN----QLIVLENKQSWVPGKM-----------------------------RAGGQSSVRFQRLIEQDVHLWLKYLADEIRNYFE--KD------LDKL--VG-ILVGGPGLLKN--QF--VDGDYLPYQFKQKILA-VYDTA--YSNEY-GLKELLERAKD--ILEKTEYVREVELVKLFFEH--LGK-GTGL--VVYGFDDVKRALEIG-AVDTVLI-SEDYKDK------------------------------------------------------------------IKELFELIEQTNA-KVE--IISKNHPEGEQFSNF---KIG--------------------AILRFKI------------------------------------------------------------------------------------------------------------------------------------------------------------------
CYKH01001546___peptide_chain_release_factor_like_protein__putative_translation --------------------------------------------------------------------------------------------------------------------------------------------------------------------------------------------------MTAGATSSKSSLIGSSTVGSVPS-------PLWMGRRHFGGGKMTGGVRKTSDIAASIAL-----------------YEGWTLQPGT--------RDALKKKFPEMHLLVWQYVASLHKMYHSLLTLQERPEASGRMEDFLRAEVKNVLTKSSFSFVRWQ--QIYQNEVDD-TTEVAKILNAIDVTVGERA-----------------------------ALAPSSDMTADQVA-EMKSMFDEELADSLEKL-------------------------ATRHLQDLQAVIHRRVAAFDV-LGSSSRTWIVEVVGKAGGEEASIFASELLEILK---NYAKNVHEWN-VEAVEEENAAGASIPNACKLRFTGDGVYRHLRHEIGVHK----VQRVPVTDADGKMQTSTAVVTMMPVLDPIAVNVRDRH---------------------------SREVPSVTICSWKQRNRVANGG-------TTNSCGQGEGITKRAGRSVGEPVV-----------------------------------------------------------------------------------------------------------------------------------------------------------------------------------------
G2SSCNRE_5_eRRF1 ----------------------------------------------------------------------------------------------------------------------------------------ME--------------------------------------------------------TVKTLSECSSQ-NGTSMVTIFMPNTDNNSKNLMINKLNYEISTANNIKSKLVRKDVLSSLKSAIYNIKNYN-N-IN-ENGIVLCSGIIKPNMSCLFSLIKED------NCIILE-PPKKLQNSNYI-CDKRWHLDLILEMY-E---EK-KIIGIALLSGS-LIKIYNIIKTGNHYEINNIKNVEIELQKKQ-----------------------------RKGGSSSARIGRKREGRELHCVKETTELLVKHYMTDNN-----TKCIC--ENALIIAGPAEFKH--KV--MEQPLFIQYLKKHVIM-VHDLD--INNDN-VINEIINMDKN--ILEFDEKLNSK-CIDDIKNY--MAL-NPDI--LAFG-TEIKDLAKLC-QLSKIYFDFTKYDKYRD--------------------------------------------------------------------YKNKYDYGI-EIY----------CCNLLNEIGIDEI--------------------GIKWFNY------------------------------------------------------------------------------------------------------------------------------------------------------------------
E_Op_Nematocida_parisii_ERTm3@EIJ88428@1 --------------------------------------------------------------------------------------------MEKDQQTAE--------------------------QLEVERWKMKK--------------------------------------------------------LLKYLQNARG--NGTSMISLILP--PKDQISRANKLLVDEYGTASNIKSRVNRLSVLGAITSAQQRLKLIT-K-VP-DNGLALYTGTILED----SGK-EKK------VCFDIE-PMKPINTSLYL-CDSKFHVQDLINSL-E---DD-YKFGFIVLDGH-GALFAVLSGN----SKEVKQNISVDLPKKH-----------------------------GRGGQSSVRFARLRLEKRHNYLKKVSEIATQVFI--SS-----NKPNI--HG-LILAGCADFKS--DL--YQADFFDQRLKVKVAK-VIDVA--YGGEN-GLNQAIEQSEE--VLQNIKLVSEKRTVKMFFDE--VVS-GSGK--VCFGVDETMGCLEMG-CMEVLII-DESSTIRRVDRGGSVVYAADSS----------------------------------------------EGDLLTDWLAENYRKVNC-SVV--FISDKSQEGTQFISAFN-GIG--------------------GILRYKMEMDDNASEIEDFSDADIF------------------------------------------------------------------------------------------------------------------------------------------------
E_Al_Tetmemena_pustulata@AAN62568@1 -----------------------------------------------------------------------------------------MVESIAAGQVGD--------------------------NKHIEMWKVKR--------------------------------------------------------LIRQLGNCKG--NGTSMVSLIVP--PKDDINKYNKLIVGELSAAQNIKSKITKQSVTTAITFTKE-LKLYK-Q-TP-TNGLCIYCGVILME----DGKTEKK------INFDFE-PFXPINQFLYF-CGGKFQTEPLLSLL-A---DD-DKFGFIIVDGN-GALYATLQGN----SREILQKITVELPKKH-----------------------------RKGGQSSVRFARLREEKRHNYLRKVAELANQNFI--TN-----DKPNV--TG-IVLAGNAAFKN--EL--AETDMLDKRPLPVICA-VVDVS--YGGEN-GLNEAITLAAE--ALTNVKFVAEKKLVSKFFEE--IAL-DTGM--IVFGVDDTMKALELG-AVETVLL-FEELDINGYVLK--NPVKGETKTIYLN--SAQQKDQ--------KYFKDR----ETGMDLDV----V-SEDSLAEWLCHNYQNYGA-QVE--FITDKSQEGFQFVKGFG-GI----------------------------------------------------------------------------------------------------------------------------------------------------------------------------------------------
CYKH01000514___eukaryotic_peptide_chain_release_factor_subunit_1__putative_translation ----------------------------------------------------------------------------------MSAPEMS------------------------------------EAEKNIERYKVKK--------------------------------------------------------LIKMLESARGM--GTSVITVYVP--PKDQISRVVTMLNNEHGTASNIKSHTNKMSVQTAITAALGRLKLISR--VP-NNGLILYCGTVLT-----EDNKEKK------LTMDIE-PFKAVSRSLYL-CDNKFHTEELRRML-E----SDEKFGFIIVDGS-GTFYATVCGS----VKEKLGQFSVELPKKH-----------------------------GRGGQSKNRFARIRMERRHNYLRKVAENATQYFITN-------DRPNVL---GIVLAGSAEFKD--ALF--QSDLFDPRLKAVVMK-VVDVA--HPGE-VGLNQAIDMSADS--LSGVKLVQEKKLVQKFFDEIA---CDT--QLYCFSVADTMKCLEGG-AVETLIV-FEDLDLMRYTVK--TSEAAEPVAHILTPAQAATMNLHG------------------GNDGQA--QNEVESEPFVDWLANNYTKFGC---KLELITNRSQEGTQFVKGFG-GIG--------------------GLLRYKVDLMSLREMEK-----------------VGIKEAKD-------EDAFDFED-DFM------------------------------------------------------------------------------------------------------------
E_Al_Pseudocohnilembus_persalinus@KRX05899@1 ------------------------------------------------------------------------------------------------MEDEN--------------------------TTIVQQFKIKR--------------------------------------------------------LIQKLNDSKS--TTTSMISLLIP--PNKQISDYTKMLTDEISQANSIKDRVNRQAVQDSMTWVKQKLSTLGIK-SP-ANGLLLYAGMVQTH----DGKNEDK------IMICEE-PYKPITNAIYR-CDSKFYTDELSGLL-E---NE-SPFGFIVIDGH-GTVYAKVSGN----NKNIVNKFSVDLPKKH-----------------------------NKGGQSSVRFARLRMEKRHNYLTKVAELAVASFI--KD-----DKVTI--QG-LILAGSGDFKS--EL--KGFNGLDPRLGTKIVG-LVDVS--YGGEN-GLNQAIELSQD--TLADVKFVQEKNLLSKFYEQ--ISM-DTGM--IIYGATETIKTLEAG-GVESLII-NENLDLERVTIK--NKETGNETFQIVKHGSATDQ----------STYKDG------DAECDF----V-KVESLVDWIAENYKDFGA-KLS--FVSDKSPEGYQFLKGFG-GIG--------------------GFLRYKMDTDFITNQNIQ-----AWSD----------------------------DDDDFI------------------------------------------------------------------------------------------------------------
E_Cr_Hemiselmis_andersenii@XP_001712254@1 ---------------------------------------------------------------------------------------------MSEGILEE--------------------------NQEIEIWKIKK--------------------------------------------------------LLEKLKNSKG--NGTSMISLIIP--PGDQVGKINKMLSEEYSTASNIKSRVNRLSVLSAITSTQQRLKLYP-K-IP-DNGLVLYCGTVLDS----NNK-EKK------VTYDIE-PFKPINTSLYL-CDNKFHTDALFSLF-E---NE-EKIGFIIIDGK-GALFGILCGN----KKEILNKIKVDLPKKH-----------------------------GRGGQSAMRFSRLRVEKRYNFLKKVAELASQHFI--EE----NQKLSV--KG-VVLAGSGEFKN--EL--NSSEIFDFRLQENIIQ-IIDIA--YGGES-GFNLAIEISSP--KLIDLKFIKEKKILSQYFEE--ISN-NSGK--FVFGIEETLEALMSG-AIDILIC-WENLKTRRLTLT---NPKTEEIFVKFFDSFEEENA---------SFFQEK----NLFEDVEL----K-ENQLVIDWIIENRKNFGS-KLY--LISDKTPEGNQFVRGFG-GLG--------------------GILRYSME----TN-----------------------------------------------------------------------------------------------------------------------------------------------------------
E_Al_Tetrahymena_thermophila_SB210@XP_001018735@1 ----------------------------------------------------------------------------------------------MEEKDQR--------------------------QRNIEHFKIKK--------------------------------------------------------LMTRLRNTRG--SGTSMVSLIIP--PKKQINDSTKLISDEFSKATNIKDRVNRQSVQDAMVSALQRLKLYQ-R-TP-NNGLILYCGKVLNE----EGK-EIK------LLIDFE-PYKPINTSLYF-CDSKFHVDELGSLL-E---TD-PPFGFIVMDGQ-GALYANLQGN----TKTVLNKFSVELPKKH-----------------------------GRGGQSSVRFARLRVEKRHNYLRKVCEVATQTFI--SQ-----DKINV--QG-LVLAGSGDFKN--EL--STTQMFDPRLACKIIK-IVDVS--YGGEN-GLNQAIELAQE--SLTNVKFVQEKNVISKFFDC--IAI-DSGT--VVYGVQDTMQLLLDG-VIENILC-FEELTTLRVTRK---NKVTEQITHIFIP-PNELNNP--------KHFKDG------EHELEK----I-EVENLTEWLAEHYSEFGA-ELY--FITDKSAEGCQFVKGFS-GIG--------------------GFLRYKVDLEHIVNPNDE-----YNYE----------------------------EEEGFI------------------------------------------------------------------------------------------------------------
A_DP_Candidatus_Micrarchaeum_acidiphilum_ARMAN_2@E ---------------------------------------------------------------------------------------------------------------------------------MKNEYELRK--------------------------------------------------------ELKRLASARG--GATELISIYMP--PGYAISEEISKLRDEYGQASNIKSKSTRLNVQGAIDKIIQYIKLYK-E-PP-QNGLAVFCGNISDE----QSK-PNI------QLFSME-PPQPIKANIYR-CDSTFLLEPIEAML-E---AK-DVYAMLVMDGR-DGTIALLKGT----HLVVEKKVKSFAHSKV-----------------------------HKGGQSAARYDRAIGESIEDYYKSIADTINDLFI--KN------DFKI--KG-LIIGGPGPSKE--NF--AKSKYLNYQIK--ILG-VFDTG--YTDEHMGMNELLEKSKE--VLSEQQAIQERKIMERFLSE--VA--HGGL--ATYGYENVKKVMQSN-NIARLIV-SEDADIYEVSYKCN--TCNSEFTRIENGNERQTKH---------DD---------GGNLVVV------SEKDAIEELIEDAQKAGV-EVS--FISGDSQYGKELLLGFG-GVA--------------------AMLRYKQ------------------------------------------------------------------------------------------------------------------------------------------------------------------
E_Cr_Chroomonas_mesostigmatica_CCMP1168@AFP65452@1 ---------------------------------------------------------------------------------------------MLEKNSEE--------------------------NTDVQIWKIKK--------------------------------------------------------LLSKLKKARG--NGTSMISLIIP--PGDQIGKINKMLSDEYSTASNIKSRVNRLSVLSAIVSTQQRLKLYQ-K-IP-ENGLILYCGSVLDE----FNK-EKK------VTYDIE-PFKPINTSLYL-CDSKFHTEILFSLF-E---RE-EKIGFIVIDGK-GVIFGILSGN----HKEIIYKLNVDLPKKH-----------------------------GRGGQSAIRFARLRVEKRFNFLKKVAEIATQCFI--QE----NHKINV--SG-LVLAGSGEFKN--EL--NSSEIFDPRLHSKIIQ-IIDVA--YGGES-GFNQAIELCSS--KLIDLKFIREKKILESYFDE--ISK-NSGK--FVFGIEETLTALFAG-AVEKIIC-WENYDVERLTLF---ETKTHKEHIKYTTTNDSKNE---------FFSYKS----SNYPDLEI----K-KKETLIEWLADNKDNFGS-RLF--LITDKTPEGNQFVKGFG-GLG--------------------GILRYPMESIKITQ-----------------------------------------------------------------------------------------------------------------------------------------------------------
E_Op_Lingula_anatina@XP_013379690@1 --------------------------------------------------------------------------------------------MSANGETSA--------------------------DRNVEIWKIKK--------------------------------------------------------LIKSLEAARG--NGTSMISLIIP--PKDQISRVAKMLADEFGTASNIKSRVNRLSVLSAITSVQQRLKLYT-K-VP-PNGLVIYCGTIVTD----DGK-ERK------VNIDFE-PFRPINTSLYL-CDNKFHTEALTALL-E---DD-NKFGFIIMDGN-GALFGTLSGN----TREVLHKFTVDLPKKH-----------------------------GRGGQSALRFARLRMEKRHNYVRKVAETAVTLFI--TN-----DKPNV--AG-LVLAGSADFKT--EL--SQSDMFDPRLQCKIIK-VVDVS--YGGEN-GFNQAIELASD--SLSNVKFIQEKKLIGRYFDE--ISQ-DTGK--YCFGVEDTLKALEMG-SVETLIV-WENLDITRYVLK--NHSTDEEKILHLKPEQEKDK----------TYFTDK----DTGVELEL-----SDSQPLLEWLANNYKTFGA-TLE--IITDRSQEGAQFVKGFG-GIG--------------------GILRYQVDFQMMEGPMDGEFDDWDMDDY---------------------------------------------------------------------------------------------------------------------------------------------
E_Op_Aspergillus_nomius_NRRL_13137@XP_015406009@1 --------------------------------------------------------------------------------------------MSAAQANEA--------------------------EKNIEIWKVKK--------------------------------------------------------LIKRLEAARG--NGTSMISLIIP--PKDQVSRAAKMLAEEFGTASNIKSRVNRLSVLSAITSTQQRLKLYN-K-VP-PNGLVVYCGEIITS----EGK-ERK------INIDFE-PFKPINTSLYL-CDNKFHTEALSELL-E---SD-QKFGFIVMDGN-GALFGTLSGN----TREVLQKLSVDLPKKH-----------------------------GRGGQSALRFARLREEKRHNYVRKIAELAVQNYI--TN-----DKINV--AG-LILAGSADFKN--DL--NQSDMFDQRLQSKVIK-VVDVS--YGGEN-GFNQAIELASE--TLSNVKFVQEKKLIGKYFEE--ISQ-DTGK--VCYGIDDTLKALELG-AAETLIV-YENLDVTRWVLK---DSTGSEVVI-HTTKAQEENNR--------ELFLDK----ETNTEMEV----V-DQSSFLEWLAESYKDFGA-ALE--FVSDKSSEGNQFVKGFG-GIG--------------------AILRYKVNFEQLADY-DDEDE--FYDG----------------------------SEDERPEVPKVGLLTARPLWHEGSFDGKTIASLVRTILPGPSSVQLLKGPSKLRTIEIYVTYTV--------------------------------------------------
E_Al_Paramecium_tetraurelia_strain_d4_2@XP_0014252 ---------------------------------------------------------------------------------------------MDQKLNDA--------------------------EIALEQFRLKK--------------------------------------------------------LIKTLSQERT--AGTSVVSVYIP--PKRIISDITNRLNTQYAEAASIKDKGNRISVQEAIQAAILRLRPYN-K-AP-NNGLVVFCGIVQQA----DGKGEKK------ISVVIE-PYRPLDLSLYF-CDPQFHVEELRALL-N---ID-PPFGFIIMDGN-GSLFATIQGN----SKQIIKSFDVDLPKKH-----------------------------NKGGQSSVRFARLRMEKRHNYLRKVCETATTCFI--AE-----DRPNV--KG-LVLAGSADFKN--DL--AGSQFFDKRLQPLIIS-VVDIN--YGGEQ-GLNQAVQLSQE--SLLEVKYIREKNLVGQFFEN--IDK-DTGL--VVYGVQDTMRAVESQ-TIKTLVC-VDTLQYLRLECQ---SKQTEQKAIKYIKGNEGYEAG--------SLIEEK-----NGEQFVI----L-VKEDLVEHLSEKFKDYGL-DFQ--LITDHSVEGNQFMKGFS-GLG--------------------GFLRFKMDMDY-LVQQED------WKD----------------------------EDEDFI------------------------------------------------------------------------------------------------------------
E_Al_Cryptosporidium_muris_RN66@XP_002142352@1 -------------------------------------------------------------------------------------------------MGDS--------------------------DTNVKQWKIRR--------------------------------------------------------LIATLEAARG--NGTSMISLVIK--PKDEISRISKMLADEYGTASNIKSRVNRLSVLSAITSAQQRLKLYN-R-TP-QNGLVLYCGTLITE----DGK-EKK------VNIDFE-PFKPINTSLYL-CDNKFHVDALKELL-E---TD-DKFGFIIVDGN-GALYGVVQGS----SREVLLRFTVDLPKKH-----------------------------GRGGQSALRFARLRMEKRHNYLRRVAETATSLFI--SN-----DQINV--AA-LILAGSADFKN--EL--AQSDIFDQRLASKVLK-IVDIS--YGGDN-GFNQAIELSAD--TLQNVKFVQEKKLITKFFEE--VAQ-DTGK--FVYGINETLQALEMG-AVELLIV-WENLDTKRTVVR---NPANNEEKIFLT-GLTEQYDE--------SKFKDP----ETGAEFDI----I-EVLPLTEWLVNSYQNFGA-QLE--FVTNKSQEGNQFQRGFG-GFG--------------------GILRYKVDFQDYAVVDNEFDE--FI------------------------------------------------------------------------------------------------------------------------------------------------
E_Cr_Cryptomonas_paramecium@XP_003239870@1 ---------------------------------------------------------------------------------------------MTDEFEEE--------------------------NRRIQEWKLKN--------------------------------------------------------VLKILEEARG--NGTSMISLIIS--PGDQISKISKMLNEEISTASNIKSRVNRLSVLSAIVSTQQRLKLYT-K-IP-ENGLALYCGTILDS----SNK-EKK------ITFDIE-PIEPVNTSLYL-CDNKFHTKALRSLL-K---NE-EKTGFIILDGK-GLLLGTLSGQ----RKEVLYKLSVELPKKH-----------------------------GRGGQSALRFARLRIEKRHIFLKKVTELATQYFI--NE----QGRVNI--NN-LILAGSGEFKN--EF--NKSEFLDLRLRSKVLQ-TVDIG--YGGIA-GFDQAINLCSD--ILKDSKFFKEKKTIQSFFEE--IAK-NSNK--YIFGFRETLNALESG-AIQKLLC-WEDLKILRIIAY---DAKAKKESIFYIQENHFEKN---------F----K----EENSAVEI----K-EKEYFLSWIINNRNCFGA-TVF--LITNKTPEGSQFVKSFG-GIG--------------------GILRYESKNTNNLQV----------------------------------------------------------------------------------------------------------------------------------------------------------
E_Al_Eschaneustyla_sp_HL_2004@AAT39331@1 --------------------------------------------------------------------------------------MESKENKEGAQLHTD--------------------------NTHIEIWKIRR--------------------------------------------------------LIQKLDTTKG--NGTSMITLIVP--PKDDINIITKKVTQELSSAQNIKSRTTRQSVIAAITSTKEKLKLYK-Y-TP-PNGLCIYCGVILMD----DGKTEKK------VTWDFE-PFKPINQSAYY-CDNRFHTDPLQVLL-D---DD-EKFGFIVVDGN-GALFGLVQGN----NREILQKITVELPKKH-----------------------------RKGGQSSVRFARLREEKRHNYLRKVAELCTFHFI--SN-----DQPNV--AG-LVLAGSANFKT--EL--QGSDMFDKRLQPIVVK-VVDVS--YGGEN-GFNQAITLAAD--ALANVKFVAEKKLISKFFEE--IAL-DTGM--IVFGVHDTMRALEQG-ALETLML-YEDIDMMRYQLK--HPVKGDTRVLYLT--SNQEKDS--------KFFQDA----ETGLPFEV----V-SGDPLAEWLCHNYQNYGA-IVE--FITDKSQEGFQFTKGFG-GIG--------------------GFLRYKIELEDGGEQANGGGD---DFD----------------------------PEEDFI------------------------------------------------------------------------------------------------------------
E_Al_Gonostomum_sp_HL_2004@AAT39330@1 -----------------------------------------------------------------------------------------METAITTAPTAD--------------------------NKHVEIWKIKK--------------------------------------------------------LIFKLDNCKG--NGTSMVSLVIP--PKDDVMRVNKLLTQEISSAGNIKSSKTRQSVQTALTSTKEKLKLYK-Q-TP-PNGLVIYCGVILME----DGKTEKK------INFDFE-PFKPINQFLYF-CDNSFKTDPLQVLL-E---DD-EKFGFVVVDGN-GALYGTLQGN----TRTVLQKIVVQLPKKH-----------------------------GRGGQSSVRFARIREEKRHNYLRKVAELCTFHFI--SD-----DKPNV--AG-LVLAGSAAFKN--EL--STSEMFDKRLVPMIVK-IVDVS--YGGEN-GFNQAITMAAD--ALLNVKFVAEKRLISKFFEE--IAL-DTGM--IVFGMEDTMKALEVG-ALETLMI-YEDLEYTRYVIR--HPVKGETKTHYLN--ATQEKNP--------KYFRDQ----ENGIDLEV----V-SNESVAEWLCHNFQNYGV-ALE--FITDKSQEGFQFVKGFG-GIG--------------------GFLRYKIDLEGGHDDVN-VGD---DFD----------------------------PEEDFI------------------------------------------------------------------------------------------------------------
TARA_metagenome@ntCERW01102936@1 --------------------------------------------------------------------------------------------------------------------------------------------------------------------------------------------------LIKKLEDARG--NGTSMISLVIP--PKGQVNLVQKMLIEEMGTATNIKSRVNRQSVLDAIGSAQQRLKLYN-K-VP-PNGLVVYCGAVLTE----SGK-ERQ------MKIDFE-PFKPINTSLYM-CDNKFHTAALSDLL-Q---ND-QKYGFVVMDGN-GTLFGTLCGN----HREILQKISVDLPKKH-----------------------------GRGGQSALRFARLRLEKRQNYLTKVAELTTQHFI--SN-----DRPNV--AG-LVLAGSADFKN--KL--AEADCFDSRLQEVTLA-VVDVS--YGGEN-GFNQAIELSAD--TLSSLKFIQEKKLVGKFFDE--IAQ-DTGK--YVFGINDTLTCLEMG-AVETLVC-WEDLEVARVTLK--NSSTGEETIKFLRPEETEGNEN--------DHVRDA----D-GNDLEI----V-ESVPLLEWLANEYKKFGC-VLE--LISDKSQEGNQFCRG---------------------------------------------------------------------------------------------------------------------------------------------------------------------------------------------------
E_Op_Galerina_marginata_CBS_339_88@KDR81869@1 ---------------------------------------------------------------------------------------------MSQVQDIA--------------------------EQNIQMWKVKK--------------------------------------------------------LIKSLDSARG--AGTSMISLILP--PKDQISRASAMLTQEYGTASNIKSRVNRLSVLAAITSTQQRLKLYN-R-VP-PNGLVLFVGTILTD----EGK-EKK------VSFDFE-PHKPINTSLYL-CDNKFHTEALSELL-E---SD-SRFGFIVMDGN-GTLFGILSGN----TREVIHKFTVDLPKKH-----------------------------GRGGQSALRFSRLRDEKRHNYVRKVAEHAVQHFI--TN-----DKVNV--TG-LVLAGSADFKT--EL--SQSDMFDQRLVAKIIK-VVDVS--YGGEN-GFNQAIELAAE--SLANVKFVQEKRLIQKYFDE--ISQ-DSGR--YCFGIDDTLKALELG-AVETLIV-WENLDITRYVLR---NAASEEIVIHTN--KEQEKDR--------EKFTDK---STGVEMEQV----I-EPQSLLEWFAEKYKEFGA-NLE--FVTNRSQEGAQFVKGFG-GIG--------------------GLLRYKVDFQNLTSIDEEEDE--FYSD----------------------------DEGGV-------------------------------------------------------------------------------------------------------------
E_Op_Nadsonia_fulvescens_var_elongata@ODQ66436@1 -------------------------------------------------------------------------------------------MAPAQEENDA--------------------------EKNIEIWKVKK--------------------------------------------------------LIKTLQTLRG--NGTSMISLVMP--PRTQIPLISKMLADEYGTASNIKSRVNRLSVLSAITSTQQKLKLYN-R-CP-PNGLVIFCGEVITA----EGK-EKK------LNIDFE-PFKPINTSLYL-CDNKFHVDALAELL-E---SD-SRFGFIVMDGN-GTLFGTLSGN----TREVLHKFTVELPKKH-----------------------------GRGGQSALRFARLRDEKRHNYVRKVAEHAVQNFI--TN-----DKVNV--TG-LILAGSADFKT--EL--SQSDLFDNRLVDKIIK-IVDVS--YGGEN-GFNQAIELSAE--TLSNVKFIQEKKLITAYFEE--IAK-DTGK--FCYGVEDTLKALDLG-ACETVIV-YESLDVVRYELK---NSEGSIVVA-HV--GKSAPNP--------DYLIDK----ATGTEMEV----V-GEMPLLEWLAEHYKEFGA-TLE--FISDKSSEGAQFCRGFG-GIG--------------------AMLRYKVNFEQL-AD-ESDDE--YYSD----------------------------------------------------------------------------------------------------------------------------------------------
E_Vi_Selaginella_moellendorffii@XP_002968245@1 ------------------------------------------------------------------------------------------------------------------------------MEVGVELWRTRR--------------------------------------------------------LLGDLSEMQG--NGTSMITLMVP--PRDQVARVQKLLVEEMGAAANIKSRTNRQSVQGAIKSAQQRLKLYS-K-VP-PRGLAIFVGTIALG----GNK-DRM------IAVSFE-PAKPLSRFAYL-CDKRFHTELLDFLL-E---ES-ET--------------------------------NVDLPKKH-----------------------------GRGGQSALRFDRLRTGCRHNYLVQASEAAVKHFIDPSS-----SQANV--AG-LILAGSADLKT--EL----EPLLDPRLRAKVLK-VVTIS--HGGER-GFNQAIELSED--VLASVKFVQEKKLLGEFFEE--IGV-CSNK--HVSGIRDTLQALEMG-AVKSLIV-YEDLETRRYVYD--DPQTGNKVTKVLSKEEAKEEVP-----------RNR----------EV------EDKALVEWLAEEYKGFGC-ELH--IITNHTEEGSSFCSGYG-GIG--------------------GILRYPLDFAAMNEEGDEA------------------------------------------------------------------------------------------------------------------------------------------------------
E_Op_Cyberlindnera_fabianii@CDR45373@1 --------------------------------------------------------------------------------------------MDQQQQEEA--------------------------QKNIEIWKIKK--------------------------------------------------------LIKALEQARG--NGTSMISLIIP--PKSQVAFYTKMLTDEYGTASNIKSRVNRQSVLSAITSTQQKLKLYT-R-VP-PNGLVIYCGDVITE----EGK-EKK------LNIDFE-PFKPINTKLYM-CDNKFHTEALSELL-E---AD-DNYGFIIMDGQ-GTLFGLLSGN----TRTVITKFTVDLPKKH-----------------------------GRGGQSAVRFARLREEKRHNYIRKVAEVAVQCFI--SN-----DKVNV--NG-LVLAGSADFKT--DL--NKSDLFDLRLQQKVVK-IVDIS--YGGEN-GFNQAIELSAE--ALANVKFIQEKKLITAFFDE--ISQ-DTGK--FCYGISDTMKALEAG-SCETIIV-YENLDVTRYVYK---DSEDREIVVFHT--AGTEVDK--------TQSLDK----DTGAEMEL----L-SEMPLLEWLAENYQNFGA-TLE--FVTDRSSEGAQFVTGFG-GIG--------------------AILRYALNFEQL-TD-GSDDE--YFDD----------------------------SDEDAFI-----------------------------------------------------------------------------------------------------------
E_Op_Pichia_kudriavzevii@KGK36992@1 -----------------------------------------------------------------------------------------------MSSDAA--------------------------DQNVEMWKVKK--------------------------------------------------------LIKSLQNARG--NGTSMISLIMP--PKTQISITQKMLTDEYGTASNIKSRVNRLSVLSAITSTQQKLKLYQ-N-VP-KNGLVVYCGEVLTD----EGK-EKK------LTIAFE-PFKPINTSLYL-CDNKFHVEALAELL-E---SD-DRFGFIVMDGN-GALFGALSGN----TREILHKFTVDLPKKH-----------------------------GRGGQSALRFSRLRDEKRHNYVRKVAEVAVQNFI--TN-----DKVNV--QG-LILAGSADFKT--EL--SKSDMFDQRLQQKIIK-IVDIS--YGGEN-GFNQAIELSAE--TLSNVKFVQEKKLITQYFDE--ISR-DTGK--FCYGIDDTLKALDLG-ACETIIV-YEGLEDVRYTLR---NAEGEEVVK-IV--RQDAPKE--------SYLIDK----D-GSELEV----V-AEQPFLEWLAENYKNYGA-TVE--FVTDRSSEGAQFVKGFG-GIG--------------------ALLRYKVNFEQL-------------------------------------------------------------------------------------------------------------------------------------------------------------
A_Ea_methanogenic_archaeon_ISO4_H5@WP_066073698@1 ------------------------------------------------------------------------------------------------MSTDN--------------------------SANRARYDFKK--------------------------------------------------------AMEEIKNYRG--RGTELISVYVP--PGKLISDAMAYLRDEEGQAQNIKSKTTLKNVTSAIDSIMARLKTYN-K-VP-ERGIVIFCGEVPRA-----GDQTKM------VQYVID-PPEAITAFLYR-CDSAFFTEPLDGML-V---DK-KFYGLLVMDRK-EATIGMLAGT----KIQVLKHFESMVPSKH-----------------------------HQGGQSSVRFERLIEIAAHEFFKKIADNCTTCFL--DN------LMDL--EG-IIIGGHSPTKD--FF--YNEQYLHHELQKKVIKPLIDTG--YTDES-GLKELVDNAQG--SIADQQLSQEREMMQRLFRE--IRKTEGGL--DAYGEDDVRHCAEMG-AVDTFLI-SSQLRKYRCNCQC---SSGHTFDITIDDPE--APL---------K------CPQCGANAKVL------DSKDLIDDFFEMADTYNS-NMQ--LITPDSEEGGMLLKAFG-GIA--------------------ALLRYRLE-----------------------------------------------------------------------------------------------------------------------------------------------------------------
E_Cr_Guillardia_theta@XP_001713608@1 -------------------------------------------------------------------------------------------------MELY--------------------------PDETELWKIKK--------------------------------------------------------TYQYLSTIKG--NGTSMISLVIP--SNEHISKVSKMLSDELATASNIKSRINRSSVLSAISSVQQKLKYYT-K-TP-NNGLIIYCGTFTDE----NNK-EKK------ILIEIE-PLKPLNSSFYI-CDSKFHTNILLEMI-Q---VD-QKIAFIILDGK-GALFGILAGN----NKEILYKLNVNLPKKH-----------------------------GRGGQSALRFSRIRIEKRTNFIRKICELADQYYL--SD----FNKNFI--EG-LVIAGPADLKN--EL--ISSELFNEKLREKILS-IIDIS--YGGEI-GFNKAIENSSS--VLDQLKCIKEKKIIESFFDE--IEK-DTGK--YVYGCEETCNSLTNG-FLSKIIL-WENLEIERMVYIDSFTNLEIVKFKKI------------------NECDKTECLDENPKLVFS------AKCNVIDWVIENKNKCET-QIY--IITDRTPEGAQFVKGFG-GIG--------------------GILKF--------------------------------------------------------------------------------------------------------------------------------------------------------------------
E_Op_Rhizopus_microsporus@CEG80510@1 -------------------------------------------------------------------------------------------------------------------------------------------------------------------------------------------------------------------------------------MLADEYGTASNIKSRVNRLSVLSAITSTQQRLKLYN-R-VP-DNGLVIYCGTIITD----EGK-EKK------VNIDFE-PHKPINTSLYL-CDNKFHVEPLAELL-D---ND-AKFGFIVMDGN-GTLFGTVCGN----VRDVIHKLTVDLPKKH-----------------------------GRGGQSALRFSRLREEKRHNYVRKIAELAVQLFI--TN-----DKVNV--VG-LVLAGSADFKN--EL--SQSDLFDPRLRAKVVK-IVDVS--YGGEN-GFNQAIELSAE--ALSNVKFIQEKRLIGDYFSE--ISQ-DTGK--YCFGVDDTLKALEMG-AVETLIV-WENLATNRYTLR---DASGAEVIAYPN--PEEEKSK--------SFLADKSPEATANAEMEV----I-ECMPLLEWFTQKYKEFGA-NLE--IITDRSQEGAQFVRGFG-GIG--------------------GILRYRVNFEQLN---YESDE--FISD----------------------------DDEEYI------------------------------------------------------------------------------------------------------------
E_Op_Moesziomyces_aphidis_DSM_70725@ETS64549@1 MQAERDALGSGVKWALRLARFGWREEIADAPMGKLGLGRSQPQPPRTAEQQQEQQEQLFVVSASQSAAAAAAAFGSSNSLLASPPPPPPNTVKMATAADAA--------------------------EANIQVWKVKK--------------------------------------------------------LVKQLDAARG--AGTSMISLILP--PRSQISQATNMLTQEYGTASNIKSRVNRLSVLAAITSTQQRLKLYN-R-VP-DNGLVVYCGTILTD----EGK-EKK------VNFSFE-PFKPINTSLYL-CDNKFHTEALSELL-E---AD-AKFGFIVMDGN-GSLFGTLSGN----TRTVLQKLSVDLPKKH-----------------------------GRGGQSALRFARLREEARHNYVRKIAELSTQHFI--TD-----NKCNV--AG-LVLAGSADFKT--EL--SQSDMFDYRLQPKIVK-IVDVS--YGGEN-GFNQAIELAAE--TLSNVKFVQEKKLIQKYFDE--ISM-ETGK--YCFGLDDTFKALDLG-AVETLIV-WENLDVTRYVLK---DSDGSQHVLMLT--KEQEKDR--------TRFMDR---ATGEAMEQV----E-EPMPLLEWLAENYRQFGT-NLE--FVTDRSQEGMQFCKGFG-GIG--------------------GILRYKVAFEDMAVF-EDEDE--FMSD----------------------------DSDD--------------------------------------------------------------------------------------------------------------
A_TA_Thermofilum_pendens@WP_011752190@1 ----------------------------------------------------------------------------------------------------M--------------------------QESIERYKLEK--------------------------------------------------------LVEELKKKEG--RGTELVSLYIP--AGRPISDVLNTLYYEYSTASNIKDRVTRHHVLDALATIINRLKLFR-E-TP-PNGLIVFAGYVAGD-V--PGR-EKM------EVHLIE-PPQKLNVWLYR-CDSRFYTEILEEMI-R---VK-EVYGLIVIERD-EAAIAILRGK----SLEVVDELTAGVPGKH-----------------------------RSGGQSARRFERIIEQLVHEFYKRVGEHANKIFL--PL------KDEL--RG-IIIGGPGFSKK--EF--AEGDYLHYELRQKILG-LFDVG--YGGVS-GLYELLEKSKD--LIKDVQFMKEREAVNQFLYH--LAR-DTGL--AVYGEAEVREALQLN-AVEKLLL-SEDLEKIRVRAKCT--SCKHEFEATLHSESEVAQL---------K------CPKCGGEVEII------ENRSVVEELAELAEKTGA-EVV--LVSTQSAEGKEFFKTFG-GIG--------------------AILRYRLQR----------------------------------------------------------------------------------------------------------------------------------------------------------------
E_Al_Paramecium_tetraurelia_strain_d4_2@XP_0014481 --------------------------------------------------------------------------------------------MNQNQIQEQ--------------------------ELEIEQFRLSK--------------------------------------------------------IIKTLSKTKV--IGTSAVSLYIP--PKKIISDITNRLNTQFSEAASIQDKVNRTSVQDSIQGAVLKLKKYT-K-AP-ASGLVLFSGLVEFE----KG--QKK------ISYVIE-PFRPLQLSLFF-CDNYFHIEQLEPLL-K---LE-PSYGFIIMDGN-GALFGKVQGI----SKETLKSFNVDLPKKH-----------------------------NKGGQSSLRFSRIRYWARHNYLIKVSEQAKNCFI--SD-----DKPTI--KG-LVLAGIADFKN--KL--AESPALDKRLQPLILS-IVDVN--YGGEN-GFNQAIQYSQE--VLQNQKLQREKDLVAKFFLS--LDL-DNGK--SVYGVVDTMKAIEQE-LVKQVIC-IQTLEYSRVECI---SKQTGVKSIKYLKGLDLYEQG--------SLFEDN-----KGEQFQV----T-SCQDLVEYLAENYREKGI-DFQ--LISDNSAEGHQFYKGFG-GMA--------------------GFFRFSMKMQYNMDSEEE------WKS----------------------------EDDEFI------------------------------------------------------------------------------------------------------------
TARA_metagenome@ntCEWO01114977@1 -------------------------------------------------------------------------------------------------------------------------------PQPAPILASRERHQ-----------------------------------------------------LVKGLEEARG--NGTSMISLVIP--PKGQINLTSKMLADEMGTASNIKSRVNRQSVLGAIGSAQTRLKLYN-K-VP-PNGLIIYCGTVLTD----EGK-EKK------VNMDFE-PFKPINTSLYL-CDNKFHTEALSELL-Q---SD-NKYGFLVMDGH-GSLFGTLNGN----HREVLHKVSVDLPKKH-----------------------------GRGGQSALRFARLRLEKRQNYVRKIAEMMTQMFI--TA-----DKPNV--NG-LVLAGSADFKN--QL--LQSDLFDIRLQPIILM-IVDVS--YGGEN-GFNQAIELSAD--VLGNVKFIKEKKLIGKYFDE--ISQ-DSGK--YCFGLKDTLACLEMG-AIETLLV-WENLEVNRHTLL--NKSTDVEEIVNLTQEQ--EKDD--------SNFKDK----ETGEDLES----T-HSESLLEWFANNYKNFGC-VLE--FVTDKSEEGSQFVRGFG-GIG--------------------GMLRYQVDLAAFEVASDAGTFSGDDSS----------------------------DDEGYI------------------------------------------------------------------------------------------------------------
E_Op_Meyerozyma_guilliermondii_ATCC_6260@XP_001482 ------------------------------------------------------------------------------------------------MADAA--------------------------EKNIEIWKVKK--------------------------------------------------------LIKSLEQARG--NGTSMISLVIP--PKGQISLIQKMLTEEYGTASNIKSRVNRLSVLSAITSTQQKLKLYN-S-VP-KNGLVVYCGDVITE----EGK-EKK------LNIDFE-PFKPINTSLYL-CDNKFHVEALSELL-E---DD-DRFGFIVMDGN-GALFGAVSGN----TREVLHKFTVDLPKKH-----------------------------GRGGQSALRFSRLREEKRHNYVRKVAEVAVQNFI--TN-----DKVNV--AG-LILAGSADFKT--EL--SKSDLFDNRLLAKVVK-IVDIS--YGGEN-GFNQAIELSAE--TLANVKFVQEKKLLESYFEE--ISQ-DSGK--FCYGIEDTLKALDLG-ACEVVIV-YENLNIVRYTMK---DIEGNEVVA-NV--NPELPDK--------SYLLDK----KTGTEMEV----I-KEESFLEWLAENYKSFGA-NLE--FVTDRSSEGAQFCQGFG-GIG--------------------ALLRYNVNFEQLTDD-ESDDE--YYDD----------------------------DDEDFI------------------------------------------------------------------------------------------------------------
E_Pa_Trichomonas_vaginalis_G3@XP_001317480@1 -------------------------------------------------------------------------------------------MPPKARTEEE--------------------------IDPIELFKIKR--------------------------------------------------------LINYLRDAHG--DGTSMVTILIP--PGDAVHRMRQKLTDELGTASNIKNRVNRQSVEAAITAAIQKLGQFN-S-TP-PNGLCVFCGTIIEE-----GK-EKK------LMKDFE-PFRPLHQSLYI-CDRRFHVEPLADLL-Q---TN-EKFGFIIMDGQ-GTLYGMVAGA----SRTVLHKFSVDLPKKH-----------------------------NKGGQSSIRFARLRLEARHNYVHKVAEYAVQHFI--PD----GAEPNV--TG-LILAGSADFKN--VL--AQSDLFDIRLRNIILG-IYDIC--YGGEE-GFNQTIKMAAP--LLADVRLVREQELLQKLFDT--IG--TNGP--CAFGIKETMMAYDSG-AIETMIL-WDELNVYRCTME---KDNGDSEVEYYT-----------------EYQLEK------GDHLKSEYHHLKEKILLTEWMADHHKEKGA-KLE--FVTDKSPEGAQFIKGLS-GIG--------------------ALLRFQMSFDVYKENTDDDGFDSDFDD----------------------------DEDLL-------------------------------------------------------------------------------------------------------------
E_Am_Entamoeba_invadens_IP1@XP_004256936@1 ------------------------------------------------------------------------------------MAILGKTVKVKEEELTE--------------------------DEQIKVFQTKR--------------------------------------------------------LVKNLEAARG--DGTSMITVIMK--PEEQISKMMQKLVEEYGTATNIKSRVNRQSVLTAITSTQNRLKLHH-I-VP-PNGLVIYCGSVYTE----KG--EKL------VCIDLE-PPKPINTSTYL-CDNRFHTEAITDLM-Q---ND-DKYGFIVMDGN-GTLFGTLQGN----TRSVLQKITVELPKKH-----------------------------GRGGQSSVRFARLRLEKRHNYVRRVGELAVENFI--TD-----DHPNV--SG-LILAGIADFKT--VL--NKSMMFDPRLQAIVLN-IVDVS--YGGLN-GFNQAIELSAE--TLRNVRFVAEKDLINEFMDN--IKM-DTGK--FVFGMQETIKALEMG-AVERLIV-WENLKSIRTELI---NPNTDEKKVIYTQKESDVAEG--------GIMKDA----ETGVDMKF----V-AQEAFVDWISEHYKDFGT-RLE--FVTDNTQEGAQFVKGFS-GIG--------------------GILRYKLDMEQLDENFNTGDEIVEENE----------------------------DDDDIFGDEADRFHEIDDEFGL--------------------------------------------------------------------------------------------
TARA_metagenome@ntCEVL01128125@1 ----------------------------------------------------------------------------------------SLSLSLFGGPGET--------------------------ERRVRQNRGRRRSSDAIALSHASLHAQ----------------------------------------LIKGLTEARG--NGTSMISLVIP--PKGQVNLVNKMLTDEIGTASNIKSRVNRLSVLNAIGSAQTRLKLYN-R-VP-DNGLIIYTGTVLTD----EGK-EKK------MNIDFE-PFKPINTTLYM-CDNKFHTECLHDLL-A---AD-QTYGFIIMDGN-GTLYGTLCGN----HREVLQKITVDLPKKH-----------------------------GRGGQSALRFARLRLEKRQNYLTKVAELATHHFI--TN-----DKCNV--AG-LILAGSADFKN--KL--MESDVFDARLSAKVLN-VIDVS--YGGDN-GFSQAIELSAE--TLANVKFIAEKKLIGKFFDH--IAQ-DTGK--FCFGVNDTLNCLDMG-AVETLVV-WEDLPHERLELL--NTVTGTTEVKILTPEQ--QKDP--------KHFHDA----E-NNQLET----T-EKIAFSEWLATEYKKFGC-QLE--FISDKSQEGNQFCQGFG-GIG--------------------GLLRYQVDLDAFDIPDDVDSDSGFGSD----------------------------SSEAFI------------------------------------------------------------------------------------------------------------
E_Ja_Stygiella_incarcerata@ANM86176@1 ----------------------------------------------------------------------------------------------MEPEGEG--------------------------DKNVEQFKIRQ--------------------------------------------------------LIKSLELARG--NGTSMISLIIP--PRDQISRVTRMLADEYGTASNIKNRVNRQSVLEAITSTQQRLKLYT-R-VP-PNGLVLYCGTILTG----EGK-EKK------VTIDFE-PFKPINTSLYL-CDNKFHTEPLKELL-E---SD-QKFGFIVMDGN-GCLFGTLSGN----TRDVIHKITVDLPKKH-----------------------------GRGGQSAVRFARLRLEKRQNYVRKVAELATNFFI--VS-----DKPVI--TG-LVLAGSADFKS--EL--SNSDLFDYRLRPLVVK-IVDVA--YGGEN-GFNQAIELSAD--SLASVKFIQEKKIIGKYFEE--ISQ-DSGK--YVFGVSDTMKALEMG-AVETLLM-WENLDYTRYVVRCAADLTEENRIMYLS--GEQEKDS--------SHFKDE----ATGSTLEV----I-EKDPLTEWMANNYKKFGC-QLE--FVTNRSQEGSQFCKGFG-GVG--------------------GLLRYRIDFQELHVEGDIADD--DSDE----------------------------ESDDDSDDDGDWAL----------------------------------------------------------------------------------------------------
E_Op_Trichosporon_asahii_var_asahii@EKD00315@1 ----------------------------------------------------------------------------------------------MSTAEET--------------------------DQAIEIWRYRK--------------------------------------------------------MLNMLAASRG--AGTSCITLILP--PRSQISQASNMLTTEYGTASNIKSRVNRLSVLSAITSTQQKLKLYN-R-VP-DNGLCVFVGTVLNE----EGK-EKK------ISFALE-PFKPINTSLYM-CDSRFHVEALEELL-E---TD-SKWGFIIMDGN-GSLFGTLSGN----TREVLYKFNVDLPKKH-----------------------------GRGGQSALRFSRLREEARRNYVRKVAELAVQHFI--TN-----DKVNV--AG-LVLAGSAELKT--DL--SSSDLFDGRLLAKVVK-VVDVS--YGGEN-GFNQAIELAAD--SLANVKFVQEKKLIQKYFDE--IAL-DTGK--YCFGISDTLKALDMG-AVETLIV-WEQLDTIRNTLR---NAAGEEVVVFS---KPDDKDR--------EQFIDK----STGNEMEM----VKDPQPLLEWFAEEYKNFGA-TLE--FVTNKSQEGSQFVKGFG-GIG--------------------GLLRYKVAFEDMGDFEDFDDE--FYGS----------------------------DEDSDI------------------------------------------------------------------------------------------------------------
A_Ea_Methanobrevibacter_curvatus@WP_067089653@1 --------------------------------------------------------------------------------------------------MSE--------------------------ISSKELYEFKR--------------------------------------------------------TLNELKEKKG--RGTELVSVYIP--HDKQLSDVAKHMRDELGQSANIKSKQTRKNVQSAIEVIIQRLRLFP-R-AP-ENGLVLFVGMIPKG-G--PGT-EKM------ETYVFT-PPEAIITYTYH-CNSEFYLEPLQYMM-D---TK-EIYGVTVLDRK-EATIATLKGK----RIDILKHLTSGVPGKH-----------------------------KAGGQSQRRFDRLIDLAAHEFKKRIGDHMNDVLL--PI-------EDL--QG-LLIGGPGHTKE--EF--LKGDYLNYELHDKVIA-SIDTS--YTGEF-GIREIIDKSSD--ILSDIEVMKEKKLVGDFLKE--LIH-ENGL--AAYGEEEINKYLIMG-AVDTLLI-SEDLEHDRHYLKCV--NCGNKAEITYKSKADESKKI---------------CTHCGEPMKTT------EIKKVIDHFVDLADEYDT-DVE--IISTETEEGVQLLKAFG-GVA--------------------AILRYRP------------------------------------------------------------------------------------------------------------------------------------------------------------------
E_Fo_Giardia_intestinalis_ATCC_50581@EES98709@1 ---------------------------------------------------------------------------------------MSINPDVPQSNGEQ--------------------------EQQIAIWQLKR--------------------------------------------------------TIEKLESYTG--SGTSVISLLIP--PGEQLSSVTGMLTNEYGTASNIKSRVNKNAVLSAITSAMSRLKLYN-R-LP-PNGLAIYCGEIEED-----GK-NTK------VVIDYT-PYKPISNFIYL-CDSKFHTEHLRELL-T---ND-DTFGFIIMDGK-ETLMATLSGT----VKVILDRFTVDLPKKH-----------------------------GRGGQSSNRFARLRDESRHNYVRKVAERANSLFI--SSGPTGTNKPTV--SG-LILGGSADFKN--VL--STSPIFDQRLQSIVMK-QIDIN--YGGEQ-GFNQTIDMAGD--VLKDVKLIQEVKLLKDFTEN--IAK-DTKR--TCFGITDTIRCLEMS-AVEKLII-WDDLPHHRVTLQCVINGETSPPVVKYLLKSQISNP---------KYLREV----INGEEVQM---DIMDNQLLLEWFVDNYKRYGA-SLE--FVTNRSAEGAQFCSGFG-GIG--------------------GLLRWQVDLVEVAKYMQESDE-DSFMD----------------------------DLEDFI------------------------------------------------------------------------------------------------------------
TARA_metagenome@ntCEWO01181305@1 -----------------------------------------------------------------------------------------------------------------------------PPPPFFSLSSSQQ--------------------------------------------------------LVKGLQEARG--NGTSMISLVIP--PKGQINLTSKMLADEIGTASNIKSRVNRQSVLAAIGSAQQRLKLYN-H-VP-PNGLVIYCGTVLTD----EGK-EKK------LNMDFE-PFKPINTSLYM-CDNRFHVEALSDLL-Q---CD-SKYGFVVMDGH-GTLFGTLAGN----HREVLHKVSVDLPKKH-----------------------------GRGGQSALRFARLRLEKRQNYVRKIAELTTQLFI--TD-----DRPNV--NG-LIMAGSADFKN--QL--LGSDLFDQRLQPHILM-IVDVS--YGGEN-GFNQAIELSAE--TLGNIKFIKEKKLISKYFDE--ISQ-DSGK--YCFGVNDTLSCLEMG-AIETLIV-WEDLAVERCVLL--NSQTQEEHIHFFTQEQ--QADD--------KNMKDP----ETGVDLEL----T-DKIPMMEWLANEYKNFGC-SLE--FITDRSEEGSQFVRGFG-GIG--------------------GILRYQVNLADFEVASDHDDDSDEYSS----------------------------DGEGYI------------------------------------------------------------------------------------------------------------
TARA_metagenome@ntCEUM01126396@1 ---------------------------------------------------------------------------------------------MRKVRLAALRPSEILERRRARSHARERLAKGCETDDHGDRYIFARA-------------------------------------------------------LIKKLEEARG--NGTSMISLVIP--PKGQVNLVQKMLVEEMGTATNIKSRVNRQSVLDAIGSAQQRLKLYS-K-VP-PNGLVVYCGAVLTE----SGK-ERQ------MRIDFE-PFKPINTSLYM-CDNKFHTAALSDLL-V---ND-QKYGFVVMDGN-GTLFGTLCGN----HREVLQKISVDLPKKH-----------------------------GRGGQSALRFARLRLEKRQNYLTKVAELTTQHFI--TN-----DKPNV--AG-LVLAGSADFKN--KL--AEADCFDNRLQEVTLA-VVDVS--YGGEN-GFNQAIELSAD--TLSSLKFIAEKKLVGKFFDE--IAQ-DTGK--YVFGINDTLACLEMG-AVETLVA-WEDLEVKRVTLK--NPTTEEEIVKHLRQEEIEDNDN--------EHVRDE----E-GNDLEI----V-DSVPLLEWLAAEYKKFGC-VLE--LISDKSQEGNQFCRGFG-GIG--------------------GLLRYQVDLTAFEIAADADSDD-WDSD----------------------------DSECFI------------------------------------------------------------------------------------------------------------
E_Fo_Spironucleus_salmonicida@EST45466@1 ------------------------------------------------------------------------------------------------MDEAK--------------------------LLQLEMWRLRK--------------------------------------------------------QLQKLDNTNT--NSTSVVSLVMP--PGEDINKMVQMLNQEATQADCIKSRQNRQAVQTAIILAANRCKLYP-K-MP-KNGLAVFAGEVYVD-----GK-IKK------IAVHFS-PCKPIGNFMYS-CDGVFHTQEVKDLL-T---VE-EVYGFIIMDGH-GTLIATLCGS----HREIKHRMLVDLPKKH-----------------------------GRGGQSSVRFARLRMEARGNYVKIITELCTKYFI--TG-----DRLNV--SG-VILAGSADFKD--VL--AGSDFMDPRIKEGIIK-QVDIG--YGMEQ-GLSQAIEQAGD--ILKDVRLFKEVKIINEFLDH--ISR-DTRK--YCFGIIDTLRCLEMG-SVEHLVV-WEDFPWDRVQCR---NSEGTEYYKLVNTVTGA------------INLVDNDESIRQGEE-EI------EAELFVEWLAQNIEKFGA-EIH--LVTENSNEGTQFCSGFG-GLG--------------------GILRWQMDLNELGKYMDIGKE-NNDLD----------------------------DLEDFM------------------------------------------------------------------------------------------------------------
E_Fo_Giardia_lamblia_ATCC_50803@XP_001710000@1 ---------------------------------------------------------------------------------------MSINPDAPQSNGEQ--------------------------ERQIAIWQLKR--------------------------------------------------------TIEKLESYTG--SGTSVISLLIP--PGEQLSSVTGMLTNEYGTASNIKSRVNKNAVLSAITSAMSRLKLYN-R-LP-PNGLAVYCGEIEED-----GK-NTK------VVIDYT-PYKPISNFIYL-CDSKFHTEHLRELL-T---ND-DTFGFIIMDGK-ETLMATLSGT----VRTILDRFTVDLPKKH-----------------------------GRGGQSSVRFARLREEARHNYVRKVAERANSLFI--SSGPTGTNKPIV--SG-LILGGSADFKN--VL--STSAIFDQRLQSIVMK-QIDIN--YGGEQ-GFNQAIEMAGD--TLKDVKLIQEVKLLTEFTEN--IAK-DTKR--VCFGITDTIRCLEMS-AVEKLIV-WDDLPYHRVTLQCVINGETSAPVIKYLLKSQMSNP---------KYLREV----INGEEVQL---DIMGDQLLLEWFVDNYKNYGA-SLE--FITNRSAEGTQFCSGFG-GIG--------------------GLLRWQVDLVEAARFMQESDE-DSFMD----------------------------DLEDFI------------------------------------------------------------------------------------------------------------
E_Eu_Trypanosoma_congolense_IL3000@CCD14880@1 --------------------------------------------------------------------------------------------MTDHELSES--------------------------EKAIERYKVKK--------------------------------------------------------LIQMLESARG--MGTSVISIYMT--PKEQISGMVTKLNNEYGTASNIKSHTNKLSVQSAITASLGRLKQYN-R-LP-PNGLLLYCGTVLTA----ENK-EKK------LTLDIE-PFKPVSRSLYL-CDNKFHTEELHRML-E---SD-EKFGFIVVDGS-GTTYATLCGS----VKEKLGSFTVELPKKH-----------------------------GRGGQSKNRFARIRMERRHNYLRKVAEGATQLFL--SN-----DRPNI--VG-LVLAGSAEFKE--VL--YQSDLFDPRLKAIVVK-VVDVA--HPGDV-GLNQAIDLAAD--SLSGVKLVQEKKLLQGFFDQ--IAC-DTQL--YCFGVQDTLKCLEAG-AVETLIV-YEDLNIKRYTIVKNRGADDEETVVHVMSEGDAKKAN--------IHAQES-----GKTRNEI------EEEDFVDWLATNYRKFGC-SLE--LVTNRSQEGTQFVRGFG-GIG--------------------GVLRYKLDIIALRDVEKKEEDEERIAA----------------------------NNEDFDFDDDFM------------------------------------------------------------------------------------------------------
E_Op_Parasitella_parasitica@CEP12865@1 ------------------------------------------------------------------------------------------MSSTQPAGGAV--------------------------DENVEIWKMKK--------------------------------------------------------LIKDLQNARG--NGTSMISLIIP--PKVQISQTVGMLVGEQGTASNIKSRVNRLSVLSAITSTIQRLKLYN-R-VP-DNGLVLFCGTILTD----QGK-EKK------VNIDFE-PIKPINTSLYL-CDNKFHVEALADLL-Q---DD-AKYGFIIMDGS-GTLFGTLAGN----TREVIRKISVELPKKH-----------------------------GRGGQSAVRFSRLREEARRNYIRKIAENSVQSFI--TN-----DKVNC--AG-LVLAGSADLKN--EL--AESELFDQRLKDKILK-IVDVS--YGGEN-GFNQAIDLSSE--TLANLKFVEEKKLISAYFDE--ISQ-DTGK--YCFGIEDTLKALEMG-AVESLIV-WEDIPTNRYVLR---DASGTETVIYPT--ADEEKSK--------SFLVDTSADATPNSEMEI----V-DSMPLVDWFTLNYKEFGT-KLE--IITDCSQEGSQFVKGFG-GIG--------------------GILRYRVNFEQLN---YDSDE--FISD----------------------------DDDEYI------------------------------------------------------------------------------------------------------------
A_un_Candidatus_Bathyarchaeota_archaeon_B24@KYH374 ----------------------------------------------------------------------------------------------MASLRDR--------------------------YSSVELYRLKK--------------------------------------------------------MLKTLASKEG--RGTELVSLYVP--RGRPLSDVMNNLRQEYSTASNIKSDRTRKNVQSALERVMQRLRLFK-R-TP-PNGLVIFCGAIPQN-G--PGS-EKM------ETYVII-PPEPIDISYYG-CGSRFYVEPLLDML-R---EK-DTYGIILIDSS-GATFATLTGT----RLQVLKDITSGIPGKH-----------------------------RAGGQSARRFERLREMELNEFFRRAGKYADSLFL---------GMENL--KG-LIIGGPGPTKK--DF--VEGDYMNYMLKKKVIA-VVDTA--YVGEE-GLRDVLNRASN--IFKEVRRVEERRLIQKFLNH--VSK-DTGL--ATYGEEHVRRQLERG-AVETLIL-SEDLQTKRLLVECS--NCGYSEWVSVQPVDMFRFE---------KELATRKCPKCNLQTLRV-----KERRDLIDELIEMAEKLGV-KVE--IVSSRTEEGEMLLKSFG-GVA--------------------AILRYRF------------------------------------------------------------------------------------------------------------------------------------------------------------------
E_Vi_Ostreococcus_tauri@XP_003079338@1 ---------------------------------------------------------------------MGDIEANEKEIQSARRPSRARLRSNAPPRWVF---------------RARLTRSAPARAREHARWTARAHATVMTDASRRSLARAQYGRCERYENFDGGSSERSFRSRFALRGTDGSALCIIRAQLIKKLEDARG--NGTSMISLVIP--PKGQINLVNKMLVEEMGTATNIKSRVNRQSVLDAIGSAQQRLKLYT-K-VP-PNGLVVYCGAVLTE----SGK-ERQ------MRIDFE-PFKPINTSLYM-CDNKFHTSALSDLL-Q---ND-QKYGFVVMDGN-GTLFGTVCGN----HREILQKISVDLPKKH-----------------------------GRGGQSALRFARLRLEKRQNYLTKVAELTTQHFI--TN-----DRPNV--AG-LVLAGSADFKN--KL--SEADCFDQRLQDVVLA-VVDVS--YGGEN-GFNQAIELSAD--TLSSLKFIQEKKLVGKFFDE--IAQ-DTGK--YVFGINDTLTCLEMG-AVETLVC-WEDLAIQRVSLK--NSQTEEEHIKYLRPEEIAADGN--------DHVRDA----D-GNDLEV----V-DTVPLLEWIAEEYKKFGC-VLE--IISDKSQEGNQFCRGFG-GVG--------------------GLLRYQVDLAAFEVAADADSDA-WDSD----------------------------DSECFI------------------------------------------------------------------------------------------------------------
A_Ea_Natronobacterium_gregoryi@WP_005577613@1 ---------------------------------------------------------------------------------------------MSQEGEQE--------------------------QSDRKKYEFRK--------------------------------------------------------VIEDLKNYDG--SGTQLVSIYVP--EDRQISDVVQHVTQEHSEAANIKSKQTRTAVQDALTSIKDRLRYYD-TYPP-ENGIVLFSGAVDSG----GGR-TEM------VTNVLESPPQPIESFRYH-CDSDFLTEPLEEMM-A---DK-GLYGLIVLDRR-ESNVGWLKGK----RVEPVKSASSLVPGKQ-----------------------------RKGGQSAQRFARLRLEAIDNFYQEVAGMANDLFV--PK------RHEL--DG-ILVGGPSPTKD--EF--LDGDYLHHELQDEVIG-KFDVA--YTDES-GLDDLVDNAED--ALADAEVMKDKKQMEEFFEE--LN--AGDL--ATYGFEQTRQNLVMG-SVDRLLI-SEDLRKDVVVFDCG--ECGNTDYEVIDRRKSTPAHT---------------CSDCDSAVEAT----DEDREDAIDHLIGIAEQRGT-ETK--FISTDFEKGDQLYNAFG-GFA--------------------GILRYSTGV----------------------------------------------------------------------------------------------------------------------------------------------------------------
A_Ea_Geoglobus_ahangari@WP_048094165@1 -------------------------------------------------------------------------------------------------------------------------------MDTRLKYEFRR--------------------------------------------------------KLEELEKYKG--RGTELITLYIP--PDKNLADVASQLRNELSQAQNIKSKQTRTHVMAGLEAILQRLKYFR-K-PP-ENGMVIISGVIDLG----GGK-EKH------ITDIIE-PPEPVPLYKYH-CDSTFYLEPLKEML-V---EK-KVYGLIVLDRR-EATIGILRGK----RIEALAYATSNVPGKH-----------------------------RQGGQSSVRFERLREIAIHEFYKRVGEKASEALL--QY------KDDL--MG-VLIGGPSPTKE--EF--YEGNYLHHEIQKKVIG-LFDVS--YTDES-GLYELVEKASD--ALQELDIMREKKIMNRFLKE--VVK-D-GA--AAYGEDEVRKYLSMG-AVDTLLI-SEDLRYERVKYRCP--VCGEEKEVTIKENTS-------------RDMV---CEKDNVKMEEV------ERRDVILELAELAEAGGA-KVE--FISSDSEEGAMLKNAFG-GIA--------------------AILRFKPEGW---------------------------------------------------------------------------------------------------------------------------------------------------------------
A_TA_Candidatus_Korarchaeum_cryptofilum@WP_0525684 ----------------------------------------------------------------------------------------------------M--------------------------SLMYERYEFKK--------------------------------------------------------LLRELKAKVG--RGTELISLYIP--PNKNVYDVIKYLRDEYDQAGNIKDKLTRKNVQSAIESIIQRLKLYR-E-IP-SNGLVIFCGAIPQGKD--RGT-EKI------EIYVIE-PPEPVRSFQYI-CDHEFYLEPLEDMA-R---EK-KVYGLIVMDRG-GGLIATLRGS----NYEIVDWVTSDIPPKH-----------------------------SAGGQSQRRFERIREERVHDFFKRLGMRANEVLL--PL------LDEL--EG-IIIGGPGDARE--RF--EEGNYLDYRLKEKVIA-NLPLS--YTEEQ-GLRELIMKSED--LLKESTLHKERSLVEEVFRL--LAK-NPNR--VAYGLREVERAIESG-AAEKILI-MEELPMKKVKVRCE--ICGYEEGRILRKE---------------ENVESWECPNCKATSYSV------EEIDLVEYFGEMGKQAGA-EVY--VISPNTEWGMQL-RSLG-GIV--------------------AILRYEVRD----------------------------------------------------------------------------------------------------------------------------------------------------------------
A_un_archaeon_GW2011_AR10@AJF60775@1 ----------------------------------------------------------------------------------------------MALKLEE--------------------------VTESERIIFNK--------------------------------------------------------KLAKLAKFKG--RGTELISVYIP--LGTDRGTVMGQLSEEISQSSNIKSPATRKNVQGALRKITSFLKQIDFK-IP-KNGLVVFAGNISEQ----EGK-SDI------RLFTIK-PPLELKTKLYW-CDSEFHLAPLKEMG-E---HK-DVYALITIDKN-EATIAVLIGK----KYEIAGSFTSGVAGKS-----------------------------RAGGQSAKRFEHLREEAAQEFYKRISEKLNDVFL--PY------EDKL--KG-VIVGGPGVTKN--YF--LEKDLVDHRLKKKILG-QIDTS--YTDDS-GIRELIQRSET--LLKDTAMMKERMLVNKFLEE--IAR--TGL--AVFGEREVNEALEIG-KVATLLL-SEEIGWSVFRFHCE--QCGSFREIVSKSLSFNPGR---------EK-----CIKCGSPQLET-----VEEIDYLDFMLEKAQQTGA-EVE--IISTETQEGMQFYRAFG-GIG--------------------AMLRFK-------------------------------------------------------------------------------------------------------------------------------------------------------------------
E_Al_Euplotes_octocarinatus@CAC14170@1 -------------------------------------------------------------------------------------------------MSII--------------------------DSNVETWKIKR--------------------------------------------------------IIKNLERLRG--NGTSMISLLLS--PRDAIPKVQGMLAGEYGTAESIKSKINRLAVQGAITSAKERLKLYN-R-TP-PNGLVIYCGIVIGE----DKS-EKK------YCIDFE-PFRPLNTFKYI-CDNKFYTKPLFELL-E---ND-DVFGFVIVDGS-GCLFGTLQGN----TKKIIQNITVSLPKKH-----------------------------GRGGQSAPRFGRIREEKRHNYVRKVAEFATQHFI--TE-----DKPNV--KG-IILAGSANFKN--DL--SESDLFDKRLSEIVLK-IVDVS--YGGEN-GFSQAITLAED--TLSNVKFVEEKNLISKYFEE--IAQ-DTGM--VVFGIEDTLNSLELG-AVGTIIC-FENLEINRYEIR---NPSTEEIKVIHLCKDQQNDTRYKMIDNNYSYFIDQ----NTGLDLEI----L-SCVPLTEWLCENYSKYGV-RLE--FITDKSQEGFQFVNGFG-GIG--------------------GFLRFKLEIENIDYEGEDVGG--EEFD----------------------------ADEDFI------------------------------------------------------------------------------------------------------------
A_TA_Candidatus_Caldiarchaeum_subterraneum@BAJ4785 ----------------------------------------------------------------------------------------------MSFMSLR--------------------------RDSVSLYQFRR--------------------------------------------------------LLETIERLEG--RGTELVTLYVP--PDKSISDVINYLRQEYATAANIKSKQTRKNVQDAIESAIQRLKLFD-N-PG-PTGLVIFSGAIPQN----SGQTSKI------EVYHVI-PPEPITTFLYR-CDSRFHTEPLKELL-R---EK-AVYGVIVIDNE-EAAVAVVKGR----SISELKTYTSGVPGKH-----------------------------HAGGQSARRFERLREMTLNDFYKRVAEKANEIFL--QY-------PEL--KG-VILAGPGPTKE--VF--AQGEYLHYSLRDKIH--IVDTS--YSGES-GVREAVAKSAD--FLKEVRMVEEQRLIQRLMSE--ATR-ADGL--AVYGEKQVREALRKN-MVELLLI-SEDLDRLEVKIKCQ--NCGYETVFTIDSGELQTEV---------PKKLAEKCPVCQNQTLAL-----AETTPLIDKLIAEAENMGV-RVE--LISSEHEEGEMFRKAFG-GVA--------------------GFLRHRGGY----------------------------------------------------------------------------------------------------------------------------------------------------------------
A_Ea_Thermococcus_kodakarensis@WP_011250190@1 ---------------------------------------------------------------------------------------------------MS--------------------------HKSAEMYELKK--------------------------------------------------------KVEELKSYRG--RATELVSLYIP--AGYDINKVMQQLREEYGTAQNIKSKSTRKNVLGALERAMQHLKLYK-Q-TP-ENGLALFVGNVSEQ----EGV-SDI------KLWAIV-PPEPLNVRLYR-CDQTFVTEPLEEML-R---VK-DAYGLITVEKN-EATIGLLRGK----RIEVIDELTSNVPGKT-----------------------------RAGGQSARRYERIREQETHEFMKRIGEHANKAFL--PL----LEKGEL--RG-IIIGGPGPTKE--EF--VEGDYLHHELRKKVIG-VVDIS--YHGEY-GLRELVEKASD--ILKDHEAVKERQLIQEFFKH--LVK-DTGM--ITYGEKEVRKALELG-AVDKLLI-SEGYDKVRVRAKCN--NCGWEELKTMSEGEFHV-----------YKKQLTHCPKCGSQNITF------EKWDVAEELIKMAEESGA-DVE--IISLDTEEGQQFYKAFG-GLG--------------------AILRYKIQ-----------------------------------------------------------------------------------------------------------------------------------------------------------------
A_DP_Candidatus_Nanosalina_sp_J07AB43@EGQ43627@1 --------------------------------------------------------------------------------------------MSNQNNDSD--------------------------NLGMDKYELKR--------------------------------------------------------VLNELEDIRG--RNTELVSLYIP--AGYDMSKISEFVTSEQSEAENIKSKHTRTNVQDALGKIGRKVKEEQ-Q-TP-ENGVAFFSGNVSDT----EGR-PDI------KIWEVH-PPQPIESRHYR-CDKEFVLQPLKDMV-V---DD-RVYGLIVADKS-EAAIGYLQGN----SIKTAYTLDSNVPGKT-----------------------------KAGGQSAQRFARLRKEMLKTFLQEIADKSKSAFL--SK----AREDKL--LG-IIVGGPGFVKE--KL--VEDGYLHQQLQDKVVV-TKSLG--HSGEG-ALKELVSKAEE--SIQDSQAVREKNIVNKFLEN--LKE-ENGK--SEYGPEPVKEALDMG-AVDTVLI-SEDLELFHATYKC---DNGNRREIFEEKPEIEEEV---------N------CPQCSKNMQLE------EISHIVDALGEVAENMGT-DLE--IISTSHEEGRRLMN-MG-GVA--------------------AILRYRIR-----------------------------------------------------------------------------------------------------------------------------------------------------------------
A_un_Lokiarchaeum_sp_GC14_75@KKK42591@1 -----------------------------------------------------------------------------------------MTIDMSTALKKK--------------------------PNDLKLFKTKK--------------------------------------------------------LLDELKKKKG--FHTEFISLYIP--HDRKISDVTNHLKNEISESQNIKSKLTRKNVLDSISSLLGKLKNIK-G-VP-ENGLVMFSGAVPQSNT--PGT-EKN------ELYIIE-PPDIVKTFRYH-CSSEFLLSPLEKML-T---SK-ETYGLLVIGRN-ESAAGYIKGN----KVVIVKEFTSGIHGKH-----------------------------HAGGQSQKRYERLIEEGEKRFYRRISDVVNDIFL--KF-------ENL--DG-IFVGGPGQSKD--KF--VSDESLDYRLRNKILD-IVDLG--YGGVE-GIRVLIEKVKK--QMENVKYIREKEVMQRFMKE--ISN-ESNL--ATYGLTEVQKALTYG-AVEILLF-SEKTSIHKVKLGCS--NCDFTENKNMDQKLIKKFG---------EEIQEESCPNCKSNTFTI-----IETSLIIEELGDIAESTGT-TVE--ILSTETEEGEMLFRTFG-GIA--------------------AILRYKINY----------------------------------------------------------------------------------------------------------------------------------------------------------------
marine_sediment_metagenome@ntLGVF01030009@1 -------------------------------------------------------------------------------------WLIFIEFIRRLKLMTE--------------------------SEAHRRYEFRR--------------------------------------------------------QLEELRAKKG--RGTELISLYIP--HDKQISDVVAQLRDEHGQAANIKSKITRTNVQSALESLMSRLRYIP-R-SP-QNGIVLFTGAIDVG----SNK-TDL------QSFTIE-PAEPLVSYKYH-CDSAFYLNPLEDML-A---DK-MTYGLLVLDRR-EATVGLLKGK----RIELSDHLTSNVPGKQ-----------------------------RKGGQSAHRFQQLRLIAIHEFYKRIGDAASKVFM--TV-----DAKDF--EA-VLIGGPSPTKE--EF--DDGEYLHHELEKKILG-LFDTS--YTDES-GLYELVDNASD--ALMNLDVIKEKKVIEKFLRE--LVN-DSGR--GSYGEEEVRDNLKMG-AVEVLLL-SEDLRRVRLTVQCT--QCNFIDALTRTKRAGD------------KDLELPQCRKCGANIKVT------ESVDIIDELSTIGDQMGT-QIE--FISTDFEEGAQLLNAFG-GIA--------------------AXXNS--------------------------------------------------------------------------------------------------------------------------------------------------------------------
A_Ea_Halococcus_agarilyticus@WP_049901837@1 ----------------------------------------------------------------------------------------------MSAQEAE--------------------------QSDRKKYEFRK--------------------------------------------------------VIEDLKEYEG--SGTQLVSIYVT--PGEMISDIVAHVNEEYSEASNIKSKQTRTNVQDALKSIKDRLRYYD-T-PP-ENGMAVFSGAIDTG----GGR-TDM------VTRVLEDPPQPIQSSLYR-CSSEFVTEPLEQMF-A---DQ-GLFGLVVLDRR-EANVGWLRGK----RVEPVKSASSLVPGKQ-----------------------------RKGGQSAQRFARLRLEAIDNFYQEVAGMANDLMV--PE------RHEI--DG-VLVGGPSPTKD--EF--LDGDYLHHELGEKVIG-KFDVA--YTDES-GLSDLVDSAGD--ALADQAVMQDKAEMEEFFSE--LH--GGDL--ATYGFGPTRENLVLG-SVDRLLI-SEELRDDVVTYECPDGHTERELVDRR------------------SDTPEHACDECGAEAEAI------EREDAIEHLMTIADNRGT-ETK--FISEDFEKGEQLLNAFG-GIA--------------------GILRYSTGV----------------------------------------------------------------------------------------------------------------------------------------------------------------
A_Ea_Thermoplasma_acidophilum@WP_048161628@1 --------------------------------------------------------------------------------------------------MED--------------------------DEQIRRYEFKR--------------------------------------------------------ALEELSKLHG--RGTELISLYIP--PDKQISDVVAYLRDEYSTSSNIKSKSTRKNVLAAIESIMARLKYYK-T-PP-PNGFVFFEGHIATR-----GDQTEM------YTKIIE-PPEPITTFMYK-CDSEFHLEMLKTML-E---EK-EIYGLIVIDRK-EATVGFLNGT----RIEVVDNVQSQVPSKH-----------------------------HQGGQSSRRFERLIEIAANEFFKKVGEIANNAFM--PK------IKDI--RA-IFLGGPGATKE--YF--FEKDYLRNEVKEKIKD-LFDVG--YTDES-GLRELVEKASE--SIKDMKISKEKDLMNRFLRE--VRKPDGGL--AIYGEQAIRDALEQK-MVDLLLI-SEGLRKVRYTYRCP--TCQAELTLNQ------EPN---------EWPV---CEKDGTPMELV------AEDDFIEDLYRLAKESGA-QVE--IISDQSEEGKLLKQAFG-GMA--------------------AVLRFIRKDNVQMM-----------------------------------------------------------------------------------------------------------------------------------------------------------
marine_sediment_metagenome@ntJREQ01006529@1 -----------------------------------------------------------------------------------------------KRLSKK--------------------------RTSLELFRLKR--------------------------------------------------------TLDTLASKEG--RGTELVSLYIP--PGRQISDVMTMLRQEYGTASNIKSTTTRKNVQDAIVKTQQRLKLFR-K-VP-ENGLVLFCGAIPQN-G--AGS-ERI------ETYVII-PLEPISIYLYR-CNSRFHTEHLQEML-R---EK-ETYGILLIDAS-AATFATLHGR----RLDIVRTETSGVPGKT-----------------------------RAGGQSARRFERLREMRLQEYFRRVGEHANKIFL--SI-------EAL--KG-LIVGGPGPTKY--DF--DKGDYLNYVLKSKIID-IIDTA--YVNEQ-GVKEIVDKAPE--IMRKIRYIEEKEVMQHFLYE--VGH-DTGL--ATYGEEEVRKALETG-TVKTLLL-SEGLDILRVTVKCN--ACDYEEKHTLKSQMLTSFE---------QDLLRKPCPNCKAPALSI-----AEQQDLIENFAQLAEQANT-EVE--MISDETEEGQMLKKSFG-GIA--------------------AILRFKLQNQ---------------------------------------------------------------------------------------------------------------------------------------------------------------
A_Ea_Methanocella_arvoryzae@WP_012036530@1 --------------------------------------------------------------------------------------------------MSS--------------------------EDQRHKYEFKR--------------------------------------------------------KLEELRNKQG--QGTELISLYIP--HDKRISDVVAYLRDEHGSAANIKSKSTRDNVQSALESIMAKLKYFK-E-PP-ENGMVIFTGAVSLG-----GNKESM------ESIVVE-PPQPITSYSYR-CGSNFELEKLEEML-V---DK-KTFGLIVIDRR-EATIGTLKGK----HITPLRHLTSTVPGKQ-----------------------------RKGGQSSHRFQQLRLIAINEFNKRVGDAANDIFL--AI-----DRKDF--QG-ILIGGPTPTKE--EF--VKGEYLHHELQPKILG-LYDVA--YTDES-GLTELMDAATD--TLSNLDVVKEKKLLEKFMKE--LIA-ERGL--AAYGEDSVRTNLQMG-AVEVLLL-SEDLRKSRLTIKCQSGSCDYTTTKSIKYRVGE------------TPTVGERCPKCQSSLTIS------ENIDIVEELSLIAEQMNT-EVE--FVSTDFEEGEQLYNAFG-GIA--------------------AILRYHTGS----------------------------------------------------------------------------------------------------------------------------------------------------------------
A_TA_Candidatus_Nitrososphaera_evergladensis_SR1@A -------------------------------------------------------------------------------------------MVNSGNGAEK--------------------------WDSVKRYKLTK--------------------------------------------------------MINELSSIAG--HGTELVTVYVP--PRRPIFDVISQLRNEAGTASNIKSDLTRNHVQDALSRTMEHLKLFK-E-TP-ENGLVIFCGAIPTGKG--FGT-EKI------ELTSVI-PPKPVQISLYR-CDDHFWTDHLREML-K---DE-KVIGILAIDTQ-EAGLGILTGD----RWEAIDSLTSGVAGKH-----------------------------RQGGQSARRFERLRDNELNEYYHRVADHAKAVFI---------DQFNV--KG-IIVGGPGPTKE--SF--LKEEYLDYRLQNNVLA-TLDTS--YSGDE-GVREIIDKAQKDGILAEFRVMEEKQLVKKFMGE--VHS-SKGL--GIYGIFDVVKALQGN-MADLVLV-TSDISYMKLDFKCK--SCKNVQEKIIDRAALTATK---------QEILSKPCPVCGASDFEV------VEKDIVDYLQELATMTGT-RLE--VISGQTEEGAQL-GSLG-KIG--------------------AILRYRIMQ----------------------------------------------------------------------------------------------------------------------------------------------------------------
E_Al_Tetrahymena_thermophila@XP_001018211@3 ------------------------------------------------------------------------------------MDQSSGSCMSKQAEEQK--------------------------RLQISQYQLRK--------------------------------------------------------QLQMLRNMRG--EQTSCVSLYIP--ERKKLYEVVNYLQQEESGAASIKNTQNRKSVQSALSMLRERLKNFNLH-KKYPKGMIFFCADSLDS--------KRL------LIEILD-PPKAVQSFRYS-CNTIFYLDDLEYML-K---DQ-PTYGFVVADGH-GYLIATVCGF----DIQILQSKQEDLPNKH-----------------------------NKGGQSSLRFSRLCDAARERLVKNIADAMRRCYANENG-----TQTNL--SG-IVLCGMSDIKD--KV-QKELQQLCPCIENKIVA-SYDVS--YSGQA-GLKQALQMSTE--MLKLDQLFQEMNLLSDFFAN--FSL-ETSK--VVYGGELTVRALEEG-NVKKLIL-CQDSELQRVTVY---NSKTQEETIQYLMPSQVKALQ--------DSISKTSDQEANNKKNQL---QVYSQQNINEWIVENISSFSQ-DLEIVFVSDKTQQGVQFSKSFQ-GVG--------------------AYLKYSLDYSSLHAQEKENDQLEQEYCYD--------------------------DEEGFI------------------------------------------------------------------------------------------------------------
E_Am_Acanthamoeba_castellanii_str_Neff@XP_00433541 ----------------------------------------------------------------------------------------------MSTVNFD--------------------------MDSVEAWRQKK--------------------------------------------------------IVEQLESAKG--NGTSCITIIVP--PNYQMSNISKLLTREQGAASSIKSRVMRNSVIEALKSIQHRVKLIS-R-PP-PNGLAIFCGTVMRD------RKEKK------ELTVWE-PIQPLKQFSYL-CDGEFHVEQLKAQL-N---EH-DKYGFIVLDGH-GTLFATVQGN----HVNVLQRYTVALPKKH-----------------------------RRGGQSA---ARCVFNARHTYLTKVAEMAVHCFVG-RD-----DQPNV--KG-LVVAGSADLKC--EL--VSPKILDRRLLVKILK-TVDVS--YGMEK-GLHQAIALATD--VLGEVRLLKEQRLLERYFNELVVSV-DSGK--AACGLRETMAGLREG-VVDTIVC-WEQLSVVRYTAQ--HALTGQTEVIHYSPKKAGRSAVTEPSVR--EVIDSHRVTMQDPQQWSI----V-EQAPLVDWLAEHYREFGA-QLS--FISGNSELGNQFVQSFG-GLG--------------------AILRYQVDFEALDMPDVECNDADEFDDFDDFDACVEPEPAPDTKPADPKEEVLEFDDDDFEEDSGEEEVPTRGAKSPPAASVNDSRDKKNDKGKEKLDVGDGLSPAATPRSSASATSGRRDYPKTDTAPPKNPSGSPPPLSKVKFTEKVFVPRSLPPASAPTRAGPCIN
marine_sediment_metagenome@ntLKGT01010574@1 ------------------------------------------------------------------------------------YSHDQEKSQMKKINIEK--------------------------QDSVKLYKIRK--------------------------------------------------------TLXELSQKXG--RGTXLITVYIP--KGKQLHEIISALQQXQGTADXIKSDLTRTHVVDSLGKVVXXXKLYK-K-TP-EXGLVMFCGAXPPEGGGPLGS-EVV------KVWXID-PPKDLXQYLYR-CDDHFHVDILXDML-K---DD-NLIGFLAIDAK-DAGWGLXXGD----KXXVLSQTGSGVAGKH-----------------------------RQGGQSAXRFQKLREMEXXYFYNRVAXTTREXFI---------DIYPX--KG-LIISGPGPTKE--DF--XNGNYXXXRLQDMIXN-TIDAS--YAGAE-GIREAFAKSSE--ILGDFRMVEEKKLVEDLFXE--INS-HSGK--GSYGLQEIIEYLKNN-VVKTLXI-TDXTNLXRVEGKCK--XCQHIQEXXXEXPQVXPKK---------TEXTNNPCPSCKAMEVDV------XEQXXVXYLELLAAKTGS-QLE--VISGSAEXGXML-ASLG-KAG--------------------AILXYXPGHXK--------------------------------------------------------------------------------------------------------------------------------------------------------------
E_Op_Mycena_chlorophos@GAT45477@1 --------------------------------------------------------------------------------------------MSQPDVAEQ--------------------------QQNIQMWKIKK--------------------------------------------------------LVKSLESARG--GGTSMISLILP--PGGQIARTAAMLTQEHGTASQIKSRVNRQSVQSAITSAQQRLKLYN-K-VP-PNGLALYMGTIVTD----DGK-TKK------ISLSFE-PHKPVNRSLYL-CDNKFHTEPLAELF-E---SD-ARFGFIIMDGL-GTLFGVLSGS----SRTVLQKISVDLPKKH-----------------------------GRGGQSALRFSRIRDEKRHHYVRKIAELAVQHFI--AE-----DKVVV--TG-LVLAGNADFKN--EL--AQSPLFDPRLAAKVVK-IVDVS--YGGEN-GFNQAIDLASD--ALAGVRLLQEKKLIQKYFDE--ISQ-DTGK--VCYGVDDTLKALELG-AVETLII-WEGLEIVRYVLR---NAAGEQVIVQAH---PNITDR--------TKFIDR----STGLEMEPFSPDT-EPQPLVDWLAENYHTFGA-ALE--FVIDASQEGSQFVKGFG-GVGSGRVRWGTGGAGNARRECQWGTTRRRRGCAEVIEGRDFTLAMRSFST----------------------------EISRK-------------------------------------------------------------------------------------------------------------
E_Op_Trichinella_spiralis@XP_003376231@1 ---------------------------------------------------------------------------------------MASSGGNGLDDSSA--------------------------DRNVEIWKVKR--------------------------------------------------------LIKSLEAARG--NGTSMISLIIP--PKDQILRASKMLADEYGTASNIKSRVNRLSVLGALTSVQARLKLYN-K-VP-PNGLVIYCGTIVTD----EGK-EKK------VNIDFE-PFKPINTSLYQ-CDNKFHTEALQALL-A---DD-NKFGFIVMDGN-GALFGTLQGS----SREVLLKFTVDLPKKHVCSQFILTRMTLFLTRNTIIVIVVECVVESRGGQSALRFARLRLEKRHNYVRKVAETAVQMFI--TN-----DKVNI--SG-LVLAGSADFKS--EL--GQSDMLDQRLQAKILK-IVDVS--YGGEN-GFNQAIELSAD--ALHYVKFIQEKKLISKYFDE--ISQ-DTGK--YVYGIDDTLRGLEMG-AVETLIC-WENLDIIRYTLR---NTQTAGN------AASAETEK--------QHFTDK----ETGAELEL----V-DSVSMLEWLANNYKSFGA-ALE--IVTDKSQEGAQFVKGFG-GIG--------------------GILRYRVDFAMH-D---IEDG--IADF----------------------------DLDDY-------------------------------------------------------------------------------------------------------------
