# Supplementary material for: The kinetoplastid-infecting Bodo saltans virus (BsV), a window into the most abundant giant viruses in the sea
Source: eLife. 2018 Mar 27;7:e33014. doi: 10.7554/eLife.33014 (PMC5871332; doi:10.7554/eLife.33014)
Supplement: Figure 4—source data 1. [file elife-33014-fig4-data1.zip › Source_data_Fig4_S1-2_eRF-1_tree.newick]

((((('E_He_Naegleria_gruberi_strain_NEG_M@XP_002681657@1':1.7785337199999987,(((('E_Al_Paramecium_tetraurelia_strain_d4_2@XP_0014252':0.24889289000000048,'E_Al_Paramecium_tetraurelia_strain_d4_2@XP_0014481':0.6151578300000011):0.6636950800000001,('E_Al_Tetrahymena_thermophila_SB210@XP_001018735@1':0.47873091000000123,'E_Al_Pseudocohnilembus_persalinus@KRX05899@1':0.6853829600000001):0.07386926000000038):0.1635087300000002,(((('E_Eu_Trypanosoma_congolense_IL3000@CCD14880@1':0.2981379300000011,CYKH01000514___eukaryotic_peptide_chain_release_factor_subunit_1__putative_translation:0.19824813999999868):0.4658289500000006,(CYKH01001546___peptide_chain_release_factor_like_protein__putative_translation:9.96969174,('E_Fo_Spironucleus_salmonicida@EST45466@1':0.9126028299999991,('E_Fo_Giardia_intestinalis_ATCC_50581@EES98709@1':0.0606008400000011,'E_Fo_Giardia_lamblia_ATCC_50803@XP_001710000@1':0.01690590000000114):0.44463391999999935):0.09689718999999997):0.248093110000001):0.12520336000000043,(('E_Op_Enterocytozoon_bieneusi_H348@XP_002650070@1':0.6718964399999994,'E_Op_Nematocida_parisii_ERTm3@EIJ88428@1':0.544211559999999):0.14364826000000086,((('N_Ph_Cannes_8_virus@AGV01484@1':0.00790300999999971,'N_Ph_Marseillevirus_marseillevirus@YP_003406874@1':0.011419869999999221):0.5607872499999988,(('N_Ph_Lausannevirus@YP_004347130@1':0.003876729999999995,'N_Ph_Port_miou_virus@ALH06844@1':0.0):0.10225843999999995,('N_Ph_Brazilian_marseillevirus@YP_009238704@1':0.10296976000000058,('N_Ph_Tunisvirus_fontaine2@AHC54787@1':0.0,'V_un_Insectomime_virus@AHA46142@1':0.0034902600000012995):0.051390299999999556):0.07241813999999991):0.2591380699999988):0.5484879300000003,('E_Cr_Guillardia_theta@XP_001713608@1':0.9749585500000002,('E_Cr_Cryptomonas_paramecium@XP_003239870@1':0.5465260099999991,('E_Cr_Hemiselmis_andersenii@XP_001712254@1':0.29896375999999947,'E_Cr_Chroomonas_mesostigmatica_CCMP1168@AFP65452@1':0.2343469099999993):0.1678789399999996):0.09259351999999943):0.2607409599999997):0.1302270200000013):0.13646055000000068):0.031340249999999514,((('E_Am_Entamoeba_invadens_IP1@XP_004256936@1':0.558959080000001,'E_Pa_Trichomonas_vaginalis_G3@XP_001317480@1':0.9533836200000003):0.1514073800000002,('E_Al_Euplotes_octocarinatus@CAC14170@1':0.5298886800000009,('E_Al_Tetmemena_pustulata@AAN62568@1':0.24656464000000078,('E_Al_Eschaneustyla_sp_HL_2004@AAT39331@1':0.24814095999999886,'E_Al_Gonostomum_sp_HL_2004@AAT39330@1':0.2024212099999989):0.05277078000000124):0.26669107000000025):0.19342078999999934):0.015943720000000994,('E_Al_Cryptosporidium_muris_RN66@XP_002142352@1':0.4127022899999986,((((('TARA_metagenome@ntCEWO01114977@1':0.1549804299999984,'TARA_metagenome@ntCEWO01181305@1':0.19595468999999888):0.11740272000000118,('TARA_metagenome@ntCEVL01128125@1':0.32853429000000034,('TARA_metagenome@ntCEUM01126396@1':0.0993560200000001,('TARA_metagenome@ntCERW01102936@1':0.027330320000000796,'E_Vi_Ostreococcus_tauri@XP_003079338@1':0.13488674999999972):0.03215690999999943):0.21246442999999893):0.1391488900000013):0.23061979000000044,(('E_Op_Lingula_anatina@XP_013379690@1':0.1324590299999997,'E_Op_Trichinella_spiralis@XP_003376231@1':0.2507353400000021):0.0666341199999998,(('E_Op_Aspergillus_nomius_NRRL_13137@XP_015406009@1':0.19790665000000018,('E_Op_Cyberlindnera_fabianii@CDR45373@1':0.254580970000001,('E_Op_Nadsonia_fulvescens_var_elongata@ODQ66436@1':0.18790624999999928,('E_Op_Pichia_kudriavzevii@KGK36992@1':0.15359804999999938,'E_Op_Meyerozyma_guilliermondii_ATCC_6260@XP_001482':0.12912792999999922):0.04394225999999968):0.05388583000000047):0.08680189000000027):0.06336632999999914,(('E_Op_Rhizopus_microsporus@CEG80510@1':0.10537816999999983,'E_Op_Parasitella_parasitica@CEP12865@1':0.2568933900000001):0.15748012999999972,(('E_Op_Moesziomyces_aphidis_DSM_70725@ETS64549@1':0.2077807500000013,'E_Op_Galerina_marginata_CBS_339_88@KDR81869@1':0.1647322200000012):0.05490189000000001,('E_Op_Trichosporon_asahii_var_asahii@EKD00315@1':0.2898285999999999,'E_Op_Mycena_chlorophos@GAT45477@1':0.5167779499999998):0.041238210000001274):0.07808655999999914):0.031244479999999797):0.11323096000000099):0.054130129999999):0.03377136000000114,('E_Vi_Coffea_canephora@CDP05419@1':0.1834259799999991,'E_Vi_Selaginella_moellendorffii@XP_002968245@1':0.9468599900000001):0.11707158000000106):0.04222412999999925,'E_Ja_Stygiella_incarcerata@ANM86176@1':0.34220589999999973):0.04305613999999913):0.08537782000000149):0.09812722999999934):0.1086433299999996):0.20887837000000076,'E_Am_Acanthamoeba_castellanii_str_Neff@XP_00433541':1.1255132100000012):0.08677867999999833):0.05184807000000191,BsV_anno_GB_master___putative_eukaryotic_release_factor_eRF1_translation:5.097409280000001):0.1393995799999992,'E_Al_Tetrahymena_thermophila@XP_001018211@3':1.91327875):0.25674077999999945,(('A_TA_Candidatus_Caldiarchaeum_subterraneum@BAJ4785':0.7738046500000006,('A_un_Candidatus_Bathyarchaeota_archaeon_B24@KYH374':0.4475621200000006,('marine_sediment_metagenome@ntJREQ01006529@1':0.4705896000000003,('A_TA_Candidatus_Nitrososphaera_evergladensis_SR1@A':0.5095284400000004,'marine_sediment_metagenome@ntLKGT01010574@1':0.8720073700000004):0.6891893099999997):0.11090515000000067):0.14791593999999897):0.12716630000000073,(('A_TA_Thermofilum_pendens@WP_011752190@1':0.5431231499999996,('A_TA_Ignicoccus_hospitalis@WP_052570392@1':0.6542407300000015,('A_TA_Fervidicoccus_fontis_Kam940@AFH42933@1':0.7435602400000008,('A_TA_Desulfurococcus_kamchatkensis@WP_012608527@1':0.5681531,('A_TA_Sulfolobus_islandicus@WP_012952227@1':0.6601440900000011,'A_TA_Caldisphaera_lagunensis@WP_015232886@1':0.5963414):0.14433539999999923):0.10743994999999984):0.14904350000000122):0.8216430999999993):0.1924424499999997,((('A_Ea_Methanobrevibacter_curvatus@WP_067089653@1':0.6591466799999992,(('A_Ea_Geoglobus_ahangari@WP_048094165@1':0.4876536999999992,(('A_Ea_Natronobacterium_gregoryi@WP_005577613@1':0.14499128000000105,'A_Ea_Halococcus_agarilyticus@WP_049901837@1':0.31758535000000165):0.7921071199999989,('marine_sediment_metagenome@ntLGVF01030009@1':0.43033478999999986,'A_Ea_Methanocella_arvoryzae@WP_012036530@1':0.4221767200000013):0.17599714999999883):0.15546404000000003):0.11252799000000024,('A_Ea_methanogenic_archaeon_ISO4_H5@WP_066073698@1':0.7572806900000018,'A_Ea_Thermoplasma_acidophilum@WP_048161628@1':0.7292382200000009):0.28130271999999934):0.1706819700000004):0.17131836000000078,('A_TA_Candidatus_Korarchaeum_cryptofilum@WP_0525684':0.9916530699999981,'A_un_Lokiarchaeum_sp_GC14_75@KKK42591@1':1.1996171699999998):0.14285372000000152):0.11239726999999888,('A_un_archaeon_GW2011_AR10@AJF60775@1':1.0920333700000011,(('A_DP_Candidatus_Parvarchaeum_acidiphilum_ARMAN_4@E':1.3435888600000006,'A_DP_Candidatus_Nanosalina_sp_J07AB43@EGQ43627@1':1.21001547):0.3229920599999989,(('A_DP_Candidatus_Micrarchaeum_acidiphilum_ARMAN_2@E':1.5433164799999997,('A_DP_Nanoarchaeum_equitans_Kin4_M@AAR38907@1':1.009933310000001,'A_DP_Candidatus_Nanopusillus_acidilobi@AMD29885@1':0.7621040900000011):0.400912009999999):0.13544972000000044,('A_Ea_Thermococcus_kodakarensis@WP_011250190@1':0.43590152999999887,'A_Ea_Haloferax_alexandrinus@WP_006600170@1':2.177328329999999):0.10810337000000203):0.03435830999999823):0.06116130000000197):0.19923015999999905):0.06559254999999986):0.086118260000001):0.9399307699999984):0.4527042149999989,('marine_sediment_metagenome@ntLAZR01003335@1':1.8372326399999999,('TARA_metagenome@ntCERD01080541@1_135293_134249':1.8428673300000007,((KNV1_1_eRRF1:1.5281699999999994,G2SSCNRE_5_eRRF1:1.7862953099999999):0.40486332000000047,(G1ARTXMU_1_eRRF1:1.1787342299999999,(('N_Ph_Acanthamoeba_polyphaga_moumouvirus@ntJX962719':0.46447449000000063,('N_Ph_Powai_lake_megavirus@ntKU877344@1':0.06560516999999955,('N_Ph_Megavirus_chiliensis@ntJN258408@1':0.0,('N_Ph_Megavirus_lba@ntJX885207@1':0.004681209999999325,(('N_Ph_Megavirus_courdo7@ntJN885990@1':0.0,'N_Ph_Megavirus_terra1_genome@ntKF527229@1':0.0):0.009343509999999,'N_Ph_Megavirus_courdo11@ntJX975216@1':0.004672679999998763):0.0):0.0):0.0804546300000002):0.41444277000000085):0.5810546599999995,('N_Ph_Mimivirus_terra2_genome@ntKF527228@1':0.000001,('N_Ph_Acanthamoeba_castellanii_mamavirus@ntJF801956':0.0,(('N_Ph_Niemeyer_virus@ntKT599914@1':0.0,'N_Ph_Samba_virus@ntKF959826@2':0.0):0.0,('N_Ph_Acanthamoeba_polyphaga_mimivirus@ntHQ336222@2':0.0,'N_Ph_Hirudovirus_strain_Sangsue@ntKF493731@1':0.0):0.0):0.004936849999999993):0.009897060000000124):0.8131571900000001):0.7717212100000008):0.19710299999999847):0.13741057000000012):0.6294276200000013):0.4527042150000007);
