# Supplementary material for: The kinetoplastid-infecting Bodo saltans virus (BsV), a window into the most abundant giant viruses in the sea
Source: eLife. 2018 Mar 27;7:e33014. doi: 10.7554/eLife.33014 (PMC5871332; doi:10.7554/eLife.33014)
Supplement: Figure 4—source data 1. [file elife-33014-fig4-data1.zip › Source_data_Fig4_S1-2_GlnRS_aln.phy]

 58 592
A_Ea_Archaeoglobus_fulgidus&O29979 EVIMKYVVQNAAKYGKASEKAVMGKVMAENPELRKKAKEVLELVKECITEFEA-LSEEVRKELIKKYSMDSEAK-----RELETKKLPAEKGKVVMRFAPNPN-GPPTLGSARGIIVNGEYA-KMYEGKYIIRFDDTDPRTKRPMAYEWYLEDIEWLGYKPDEVIYASRRIPIYYDYARKLIEMGKAYTCFCSQEEFKKFRDSGEE-CPHRNISVEDTLEVW-ERMLE-GDYEEGEVVLRIKTDMRHKDPAIR-DWVAFRIIKSHPLV--GDKYVVYPTLDFESAIEDHLLGITHIIRGKDLIDSERRQRYIYEYFGPITKHWGRVKIFEFG-KLSTSSIKKDIERGKYEGWDDPRLPTLRAFRRRGFEPEAIKSFFLSLGVGENDVSVSLKNLYAENRKIIDRKANRYFFIWGPVKIEIVNLEKKEVELPLNP--HTGEKRRLKGERTIYVTKDDFERLK-GQVVRLKDFCNVL-LDEK----AEFMGFELEGV-KKGKN-IIHWLP-----ES------------------EAIKGKVIGEREAEGL----VERNAVR--DVGKVVQFERFAFCKVES-ADEELVAVYTH
A_Ea_Halobacterium_salinarum&NP_280054 AAERAALFNALKHGSDAQVGAIMGPMMGEHPDFRAHGDEIPGVIAPVIEDVNGMSDDEQRARLAELAPEDVEELDSEDEDHALPALPNEAYDEVRMRCAPNPN-GPWHVGHARMPSVIGTYK-QRYDGSFVVRFDDTDPETKRPDAYDQILEDLSYLGFEADEVLTASDRVETYYEHARRLIGMGGAYTCSCPGAEFSDLKNSGEA-CPHRDKDPETVADEF-EAMVD-GEYNSGEMVLRVKTDITHKNPALR-DWVAFRMVDPHPRD-AASGYRCWPMLDFQSGVDDHRTGVTHIIRGIDLQDSAKRQRFLYEYFGPEVVHWGHVQLDAYDVAMSTSTIKERIAAGELEGWDDPRAPTMQSIRRRGIRGAAVVDAMVELGTSSSDVELAMSAVYANNRDLVDDTAPRQFLVRDGFEARGEGPSHEAVEVPVHPEHPDRGDREIPVGERVLVEATDLP--AAGDRVWLKGYGPVR-YDG------ERFAFLDADIDREEGVDVVQWVP-HNV-DV-RLRTMDG-------------------D----VT-GY-AEPGFAD-RDADEIVQFVRVGFARVDAHDGGASVAYFTH
A_Ea_Methanocaldococcus_jannaschii&Q58772 KILPIALRNAIKYNGKANPKAVLGIFLSENPEYRSKAKEVMPIVEKVVEEVNKLSLDEIKKKLEELGEDVKKKEK----KEKGLELPN-VKDKVVMRFAPNPS-GPLHIGHARAAVLNDYFV-KKYGGKLILRLEDTDPKRVLPEAYDMIKEDLDWLGVKVDEVVIQSDRIELYYEYGRKLIEMGHAYVCDCNPEEFRELRNKGVP-CKCRDRAIEDNLELW-EKMLN-GELENVAV--RLKTDIKHKNPSIR-DFPIFRVEKPHPRT--GDKYCVYPLMNFSVPVDDHLLGMTHVLRGKDHIVNTEKQAYIYKYFGPEFIHYGILKIE-DI-VLSTSSMYKGIKEGLYSGWDDVRLGTLRALRRRGIKPEAIYEIMKRIGIKQADVKFSWENLYAINKELIDKDARRFFFVWNPKKLIIEGAEKKVLKLRMHPDRPEFGERELIFDGEVYVVGDELEENKM---YRLMELFNIV-VEKVDDIALAKYHSDDFKIARKNKAKIIHWIPKDSV-----------------------KVKVLMPDGEIKE--GF-AEKDFAK-VEVDDIIQFERFGFVRIDKKDGFVCCYAHR-
A_Ea_Methanopyrus_kandleri&NP_614041 LVRRYALENAARYGGRANPNAVMKKIMKEHEELRPRAKEVLKTVREVVREVNKMSGEEIRRELEELGGPREDVARD---KEGLKPLPGAEPGNVRLRFAPNPS-GPLHIGHARAAVLNDEYA-RRYDGTLVLRIEDTDPRRVDPEAYDMIEEDLEWLGVNIDERYVQSNRIELYYMVCEELLEREGAYVCTCDPDEFRRLRDVGRA-CPCRSRDKEENLELW-EEMLD-GTFSEGEAVVRVKTEVDHPDPAVR-EWIAFRIVEEHPMT--GSRYLVWPTMNFAVAVDDHLMNITHVLRGKDHESNTRRQKYVFEHLGPEYVHYGILKVE-GA-VLSTSEIRRGIDSGEYTGWDDVRVATLRALRRRGIKPEAIRETILEIGLTDVDATFSWEHLYARNRKMIDPESHRYFFVRDPVELRIEGMESVLARLPLHPD-RDEGERVLILHPEALLDGEDAEDLWEGDVVRLMNAVNVE-IEEV-GDGWLRGRYHSDDYRKEEGAQIVHWVPDQAV-RC-EVVRPDGSVES-----------------------GY-AEINVER-EQAGSTVQFERLYFVRLEEVGGVRAVYAHD-
A_Ea_Methanosarcina_acetivorans&NP_615551 TIEKYALQNAVKYEKAPQSKAVMGKVMGECPQLRANPGAVSTALKSIVSEIAKGNPEAWKTRLSEIAPELIEALNVK--KEPEKGLKPAEPGKVVMRFAPNPN-GPGTLGSARGMVVNSEYV-KMYKGKFVLRFDDTDPDIKRPMAYDWYLDDFKWLGVVPDRVVYASDHFPIYYDYARKLIEMGKAYVCFCKGEDFKRLKDAKQA-CPHRDTSPEENLMHW-EKMLA-GEYEDQQAVLRIKTDIEHKDPALR-DWGAFRIRKSHPRAEIGNKYVVWPLLDFAGAIEDHELGMTHIIRGKDLIDSEKRQGYIYKYFGPKTTHWGRVKIHEFG-KFSTSSLRKAIEAGEYSGWDDPRLPTIRAIRRRGIQAEALKKFMIEMGVGMTDVSISMESLYAENRKIVDPVANRYFFVWAPVELEIAGMEPTVAKLPLHPTDHSRGVREIAVGNKVLVCAEDVEKLELGSVIRLKDFCNIE-ITSLSPLQAKHSDVSLEAL-KKAKAKIVHWAPVDGI-----------------------SVKVRGPEGDLEGI----GEKGIVG--ELDKIVQFERFGFCRIDAVSEEKVVAYFAH
A_Ea_Methanothermobacter_thermautotrophicus&O26157 LVYRYALLNAVKHRGRANPGAVMGAVMSNEPELRKMAPQVKEAVEAAVERVNSLSPEEQQQEMERLGLEITERK-----QKKRKGLREGVKGEVVLRFAPNPS-GPLHIGHARAAILNHEYA-RKYDGRLILRIEDTDPRRVDPEAYDMIPADLEWLGVEWDETVIQSDRMETYYEYTEKLIERGGAYVCTCRPEEFRELKNRGEA-CHCRSLGFRENLQRW-REMFE---MKEGSAVVRVKTDLNHPNPAIR-DWVSMRIVEEHPRT--GTRYRVYPMMNFSVAVDDHLLGVTHVLRGKDHLANREKQEYLYRHLGPEFIHYGRLKMD-DV-ALSTSGAREGILRGEYSGWDDPRLGTLRAIARRGIRPEAIRKLMVEIGVKIADSTMSWKKIYGLNRSILEEEARRYFFAADPVKLEVVGLGPVRVERPLHPDHPEIGNRVLELRGEVYLPGDDLG----EGPLRLIDAVNVI-YSGG------ELRYHSEGIERELGASMIHWVP-----------------------AESALEAEVIMPDASRVR-GV-IEADASE-LEVDDVVQLERFGFARLDS-AGPGMVFYYAH
A_Ea_Pyrococcus_abyssi&Q9V1E3 IALKYALINAIEHGGKANPKAVIGKVLGENPELRSKAREIVPIINKVVEEVNSLSLDEQKAKLMEIYPEYFEKKEEK--KEEKKGLPPAEKGKVVTRFAPNPD-GAFHLGNARAAILSYEYA-KMYGGKFILRFDDTDPKVKRPEFYEMIIEDLEWLGIKPDEIVYASDRLELYYKYAEELIKMGKAYVCTCKPEKFRELRDKGIP-CPHRDEPVEVQLERW-RKMLN-GEYKEGEAVVRIKTDLNHPNPAVR-DWPALRVDNNHPRA--GNKYRVWPLYNFASAIDDHELGVTHIFRGQEHAENETRQRYIYEYFGPVTVHHGRLSIE-GV-ILSKSKTRKGIEEGKYLGWDDPRLGTIRALRRRGILPEAIKELIIEVGLKKSDATVSWDNLAAINRKLVDPIANRYFFVADPVPMEVEGAPEFIAKIPLHPDHPERGTRELRFTPGIYVSKDDLDLLKPGSFVRLKDLFNVE-IVEVGEKIKAKFHSFEYEIARKNKWRMIHWVP-EGR-PC-EVIIPE-------------GDELIVRKGLLEKD----AN------VKAGEIVQFERFGFVRIDKIEGEKVVAIYAH
A_Ea_Thermoplasma_volcanium&NP_111605 EIKKIALLNAYQHNGKAELKSVIGKVMAEIADLRKNPKLVSELAKAAVDSVNSMSKDDIVNIVEKQFPEALKKDK----KPEEHRLPDGVNGHVVMRLAPSPS-GPLHIGHTRMAILNDEYV-KRYGGDLILRIEDTNPTNIDPEAYAMIPEDLEWLGVNVTKTVIQSERFDLYYSVAKKLIENGHLYICTCDREEFKRKKLASIP-CKDRDNPPETNLYLF-EKMLD-GEIKAGAAVAVMKTDLNHPNPSVR-DWIAFRIIDKHPRT--GDKYRVFPMMSFSVAVDDHYLGLTHVLRGKDQLTNTEKQRYVFEYNGPYYYHYGMIRFP-GT-RLKTSLMKKGIQAGQYDGWSDVRLGTVRAMARRGYQPETFRRYWINSGLREIDAVFSWEIFNSLNREFVDPKAYRFSFTKDPVEIKMEGSNGLTARLPYHPSHPEYGVRKYEIGDTVYISKGDADKIADGERFRLKDLCYV--VRKG-------DRFLFDGTEMKEKTKIINWCP-----P--NSREFQVLKPDGSID-----KGLIEP-----------ASKGYRG------ISQLERYGYVNFY--DSDEKAYFTHD
A_TA_Aeropyrum_pernix&Q9Y9H1 ----------------------MSMLLGDHPELRSRAREIASLAARVVEQVNSMPAGEQKRLLSEQYPELARFEEQR--EKGDKGLPPAVEGRVKLRFAPNPD-FVIHMGNARPAIVNHEYA-RMYKGRMVLRFEDTDPRTKTPLAYDLIRQDLKWLGVSWDEEYIQSLRMEVFYSVARRAIERGCAYVDNCGREGKELLS-RGEY-CPTRDLGPEDNLELF-EKMLE-GEFYEGEAVVRMKTDPRHPNPSLR-DWVAMRIIDPHPLV--GSRYLVWPTYNFAVSVDDHMMEITHVLRGKEHQLNTEKQLAVYRCMGPYFIHFGRLKLE-GF-ILSKSKIRKLLEEGEFMGYDDPRFGTIAGLRRRGVLAEAIRQIILEVGVKPTDATISWANLAAANRKLLDERADRIMYVEDPVEMEVELAECRAAEIPFHPSRPQRKRRITLCTGDVLLTREDAVE---GRQLRLMGLSNFT-VSQG-----ILREVDPSLEYRRMKLPIVQWVK-KGG-EA-SVEVLEPV------------------ELELRRHQGY-AEDAIRG-YGVDSRLQFVRYGFVRVDSVEDGVYRVIYTH
A_TA_Pyrobaculum_aerophilum&NP_560393 IAFKYALANAVKYGGKADVKAVMAKLMAEVPELRARAREVKQIVDAVVARVNSMPLEEQRRILRERWPELLEERRAEQRRPGLEGLPENVRGGVVVRFAPNPD-FVLHLGSARPAILNYAYR-IKYGGKFILRFEDTDPRIKSPLAYESIREDLRWLGVRWDEEYIQSQRMEIYYEHAKKLLEMGAAYVDLCKPEEWRRLRNEKKA-CPHREQPPEVNLELW-DKMLE-GRFKEGEAVLRIKTDLTHPDPSVR-DWVAFRIIDPHPLT--GDKYIVWPTYNFAVSIDDHLMGVTHVLRAQEHSVNTIKQSYVFRHFGPVTIHFGRLRIE-GA-TLSKSKLKAMRIK-----YDDLTLPTLAGLRNRGIVPEAIWDLILSVGIKPSDSTVALANLFAFNRKHIEPIADRYMYVADPVKLVFEADKELTAHVPFHPSFKERGERTYRLGPGVYIQRRDAVA---GKVVRLMELANVE-IVRVGDVAYGRIHSYSLDEAKKIGAPIIQWVW-DPV-EI----------------------TVIKPAGVGRKEVEVGLGEGWLERVEVGKYVQFFRYGYLK----KRGPREFVFLH
A_TA_Sulfolobus_solfataricus&P95968 TIYKYALQNAVKHNGKAETGPVMSKIIAERPELRSNAREIVKIIKEIIEQVNSLTLEQQLTEIKAKYPELLEEKKHEEKRKVLPPLPN-VKGQVVTRFAPNPD-GPLHLGNARSAILSYEYA-KMYNGKFILRFDDTDPKVKRPIAYDWIKEDLKWLGIKWEQELYASERLELYYKYARYLIEKGYAYVDTCDSSIFRKFRDKEPE-CLHRSSSPESNLELF-EKMLG-GKFKEGEAVVRLKTDLSDPDPSQI-DWVMLRIIDPHPRV--GSKYWVWPTYNFASIIDDHELGITHVLRAKEHMSNTEKQRYISEYMGPEVLQFGRLRLE-GF-MMSKSKIRGMLEKG--TNRDDPRLPTLAGLRRRGILPDTIKDVIIDVGVKVTDATISFENIAAINRKKLDPVAKRIMFVKDAEEFSVE--LPESAKIPLIPSKQEMNRTIIVNPGDILIESNDAEDNSI---LRLMELCNVK-VDKH----NRKLIFHSKTLDKKVNAKIVQWVKNEKV-PV--------------------MVEKAERDEIKMIN-GY-AEKIAAD-LEIDEIVQFYRFGFVRVD---RKDENMLRVV
B_Pr_Buchnera_aphidicola&P57490 -----------------------------------MDTKKEIKNNNFICQIIN--------------------------KDLNENKNL----SFYTRFPPEPN-GYLHIGHAKSICLNFELA-SLYKGRCNLRFDDTNPLKENIKYIESIKHDINWLGYKWGNVRYASEYFLKLYQYAQELIKKGLAYVDHLTKEQIREYRGPGKN-SPYRNRTIQENIELF-EKMKK-GDFSEGEACLRAKINMSSSSIIMR-DPVLYRIIFKHHQT--QNKWCIYPMYDFAHCLSDSIEGITHSLCTLEFQDNKFLYNWILKNTSPKQYEFSRLNLE-FS-ILSKRKIKILIDKNIIEGWDDPRIPTLSALRRKGYTPSSIKNFCQKIGVTKQNNLIEFSMLEHCIRKELNQTAIRTMAILDPIKIFLYNLKEEF-IVPNHPNNPEMGTHKIIFTNTIYIDRSDFKEKYDGEKIRLRYSYIIH-AEKIGNISNIICYCDLNTLGDNKNPAVIHWISKNTL-SA-EFKLYDQLFNIKNPEQQENFLLYINSKSLIKKF-GF-IEKKIGEEIQKKIFFQFERIGYFCIDFIKKNQLVFNRTV
B_Pr_Campylobacter_jejuni&NP_282006 ----------------------------------------------------------------------------------------------MYRFAPSPT-GDMHIGNLRAAIFNYICA-RQKNMDFILRIEDTDKARNIAGKEEEIKEILNLFSISWQHYYIQSENLKFHRQMALKLVSEKKAFACFCTEEELEAKKEQGKA-YRYDGTC---------EKLADIDVLECEKPVIRLKKPTHTMTDFIK-GELSFE-----PEN--IDSFVITPTYNFACAVDDMLENVTCIIRGEDHVSNTPKQEHIRASLGNKAMTYAHLPII-LN--EEGVKMSKREAH-----------SSVKWLLESGILPSAIANYLIMLGNKTPCEIFTLEAIKWFDISKVSKAPARF----DLKKLLQIN-REHIKMIK-----DDELNKILDLNKD---------------LAQLAKFYTQE-TSTIKELKEKMQAIFNAKDFGEFET---------------EYKILKELLKDIELF--ENYEDFKNELL---------NKSNLKG-KKFFMPLRIILTGNIHGPEL-----LYPYIK
B_Pr_Chromatiales_bacterium&OED35413 ------------------------------------MTESDSAPAHFIRSMIE--------------------------KDVAANKHN---KLVATRFPPEPN-GYLHLGHAKSICLNFGIA-EEFNGWTNLRFDDTNPDKESEEYMSAIKRDVAWLGFKWKSLCYASDYFDQLYDYARLLVEKGLAYVDSLSADEIREYRGPGKE-SPYRNRSPEQSLELL-EGMKN-GDFNEGEHVLRLKIDMASSNINLR-DPAIYRIKKHHYRT--ADKWNIYPLYDYTHCLSDAIEGITHSLCTLEFEDHRPLYNWVLEQTQPEQTEFGPLNLE-YT-ILSKRKLVQLVNSGKVRGWDDPRMPTIAGLRRRGYTPGSIREFCRRIGVTKNDAVIDMLVLENCIRDELNETAERRMAVLEPLKVVITSWSESL-NVANHPQNEALGSRKVQFSRELYIEQSDFAEIPPGGEVRLRSGYVIR-CDEVGEIIELRCSHDADTLGRKVKG-VIHWVNDDSV-VA-EIRVYDRLFNRPDPLAEEDYMDALNPNSLISFIDAR-IDRTLAR-AETGSVYQFERQGYFVVDPDSPDQAVFNRVV
B_Pr_Fluoribacter_bozemanae&WP_058459235 ------------------------------------MIELTEKRAHFIRQLIT--------------------------EELASGKHK----SVVTRFPPEPN-GYLHVGHAKSICLNFGLA-QEFGGICYLRFDDTNPIKEEEEYVNAIIEDVRWLGFEWYEMTHSSDYYHELYEFAVLLIKKDLAYVDSLSMEEIRAYRGPGKE-SPYRNRPIEESLDLF-TRMKA-GEFPDGAHVLRAKIDMQSGNLNMR-DPVIYRIRHSHQRT--GDEWCIYPMYDYAHPISDALEKITHSLCTLEFQDHRPLYDWCIDNLPPIQTEFARLNLS-HT-VTSKRKLRTLVEKKAVSGWDDPRMPTLRGMRKRGYPPAAIRQFCEVIGISRSDSVIDMSILEECVRAELNKTAKRALCVMDPLKVVIENYKVEILKPAYNPQDPDSGTRDLPFTREIFIERSDFMEEPPGAEVRLRHSYVIK-CHDVGNIIELRCTYDEKTLGRKVKG-VIHWVSEQAY-PV-TVLEYDRLFNDPNPGSEDDFFQFLNHNSLQIKQ-GY-CEPALVN-QQLDDVFQFERLGYYCVNELDGRVNAFHRVV
B_Pr_Helicobacter_pylori&O25360 ----------------------------------------------------------------------------------------------MLRFAPSPT-GDMHIGNLRAAIFNYIVAKQQYK-PFLIRIEDTDKERNIEGKDQEILEILKLMGISWDKLVYQSHNIDYHREMAEKLLKENKAFYCYASAEFLEREKEEKRP-FRYSDEWATL------------EKDKHHAPVVRLKAPNHAVNDAIK-KEVKFE-----PDE--LDSFVLSPTYNFACACDDLLYKISLIIRGEDHVSNTPKQILIQQALGPIV--YAHLPII-LD-EVSGKKMSKRDEA-----------SSVKWLLNQGFLPVAIANYLITIGNKVPKEVFSLDAIEWFSLENLSSSPAHF----NLKYLKHLN-HEHL----------------------KLLDDDKLLELTSIKDKNLLGLLRLF-IEECGTLLELREKISLF---LEPKDIVKTYEN-EDFKER-CLALFNALTSM-------DFQAYKDFESFKKEAMRL---SQLKG-KDFFKPLRILLTGNSHGVEL----LIFPYIQ
B_Pr_Neisseria_meningitidis&NP_273069 -------------------------------------------------------------------------------------------MTVKTRFAPSPT-GYLHIGGVRTALFSWAFA-RHHKGEFLLRIEDTDLARSTAESVNIILDGMKWVGLNYDNVVYQTRRFDRYKEVIAELLEKGHAYYCYCSKEELEAMREEGS--ATYDRRWRPEVGKTL-PEIPS-----DVQPVVRFKTPLDGVTDLVK-GEISIP-----NEA--LDDLIITPTYNFCVVVDDYDMGVTHVIRGDDHVNNTPKQINILKAIDANLPEYGHLPMI-LN--EQGKKISKRSGD----------TVAITDFGAMGILPEAMLNYLARLGWAHGDEFFTMEFIEWFDLKDVSPSPSRM----DLKKLYWIN-GEHIKITP-------NGKLAELVKPR--LALRDIHETEKPALEDVLELVKDR-PQDLNTLADECFYFYVKQTPAEADV-QKHWDD-----EA-AARMLRFAERLEGLE---DWNAEAIHDLFKPFC----DEEGIKM-GKLGMPLRLAVCGTAKTPSV-GKEEVLKRIR
B_Pr_Ralstonia_solanacearum&NP_519300 -----------------------------------MPKFGGGPVGRTGCGCYN--------------------------FRFDRGRLRPMTQRVRTRFAPSPT-GFIHLGNIRSALYPWAFA-RKMKGDFILRIEDTDVERSTQEAVDVILEAMDWLGLDIEGPFYQMQRMDRYREVIAQMVAQDLAYPCYMSTEELDALRERGEK-PRYDGTWRPEP-----GKVLP-TPPAGVQPVIRFKNPIGGSDDAVK-GRIEIS-----NDE--LDDLVITPTYNFCVVVDDMDMRITHVIRGDDHVNNTPRQINILRALGPPI--YAHLPTV-LN--EQGEKMSKRHGA-----------MSVTGYRDAGYLPEAVVNYLARLGWAHGDEIFSREFVEWFDLEHLGKSPAQY----NPEKLAWLN-NHYI---------KQADNARLAELVKPFIEALGGRVEGGPQLADVMALVKDR-ANTLQEVAQTALLFYRTEISVAPELAAQHLTD-EVR-PG-IMALADKLGTLP------EWKREAIGAAFKEVL----GAHGWKM-PKLAMPVRLLVAGQLQTPSI-GREVVLRRLA
B_Pr_Vibrio_cholerae&O31153 --------------------------MPKIVRSIALTRVLEYRPKFRMLSSQQ--------------------------KNLTKVIQM----TVKTRFAPSPT-GYLHVGGARTALYSWLYA-KSQGGEFVLRIEDTDLERSTQAAVDAIIEGMTWLGLEWEGPYYQTKRFDRYNQVIDQLLAEGKAYKCYAPKELLDEIRANKEM-PRYDANHPKI------KAVND-AAKEGEPCCIRFRNPKEGSDDQIR-GRIEIR-----NDQ--LDDLIITPTYNFCVVVDDVDMGISHVIRGEDHINNTPRQINIYKAMGATIPTFAHCAMI-LG--DDGAKLSKRHGA-----------VSVMQYRDDGYLPEALLNYLVRLGWGHGDEIFSRDMINLFSLNAISKSASAF----NTDKLLWLN-NHYIKTSE-----PEYVAKHLE----WHFENQGINKATGPALAEVVKLVGER-CNTLVELAQQSRYFYEDFAEFDADAAKKHLRGKEPL-ML-ALSKIEAL---------TEWNTEALHHVIAQVC----EELEIGM-GKIGMPLRVAVTGGGQSPSV-GQERVIARIK
B_Pr_Xylella_fastidiosa&NP_298112 ---------------------------------------------------------------------------------------M----TCRTRFAPSPT-GYLHIGGARTALYCWLEA-RRRNGQFLLRIEDTDRERSTQAAIDAILHAMDWLGLDYAPPVYQTQRIERYNQVAARLLAEGKAYYAYDSKDTLNAMRETGEK-PRYNGAAREANLPYR-DDPNR---------VIRFKNPHTGTDDLIK-GRIQIA-----NSE--LDDMVIYPTYNFAVVVDDWDMNITEVIRGDDHINNTPRQINLYHALGAPLPTFAHLPMI-LD--EQGAKLSKRTGA-----------ADVMQYRDAGYLPHALINYLVRLGWSHGDELFNRQLIDLFQINDVNSKAARL----DMAKLGWVN-QHYLKTDD-----PATLAPPLV----WHLEQRGIDVSAGPAPTDVILALRER-VQTLKEMAEKAEIWYCPLQRYDEIAVAKHLKP-----GADTALLHARTLLAALPT----WTVDNVDTALRTTA----TTLEIGM-GKVAQPLRVAITGTQVSPDI-GRNEALKRID
B_Te_Acholeplasma_laidlawii&WP_012243275 ----------------------------------------MENQSNFIKTIME--------------------------NDLETGKHK----EIITRFPPEPN-GFLHIGHARAIITNFELA-KVFNGKTNLRYDDTNPSKEDSIYVEAIERDVRWLGYEPSAIYFASDYFTEMFERAKLLIKKGLAYVDDQTAEEISKTRGPGIE-SPYRNRTVEENLKLF-EEMEE-GKYPEGSKVLRAKIDMTSSNMNMR-DPVLYRINFTHHNT--KDKWKIYPMYDYAHPIEDAIEGITHSLCSLEFEDHRPLYDWVVKETEPRQIEFGRLGIE-NT-VMSKRYLKQLVDSKLVTGWDDPRMPTLSGLRKKGYTKEAIRAFILATGLGKVNSEVELDMLESFVRDDLNMRAKRAFAVIDPIKVTITNYIEYF-DVPFHSENESLGSRKIAFSKHIYIDREDFLEERPGREVRLFHTYFIQ-ANDVGNITEILATYDVATLSRKPDG-TIHFVETTAI-PA-TFNFFGQLLKNDSSL---PLEERFNTESLAVKQ-GF-IEGSLKD-VLHEEKFQFIRNGYFNCYYNNDNKYIFNEIV
B_Te_Deinococcus_radiodurans&P56926 GWEQDRGAPFSGRSPRILTRMTDAPRPTAGADAPARPPAAPLVAPNFITEIIE--------------------------RDLEAGKYP----RVVTRFPPDPS-GYAHLGHVFASLLDFNTA-RQYGGQFNLRMDDTNPELARQEYVDSIADDLKWLGLDWEHFYYASDYFDRYYAYAEQLIRQGDAYVESVSPEELSRLRGPGTP-SPYRDRSVEENLDLL-RRMKA-GEFADGEHVLRAKIDLTAPNMKLR-DPVLYRIVNPHFRT--SDEWHIYPAYDFEHPLQDAIEGVTHSMCSLEFVDNRAIYDWLMEKLNPHQYEFGRRGLE-YT-ITSKRKLRELVQAGRVSGWDDPRMPTLRAQRRLGVTPEAVRAFAAQIGVSRTNRTVDIAVYENAVRDDLNHRAPRVMAVLDPVKVTLTNLGEKTLSLPYWPHDPEEAVRDVPLTRELYIERDDFSPAPPGGTVRLRGAGIIR-ADDFGQVTHIRATLLGED--AKAAG-VIHWVSERAL-PA-EFRLYDRLFRVPHPEEAEPFMRYLTPDSLRVLR-GY-VEPSVAG-DPADTRYQFERQGYFWRDPVREDALVFGRII
B_Te_Listeria_innocua&Q92F38 -----------------------------------------------------------------------------------MSETK----RVRVRYAPSPT-GFLHIGNARTALFNYLFA-RHNDGDFIIRIEDTDAKRNVADGEESQMKNLKWLGMDWYGPYRQSERQSIYEPLIQQLLDKGLAYKCYCTEEELEAERENGEM-PRYSGKCRHLTK----EQQAE-KEAQGFKPSIRFKVPANETNDMVK-DDVSFE----SNGI--GD-FVIIPTYNFAVAVDDHLMEISHVLRGDDHISNTPKQILIYNAFGPPI--FGHMTLI-VN--ESRRKLSKRDGS---------IIQFIEQYRDLGYLPEALFNFIAMLGWSPEEEIFSKEFIKMFDPKRLSKSPALF----DNVKLTWVN-NQYVKKLPL----NDVVELSLPHLQKAGVVSADLDQAELDWVHKLVSLYHEQ-MSYGAEIVPLSEMFFADAESFDEEEKAVLAEE-TVP-KV--ISAFKKELEAL-----DVLEAAEVKSAIKRVQ----KETGVKG-KGLFMPIRIVTTGEMHGPEL-GLEKVLNRLD
B_Te_Mycoplasma_pneumoniae&P75114 --------------------------------------------------------------------------------------ME----KIRTRYAPSPT-GYLHVGGARTAIFNFLLA-KHFNGEFIIRIEDTDTERNVEGGIESQLENLRWLGIIPYGPYIQSQKLATYKKLAYELVGKGLAYRCFCTKEKLEHERQHHQT-PKYLGTCRNLHS----KHIQT-NLDNQVPFTIRLKINQDAENDQVR-GKITIP-----GNS--LTDIVLIATYNFAVVIDDHDMEITDVLRGAEHISNTAYQLAINQALGQRIPRFGHLSVI-VD--KSGKKLSKRDTK---------TIQFIEQFKQEGYLPEAVVNFLALLGWNSDNEFFTINLIESFTVNRVVGAPAFF----DIKKLQWIN-AHYIKELS-----DNAYFNFIDNYLTIDFDYLKNKRKEVSLLFKNQLAFGIE-INQL-----IKETFAPK---LGVQHLSVKHRE-----LFKELQSALQQLSEQLQA-LPDWTKDNVKSTLTQIG----EQFNLKG-KKLFMPLRLIFTNKEHGPDL-GKTQVLALLQ
B_Te_Ruminiclostridium_thermocellum&WP_003517285 ----------------------MDAQVDGKANELNSTEENEKVYSNFIQDIID--------------------------EDNRTNRYG---GRVHTRFPPEPN-GYLHIGHAKSICLNFGIA-EQNGGLCNLRFDDTNPSKEDTEYVESIKADVKWLGFDWDRLYYASDYFDKMFEYAVKLIKMGKAYVCDLSADEIREYRGPGKE-SPYRNRSVEENLDLF-MRMKN-GEFEEGSRVLRAKIDMASPNLNMR-DPVIYRIIKSHHRS--GDKWCIYPMYDFAHPISDSLEGITHSICTLEFEDHRPLYNWVLETLDTRQIEFARLNLT-YT-VMSKRKLLRLVQEGHVRGWDDPRMPTISGLRRRGYTPSAIRNFCARIGVAKSNSTVDISLLEHCIREELNQKAQRVMAVLRPLKLVIDNYVEEF-EVENNPEDPNAGTRKVPFSKVLYIEKDDFCENPPGQEVRLKGAYIVK-CVDVGEITEVHCTYDPQSRGRKVKG-TIHWVSAHAI-DA-EVRLYDHLFSVPNPGENVDFIEQLNPNSLEVLK-SCKLEPSLAG-AKPGDAFQFLRLGYFCVDLVKEGSLVFNRTV
B_Te_Streptococcus_pneumoniae&NP_346492 -------------------------------------------------------------------------------------MSK----DIRVRYAPSPT-GLLHIGNARTALFNYLYA-RHHGGTFLIRIEDTDRKRHVEDGERSQLENLRWLGMDWHENYRQSERLDLYQKYIDQLLAEGKAYKSYVTEEELAAEREAGET-PRYINEYLGMSEEEKAAYIAE-REAAGIIPTVRLAVNESGIHDMVK-GDIEFE----GGNI--GGDWVIYPTYNFAVVIDDHDMQISHVIRGDDHIANTPKQLMVYEALG--APEFGHMTLI-IN-SETGKKLSKRDTN---------TLQFIEDYRKKGYLPEAVFNFIALLGWNPGEEIFSREFIKLFDENRLSKSPAAF----DQKKLDWMS-NDYI---------KNADLETIFEMAKPFLEEAGRLTDKA-EK--LVELYKPQ-MKSVDEIIPLTDLFFSDFPETEAEREVMTGET----VPT-VLEAFKAKLEAM-TD--DEFVTENIFPQIKAVQ----KETGIKG-KNLFMPIRIAVSGEMHGPEL-GREKSIQHIE
B_Te_Ureaplasma_parvum&NP_078438 ---------------------------------------------------------------------------------------M----KIRTRYAPSPT-GYLHIGGARTALFNYLLA-KAYGGDFIIRIEDTDIERNVEGGINSQLDFLAWMGIIPFGPYIQSEKLKHYEKLALDLVDQKKAYFCFCSKEQLDADRESHQT-PKYKRHCLNLDK----KTIES-NLLQNKEYTIRLKINENMEDDLIR-GKISIP-----GSA--LTDPVIIAMYNFAVVIDDYEMQISHVIRGEEHISNTPYQLAIAQALNITKIKYGHLSII-VD--ETGKKLSKRNLS---------LKQFVSDYEKDGYWPHAITNFVALLGWSPKNEIMSLEMIKNFDINNLSKSPAFF----DINKMNWFS-TQYFNNIT--QEEFINFIKKHSLTKELVLNDYTF-----INKCLLFKSHIIN-LKQL--IDLVIEQFNCD---KKVLASDVDYIKKNQLITV-VRVFYEQLIIN------DEFNEEFIKEIIKKVQ----IITNNKG-ANLYMPIRIATTFSSHGPEL-GREKVLKNLI
bs_glnRS -------------------------------------------------------------------------------KDVPV-VEEAIQGAVVTRFPPEAS-GFIHIGHAKAALVNSMLAKK-Y-GKMVFRFDDTNPDKEKH-FEEAILKDLSLLGVSW---TYSSDYMAVMLEKAEELLHRGLAYCDTTPREEMQKHR-NG-TPTPCRDNSLEENLRLW-KEMKE-ASPE-GQTCLRAKISLT--NKAMR-DPVMYR-VNPHARQ--GRKYNVYPTYDFCCPIVDSIEGVTHALRTNEYHDRNAQYDWFIDALG----DFSRLNM-EYT-VMSKRKLTQLVET-VVDGWDDPRFPTVRALVRRGLTVEALREFVKVQGMSKA-NFMEWSKLWNFNVQVLDPSVPRYTAVSLKVRCVVSGFVE-AKALHYYKSGTLMSWGNAFVKNIVPTDADIELHLDGGDHVRLVEYDHLLIKKKVAPVTKFSQNGLGEAAMIQIERRGYYIVDRDKVNHLCAKAQYLKTVAPPAATKREA---------------------------------------------------------
BsV_glnRS ---------------------------------------------------------------------------------MDYYPNECIDGAIVTRFPPEPN-GYLHLGHVKAMEIDFGFAEF-Y-GQCILRFDDTNPLAEKQ-YIDSIRNTVKWL--KY-KETYTSDYFDILYQLAIELIKKDCAYVCELSDTDCSLYR-NN-TKSPYRNRPIEESLNLF-NDMKN-GKYQ-NKATLRMKGEID--NPNIKSDPVMYRILH-HPRT--KDKWVIYPTYDYSHGIIDSLEGITHSFCTKEYEIRREQYYWFIDKLG---YEFSRLEIKD-G-LLSKRKIKELVDN-IVNGWDDPRLLTVEGLKNKGYTPMSLRTFCKKLGITKNDE-INLNLLNNELKNELNNCAQRRLVVV-PLKLNIINF-DYNKTVDKDRTK------------------------------------------------------------------------------------------------------------------------------------------------------------
E_Al_Paramecium_tetraurelia&XP_001450915 CLIQINYKYPGLCSNEQLIKIKQQFPECTQEMVIKLTQLKQCQSKQQIYQKIQTFTP----------------------IPEQHNQPEVTQGKIVLRFPPEPN-GYLHLGHVRSIRLNFHSA-EQLNGHCYLRYDDTNPANEKQIYIDEIEDNVKWFGHKPTHITYASDYFPFIFDCALKLIKENKAFVCEQNREDMKEYRKNKQP-SPYRDREIDESLRIF-KEMQE-GKHPESKYTLRLKIDYQHANPTLR-DPVIYRVLYEHPKS--GDKWKVYPMYDFAHCICDSIENITHSLCTLEFEIRRELYYWILTNLNPFVYEFSRLNVS-NN-MLSKRKIGKMIEMGIVKGWDDPRLLTLAGLKRRGYTPQAINEFIDQVSVPRGNQIISIKLLENCIRKELEKTVPKIMAILNPILI-----DVEI---------DNNTIKQ------VYVQQDDVKVVGSNKQVCLRFFGVIL-CESIERVKHIKVKLVTTDLDKKLKG-QINWLDNDCI-NA-TVNEYSYLFDTENPADIPEFWNNINKNSLRIYD----VKVPKALEYRIGDRFQFERNGFYIVDSIKDGHIYFNKIV
E_Al_Perkinsus_marinus&XP_002787583 DELALKTYL-IGNSLTLADAAVWALIARSG-------GASRLKPFPHVSRWWK-YLEAQPAFITAMEESKNSSHQKSSSANLENKLPGAEMGKVVTRFPPEPS-GYLHIGHAKAALLNDYYA-RAYKGKLIIRFDDTNPAKEKAEYEQSIIEDLGMLGIHGDQLTHTSDNFPLLQKYMEKMIKMGKAYVDDTPVDVMREERSKGVE-SKCRNRSVDDNIALW-HEMLN-GTEVGQTCVVRAKISMTHKNRCMR-DPTFYRITDPHHKY--GFQYKAYPTYDFCCPIIDSIEGVTHALRTIEYADRNEQYHWVIDTLGVTIYEFSRSNFV-HT-LLSKRKLTWFVDNGYVSGWDDPRFPTVRGVLRHGMTVDALRDFVLTQGASKAGNLMEWDKIWTINKQKIDSVVPRYAAVGDAVELLLEGATPTGKDEPKHPKNPSLGKRLIMLSDHVLIDAGDAAELQKGEEVTLMHWGNAV-IDEIDKVTSLKGHLHLEGS-VKTTKKKLQWVAVDNLAHL-KLRELDYLITKRKVEDDDNVEDLVNPNSEVDVM-AL-GDPLIAATLKKGDRIQLERKGYFIVDKINGNVMTLINIP
E_Al_Pseudocohnilembus_persalinus&KRX03600 GKQIYDKMQPINKFSFVKLEHIEKILLDLPKIEQQKKRELQSQKSENNSINVK--SKQKGNPVEFSINEENKIWDKLKNIPLENNSNQRTKGQYILRFPPEPN-GFLHLGHVKSIVANFESA-LRLGGICYLRFDDTNPESESQEYINDIIGSVEWMGYQPFKITYSSDYFDDLYENAIKLIKKGKAYVCELNSEQSSQYRKDKLP-SPYRERSIEENLYLF-EGMKN-GKYKEGQYVLRAKITYDHLNPTLR-DPAIYRIKYEHPRT--KDKWCIYPLYDYTHGMCDSLQDITHSLCTLEFEIRRELYYWFLNELDPIVFEFSRLNVS-NN-VLSKRKINKLIQFNLVENWDDPRLFTIQGLRKRGIPSEALKQFVNQLNVTRTNNLIRYYHFQDSVRGHLLQHSQKAVAVVDPVKFIIENVSQDV---------EIAENQTQKIKKEIYIEQQDVAKQNQGHKICLKYFGIIE-ITDINKAVLVKGKLISQEFNKKIKG-QLHWLS-SNDSQIVQIRLIDRLFNVENPQ------------------------------------------GLKLESELGYNKDSIQSLN
E_Al_Theileria_equi&XP_004833681 THLTYRTYI-IGYRLSLADILHYSLVRRFSDLDAHKSKFP------HLARWYKTGLGSLEGIINKQVFRKPFTKQEQQDNSYKGVLKDAIEGHVVTRFPPEPS-GYLHIGHAKAALLNYYFA-RKYNGKLLVRFDDTNPCKEKDEYVESILEDLGKLEIEYDELSYTSDYFDTFQEYAIQLIKDGHAYCDDTDVETMRKQRGEGIE-SPARNNSVETNLLLF-QEMMK-GSEVGVKNCLRAKMDMSSKNKSLR-DPVFYRIVDPHHRQ--GTKYKIYPTYEFACPIIDSLQGVTHSLRTNEYSDRIPLYKWVLEKCNVEIYEFSRMNFV-KT-TLSKRRLRWFVDNGIVTGWDDPRMPTVKGILRRGLTVKALLDFVLEQGPSKSVNLMEWDKLWAKNKQIIDPIVPRYAAVGDYVVLKLTNFGNDTSKRALHPKNAELGECDIWFTDSVLIEKADAELIENNEEITLMRWGNAF-VNTE----TWEAALNPSGNFKSTKK-KLHWLPPGQLVPC-TLTEYGYLITVDKIDDDDSIRAFLEPQTEWVTE-CL-GEANLRH-LKEGDMLQLERRGYYILDKVDDGKMTFVQIP
E_Am_Entamoeba_invadens&XP_004255071 ---------------------------------MSVPTKETHPKEKSLVGAKG--------------------------KLTLKGYTP--GMKVCTRFPPEPS-GYLHLGHMKAAMLNDYYA-HSNGGQLILRFDDTNPLKESQEYVDNIIRDLKTIGIVADKVSYTSDYFDMLMEYGDKILKMGKAYIDDMDPEEMHKGRMEGIE-SPNRNNTLEKNLEMW-EEMKK-GTEKGKKCVMRGKIDMKHKNKALR-DPSLWRIDATHYRT--GNKYKVYPLYDFGVSIIDSTEGVTHALRSQEYSDRAPLYDWVVDIFGPIIEVFSRMNFA-YV-LLSKRNLNLFVQKKLVDGWYDPRFPTIQGLLRRGLTLEAMKEFCLSQGSSKNINLMEMEKIWAINKKVIDPIVPRYNAVLGACKVTLDTPQEEEKEVALHKKNESLGTKKMTFGKEAYIDGDDAKSIAANEEVTFMDWGNVI-FDKIGETAAAHLHLDGD---FKLTKKKLTWISKDTV-DL-ELREFDYLITVPKIEEGMELEKYINPKSLEIFQ-AI-GESAMKT-LKEGDKIQIQRHGYFRVDKADGNKIILNKIP
E_Ap_Thecamonas_trahens&XP_013761718 AHLTLRTYM-VGYAPTLADLALWFRLPLNA-------DKAATP---FVARWVA-GLNAI-PEYGRGVKGKKAAAKAAKKPSNYMELPDAVDGQVVTRFPPEPS-GYLHIGHSKAALLNAHYA-KQYNGKLLIRFDDTNPSKERDEFVDNILADLATLGIVGDAMSHTSDHFELIQGYAETMIKKGLAYVDDTPVDVMREERMNRVE-SAARGNSVERNLELW-AHMLA-GDETGLACCLRGKVDMSANNACMR-DPVFYRNLTPHLRT--GTQYKAYPTYDFACPIVDSVEGVTHALRTNEYHDRNEQYYWVVDALEPLVAEYSRLNFE-YT-VMSKRKLQWFVDQGLVEGWFDPRFPTVQGIMRRGLTLEALWQFIASQGASLNTNTHSWDKLWAINKKIIDPVIPRHVAVPSRAVLTLTNVTTLVATKPAHPKNPEVGTKSVVYSSKVYVEVEDAARCSPGEEVTLLTWGNAI-IDEVGTIS-LVGHLHLEGNPKDTKI-RMTWLS-YTV-AA-KLVEYDHIITKSSLD-NDNVADLVRDPSKFVTD-AV-VDANVAA-LPKGARLQFMRRGYFIVDKPESSPAELIYIP
E_He_Naegleria_gruberi&XP_002676589 ------------------------------------------------------------------------------------------MGKVVTRFPPEAS-GFLHIGHAKAALMNNYFA-KKYNGKLIMRFDDTNPDKEREEYEHAILSDLESLGVKPDIHVRSSDHFDKCIEFAEQLIREGKAYMDDTAVEELRRMKMEGIE-SANRNNSVDKNMEMW-KELLA-GTENGKKSVLRAKIDMKSLNKTMR-DPVLFRSKDPHPKL--GDKYKAYPTYDFVCPVVDSLDGVTHALRTSEYNDRNEQYYWIIDALGPFLYDFSRLNFA-NT-VMSKRKLQKIVDIGVVEGWNDPRFPTVQGLLRRGLTVEALYNFILEQGASRNVVTIQWEKLWAENKKVIDPKVPRYCAIEDIVKFHLSNGTMESKENAKHKKNDSLGKKTTYYTNTIYLDREDAAAIEQNEEVTLMDWGNAI-IQEIGKVVELKGVLHLEGDFKKTKK-KLTWLPPEVNTENVQIVHFGHLINKISLSSDDNIEDVVNRNSKTVTT-SI-GDHNLKS-LKKGDIIQLERRGYFICDVPDGKSLTLFNIP
E_Op_Acremonium_chrysogenum&KFH42782 KYLTLRTYI-GGYDLSPDDKKVWTALRNNK----VAIGLVRKGSFANVTRWFN-HIEAAHPDVKDEAAGGRKPKNNKGGANYNIGLPN-ADKGVVTRFPPEPS-GYMHIGHTKAALLNDYFANEAFDGKLIVRFDDTNPSKEKQEYEDAIIEDTKRLGIKIDHITHTSDYFKEIYEAAEKLIKLGHAYADDTDPEVQKEDRKNRLP-SKCRDRPAEESLAML-KEMRD-GTDLGRKHCIRARIAHDSSNGSMR-DPIIYREPAPHHRT--GWDWNIYPTYDFACPVVDSLEGVTHALRTTEYADRNEQYHWFLNALDVNLWEFSRINFI-RT-FLSKRKLTKVVESGKVRGWDDPRMPTVRGILRRGLTVAALREFMLKQGPSRNVVNMDWNSLWATNKRLLDPVVPRFMAVDNAVLAAITGGAPYTEERPKHAKNPDVGTKLVRFSSRILLDQVDVATFAPNEEITLMSWGNAI-VKDIGPIKDIGLQLNLEGDFKKTEK-KVNWLAEGKLVEA-ELWDFDYLITKDSLDKDDDLEDFLNPVTETMTL-AL-CDANLAD-LKEGDFLQLERKGYFRVDKAPEGRMVMFKVP
E_Op_Agaricus_bisporus&XP_006460331 SITPKELLDQVQNYLASNPATGWTSL-GTTLNVLRGSSEFRWANPLEVKDAVEVFLETFGPKVAKAKVKEPKKETKKPTGENPQIHPDATKSAVWTRFPPEPN-GYLHIGHSKAIFVNFGFA-AHHGGKCYLRYDDTNPEKEEARYFESILEMIRWLGYEPWKITYSSDYFDELYALAVELIKRGKAYVCHCSQEEIKADRGKPRP-CVHRDRPIEESLAEF-EDMKN-GKYKPKEVALRMKQDLDDGNPQMW-DLTAYRVLDPHHRT--HDKWKIYPTYDFTHCLVDSIENISHSLCTTEFIASRQSYDWLCDALEPRQSEYGRLNIE-GS-IMSKRKIMALVNEGFVSGWDDPRLYTLIALRRRGIPPSAITSFVSSLGVSTSITSIELVRFEQSVRHYLEGTVPRLLMVLRPLKVTIENLYVLMIEKPLHPKVPELGSSKIPFTRTIYIERDDFRL-TDKTVGLFQAPHPIT-CVSHGDVTELFCKLEN----KKPQA-FIQWVAGSPA-RIDEVRVFHRLFTTNRPG---DFRDDVNPNSLEVIK-GAMVEVGFWS-LAKSARFQGLRVAYFAVDTDQGDYLVLNQIV
E_Op_Byssochlamys_spectabilis&GAD96858 KHLILRSFI-VGYSLSAPDVAIWGALRGNR----VGVAAVKKGSFVNLSRWFR-FIEELCPWTSAAYEALSASARERKAASYDISLKN-TEKGVVTRFPPEPS-GYLHIGHAKAALLNDYFAHEKYNGTLLVRFDDTNPSNEKQEYQDAIIEDLALMGIKPDKVTFSSDYFDEMYQYCIQIIKDGNAYADDTDKETMAHQRMEGIP-SKNRDASVEENLARF-EEMKK-GTEEGLRWCIRAKISVDNPNKAMR-DPVIYRNPSPHHRT--GTKWKIYPTYDFCCPIVDAMEGVTHALRTIEYRDRNPQYQWMLDTLKVQVWDFARMNFI-RT-VLSKRKLTKLVDQGIVWGWDAPNMPTIRGIRRRGMTVPALREFILKQGPSKNIVNFEWGLLWATNKKHIDPVAPRHTAISDIVKATVRGAAPYTEDKPKHGKNPSVGMKKVAYSGSIVLEQEDAKTFKQDEEITLMNWGNAI-VREIDTVTELVLDLHLEGDVKKTEK-KVTWLAQELV-PA-ELLYFDHILTKDALQEEDDMMDFISKNLETKED-AV-ADCNVAE-LKEGDIIQFERKGYYRLDKPPGKPAVFINIP
E_Op_Encephalitozoon_cuniculi&NP_584646 EFLVLLNSLVNDIRSEEVKDIIFGMINTNQMLTKLMKDKKEVERFPDTCKMYS----EQFKANKPLLKEFNAGSRKEQ-GNLEIGEPS---ENVVTRFPPEPN-GRLHIGHARAALLNWYFA-SKGNGRLLVRFDDTNPEKEEERFERGILSDLSLLGINEYTLSHTSDYFDKIIDLGVFLIGEGKAYADNTPQEVMRDERGRGVE-SRCRSMDVEESKRIF-KEMAR-GNASG--YCLRAKIDMSSSNKAMR-DPVIFRVNEPHHRT--GDKYKVYPTYDFACPIVDSLEGITLSLRANEYRDRNQQYYWFIDNLRPKIHDFSRLNFE-NT-VLSKRKLKYYVDNGFVSGWDDPRLATIAGIKRLGMNMEALREYILMQGVSQKTCTISWDKVWAINRKKIDPVSARYFCVQDAVEVSIDNTSEYTMDVPKHKKNGDLGTKEVFYSSQILLSQEDGRVLQDNEEFTLMNWGNAI-VKSKGTVTKMEVSLNPDGD-FKLTKNKMSWVSRGSV-TV-ELAEYGNLMNDEDTE---DLALRFNRNSVKKEY-WY-AESAIIN-VREGEVIQFERNGFYYCD----GFLVFNLLP
E_Op_Exidia_glandulosa&KZV85545 DHLAFRTLL-AGHELSVADFAVWGAIKSSS----KALGVLKSGQHPHISRWIT-YIDGLASTVDALAQLTDAKYNKARSASFALGLPGAVHGKVVTRFPPEPS-GYLHIGHAKAAMLNYFFGKEMYNGKFIVRFDDTNPTKERDEFEQTILEDLEMLGIRGDVITHTSDWFEKLYEYAVEIIKRGKAYCDDTEQVDMRAQRMDGIA-SKRRDASIEENLARF-AEMTK-GTTEGKRWCLRAKISVDDPNKAMR-DPVIYRNDMPHHRT--GDKWKVYPIYDFACPIVDALEGVTHALRTNEYHDRNPQYQWMLDALGVEVWDFSRLNFV-FT-LLSKRKLHWFVDQNLVRGWDDPRFPTVRGVRRRGMTVEAIKQYMLLQGPSQSTVALEWDSIWAINKKVIDPIAPRLWAIAKAVKVTVTNGKSETKTLPLHKKNPDVGTKQTLFSSAILVEQEDALSFEDNEEITLMDWGNAF-VRKKGVITALEMELFLEGDFKKTKK-KITWLATDFA-PV-RLLDYDYLITKKSLEENDSLGDFVTPTTEFVVE-AL-TDANVTA-LKKGDIMQFERKGYYIYDGETSGATAPSAQK
E_Op_Gonapodya_prolifera&KXS17223 GHLTLRNYF-VGYELSLADFAVWGALRANA--IFQHQVKTNGPIGVHLLRWFN-FVSSLDCAVSAVESLKKAGESTKNTGKFDIPLPDAEMGKVVTRFPPEPS-GYLHIGHAKAALLNDYFA-RSWNGKLLLRFDDTNPSKEKEEFETSIKEDLALIGIKPDVVSHTSDHFDKLYDFALALIKKGKAYVDDTDQETMRAQRMDGIE-SKCRDLSVDENLRRF-KEMTE-GTEWGVTACLRAKISMTNPNKAMR-DPVVYRNLVPHHIT--GSKYKVYPTYDFACPLVDSIEGVTHALRTNEYRDRNDQYQWMLEACGVHLWDFSRLNFV-YT-LLSKRKLTWFVAQGLVKGWDDPRFPTVRGIRRRGLTIDALRQYILIQGASQSAVLLEWDKLWAVNKKVIDPVAPRHTAIEAIVKVHVLDESTDVKDLPKHKKNPAVGTKRTTFSSAIYLEQTDARELVVDEEVTLMDWGNAF-IKAIGTVQEIDIRLNLDGDFKKTKR-KLTWLSAEAPAEL-KLKDYDFLITKKKLEEDDDVADCLAPVTEFATE-AV-GDVNLKL-CKKGDIIQLERKGFFIIDVPSSRVIELILIP
E_Op_Mitosporidium_daphniae&XP_013238492 -------------------------MDCAVDKLASELSNSRIKPESATSSKDQ--------------------------GSFDISLEGAKYGEVVTRFPPEPS-GYLHIGHAKAALLNEYFA-RMYGGKLIIRFDDTNPLKEKMEFETSIIEDLALLGVRGDILSYTSDYFDQLIEFAFKLIDHGLAYADDTPQETMRQGRFSGIA-SARRETSADESKAIF-ERMIR-GDDDAQVFCIRAKMSVDSPNKALR-DPVIYRCVEPHHRT--GSKYKVYPTYDFACPIVDSIEGVTHALRTNEYHDRNDQYYWFIQALGPFIWDYSRLNFV-YT-LLSKRKLNLFVNSGIVSGWDDPRFPTVRGILRRGLTLSALKHYILMQGASKNSLLLEWDKLWAINKKVIDPMAHRYTALTDPVSLIIEDGDPQNKEINLHPKNPEFGTKNVCFSSNLLISHQDAKDLSVGEEITLMKWGNLI-VTRVDGKLCIFAKLNLDGSVKDTKK-KITWISSPCLASI-QLLDYDFLITKKKLEENDKLEDFITPKSEFVME-AV-GEPAMSL-LKVGDIIQLERLGFYIVDSHAGNTLRLIFIP
E_Op_Phycomyces_blakesleeanus&XP_018297685 KHLTLRSFI-VGYQLTLADFVVWGALRGSP-VFARIVKTKKESLGVYLVRWYE-YINTLEVTKNAVEKMQKQDKLKVKSGKFEIGLTEAEMGRVVTRFPPEPS-GYLHIGHAKAALMNQYFA-DTYKGKLIIRFDDTNPSKEKTEFEDSIKEDLALIGVTSNHVSHTSDFFDQMYELALKMIKEGKAYCDNTDQETMRDERTRGIP-SKCRDTPVEKNLEIF-EEMKK-GTDTGRSFCLRAKISPDDPNGTMR-DPVIYRNLTPHHHT--GDKWKVYPTYDFACPIVDSLEGVTHALRTNEYRDRNAQYMWMLENLGVVIWDFSRMNFV-YT-LLSKRKLQWFVDNKIVSGWDDPRFPTVRGIRRRGMTIEALKEYILMQGASQNVLMLEWDKLWAMNKKVIDPVAPRHTAIVKMVQCTIQGATPEFKELPKHKKNPAIGLKKTAYFNKIVLEQEDAKSLEVGEELTLMDWGNAF-VRNVGDVTSVDLELHLEGDFKKTKK-KISWLAANLAVDA-LLVDYDYLITKKKVEEGDELKDLITPVSEFKTP-VV-ADANIKD-LKKGDAMQFERKGYYILDSVATTPATFIQIP
E_Op_Pneumocystis_murina&XP_007873444 DFLLEKKAL-IDDRITLADWIVWGALRGNV----YAQGIIKKNIYPCLNRWYR-MVESDTFVSRAVQLLLKEITSRKSRANYDIGLQDAIEGKVVTRFPPEPS-GYMHIGHAKAAILNEYFA-KKYKGKLIVRFDDTNPSKEKGEFQEAILKDLDSLGIKADQVSFSSDYFDKTYDFCVQMIKDGNAYADDTDKETMRAERMQGIE-SKRRQRSIEENLEIF-SQMRK-ATEIGLLNCIRAKISVNSLNKALR-DPVIYRNTTPHHKT--GTIWKVYPTYDFCCPIVDSIEGVTHALRTNEYKDRNAQYQWMIKTLNVHIWEFSRINFV-RT-LLSKRKLQQFVDDKRVSGWDDPRMPTILGIRRRGMTIDALKQFIISQGPSKNVLNLDWSSIWAINKKIIDPIAPRYTAINNLVKVFIINGTVHIEERPKHKKNPQVGMKKVAFYKNIILDQEDALTFKDNEEITLMDWGNAI-IKKIGIIDSIEMELHLEGDFKATEK-KITWLALPNLIDV-QSVDFDYLILKDKLEEGDRLEDFLTPCTEFHSK--IKVDENFLN-LSKSDIIQLERKGYFICDQPEGKGLVLFKVP
E_Op_Rhizophagus_irregularis&ESA13434 HHLTLRTFL-VGYKLSLADIIVWGALKNSA-AFNRQIKTGKEAGGPHLIRWFN-YINSLDFIQQGTNWIAQNAKSSSKVPNMNIGLVDAEVGKVVTRFPPEPS-GYLHIGHAKAVMLNQYFA-QKYKGKLIVRFDDTNPTKEKEEFEESIKEDLTLLEIIPDKITYTSDYFDQLYQYAIKIIEKGLAYVDDTDVSTMREQRMDGIP-SKSRDLSVEKNLERF-KEMTE-GTVFGLSCCLRAKIDMSNPNKALR-DPVIYRDLNPHHHT--GNKWKLYPTYDFACPIVDSIEGVTHALRTNEYRDRNAQYDWFLQSLDVHVWDFSRLNFV-YT-LLSKRKLQWFVNQGLVSGWDDPRFPTIRGIRRRGMTVEALKQYIYTQGASQNDVTLEWDKLWALNKKVIDPVAPRHISITNIVKTSILEGIPYSKEIAKHKKNPNVGKKQTWFASSIWIEQEDAKTFENEEEITLMDWGNAI-VKTIDIVTELELQLHLEGDFKKTKK-KISWLATANVSEV-VLIDYDYLITKKKLEEDDNVEEFVTKKSEFLTN-AL-ADSNVKE-LKKGDIIQFERRGYYILDNDFESALRFIYIP
E_Op_Rozella_allomycis&EPZ35939 RHLKFYSFV-ALEEISLPDIIIFGVIKGCG-------KKFDRGQFDNISRWYD-WMAECKATKDAAELLKKSSNGKAKDGKFDIDLAGAEFGKVVTRFPPEPS-GYLHIGHAKAALLNEYFA-HRYGGELIVRFDDTNPSKEKCEFEESILEDLTLLGVKHDRFSHTSDYFEDMIKFAEQLIKQGDAYVDDTVQEKMREERMNGVA-SKCRDLSVEENLRVF-EEMKK-ASEEGMKYCLRAKMSVDAKNKALR-DPVIYRINLPHHRT--GSKWKVYPTYDFACPIVDSVEGVTHALRTNEYHDRNDQYYWFIEKLGPFIWDYSRINFE-FT-LLSKRKLTWFVNEKHVEGWHDPRFPTVRGIRRRGMTIEALKEYILMQGASKNTLLLKWDKIWAINKQKIDPIAPRHTAIEDSVVARIRGNMNYSKEVLKHKKNPELGFKTTEFSNEILIDKVDVETFELNEEITLMDWGNAF-VRNL---SPLELELHLEGDFKKTKK-KVTWLSSKNLIPV-ELKDFDFLVSKPKLEEEDSFEDCLVKETEFTTL-GL-ADANVKD-LKKGDIIQLERRGFFIVDKPDGNSVCFILIP
E_Op_Saccharomyces_cerevisiae&P13188 DQVRNYVMQYIQENKERILTERYKLVPGIF-ADVKNLKELKWADPRSFKPIIDEKKKTNSAKKSSDNSASSGPKRTMFNPELMKEHLEVTGGKVRTRFPPEPN-GYLHIGHSKAIMVNFGYA-KYHNGTCYLRFDDTNPEKEAPEYFESIKRMVSWLGFKPWKITYSSDYFDELYRLAEVLIKNGKAYVCHCTAEEIKRGRGERYA-CKHRDQSIEQNLQEF-RDMRD-GKYKPGEAILRMKQDLNSPSPQMW-DLIAYRVLNPHPRT--GTKWRIYPTYDFTHCLVDSMENITHSLCTTEFYLSRESYEWLCDQVHPAQREYGRLNIT-GT-VLSKRKIAQLVDEKFVRGWDDPRLFTLEAIRRRGVPPGAILSFINTLGVTTSTTNIQVVRFESAVRKYLEDTTPRLMFVLDPVEVVVDNLYEELATIPYRPGTPEFGERTVPFTNKFYIERSDFSENVDNQPVGLIKVSHTVSFKSLGKIIRIHVNYDNKVEEKKPKT-YIQWVPNSPL-RVTETRVYNQLFKSENPSHPEGFLKDINPESEVVYKESV-MEHNFGDVVKNSPRFQAMRVGYFTLDKETTSKVILNRIV
E_Op_Sanghuangporus_baumii&OCB91065 DRLALRTFL-DGNELTVADWLVWGAIKG---LLFLPLGIMKGGKHPHLLRWFA-YIETLPTTQAALSELAEAKSRGAKASSFALGLENAEMGKVVTRFPPEPS-GYLHIGHLKAAILNQYFA-EMYKGRLIIRFDDTNPSKEKEEFEDAILDDLAELNIHGDMVTHTSDYFDQLYDYAVQMIKEGNAYVDDTEREIMKHERMHGIK-SRNRDLSVEENLKRF-QWMKE-GSKEGVRNCLRAKISWTDPNKAMR-DPVLYRNPESHHRT--GDKWKMYPTYDFACPVIDSYEGVTHALRTNEYRDRNAQYQWVLDALRVYIWDFSRINFV-YT-FLSKRKLRDCLAAGLAHGWDDPRFPTFRGMRRRGMTCEALRQFMLAQGPSQNQVLLEWDSIWTINKKIIDPIAPRFCAIAKMVEVTVKRGKPEVKEVPKHKKNPDVGTKKTIYSSTILLEQEDTKTFAEGEEITLMDWGNAI-VRSIGDVTHIDMDLNLAGDFKSTEK-KITWLSSTPLVPV-TLLDYDYMVTKRKLEKEENVVDVANPNTEFRVE-AV-ADANVLS-LNVRDIIQFERKGYFILDQIREKRLEFIQIP
E_Op_Schizosaccharomyces_pombe&Q9Y7Y8 EQIEQLVGDYVAENKSKILEQRYQLLNPSA-SALRQHALLKWAPQLEVKQTLDKAKNSKQKTVDSGKAKEQKIVSEQSKPERMKEHLQATGGGVVTRFPPEPN-GYLHIGHSKAIAVNFGFA-RYHNGVCYLRFDDTNPEAEEERYFESIKDLVAWLGFQPYKITYSSDYFDKLYELAEELIKRDKAYVCHCTDAEIKKARGPRYA-CVHRDRPIEESLLEF-RNMRD-GKYQPKEAILRMKQDLSDGNPQMW-DLIAYRVLNPHPRT--GDKWKIYPTYDFTHCLVDSFENISHSLCTTEFILSRVSYEWLCNALEPAQREYGRLNVV-GT-LMSKRKIMKLVKEGYVHGWNDPRLYTLVALRRRGVPPGAILEFVSEVGVTTAVSNIEVARFENCVRKFLENSVPRLMFLPDPIKVTLENLREQI-EIPFNPKDPSMGSRSAFLTKHIYIDRSDFREEASGQPVGLFRASHPVVAKRVGEPIEIIAEYDASSS-KKPKT-FIQWVSSNSPVLIAETRLFNNLFKCDNPAKEQELAAQLNPESEVVLKNSI-IEPGIYDLIKSAPRFQAMRVGYFCLDEDKPNHLVLNRIV
E_Op_Serendipita_indica&CCA70539 DYLAFRTFF-VGRELSSVDLAIWGACKSSG----QVLGVLKRGQHPHLSRFYN-YLEKLPIPQQVVASVNAAKKGNTNKTGFIFDLPNAKMGEVVTRFPPEPS-GYLHIGHAKAAMLNQYFA-KGYKGKLLIRFDDTNPANEKEEFEKTITEDLEMMEIVGDSLSHSSDYFDLLADYAVKIIKEGNAYADDTDGARMKQERMDGIP-SKNRDKSPEESLAIF-EEMRK-GTEEGQRWCIRAKISVDDPNKAMR-DPVIYRNVAVHHRT--GDKWKIYPTYDFCCPILDSIEGVTHALRANEYRDRNVQYAWFQTALGCTIWDFSRLNFN-YT-LLSKRKLKKFVEEGMVWGWDDPRFPTIRGLRRRGMTAEALRAFILGLGASQSILQLEWDALWATNKKVIDPVAPRYYAIEDSVKVTIRGGKAETKEMPRHKKNPAVGTKQTVYASDILLEQQDAKSLSEGEEITLMDWGNAI-VRSIGVVESIEMDLHLQGDFKKTEK-KITWLAAPPLLNA-ELVDFDYLLTKKKIEEDDDWQSFVTPTTEFRKA-AF-VDSNCKV-LEKGTIIQFERKGYYILDAIEDAGLVFFLVP
E_Op_Sistotremastrum_niveocremeum&KZS88349 DHLAYRTFL-VGHTLTVADFAVWGSIKSST----KSAGVLKNGNHPHVQRWFS-FVDGLAPIQEAVARLIEARSTKARNSSFTLGLPNAIDGQVVTRFPPEPS-GYLHIGHAKAAMLNQYFA-QMYHGKLIIRFDDTNPSKETAEFEETILEDLRLMDIVGDQITHTSDHFQRLFDYGVEIIKRGKAYADDTERAQMQDERRNGIA-SKRRDATVEENLARF-DEMAK-GTEEGLRWCIRAKISVDDNNKTLR-DPVIFRTNVPHHRT--GSTWKVYPTYDFACPVVDSIEGVTHALRTNEYRDRNPQYHWMIDALGVDVWDFSRLNFI-YT-LLSKRNLRKFVERGLVRGWDDPRFPTVRGIRRRGLTVEALRQYMLSQGPSQSVVSLEWDSIWTINKKIIDPIAPRYWAVENMTRVVLKGQGTEARTNPLHKKNSDIGTKTVAYSPVIYVDQADAASFEDNEEITLMDWGNAF-VRTKGVITEISMELFLEGDFKKTKK-KITWLSNPHI-SI-TLLDYDYLITKKKLEEDDDLDNFVTPVTEFKLA-AV-TDSNILK-VKRGETIQFERKGYYILDEI-DKNYQFVNIP
E_Op_Taphrina_deformans&CCG84690 DHLRLRTYF-TDHKITASDIALYGMLKINN----AALGSVKKSTYVNLGRWFR-NLDAQTFISSANQEVQNETAAATKKANFEIGLQDAKDGQVVTRFPPEPS-GYLHIGHAKAAMLNQFFA-EKYHGKLIIRFDDTNPSKEKAEFQDSILEDLKLLGIMGDQLSYTSDHFQTLFDYAVELIKQGDAYVDDTDQMTMRAERMDGIA-SARRNRTVEENLKLFTEEMRY-ASDIGKKNCLRAKMSVDDNNKALR-DPVIYRVNEPHHRS--GTAWKIYPTYDFCCPLVDSIEGVTHALRTIEYRDRNPQYEWFLQKLSVHVWDFARMNFI-RT-LLSKRKLQWFVDQGFVEGWDDPRFPTVRGIRRRGMQVAALKEFILSQGPSKNVNNLDWTSIWAINKKEIDPVAPRHVAIADGTPVSITGRDAASSDLPKHKKNPDLGYKKTWFSNNIVIEQEDAATLEEGEEITLMDWGNAF-VTTLGKVLEIEMKLHLEGDFKKTSK-KLTWLSEPETAEV-ELREFDHLITKDKLEEGDSVENFLTEKTEFKTV-AQ-ADLNVRE-LQKGAVIQFERKGYFIVDQAAGGKVVFFAVP
E_Vi_Oryza_brachyantha&XP_006655062 TEEIQSTVTDVLKENMEAIVEQRYHINVGS-LCGQVRKRHPWGDAKFIKEEIDDKKTAAAAPAPPSEEELNPYSIFPQPKDILEKHLKTTGGKVMTRFPPEPN-GYLHIGHAKAMFIDFGLA-KERNGHCYVRFDDTNPEAEKKEYIDHIQEIVQWMGWEPYKVTYTSDYFQELYELAVCLIKKGLAYVDHQTPEEIKEYREKQMN-SPWRDRPIEESLKLF-EDMRH-GLVPEGKATLRMKQDMQNDNKNMA-DLIAYRIKFPHPHA--GDKWFIYPSYDYAHCLVDSLENITHSLCTLEFDIRRPSYYWLLVALDPYVWEYSRLNIS-NN-VMSKRKLNRLVTEKWVDGWDDPRLLTLAGLRRRGVSSTAINSFIRGMGITRSDSLIRVERLEYHIREELNKVASRTMVVLHPLKVVITNLIIDLKKWPDAPGDDASAYYKVPFSRTVYIEQSDFRVKDSGKTVLLRYAFPIK-CTEVDNIVEIRAEYDPSKA-TKPKG-VLHWVAVDPL-KV-EIRLFERLFLSENPVELEDWLGDLNPRSKEVIKGAY-AVPSLAT-AALGDKFQFERLGYFAVDSDTPEELVFNRTV
HokoV -------------------------------------------MSNQLINLYN---------------------------KLTSNNNA----KLITRFPPEPS-GYLHLGHVKAIYINFELA-KISGGHCYLRFDDTNPKTEKTEYIENIIKDIQWLGYEPYKITYTSDYFDDLIEFAKILIKQNLAYVCELTQEEIKEQRNNKIK-SCFRDRTIDQNLELF-NLMIT-GNINNVTL--RLKCIMDSKNANMR-DPVIYRIKDEHPRT--KNKYNIYPTYDYSHCIVDYLENITHSLCSIEFRDKNELYVWILEKLFPQQIEYSKLKID-GS-ILSKRIINNLIKENKITSWDNCSLATIQGLKNKGITKDMILNFIASLGINIGKPTTKTNAFENYIRKNLFNIATKIIAIRNPILVTIID-TQKQ----------------------IYIDGDDYCEKYDPKKVRLKDIGIVSYCGNNNDKKHIYVKLINNEE-INKKIITINWLDPLQVSTI-NIKEYRNILNNDGL-----FNENYLINTVYYIS-NI---------VKLDTYLQLERNCYVYNN---GTELI--HMV
CatoV --------------------------------------------------------------------------------------MT----DIYTRFPPEPN-GYIHLGHLKAMIFDFE---KHLNCKCILRLDDTNPETETREFADAIIDDVKWLNFNIYKITYTSDYFDVLLEYAKDLIKHNKAYVDLTPAEQIKLQRKECKE-SEYRSKPVEWNLQEF-DNMIS-GKYDDNEAVLRLKIDMNHINGTMR-DPIAYRVKKPHYKT--NKKYVVYPSYDYSHGIVDALENITYSYCTMEFYSRREQYYWPINELNAVVQEFGKLVVE-NS-VLSKRNIIKLVKSEKISGFDDPRLLTIRGLRKRGYTAEILKKIITENSSMERHTFLTEDLMKHYLRTILDSLSYRVFAVVDPYKTIIIDHENKICKHPNHPLNENFGHHNTILEKELYIDKTDFRDKDDGKTVRLKYSDFVEYVNHNNDQLIVKNTIPQNP--KKIKG-IIHWVPNDSV-DC-KFEMYDSLL----------KNNEFNEQSKKVKY----GKIEKIVLYLLDKTLQFERIGFFRFDRMENDIPVFIQII
KlosV_1 ----------------------------------MDLQRYFNLLESKVSPQDS--------------------------PELLEKHLKETGGKIVTRMPPEPN-FLMHLGHAKAAFVNFQFA-KMNGGYCYMRFDDTNPTKEKQDYIDSMLEDIKWLGHEAYKVTYTSDYFEELYNYAIELIKMDKAYVCELDQDTMQKQRYDMID-SPYRNRPIEESLDLF-RRMRA-GEFENNKMTLRLKCDMQSPNPNMR-DVVAYRILHEHHRT--GNKFCIYPGYDYSHPIVDSIENITHSLCSTEFQVRNELYRWVPTTLKAPQIEYGKLSVT-NT-VLSKRKLVELINNKIITDLDDPRLPTLKGLKRRGYTPEAINDFCYRIGLSLGNASVSVNLLEECIRQDLNTKAPRLMAVLYPITIHIINLKQTIKDFP--DDDLNTNSHEITLSNKVYIERDDFRLEDSGKIVRLKYAGLIK-CVNVGVIHRIEVELLPQDYKKRVKG-TISWVDKNGV-PL-EIRKYDHLFPEKLEKTTGDWKDQLNKDSVKILS-SV-TSHTIIS-AKPYDRFQFERIGYFVVDPDLDQKIVLNMIT
KlosV_2 --------------------------------------------MDYLSQWKI--------------------------PNQLHEQLKDYYGKIVTRFPPEPSLSALHIGHAKAAFINYVIA-KKYHGKMIMRFDDTNPLKESTENEIGILEDLDKISIKYDQLTHTSDYFQQIYDFATYLIKNNLAYVDDLDQEIMSQNRDKGID-SPNRNLSVEQNLVLW-NNMHE-G------MCLRLKINMKHKNGACR-DPTIMRYLNNHHNT--GNRFRIYPTYDFACPIVDSIEGVTHVFRSVEFTDRDEQYDIILNYLGPLLFSYGKVNFE-GA-VMSKRKIKELIEKGIVTGIDDPKLLTIKGLFKRGLHLEALYEFIAKIGFSKSSTNMTEQMLWATNKKHIDNLATRFTVIPTAKQYTITDSINTSKEVSKFVKNPNLGTRQVYYSNQILVDCTE--QFNPHEEITLMNWGNVF-IDYD------KITLHLEGSPKTTEK-KVLWVD-TKI-KV-VVTTYHGLYNPPTIK-----------------E-YY-GEQDMIK-IKPNDYIQLFKMNYYLCTQV------INKVV
