# Supplementary material for: The kinetoplastid-infecting Bodo saltans virus (BsV), a window into the most abundant giant viruses in the sea
Source: eLife. 2018 Mar 27;7:e33014. doi: 10.7554/eLife.33014 (PMC5871332; doi:10.7554/eLife.33014)
Supplement: Figure 4—source data 1. [file elife-33014-fig4-data1.zip › Source_data_Fig4_S1-2_GlnRS_tree.newick]

(A_Ea_Metac:0.3663753924862235,(A_Ea_Halob:0.9314254138658002,(((A_Ea_Metja:0.4073384035874163,A_Ea_Therm:0.866437466581164):0.05831643123626044,(A_Ea_Metka:0.5057732405134066,A_Ea_Metth:0.5183345228536729):0.11759549461360973):0.13750431169403465,(((A_TA_Sulfo:0.5139122216864144,(A_TA_Aerop:0.6074370794768331,A_TA_Pyrob:0.47423577283245516):0.14305274013373323):0.11121759405576566,(((B_Pr_Campy:0.5393106295259237,B_Pr_Helic:0.6726356589127226):0.5724423819716419,(((B_Pr_Vibri:0.43174749242923466,B_Pr_Xylel:0.5481375092580026):0.17448129145571276,(B_Pr_Neiss:0.6231961009527712,B_Pr_Ralst:0.5283998176584157):0.1545924377881326):0.5450327577300691,((B_Te_Strep:0.4578284132824986,B_Te_Liste:0.3843295774366759):0.19520447062727012,(B_Te_Ureap:0.7218897514553899,B_Te_Mycop:0.5824568430200922):0.5049678038226022):0.215513400833207):0.24656656940371965):2.049218274137036,((KlosV-2:0.9687734676898268,(((((E_He_Naegl:0.4811793150926501,E_Ap_Theca:0.487740644313078):0.0645182010942625,(E_Al_Perki:0.41739120474507385,(((((E_Op_Seren:0.3221510539302124,((E_Op_Exidi:0.18741525316611415,E_Op_Sisto:0.23466926964879004):0.09581040248557918,E_Op_Sangh:0.2917424662315599):0.03537480004742962):0.06763536037551121,((E_Op_Pneum:0.32075872887829243,E_Op_Taphr:0.3308143208032827):0.07317083334159097,(E_Op_Acrem:0.46176455716654263,E_Op_Bysso:0.24850042667655425):0.1475340457640897):0.08509709182057963):0.06626510542433277,(E_Op_Phyco:0.2686793443236075,(E_Op_Gonap:0.3158534768839108,E_Op_Rhizo:0.26200057294240314):0.05080389353183841):0.0487839681214743):0.08996298805711543,(E_Op_Encep:0.8526177968058514,E_Op_Rozel:0.3383217264725299):0.05474369449128742):0.060076365365312454,E_Op_Mitos:0.45021587059065604):0.15313950136310298):0.05279318662521174):0.06408251443871643,E_Al_Theil:0.5577659282306227):0.13073961580652474,E_Am_Entam:0.6942524688988627):0.06391273504607435,Bs-glnRS:1.0008228482614934):0.17580776743006052):0.2974460004015448,((((HokoV:1.0620561050346986,KlosV-1:0.5414963194020742):0.2058124900546958,((E_Al_Param:0.5862812754899912,E_Al_Pseud:0.790136179655774):0.25493169858409537,(BsV-glnRS:0.7168678524287251,CatoV:1.1196554457800192):0.15072251072856385):0.09418779477911932):0.10491944499009548,(E_Vi_Oryza:0.6026646296371331,(E_Op_Agari:0.4881743368390877,(E_Op_Schiz:0.26597448779991045,E_Op_Sacch:0.38329039633940504):0.1296283952167534):0.46646730618472265):0.1695344531381807):0.21004734531149757,((((B_Pr_Buchn:0.5515708672492747,B_Te_Achol:0.6005295335096944):0.11178972369163198,(B_Pr_Fluor:0.4005844893913095,B_Pr_Chrom:0.4094081427458669):0.07311355081794968):0.061797148860162854,B_Te_Rumin:0.2833089274775809):0.07974223316034304,B_Te_Deino:0.6709465577377697):0.1270173051858378):0.40594456628823883):0.6060035355173098):0.357378115033541):0.08107743531916022,A_Ea_Pyroc:0.3464847565929641):0.07060183456044054):0.18643754412344626):0.19843323265427248,A_Ea_Archa:0.5282570104005707);
