# Supplementary material for: The kinetoplastid-infecting Bodo saltans virus (BsV), a window into the most abundant giant viruses in the sea
Source: eLife. 2018 Mar 27;7:e33014. doi: 10.7554/eLife.33014 (PMC5871332; doi:10.7554/eLife.33014)
Supplement: Figure 4—source data 1. [file elife-33014-fig4-data1.zip › Source_data_Fig4_S1-2_IleRS_aln.phy]

 97 1137
B_Te_Mycoplasma_genitalium&P47587 LKKTL-LMPKTSFATSEKNFHDFWK-DK--KVFQKLKK--Q-NKGKQ---IKILHDGPPYANGSIHVGHALNKILKDFILRSWLYEGYDVV-FIPGWDCHGLPIEHAVSKKN----PSS-YS-NLSTVEKRKLCHQFALSQIAVQKEQFQRLGLLNDFQNCYYTIDESFQFKELELFLQAIKKGLIFQDLKPTYWSPISRTSLAEAEIE--YKE-VNSIALYLTFKVSKS----------DFLDENANLLVWTTTPWTLPTNQAIA--IHPDFDYLLFEY---NQQK---FVILEKLF---EVF-----TN-KLNWTNAIKLKKFKGSNLKNSSYSHCFY-----NKVLPV-LMGIHVVDNEGTGIVHSSPAFGIDDFYLCQKNKIEVLIS--IDEKGVF-NNLLNE-LENCFYLKANDLIINRLKQNNSFIFSE-VISHREPHDWRSKT-PVIYRASKQLFIKTKSIKKQLK-KQINQVNFLNSK-NQLRLKEMLLQRDEWCISRQRVWGLPIPIVY---AN--NKPLIQYTIKQLK-KHGID----SW------------------FEKDVTCF---LKPDKTKKWVK--YHKEIDTLDVWFDSGS-SYNVLEI-----------------NKYGS--IADLY---IEGS-DQYRGWFNSSSNCGIIQNDLIPFKSLVSHGFTLDENGNKMSKSLGNIVDPLKICDQYGA-DILRLWVANTDWQIDNKIGVNI--LKQVAEQYRRIRNSLLRFILGNINGFNFT-----SMDDYKFSLEDKIVIHKTNSLVEQIEKFLEKYNFLGCLKVINKF-VLWLSSWYFEIIKDTLYCDAKNNNRLAKQAVLNYIFTQLISFLNIFIPHTAEDAWKNYSF-NKKPISVNLFTKPT-------------VFKVANSKNLGNIYKT--FTSIKNA-----------------AFKEI--EKLRKEGLISKNNQ--IELTVGIN-KKIPKKLKDN----------------------------------------------LALWLNVNSVNLTNNENEIK----VKKTKKT-MCERCWNFQTI------------IKQKLDH---NLCSRCF----------------------------KVC
E_Op_Saccharomyces_cerevisiae&P48526 YQKTL-NLPKTKFPREKEQLRDFFE-EF--SKLNTTDEKLE-FIKEK---LFILHDGPPYANGELHLGHALNKILKDIINRYQLSQGKYIF-YKPGWDCHGLPIEIKALKDL----SAQQIE-SISPLKIRSMALKHAQKAIKRQRETFQHFAILTDWETPYLTMDKDYEINQLNIFKEMYERGLIKRQNKPVYWGTETRTALAEGELE--YNENHKSIAAYVKFPLEKKSQMDLCKKLGITNNLPIYCLIWTSTPWTLLSNRAIC--FNQDFSYSLLRL---NSEL---ILVETGSI---DKL-----GL-TTNS--FETIKQFQGTHLNGLYYQNLL---VDDKVGRPL-LHGAHVTSGTGTGLVHTAPGHGQDDYLIGIQNGLEIYSP--VDHQGRYQLNELPQSVKGRQVLETAKIILCKLSDLNLLYKSH-EYTHSYPYDWRSKK-PVIIRATPQWFADLHDVKNLAL-ESISRVKFCPKR-GYSRLSSFMKSRNEWCISRQRSWGIPILSFYKKSEP--DSVLLAHAIEKIK-QKGIN----AW------------------FNDKDNDM-KEWLPEKYHDVAH-EYCRSQDTMDVWFDSGSSWSVIKDFYEKSL------------KLSK--LPSPLYQVCLEGS-DQHRGWFQSSLLTKVANVPVAPYEEVITHGFTLDENGLKMSKSVGNTISPEAIIRALGV-DGLRYLIAQSN--FTTDIVAGPTVMKHVGEALKKVRLTFR-YLLSNLQSQDFN-----LLPIEQLRRVDQYTLYKINELLETTREHYQKYNFSKVLITLQYHLNNELSAFYFDISKDILYSNQISSARRQVQTTLVHILNAYRAILAPILPVMVQEVWKYIPEWLQGQEHIDINPWPFLDSNTEIVTSFENFELKI-------------LKQFQEEFKRL-------------SLEEGVTKTTHSHVTIFTKHH---------------------LPFSSDELCDI--LQSSALQMDD--NNNSL----------------PTIELGSGINVQ----------ILVERSKRH-NCPRCWKANSA-------------------EEDKLCDRCK-------------------EAVDHLMS----
E_Op_Schizosaccharomyces_pombe&NP_587938 YSESL-CLPKTSFPNVKGNNEKYFK-SITSDLYEWQKE--N-LNKED---SFVLLDGPPFANGRLHIGHALNKILKDIINRWQLLKGRSVH-YVPGWDCHGLPIESKAIKAN--AERKS----SLEIRKI---AKDFANSAVQEQLMMFQRMAVMGDWPSRYITMSDKFEIAELKVFLSLLQKDLIFRQNKPVYWSSSSRSALAESEIE--YDDNHVSTSIYFTFPV-NS------FSIDGCEYNNVKALVWTTTPWTIPSNLALS--YHPEINYGLYQHNNS------IYLMSDNLV---PNL----DFM-QG----AKRLASCPSDIISSFTYENPLL----PKQSFPF-LQSNYVTNDIGTGIVHVAPGHGMEDYLLGLENNLRPFSP--LDDYGRY-TKEALDG-EGLEVLDGGKKVISIMKNQNMIVKVS-PYKHRYPYDWRTHK-PLILRATPQWFISLENERKTAI-KALDSVKMIPPNSRA-RLLGFLNGRPEWCISRQRAWGLPIPVLY---EKG-TKIPSVSYIIEKMEVEGVDDTENNG------------------HAQWVHP----DYRNK-------EYIRGTETLDVWFDSGTSWTTIAPRKNKPL--------------------IDLC---LEGS-DQHRGWFQSLLLTYTASKPEAPFSTLFTHGFIFDERGQKQSKSLGNVTDPEDVINPYGV-DLLRLWVASCD--STNDTNLGPNILTQVGESLKKWRLTSR-FCLGN--LHDWNS----SVDVGELRGIDKLALVQLDKFQTEIRELYESYSINKVVHHLNYFMNSFLSSTYFDAVKDRLYADLPNSSRRSVQTVLYHSLLTLIWAISPITPLLAQEIWQSLPDSYQTPETHLISSLRS-----KVDLLDRKFLIKEYLV----------LQQLKYSINLLITAARENLTIKN-SLEAYVVIKSKSQSL---------------------------LSFLKNYSSDLP-----------F-NTSKVFINEIPE---------NLKLASVTQPEVQLDYGVANISLFFSNQQ---KCLRCWMHTAH------------EDGLCDRCESVLAQLKR-------------------------------
B_Pr_Mesorhizobium_loti&NP_108385 YSKTL-YLPQTDFPEKEPVLVKRWQ-DM--DLYAKLRE--S-AAGRT---KYVLHDGPPYANGNIHIGHALNKILKDVITRSFQMRGYDST-YVPGWDCHGLPIEWKIEEQY--RAKGK-NKDEVPVNEFRKECREFAAHWITVQGGEFQRLGVIGDFKNPYTTMAFHAESRIAGELLKFALSGQLYRGSKPVMWSVVERTALAEAEIE--YQD-YESDTIWAKFPV-ANAELNPDLSDRSLDLLDAHVVIWTTTPWTIPGNRAVS--YSPRVAYGLYEVTAANAFGPGEKLIFADAL---AAE-----SQ-AKAKITLKRLHHVSAEQLGNLVLSHPFKGLGGYEFPVPM-VAGDHVTDDAGTGFVHTAPGHGREDFDALRARGIDTVIPFTVDDAGFF-TRDAPG-FEGGAARNANQAVIDELIKRNALFARG-RLKHSYPHSWRSKK-PVIFRNTPQWFVYMDTLRSRAL-KAIDDTRFVPAA-GQNRIRAMIEERPDWVLSRQRAWGVPIAVFAD--ED--GNVLNQRIMDAFE-EEG--AD--AW------------------FAAGAKER---FLGNH----DASKWKQVMDILDVWFDSGSTHVFTLED-----------R-----PDLK--WPADVY---LEGS-DQHRGWFHSSLLESCGTRGRAPYDTVVTHGFTMDEDGRKMSKSLGNTVVPQDVIKQSGA-DILRLWVVTTD--YWEDQRLGKNVLQTNIDAYRKLRNTIR-WMLGTLAHDDGE-----TVPLEAMPELERLMLHRLAELDEVVRQGYDAFEFKRITRALVDFMVVELSAFYFDIRKDALYCDAPSSKRKASVQVVRHLFDCLVKWLAPMLPFTMEEAWLDRHP---DAVSVHLDQFPEIPADWKNEALAEKWRKVR---------------QVRRVVTGALEIARAQKVIGS-SLEAVPVVTINDAALEAAIADVDAEMAITSDL-----------------------VIAHG-------APE---------GAFT-DVRGVAVVVEKAEDRGLV------------------KCARSWRYTAD-------VGQDPAFPDVSARDAAVLHELK--------------------------ALGRL
E_Op_Homo_sapiens&BAA95147 YRDTV-LLPQTSFPDTELEIQQKCG-FS--ELYSWQRE----RKVKT---EFCLHDGPPYANGDPHVGHALNKILKDIANRFHMMNGSKIH-FVPGWDCHGLPIEIKVLSELGR--EAQ----NLSAMEIRKKARSFAKAAIEKQKSAFIRWGIMADWNNCYYTFDGKYEAKQLRTFYQMYDKGLVYRSYKPVFWSPSSRTALAEAELE--YNPEHVSRSIYVKFPLLKP-S--PKLASLIDGSSPVSILVWTTQPWTIPANEAVC--YMPESKYAVVKC---SKSG-DLYVLAADKV---ASV-----AS-TLET-TFETISTLSGVDLENGTCSHPL----IPDKASPL-LPANHVTMAKGTGLVHTAPAHGMEDYGVASQHNLPMDCL--VDEDGVF-TDVAGPELQNKAVLEGTDVVIKMLQTAKNLLKEE-KLVHSYPYDWRTKK-PVVIRASKQWFINITDIKTAAK-ELLKKVKFIPGSALNG-MVEMMDRRPYWCISRQRVWGVPIPVFHH--KTK-DEYLTTEHIVKLVEQHG--SD--IW------------------WTLPPEQLLPKEVLSEVGGPDALEYVPGQDILDIWFDSGTSWSYVLPG---PD------------------QRADLY---LEGK-DQLGGWFQSSLLTSVAARKRAPYKTVIVHGFTLGEKGEKMSKSLGNVIHPDVVVNPYGA-DVLRWWVADSN--VFTEVAIGPSVLNAARDDISKLRNTLR-FLLGN--VADFNPETD-SIPVNDMYVIDQYMLHLLQDLANKITELYKQYDFGKVVRLLRTFYTRELSNFYFSIIKDRLYCEKENDKRRSCQTALVEILDVIVRSFAPILPHLAEEVFQHIPY-IKEPKSVFRTGWISTSSIWKKPGLEEAVES---------------ACAMRDSFLGSIPGAAEYKVITVIGLLFEIIEMLQSEETSSTSQLNELMMASESTL------LAQEPREMTADVIELK-----GINLEG---------------------------------GDIREESSYK--VIVMPTTKE-KCPRCWKYTAE-------------------SSDTLCPRCA----------------------EVVSGK---
E_Vi_Arabidopsis_thaliana&BAB10327 YKQTV-DLPKTGFGTREPELQKLWE-EN--QVFKRVSD----NNNGG---SFILHDGPPYANGDLHMGHALNKILKDIINRYKLLQNYKVQ-YVPGWDCHGLPIELKVLQSL----DQE-VRKELTPLKLRAKAAKFAKATVKTQMESFKRFGVWADWNNPYLTLDPEYEAAQIEVFGQMALKGYIYRGRKPVHWSPSSRTALAEAELE--YPEGHISKSIYAIFKL-VG-G--AKTSLLDEFIPNIYLAVWTTTPWTMPANAAVA--VNAKLQYSVVEVQSFQQKL--FVIVATDLV---PALEAKWGVK-------LSISKTFLGSDLENCRYTHPI---DNRDC--PVVIGGDYITTESGTGLVHTAPGHGQEDYATGLKYGLPLVSP--VDDEGKF-TEEAGQ-FRGLSVLEGNTAVVSYLDENMSLVMEE-SYAHKYPYDWRTKK-PTIFRATEQWFASVEGFRTATM-DAINNVKWVP-HQAVNRISAMTSSRSDWCISRQRTWGVPIPAFYHVKTK--EPLMTINHVKSIISQKGSD----AW------------------WYMSVEDL----LPEKYRDKAA-DYEKGTDTMDVWFDSGSSWAGVLGK-----------R-----EGLS--FPADVY---LEGT-DQHRGWFQSSLLTSIATQGKAPYSAVITHGFVLDEKGMKMSKSLGNVVDPRLVIEAYGA-DVMRLWVSSVD--YTGDVLIGPQILRQMSDIYRKLRGTLR-YLLGN--LHDWRV-DN-AVPYQDLPIIDQHALFQLENVVKNIQECYENYQFFKIFQIIQRFTIVDLSNFYFDIAKDRLYTGGTSSTRRSCQTVLSTHLLSILRVIAPIVPHLAEDVWQNLPFDGSAAEFVFELKWPTLNEQWLSFPAEDVLFWQR-------------LLELRTEVNKVLELARNEKMIGSEVYLHTADAGMAAKLLEMSEAKNE---------DTLQRIF---ITSQVEVLSSME-----------------------------------KEMISSVQHTGEYVEGENKVWIGVSRAEGS-KCERCWNYSGQ-VGS---------------FSDHPTLCGRCFSVIVANPPEPAVAAVNS------------
B_Te_Synechocystis_sp&P73505 YKDTV-NLPQTRFDKREPEIQQYWQ-EK--GIYADLAD----NNPKD---LFVLHDGPPYANGALHMGHALNKVLKDIINKYKLLQGHKVH-YVPGWDCHGLPIELKVLQSL----KSS-ERAELTPLTLRHKARDFALKAQQEQAVGFQRYGIWGDWKKPYLTLTPEYEAAQIGVFGAMALKGYIYRGLKPVHWSPSSRTALAEAELE--YPEGHTSRSIYVSFPI-TQ-AGEKAAEILAPYIDDLAVAIWTTTPWTLPGNLAVA--LNPELTYAVVET---ESHIRSYLIVALDLV---EKL-----SE-TFGV-KLTVKVTLQGESLENTCYQHPL--FDRVSP--IV-IGGDYVTTESGTGLVHTAPGHGQEDYVVGQRYGLPILSP--VDAAGNL-TEEAGK-FAGLNVLDANEAIINALQDQKVLLKEE-AYEHKYPYDWRTKK-PTIFRATEQWFASVEGFRDQAL-KAIKEVTWIPTQ-GENRITPMVGDRSDWCISRQRAWGVPIPVFYD--EETSEPLLTINHVQQIIAEKGSD----AW------------------WELTVEEL----LPEAYRNNGR-TYRKGEDTMDVWFDSGSSWAAVANAKNRPL------K-----------YPVDMY---LEGS-DQHRGWFQSSLLTSVAVNGIAPYKTVLTHGFVLDEKGHKMSKSLGNVVDPYQIINAYGA-DVLRLWVASVD--YANDVPIG-QGIKQLVDIRNKIRNTAR-FLLGN--LHDFNPETD-AVAYEDLPELDRYMLHRMTEVFTEVTEAYESFQFFKFFQTVQNFCVVDLSNFYLDIAKDRLYISAPNARRRSCQTILQLALENLTKAIAPVLCHLAEDIWQFLPY-EKPTESVFQSGWVNLDAQWQQPQLAQKWVSLR---------------QLRDGINQLLEQARRDKVIGS-SLEAKIVDPRTAESGTDEKQGENLENFNEPTFDPNDRKISLRLTSQVEFIKSAEI------------------------FTYE-----ETVVINLERHDNNIRTKPIK--IIVTKADGH-KCERCWNYSTQ-VGS-FSD----DPTICERCNEALQGNF--------------------------------
B_Aq_Aquifex_aeolicus&O66651 LKDTL-NLPRTEFPQREPQILEKWK-----GLYEKIQK--E-RKGRE---VFVLHDGPPYANGHIHVGHALNKILKDVINKYNLLIGKNVN-FIPGWDCHGLPIERAVEKEL--SKKKI-KKESLPKTEFRELCREYAKKYVNIQREDFVRLGVLGDWEHPYLTMDPKYEAQEIRELGKFFERGLAYRSKKPVYWCIYDKTAEAEAEVE--YYE-KEDPSIYVKFPLKSG-------EKFGIKDKKVFAIIWTTTPWTLPANLGIM--VKEDADYVLVEVEDE------VWIVAKELM---DKF-----FETVNRPE-GLVLETVKGKDLVGLEYTHPF--VKEKLKMWKI-YPSEFVSLDTGTGLVHMAPGHGQEDYVVGQRYGLEPYAP--VSDEGRF-VEPAPEFLINVRVFDANHLIVGVLKEKGFLVHEE-KIRHSYPHCWRCKN-PVIFRATPQWFIGMDTLRQRAL-EEIEKVKWIPEY-GKNRIKSMVENRPDWCISRQRFWGVPITVFYC--ENC-GEIIVFERVAQLVEEKG--SD--VW------------------FELTSSQLLPEGYKCP--KCGGDSFTKEEDILDVWFDSGCSHAAVIR----PL-------------GFQ---KADLY---LEGS-DQHRGWFQASLLESVGSYLEAPYKAVLTHGFIVDEKGRKMSKSLGNVISPQEVVKEFGA-DILRLWVVSED--YTEDVKLGKNLLKKIADDYRKIRNTLR-FIIGN--LYDFNPRTN-ALPFEKLHHFDRWIISELQNLLKKVHENYEKFLFYRVHNHIKNFVITTLSAIYLDVLKDRLYVYAPASERRSAQTALWHLLIALTTSTAPYLSFTAEELWEHVGKDPSLPESVFLYEMPKPDENLKDEEVLKDYEI---------------LLKVRDEVMRALEVARKEKGI--IPYEAKIRGDESVESLL-------KKYEDYLNF--------------FFTVSQVE-LREGGVQIEG-------------------------------------EELPVK--VGVNKAEGE-KCPRCWIYYQK-EEF--------VGCVCKRCAKALSE----------------------MGIELNAVC---
B_Pr_Escherichia_coli&P00956 YKSTL-NLPETGFPKREPGMLARWT-DD--DLYGIIRA--A-KKGKK---TFILHDGPPYANGSIHIGHSVNKILKDIIVKSKGLSGYDSP-YVPGWDCHGLPIELKVEQEYGK--PGE----KFTAAEFRAKCREYAATQVDGQRKDFIRLGVLGDWSHPYLTMDFKTEANIIRALGKIIGNGHLHKGAKPVHWCVDCRSALAEAEVE--YYD-KTSPSIDVAFQAVDQ-DALKAKFAVSNVNGPISLVIWTTTPWTLPANRAIS--IAPDFDYALVQIDGQ------AVILAKDLV---ESV-----MQRIGVTD-YTILGTVKGAELELLRFTHPFMGFDVPA------ILGDHVTLDAGTGAVHTAPGHGPDDYVIGQKYGLETANP--VGPDGTYLPGTYPT-LDGVNVFKANDIVVALLQEKGALLHVE-KMQHSYPCCWRHKT-PIIFRATPQWFVSMDGLRAQSL-KEIKGVQWIPDW-GQARIESMVANRPDWCISRQRTWGVPMSLFVH--KDT-EELHLMEEVAKRVEVDGIQ----AW------------------WDLDAKEI--------LGDEAD-QYVKVPDTLDVWFDSGSTHSSVVDV-----------R-----PEFAG-HAADMY---LEGS-DQHRGWFMSSLMISTAMKGKAPYRQVLTHGFTVDGQGRKMSKSIGNTVSPQDVMNKLGA-DILRLWVASTD--YTGEMAVSDEILKRAADSYRRIRNTAR-FLLAN--LNGFDPAKD-MVKPEEMVVLDRWAVGCAKAAQEDILKAYEAYDFHEVVQRLMRFCSVEMGSFYLDIIKDRQYTAKADSARRSCQTALYHIAEALVRWMAPILSFTADEVWGYLPG--EREKYVFTGEWYEGLFGLADSEAMNDAFWDE-------------LLKVRGEVNKVIEQARADKKVGG-SLEAA------------------VTLYAEPELSAKLTALGDELRFV---------LLTSGADYND---------------------------APADAQQSEVLKGLK---VALSKAEGE-KCPRCWHYTQD-VGK--------VAEHAEICGRCVSNVAG-------------------DGEKRKFA----
A_TA_Candidatus_Nitrosoarchaeum&WP_007401988 --MEL-S-SKFDAKAIESEIKKYVK-SI--DVERLIFE----SDKPE---KIMFIEGPPTMNGIPHAGHLRGRVIKDLWYRFNTLQGKKIT-FNGGWDTQGLPVELQAEKEIGVTGKSEVIE-KVGIEKLVEECKRIVKKFNTKWVEVDELLGMSFNHNKAYWTYRDEFIEREWQVLKKAHENKILEEDFTVIAYCPSCQTSLSHAEVNQGYEE-VKDPSLYYKVKL-RD--------------EDAYLIVWTTMPFTLVTDAMVG--LNPDEDYAYVKVENE------TWVVGKTRL---EEL-----FK-EINVEGYEIIKTVKGSEFEGKKYIHPLNLIGLDECNFHVAVSEEFVEITTGSGLVHLSPANGEEDIKIANKRKVKVFSP--INDQVKF-TSLAGK-YEGMFVRDADRIIVEDLKECNGLVKIG-KIKHKYPLCWRSHH-PIVWLARKGWFYKLDRLEEKAI-NAAENVEYFFEQPKN-RFLGIIKERHPWCISRERIWGCPLPVWIC--VDC-KKQNWFFTRKEIIASAAKLNF--EL------------------HRPWIDNI---TIKCK--HCNSTNTKREEYVLDTWHNSGSAPYSSLTD-----------------EEYSS-IPAPFF---TEGI-DQTRGWAYTLLIENVILNNGAPFRSFLFQGHVLDEKGGKMSKSIGNVIDGAELLEKYPV-DLIRFYFIWKA-SPIEPLSFSTEELSRPYQVLNTLFNLHL-YFKQNSEYDNFDNVLW-AKESNLLTSPDIWLLSKLQKLIKKITERNEVCKFHEAAKAVDDFVINNLSQIYIPITRGELWDEEESKRRLAIYAVLSDVLKTLDILIHPLCPFTSEYLYQTIFN---GKKSILLDKWPQYQENLVNEEIEESFDIMKDIVSISAAARMKGKLKRRWPLNEALIC-VSKGQKQKLSLSALLMSQLNVEKVTIFEIEKELKSTAELERKRIGPKAKQHMGKLVNEFLETD-LEKQGYKIDGL-DKEDFIVDFDAKEGFA-SKRDYIVFISTSRNKEMMARGLTK--DIARRLQTL-RKERGYNPTDI-LNVASVLDLDESLEMIKEKSSELAFLVRVKKVNFEQSCKEYKDDDI-DGQKIRISVE--
gene_592_G2SSCNRE_5 ------M-DKFNGP-KLQDMTSFLQ-DL--DILDIYNK--LIQSNNELQDNYYFVDGPPFVNSNLHWGHILVASIKDTILRHVFKTGKNIN-IKLGYDCHGLPIEMAAIKYIDITERKD-FN-DYGIDKFNNVCLQLIATYSQVWKGVYSSMGRLYDPNDNYKTCNQDFMNIILKIFKQMHDLNLVYLGYKIMPYSTACCSVISNSEADN-YKN-INTLTCYVKIKP-LV--------SSNNKFYNSSLLVWTTTPWTLPCNVVLC--VNPDKIYVKVLYLEN------LYILMESQL---NIV-----FD-KNNK--YEIVEKFLGSELLNIKYERIFNYYNLPQF-FRI-ISDNWVD-ESGTGIVHISPGFGQIDFETCLKNNIG-LCP--IDEEGKF-TEKIKE-YYNTFVLDSNKSIVEYLKNNDKLFKTQ-VVAHKYPMCPRTDT-PLIYRATEAIFIKIEPLRQKML-DNCKKVNWCPKHIVN-KMIQWISESPDWCVSRKRYFGTPICYFKVSGEVG-GEVVVFGSVEELESYANVKIT--DL------------------HNDVRNLK---IYDSK----GRLMELVGPYVFDCWFESGSVS----HY-----------------LNCD---NPDFI---CEGL-DQTRGWFYSLMVIHSALKDTIPYKNVMCAGILANEKGEKFSKRLANYSDPVELVEKYSA-DTIRLYLINSAASRGCETKFNMTDIENINKKIIQFLEPLK-FLIISTELFKYDINEL-NLENYNLTNIDKWILSRVDNFKKDILYHLNNYN-TQIFPIFESL-INDLNNIYIRIIRNRIKNGNYN-ERLSTILVLANTLINITIITSSFLPFYSEYIYKAITNIKVPKEYAQLCHYKDINNI-IDLEDYTWISKILNVIKLVNRLRSDKLISLKKPLLNITVY-------NNLKFQDILLEQTNSLDITYKNILGVVNYKVKPNNKTIGEVFGKKSNLVKQYINKN--IIKDKYDDDGL-DNTYFDIELELIKNIL-QEFFQAVSIDTQETQLIMDLYTIR--LLMNSIQKY-RKFLMLQEWNK-ILI-HIEGSDDFYELLDNYANIIATRIKINKHKPDNNDNYNCNETFENGFDIKIYIDIL
N_Ph_Cafeteria_roenbergensis_virus_BV_PW1&YP_003970138 --------MSHILTDFELKMTHELD-----TSTRKSID----HTKPP---DFTFLCGPPFVSGTFHHGHYLNMTMKDVILKNRTMEGLNVP-RKMGYDTQGLPIEMIIQKKFNLSNSDD-II-KFGVDRFMEECNKFVDENIGNWNDIIPRMGISLELDDPYITKSKDYRETEWTVFKTMWDKGLIYQGYKVMPYSYACQTMLSLSEAKDNYKT-ITDLSVVVKFPL-KN--------------TDLVLLVWTTTPWTLLSNTALC--INKNHVFVQIDN----------MIIAKNST---VKV--------EG-----TVIREFTSEELIGQEYIPPFTY-NKQEK-FII-LDDDYVGLD-GTGIVHQSPAHGEDDYRVCCNHNIGLFCV--INDKGQF-TSDVPE-YEGRLFRDCNLDIAINLKERGFLFQKQ-NIHHQYPHCWRTDT-PLIYMVKKSWFVNIDKIKKDLI-SNCDQITWTPEKTKT-LFMNWIDNTHDWAIERSRYWGCPIPIME---KD--SSIICYSTEDERDAKEG--------------------------------------------------YTQIHGVLDCWFDSGCALYAS--------------------KMVA---PIDFV---CEGT-DQFRCWFYYLNIISTVMENKPAFKHGLVNGIMLNHEGVKMSKRLSNYTPIPTLINTYGS-DGVRFYMCLSSIVKGDTLLFKDEEVETIRLNIIRWQCAYN-YLADK--IIEFPD----YTSNKQFNDLDIWIHNKLHNTFNKVREFLRDYNIKKAAKELSNF-IELLTNRYLKYNKPTFKKGE-------SILMLKLILKNFCILMSPFTPFMSDKIYQKIKD-DTEPESTVLYKYDEWYDITSDPA---PMDNLIKVVDSIAFIRSKAKINVRQPLKIIIA-HESKEILDQVTLESILKNICNILTIKYDCVDKYVSKNITVNKKVIGQRYRKESKNILQKIVDGT-----------P-ADDEIIIKTTIKEGFV-DDDDFVIYGDVRLDDEIRDRMITT--EFAATIQRL-RKEVSLKPYNV-IKV-YYQCNSTLSRMFAKYYDIIYDKVL-YDVINEKYTGPVKNIIINQCDDVYIWIVKN
gene_1072_G1ARTXMU_2 QLKQL-D-DDKSYSGHETNIQNFWK-QL--NIYDKLQN--K-LANQE---LFRFMDGPPFLSSSLHYGHLLQSFAKNTVLQYQHMQNKNTF-NRLGYDTHGLPVEMTVNKQLNLHTRPD-II-NFGIDNYNRECKNFVNFCSKSWEPIFEKIGRICDFKNHYKTMDTNFMESEIWVFKQLWEKGLIYKGYKIMPYSTACETPLSNFEASDNYKE-INTKSVYVLFKI-KN-Q------------DNTYLVAWTTTPWTLPSNLALC--VNPEVEYI---KATDNK----KYIVSKDCL---NNL----------KV--KNIESVGKGSELNGVEYEPVFTYMDREK--YVV-ITDKFVEGKIGSGIVHISPSFGQQDYEVCTKNGIGKYCP--VDDRGKY-TSQIKD-YEGQYVFDVNDAIIINLKKRGLHFKTE-SYTHSYPFCYRTDT-PLIYKAVSSYFVKTTDLKDKLL-KNSEKINWHPKSVGE-RYKHWLENIQDWGISRQRFFGTPIPVWTS--DDG-EEQVVIGSIDELVQLSGIKPN--DL------------------HRDIIDQI---EIPSKLGK-GM--LKRIPDIMDCWFDSACVPYGQIHY---PF--EN--S-----DVWNQEYLSDFV---CEGG-DQVKLWFYVLNVISTALFDKPAFKDAICTGIIYDEKGVKFSKKYGNFKDPIELLNKYGA-DSLRLYLLNSPVINYNPLYFNEKIIAETKQKLIPYISAVK-FFVTQYIKKGYMF-DI-NAYKYSNVLTDKWIVSRLGSLVINVQNKMRTLQIDKCIVELLEF-IEDLTNWYIKFNRERLRGLDGETEWVVSLSTLFYVILNFIKVMTPFTPFLSEYLYNSINKDQYINKSVLLCLYPNTSDFIFNEQIECQMMRLKQAVKMVRVLRDKTLKTIRVPIKKVIFYHNDEEYLNDITIEELAQEQMNCESFEYKNFSDNVYYNLIPNQKSLGLKYKAKIKENLDLVDKIN-FAKGDIYLDIL-TREDVQVNVNKKDKYL-TESDLMISIDTTYDEISHNNYQTR--LMLREVQKL-RRSVGLNPWNK-INV-HFNSDNSHQKLFTENKIHFESKLKCLTTIGFEPESVFCKTEFDTGQIHKVNIKIQ
gene_131_G2KABVRK_2 FLQQL-P-NEFNFPKNEENIMKYWD-VN--KIYWKNIE--K-NVGNH---KYQQIDGPPFTSSSLHWGHIHISMMKSSNMNYWTMQGYDVF-NKLGYDVHGLPVELAANKNLQLMTNQD-VI-DYGIAKYNEYCVNMINGFMGSWHPVFDRVGRFFDKTNEYKTMDLNYMESVWWIWKQLWDKGLVYRGYKIMPYSIECGTSLSSSEASGVYKE-ISDPSVYVKFKI-KN-T------------SNLYFVAWTTTPWTLPSNLALA--MNPKLEYIKIHDIRT------YYIISLKSL---NRF-----YP-QQRP--FNILSTHKGEEFNDMEYEPIFDYYKNDRLNFKV-LMADFVDDTSGTGIVHIAPSFGNEDFELCIKKDIGKYCP--IDENGFF-TNKIYD-LVGTKVFDANLKIIKKLIDEGKLVRKE-NYRHRYPHCWRTDT-PLIQKAVSSFFIKASALRDRMV-KNNEKVKWVPKEIGSGRFKSWLEGATDWGVSRSRFFGNPIPVWVS--NDG-EEMICIGSIDELVQLAGLKPA--NL------------------HPEFIKDI---TIPSKMGK-GT--LRWEGSVMDCWLESACVPLAQYHY---PF--EN--K-----ELVDTGYLSEFV---SEGS-DQVNKWFYVLTVISTALFDIPAFKNVVCNGLILSETGEKFSKRLNNFIPPMELCNEIGA-DAIRMYFVGSPASHGSSFTFDKSKIHEINFKYFQWLNCNK-FFIEHHTKDGNIF-RL-DAYLESTNVTDNWILSRLGEIVNNINSVMSEYLLYKVKPELLEF-IEDLTNWYIKFNRNRLRGRYCDSEQGRALSTLYRVLVMFSKISAPFIPFLSETLYLTLKPEKERMESVHMCDYPKETEFPKDAIIIRRMKRLQQVAKMVRVLRTKSFNSVKTPIKNITIVHDDEEFIDDLIFEKYMFEELNSIRLSY--STHVAKYKVEPNHKLIGANYRKLSNQIKEKLLTLD-KESDTITLSDIVKDEALSLG----PNEL-ADNNLIVILDANYDNEVIEKYLMR--LFIVTVQKM-RKNTNLRPWNK-IGI-YYKTQSEVKNAIINNQKNINEELFYEVKYLEDDVIIKEKIIISERELVNIIITDQ
gene_486_KNV1_2 QLTQF-V-DDFKLPQNENEVLKFWK-MY--HVYDKIVQ--N-HINNP---VYEQCDGPPFVSGSLHMGHALISYMKSLNLNFWNMHGFNVT-NKLGFDVHGLPSEQMISKYLKLKTNQD-IR-NYGLAKFNQTCEDVINQLADSWENVFNRLGRFVDYKNQYKTMDFNYMESIWWAFKQLWNKGLIYRGYKIMPYSTELGTPLSISEASENYQD-VSDPAVYVKVAVKNE--------------PNTFIVIWTTTPWTLPSNLALA--MNPNMDYVKVKDVKT------IYILANFGL---DNL-----YG-KLK---FDLISQHKGIEFNNVEYVPIFNYYSHR--TFKV-VMGDFVEEGSGSGIVHLAPAFGQDDFDVCIQQNIGDYCP--LDENGKF-IAPVIE-YQGENCISTNPKIIERLKQEGKLLKKD-NYKHSYPHCWRTDT-PLIYKAVSSFFIKVTAIKERMM-ELNKKVTWIPETIGSGRFHNWLKDAKDWGVSRNRFFGTPIPVWMS--DDG-EEMICVGSVDELVKLANLKPT--NL------------------HPQYIQHI---KIPSQQGK-GM--LTCTLDVLDCWFESGCVPFAQLHY---PF--EK--E-----GHFDREYMSDLI---SEGQ-DQNRGWFYTLMVLLTAIFDKPAFKNVVCAGLILAPDGKKFSKRHGNGVSPLDLCDQYGS-DAMRLYLTGSPAAHADSLLFDESKITEISGKYYQWLNAVK-FFIEHTTKDGYTF-DI-NAYKSSQNIMDRWILARLRTTLMNIEDHMSKYTFYKVKAEILEF-IEELINWYIKFNRNRLKGRFCDKEQSQALSTLYRVLYQFTMITAPFAPFLAETFYQKLKVSNHSELSVHLCDYPKLEDFPENPVVERQMKNLQNVSRIVRSLRMKSSTSAKVPLKHVILAHHNPEFIDDLALERYIMEEINAMKVIYSLDYTQGSYVMEPNAKELGLKYRKQSNDIKSKLLELP-YNKEKISLNGI-SEPVFTVRKEAVTPTEIIEGELSVIVDFEQSTEVVELYTKR--LFIVAVQQM-RKNTKLRPWNK-IGI-YFESSNPIRNMINKFSQEFEQELLYPVKEMQDRIPTEQEIVTQNGIDVTITITDA
A_DP_Nanoarchaeum_equitans&AAR39083 ----------MYSPEIEKQILEYWK-SI--GLTHRLLA--KSLKSGK---KWSYLDGPPFANDDIHVGHAWGRALRDSEIRYRLMRGYKIY-VRPGFDTHGLPIEVKLEKEHGFTNKDD-II-KYGVDKFIEEARQFAYKNINKQISSFKRLGVLADYDNPYFTYDNNYIERIWKIIKKAWEEGLLYKGKYVVHWCPRCQTALANYEVI--YKE-VEDPSIFVKFPL-KN--------------EDAYLLIWTTTPWTLPYNLGVM--VNPNATYVLVELENG-------LYIAKDRL---IVL---VTLG-HK----YKILKEVQGKDLEGLEYYPPF-YEEWKEIVHTVWLSEEYVSLEEGTGLVHAAPGCGPEDFEVGLKYNVPPFND--LKEDGSF-VRE--P-FKGWVAKKDDDKFIELLEKKGLLFHKD-KIKHNYPVCERCKS-KLIFRVTEEWYWKVTAYKNKMI-EEASKVNWVPEKAKRAML-QWLSNIRDWAISRQRFWGIPLPIWKC--EN--NHYLVISSKEELEKYSGLTVYSYDL------------------HKPWIDNI---EIKCP--VCGR-PMKREPDVLDVWLDSGGAFYATFDN-----------E-----EAYKIFYPFDFI---LEGW-DQIRGWFYSLLGEGVLYTNQSPYKNVYVSGFVLDEQGRKMSKSLGNFIYARELMEKYGA-DAVRLFTIQAT-GPYQDLILRIDGIKEKQSNLNILYNIVKYYFDQKEYLKV-------NPEPKKLNIVDQYVIYKINKAIEETINYFENYQIWKAPKPLEEF-WLELSRFYIKVNRERI--EKSKDDAATILYVLKYSLDKLIRAIAPIIPFSAEYLYQKMRDLGYKEESVHLLPYPEPEK--IEFQYLEEIEIMKKVIEMANSLRNKHGIGIRWPLPKLYIS----KQLPK-EIEEILKEVLNVKEIVYTKE-----------------------------------------------GIDDVIVND------------IEVGLSFKLDSNLIREGLIR--ETIRRIQEA-RKKLKLKKYQP-IKL--------KIEGIDYFEDLIKNRVN---AEFSENEEWDLVEEYNKGHKVKIFVKK-
A_TA_unclassified_Thaumarchaeota&WP_018193295 ALPPV-----YDFRVVEEEVRKFWE-ER--NVPKRFME--L-NRGGP---IFSFLEGPPTVNGYMHVGHVRGRICKDVVLRFATMQGFWVW-RRAGWDCQGLPTELEVERILGIRTKKD-IE-AIGMDRFVEEANKLVDHYIKHWRKDSETLGLWLDYDTAYETRNERYMEHIWYLLKKAYENGDLIVSNKVVPFCPRCETPLSSHEVSLGYEE-VEDYSLYVKFPI-ES-------------MQGKFAVIWTTTPWTLPANEAVA--VNPDETYVEVETEKG------TLIVAEKLL---QRV-----VT-DTKLTQVNVVRSFKGSELVGLRYVHPLEEVIHSTHAHTI-VEAEFVSMEEGTGLVHIAPGHGPEDFELGKRLGLPAPCP--ISTNGVF-TEEAGV-FAGKNHREAAEDVIDALERKGLLLHRG-TITHTYPLCWRCGT-PLVYLLSRQWFLRVDRIKRLML-EENSRVRWIPPWAGSARFREWLENAEDWCISRTKVWGTPLNVWTC--ESC-GSRRVVGSKDEILREAIEKPL--RL------------------HRPWIDMV---VFRCG--KCGG-LMRREPFVLDTWLDSGVAHFASVDYLSNP-------------SLFERLFPYDFI---TEAI-DQTRGWFYTLLFTSVLLFGRAPYKTVLTQSHVLDREGKKMSKSRGNVVWASDAFREFGV-DNVRLYLLSKA-QVWETMNFDPEEIKVVRSDLNVLWNVVS-FAKTYFDLDRYDPREGYDAYERFAEPEDRWIVSRVNSLIRSVTSSLERYELTDAVRALLRFATEDLSRKYIRAVRRRFWEEKRTPKKIAAYAATHYVLTRYLAALSVFAPYIAEYLYQRIRS-PSMPESVCFMRWPKVEEHRIDPDLEDAMEIADDVISSSLAARQRAGYKLRWPVARLIISPKSPRVRDAVKLLGYIARMTNALRVEVTEVGEEAVKDLEPVLRNLGPSAGKRLNDVIAALRSVKPLEGEGLRLTDL-RPEHVQVVTRLPDWLK-EGRFAKVYIDLKEDENIRALSAVN--EVIRRVQVL-RKELNLEVTEV-VDC-RIYVDDPWVEALKTLSEHFEEETR-TRLELLSAPPRPEENDIVEGRRLAVGLKRP
A_Ea_Halobacterium_salinarum&NP_280844 GFGDV-P-DQYDPAGVEERVFSYWE-AV--DAYEQTVD--H-RADAE---TFFFVDGPPYTSGAAHMGTTWNKTLKDAYIRYHRMQGYDVT-DRPGYDMHGLPIETKVEEQLGFESKKD-IQ-EFGEEAFIEECKRFADDNLDGLQSDFQSFGVWMDWDNPYKTVDPSYMEAAWWAFSEVHDNGLVERGQRSISQCPRCETAIANNEVE--YED-VTDPSIYVRFDL-DD--------------REGSLVVWTTTPWTIPANQFVA--VDEDGDYQQVRATTPGETD--VLYVASECV---EDV-----LS-AGGYSDHEIVADHSGSDLIGWSYTPPLDAVANPTDTHEV-YHGDWVEADR-TGLVHSAPGHGEEDFERGAELDLPVFCP--VGEDGVY-TDAGGK-YAGAFVRDANDDIIADLEARDAMLASQ-TVEHSYGHCWRCDT-GIIQIVTDQWFITITDVKDELL-ANMDTSEWHPEWARDNRFRDFVENAPDWNVSRQRYWGIPVPIWTS--GDA-EDVLVVGTREELAADQDVDPASVDL------------------HKPTVDDI---TITED----GT-EYTRVPDVFDVWLDSSVASWGTLNY---PE---Q--E-----DDFDL-WPADLI---MEAH-DQTRGWFWSQLGMGTAALGDVPYEEVLMHGYANMPDGRGMSKSKGITIEPNEVIDEYGA-DPMRMFLLSVT-PQGDDMSFSWDETENMQRDLNILWNVFR-FPRPYMALDDFDA-GV-GIADADLETVDEWLLSRLQHVKADATAHWEDFEQHRALDAVLEFVVEDLSRYYVQVVRERMWEDDASASKTAAYATMQRVLLEVVALLAPYAPFVTEELYSHLTG-DRGYDTVHMADWPTVEESLRAPALEADVAVLRAAEEAGSHARQQAGRKLRWPVTRVVVDAAEDSVVDALAHGDLLADRLNTRAIEVVEPGAALAYSARADMSELGPAFGDDAGAVMNALNDARVLAEQVLGRDDL-TTEMVEFVEETPEHVA-AFETGTVYVDTELNEDVESEGYAR--EVVRRVQEM-RKEMDLAMDAE-IRLDVLVFDERVGELVARHEPLITAETR--ARELGEVEDGHREEWDVEGTTMILEVEAV
A_TA_crenarchaeote_SCGC&WP_018032758 TIEVI-D-SKYDPIKIEGEIFNFWN-EN--DIYKKVKN--K-NKGKQ---KFYFLDGPPYVTNPIHVGTAWNKIIKDIYLRYYRMNGYDVW-DIPGYDMHGLPIEVQVEQILKFKTKKD-VL-KFGVDNFIVKCRNYALENLKIQENQFKNLGIWMDWDNPYMTIKNEYIEGVWYFIKKSHEKNLLYKGEKIVHWCPRCETVLANVEVTEEYRE-KEDPSIYVKFKI-LN-S-------------NEYLLIWTTTPWTLPSNVAVA--IHPNEVYV---YAQDRGEI---LIFAKKRI---EDL-----EK-ETGRK-FKILREVQGKKLEGLRYEHPLALIIQNKIHKVI-LSEQFVTMLEGTGCVHIAPGHGKEDYELGRIYNLPMISP--VDSSGKF-TNEIQV-YEGIYVFDANERIIEDLRKVNALYFNT-KIQHRYPHCWRCKT-PLILKLSEQWFLDVPKIRDELI-RKALMIRWFPKDALENRVIPWLKNVHEWALSRQRFWGIPLPIWIC--SNC-DNVIVIGSINELISINIPPNSQIDL------------------HKPWIDKV---EIKCT--RCGG-TARRIPDVLDVWVDSGAASWASLNY---PQ---N--K-----YLFEQLYPSDLV---LEGP-DQVRAWFYSCLVASTITFDQIPFKSVIIHGWSLDETGRAMHKSLGNVIYPEDVIQKYGR-DSLRVYELMNT--TWEDLKFSISALREVYRTLNIIWNTFY-FASLYMKIDNFDI----EFDINDLEIEDKWLFQKFEEIKNKIKNDFENSESFEALRRLVSFLVEDVSRWYIRIIRRRVWLEENAKVKLTAYYTLFRVLEEWLRMFGIFAPFMSEHIYQRMFRKFMKAESLHLLDWPKAKS--YDSKLIDQMNIAREIVSQVLSLRMKRGYKLRRPLIQLFIIPTNDEVYETVTFERIIKDQSNVKLITVGKSSELIETKIKLNYSAAGPKLKEKVKELSKLLDKLNPFNSKGVELSSL-TKEMLNFEQKLKGEYE-KGSNFEIFVDFTSSPELESELLVR--EIVRRIQMM-RKLLNLNLTDR-IET-YISVPSDEAKIIDKYLDYIKNETLSETIHLESKEKVKGSMIREEEETYVIGVSKI
A_Ea_Methanobrevibacter_sp&YP_008075986 PIEEA-E-KSYQFKKIDKSVHDFWQ-DE--EIFAKINK--I-RKNGP---QYSFLDGPPYCSGKIHLGTAWNKIIKDTLLRYKSMEGYSLR-RQAGWDMHGLPIENKVEQIMGIKSKQE-IESDIGISNFVDKCQEFAFKNKLAMTKQFQSLGVWMDWDDPYMTLDPNYMQSAWWTLKRAEEQNLLTHDKRVISWCPHCETALAAAELD--YEE-REDPSIYLQFPL-EN-P--CLSKDENPDGLEEYILVWTTTPWTLPANMAIC--VNPDFDYDFVLK---DK----IYILADGLL---ENV-----LG-KEKHKIYTIIKTVKGSELLGIRYVYPFDEIKQKEFVHTI-IPGDHVDLEEGTGCVHTAPGHGPDDFNMGKEFNLPIFCP--VNESGNF-SEDAGV-FEGHYTKDYDPEIIKILVNKGFMYNHG-TIEHRYGICWRCKT-PILYRATEQWFLKVTDVKDKML-SEVDNVDWVPEWAGSSRFHDWVANAQDWTISRQRYWGIPIPVWIC--PDC-GERKVIGSVSELKESSVNE-S--DV------------ELSKLVHRPYVDTV---KVKCP--HCNG-EMERIPDVLDVWIDSGVAGWASLYY---PQ--E---K-----DKFEKWYPYDFV---CEGH-DQTRGWFYSQLGTGVISMNRVPYNRVLMHGFVLDENGKKMSKSLGNVVSPEEVIEKYGA-DVLRFYLLWAC-KPWDDLKFVWDELNNVNKMFNILWNVYV-FSTTYMSLDNFNPSKC-NDDTMILRDEDRWIISRVNTLAKEVGKDIDDLYFHKATRKIMDFILEDLSRWYVRLIRGRTWVESDDPDKLGAYYGLYTALVSLIKLMAPIAPHLSEVIYQNLVVLDDAKESVHMEDW-TVNEDLIDEDLEHEMSIARDVIDASIRARDVARYKLRWPVTDITVVSSDDKVSSAVNLEDVIKDQANTKAVLTSSEFEDLSYIAKPNLKILGPKLKGDIGIVKKYLEEAD-LEANGITVNGVLSSEEVIFDSELPDDFV-EFKGGNVFVNTKVTPEILSEAMSR--ELIRRVQDM-RKDMDLDVEAN-INV-KVNCSDSFKDLVVKQEDLISNEVRANTLVFNVGECNNIKSDEQEDEDIIINIVKN
A_Ea_Methanopyrus_kandleri&NP_614182 MAEAL---GE----ELEREIQRRWE-EM--DLLSKVLE--K-NRDGP---LFYFLDGPPYASGSIHLGTAWNKIIKDAVNRYKLMRGYRVR-LQPGWDCHGLPIEVKVEQEVEIECKKD-IEEKVGVDKFVEKCKEFALKHVEIMTEQFKRLGVLMDWDNPYMTLDNEYIEGAWYTLKRAHERGLLDRDVRIVNWCPRCETALADHEVE--YKE-VEDPSIFVIFPIEDD------SDAEVDLPENSALLIWTTTPWTLPANLAVA--VHPEEEYVLARAEVD-GEE--WHLIVADKLKVVLSV-----VT-DS----YEIVDSFPGEALEGLRYRPPLEEVKLRELVHRV-YTAEWVTMEEGTGCVHSAPGHGEEDFELGREVGLPPHCP--VAEDGTF-TEDGGK-YEGLYVRDANEKIVEDLREKGLLAHED-TVEHRYGHCWRCKT-PIIYRATEQWFLKVTEVKDEML-EWIERVEWIPEWAGHSRFKSWVENARDWCISRQRYWGIPLPVWEC--EEC-GHLEVIGSLSELE-AKAVSEP--DL------------------HRPWVDEV---VLKCP--ECGS-YMRRVPDVLDVWVDSGVAAWASLGY---PR---R--E-----DEFEW-FGADFI---TEGH-DQTRGWFYSQLGCGVVTFDTCPYRTVLMHGFTLDEEGRKMSKSLGNVVDPMDVVEKYGA-DTLRWYVLRSN-APWRDMHFSWQDVRDTHRALNVLWNAYR-FTKMYSELDEFDP-PL-EDLEEHLKPEDRWLLSRINSLVEEVTDAFERYHVHEAARALYRFVTEDLSRWYIRLVRERVWLEGDDPEKLAVYAVLHYTFDRLVRLLAPIVPHVAERIYLDYVRAGDDPESVHLTDWPEVDDRWVDEGLEKAMELVRKAAEAALSVRQRAGVKTRWPLRRLFVEVEDPKRLED--LKDVLARVANVKEVELGEEFPEKVPVAEPRPDKIGPEFRSLAGRVIEHVKDRA-ILKDGTELDGL-TEEHVKVTEDLPEGWE-EFEGGRVYVFVELDEELKSEAWAR--EVVRRVQEM-RKELDLNLEER-IRV-WIETDEEIAEAVEEHSEYVRGETRADELHVNEGWPEEVDLEREEDRTIRIAVVVS
A_Ea_Methanosarcina_thermophila&WP_048166660 MIKEI-T-AKYNAEQIEKKVTQLWE-DS--EAYQKTRE--H-RKTGK---KLFFVDGPPYTTGHIHLGTAWNKIIKDSILRYYSMNNYNIL-ERPGWDMHGLPIEVKVEGVLGFKSKKD-IE-SFGVENFIEKCKEFALTQKQAMTEQFQRLGVWMNWEDPYMTLKDNYIEAAWWTLKQASEKDLLEVGKRSVNWCPRCETAIADSEVE--YSE-RTDPSIYVKFKV-KG-------------EENTFIVIWTTTPWTIPANVAVA--VHPDFEYSKFRAIKQGSEE--ILITATDLI---KNV-----LK-QGRYVDYEVLETMRGDELTKLEYESPIDLVIQNEIRHGV-YLADFVAVEN-TGCVHIAPGHGMDDFNLGVKYNLPILCP--VGPNGSY-TEEAGE-YAGKNVREANPIVIEDLRERNRLLAEG-TITHRYGHCWRCKT-PIIYLATEQWFLKVTEIKDKML-EEIDAVDWYPDWAGSARFRTWVEGARDWCISRQRYWGIPIPVWKC--KKC-GKLEVIGTKAELLEKSGTADI--EL------------------HRPYVDKI---TIPCE---CGG-EKKRVEDVFDVWFDSAVASWATLQF---PQ---T--R-----EQFDW-WPADFI---TEGH-DQTRGWFYSQLGASMVSFGRAPYKSVLMHGFTLDAGGKKMSKSLGNVVSPIDIVDRFGA-DTLRAYVLSSS-APWDDLKFNLEEVENIHRSINILWNVFR-FPLPYMALDNFDP-SL-DSVKDALREEDRWILSRVQSVIKTVDEAMSGYQLHKAVREIMEFILEDLSRWYIQLIRPRTWTEAEDPDKLAAYCVLYEVYVTLTKLISPFMPYLAEEMYQNLIRDPNALESVHMCDWPTVNEAYLDPELESAMDTVRSIVEAASNARQKAGRKLRWPVSRIIVSPKNEDVAKAVNLRSVLMDQTNSKSIVLTPVGKSLGLEVIPDPGKIGPVFKKDAGKVISVLQKVD-FSEAGLSLADV-TSNMANFKETLPEGTA-ESDAGIVYVDANLNPELEAEGYAR--EVIRRLQDM-RKELDLVVDEN-IRA-LVRIEDEVLKLVETLKDLIAEEVRADIFEL--GSDINVTGALVEGIAMKMGIAKK
A_Ea_Ferroglobus_placidus&WP_012966098 QFTGV-----YSHREVEKFVKEFWE-KN--RIYEKVKE--R---GDK---PFFFVDGPPYTTGRIHLGTAWNKVIKDTVLRYKRMKGFKVT-DRPGWDMHGLPIEVKVEQELGIKEKKE-IE-EFGIDKFVKMCMDYALKNKEAMTEQFKALGVWMDWENPYMTIKAEYINSAWWTVKKAHEKGLLEKKKMVVNWCPRCETALADAEVE--YAE-RKDPSIYVKFPV-KG-------------EKATYIVIWTTTPWTLPANMAVA--VHPSLEYAIIKAVKNLE----YLILAKELA---EDV-----LK-KGGYQLWEIVETKLGEDLVGLEYEHPLEEVIQKKFVHKV-YMAEFVTAEN-TGCVHIAPGHGLEDYELGVQHGLEVFNP--VDDKGVF-TEEAGK-YAGLNVREANKVIIEDLRNKGLLLAEE-TIVHRYGHCWRCKT-PIIYRATEQWFLKVSELKEEML-REIDKVRWIPEWAGASRFKDWVSNAKDWCISRQRYWGIPIPVWIC--EKC-GKMKVVGSINEVG-WKD--DL--DL------------------HRPKIDEV---TFECD---CGG-KMKRISDVFDVWFDSGVASWGTLEY---PL---K--E-----EEFKKLWPADFI---TEGH-DQTRGWFYSQLGASIIAFGKAPYKTVLMHGFTLDEQGRKMSKSLGNVVEPEEVIDRIGV-DAFRLYVLSSA--LWEDLKFSWGEAENFLRLLNIFWNAVR-FAYTYMELDKFRE--V-SPEDCELRIEDKWILSRLESFCKLANEAMENYNLHRVVKRFYDFVVEDFSRWYIQLIRRRVWEEKDSPSKIAAYATMFRVIDKVTRIISPFAPFIAEYVYQNFTKFREGEESIFMEMYPEADEKWIDEELEKEMDLAREIVEASYAARQKAGIKLRWPLRKLIVE-------GDVRLKEIILTQSNVKEIEFVKEFE-KEVVVKPNFKKLGAKLREKMKDFINYLNSLS-IYERGVEFDGI-DRDYLEFEFKVPENYS-EFSRGVVYVYTEMDEELKREAYAR--ELVRRIQEM-RKELDLNVEEF-IIV-TLEFDEE---LVRGFEDYIKTETRAKELIFGKAEGYVKEWDI-EGEKAKIGIKRL
A_Ea_Methanocaldococcus_jannaschii&Q58357 -MKKV---EPVNFRELDKKIKKFWE-EN--DIYQKVKK--K-NERNK---EFYFVDGPPYCSGAIHLGTAWNKIIKDTYLRFKRMQGYNVL-DKAGWDMHGLPIEVKVENEFGIKNKKE-IETKIGVKQFIEKCKEFALKHKEIMEKQFKNLGVWLDWENAYMPITKEYMEIGWWTLKVAHEKGLLTRDLRVVYWCPRCETALAEHEVRGEYKE-VYDPSVYVKFRL-AN-------------EENTYIVIWTTTPWTLVANLAVT--VHPDYDYAYVEVEFDKKEV---WIIAEKLV---EEV-----IN-KANIKNYKIIKKVKGKELEGIKYIHPLEENRQKEFAHTV-ILGEHVTLEGGTGLVHTAPGHGEEDFEVGKKYNLPIYSP--IDDEGKY-VE--GK-WKGVFVKDADAEIIETLKNKGLLVYAG-KIKHSYPHCWRCKT-PLLFRATEQWFLEISKIKDNII-EHAKTVQWIPHWV-ETRYINGVKFVGDWNISRQRYWGIPIPVWVC--EKC-GKYIVVGSVEELEEKMINKIN--DL------------------HKPTVDKI---KLRC---ECGG-EMKRVPDVLDVWFDSGLAPYASIGV-----------------KELK---KADFI---TEGH-DQVTKWFYSQHALSAIVFNDIPYKKCLMHGFTLDEHGDKMSKSLGNVVNPDDVVEKYGA-DLLRFYLLSAN-KVWEDLRFVWSEMDDVLSLFNTLWNAYM-FAVNYMVLDNFKP--D-EKYFEYLKDEDRWIVSRINSVAKIAIENLEVPYFHTYTWTLKDFILNDLSRWYIRLIRDRTWKEKDDADKLAAYQTLYYVLLKLATILAPVAPHTAEAIYQNLKT-EDMEESIFMN-KIEVDEEFIDEELERDMAIVRDVVDAIYRGRDRIKYTLRYPLKEITIA-GGEEVKKAVRFEYIIKEQGNVKNIKFGEVEG-SKYIIKPNYRELGKRYRSEVPKVVEALNKAD-RLKEGVILDGI-KPEYVEIRLEIPEHIA-EFSKGTVFINTEITDDLIKEGLMR--EVIRRIQAM-RKDMDLDIEEK-IKI-KVEGIDLFKEIIE---REVRGQFV------DEIKADYEKDWEIEKYNVKIAIERI
A_Ea_Pyrococcus_sp&WP_068322099 MIKEP-EVREYNPGQLEEKIEKFWK-EN--DIYNKVKK--L-RENGP---KYYFLDGPPYVSGAIHLGTAWNKIIKDMIIRFRTMQGYNVW-RQPGYDMHGLPIEVKVEQALGLKTKKD-IEEKIGVENFIQKCKEFALNNLRIMTEQFKMLGVWMDWDNPYMTIKNEYIESAWFTLKRAWEKGLLEKDKRVLHWCPRCETALAEHEVRGEYKL-RRDPSIYVKFPV-EG-------------RENEYLLIWTTTPWTLPANLAVS--AHPEYDYVKVKVEWEREEY---WILAKALV---DKV-----LG-EIGVK-GEIVEEFKGKDLEGLRYVHILDEYRQKEFAHRV-ILANFVTLEEGTGLVHTAPGHGEEDFEVGQKYGLPVYSP--LDDQGKY-TE--GK-WKGIYVKEADPQIIEHLKEKGYLLKAG-EIEHKYPHCWRCKT-PLIFRATDQWFLKVSKVKDKIIKENDEKVTWYPDWVKI-RFDNGVRDSGDWVISRQRYWGIPLPIWQA--ED--GEIYVVGSWKELVEVNGERPE--DL------------------HRPYVDAF---IIKVN----GK-EMRRVKDVVDVWFDSGIASWASLGY---PR---N--K-----EMFEKLWPADFI---VEGE-DQVTKWFYSQQAASVIAFDTVPYLRVAMHGYVLDEKGDKMSKSLGNIIRPEEVVEKAGR-DTFRFYMLWAT-NPWENLKFSWKGVEQVRRMLNILWNVYV-LASTYMSLDKFNPTRV-NPEELPFRDEDRWVLSRVNNLIEKVENGIESFYLTKATRALYEFIVEDLSRWYVRLIRKRMWVEGDDPDKLAAYYTLWKVFDVLLRLIAPFTPYIAEEIYQNLIRPFTGVESVHMLDWPKPDERAIDKELENEMEYVRRIVEAGSAARQKARIKLRYPVRRIIVETQDETVKRAVRLNRILRDQLNAKEVVVDTVK--REIIVKPNFAKLGPEFKSDAKVIAKWISEHGLLYEKGVEIEGL-TRDHIIVEEEIPEFFV-EFEGGRVYVDKTLTRELLSEGLAR--EFVRRIQEM-RKRLDLDVNDR-ILV-TIETTEENRELLEEQLDYIKRETRATEVIFGEAKGYVVEW---TEVNAKIGIEKV
A_TA_Sulfolobus_solfataricus&ACX91996 VIKPL-T-GNYDPKRIEEEIISYWE-EN--KIYNKLKD--IVSKRRE---KFLFIDGPPYPSSTPHIGTIWNKVIKDCILRYQRVLGKRVH-DQPGYDTHGLPIEVATEKLLGISNKQE-IIDKIGVETFINKCKEFALSNADKMTQNFKNVGVFMDWERPYYTLDPSYISSSWSVIKKAYEKGMLDKGTAVLHWCPRCETTLSDYEVSE-YRD-LEDPSIYVKFKI-KG-E------------KNRYLLIWTTTPWTIPSNVFVM--INKDYDYADVEVNGE------ILVIAKDRV---EAV-----MK-EASITNYKILRTYKGSELIGIKYEHPLEFVAQTKLHQVV-DAGNIVKLTDGTGLVHSATGHGEEDFTVGQKYGFPVVMF--VNDRGEF-TEEGGK-YKGLKVRDASKAIISDLKSKNTLFFEG-KIVHRYPVCWRCKT-PLILRAIDQWFIRVTKIKDKML-NEIEKVNWIPDW-GKSRISNMVKELRDWVISRQRFWGTPLPIWIC--ERC-NNVMVVGSKEELESIA-IDPN--DL------------------HRPWIDNV---RVKCN--KCGG-VAKRIPDVADVWFDSGVAFFASLGK---DW------Q-----EKWKELGPVDLV---LEGH-DQLRGWFFSLLRSGLILLDRAPYTSVLVHGFMLDEQGREMHKSLGNYVEPSVVVEKYGR-DILRLWLLRNT--TWEDAKFSWKALELTKRDLQIIWNTFV-FASMYMNLDNFEPKYTLDDIIKYAKIEDLWILSRFNSMLKKVNESMKDYKVHEMTNYLINFLIEDVSRFYIRLIRKRAWIEANTQDKIAMYYILYYILKQWIILASTIIPFISEKIYKSFVV--NAKESVSMESSINYDERFIDNELERAFEVAREINEASLNARAKAGIKLRWPLAKVYIFIENEDTLAKVRIKDVLISMLNAKDIEISKIEGFSKYKVEPNRSIIGKEYKSMSPKIVEYIENNR-ILNKKAKIDNL-NASYVIISEETVEGFI-KFSKGIVVISKEISESEEEEGLIR--DIIRRIQFM-RKQLKLNVLDY-IEI-SMKVPEERVKTIQKWEEFIKSETRASNIILGEAKGDITMDWDIEGESYIIGIKKS
A_TA_Candidatus_Korarchaeum&YP_001737628 KLRRL-G-RNFDPKSYEQEILRYWD-ER--KVYEKLRE--S-RIGAK---KFHFLDGPPYPSSTPHPGTVWNKVVKDAVVRFKRGEGYFVL-DKPGWDTHGLPIEVMTERALGFSSKKD-IE-TFGIAKFVEQCRELAARNIESMTRHFKEFGVSLDWSSPYVTYEREYIESAWWGIKRIWENGMLYQGERPVHWCPRCETVLSDYEVSESYKE-LMDPSIYVKFKL-VD--------------RPEYILIWTTTPWTLPGNVAVM--VHPDEKYVKVRTDSG------VLILAEKRL---EHV-----MR-EAGIKSYEVIEEFQGRSLEGLKYEHPLDVVVQRGLHMII-LSSEYVTMEEGSGCVHSAPGHGKEDFEVCSRYGLPVKSP--VDERGLF-TAEAGK-YAGLNVREANNLIIRDLEERGALVAKG-TVVHKYPVCWRCDT-PLIIRATKQWFIRISDIREKLL-SESDKVKWVPRWGGERRFRDWLLGVEDWIISRQRYWGIPIPIWTC--DKC-GKIEVIGSSRELEAKSGVKLE--DL------------------HRPWVDEV---SIKCD--SCGG-TMRRIPDIMDVWYDSGISFFASLGY---PY---K--T-----DSLNEIFPVDFI---TEGH-DQVRGWFFSLLRMGVLLFGRAPYRSVLMHGFMLDEKGREMHKRLGNYVPPQEIVKRFGR-DCFRAFVLTK--VPWQDLRFSWKGMEEVSRKLNIIWNVYV-FATTYIGIKD-------LDPSDVRDPINKWLISRLNTTMKNFREAMEEYNLHVASNEIINFLVEDVSHLYLRVSRKKIRSKDEA-TSSEWISVLYYVLRNAIPYLSVVTPFLAEKIYLDAFMMNGDPESVNFLTLPEPNLLMIDEELESLMDIVRGIISSSGQARSSVGLKRRQPLRRMVISSEDPLVKKAVNFSEVIMMEANLREVEFGDPPKD--------------------------------------------------------GKWV-SFNGGKIYLSLEIGEEELLEGLSR--ELIRRIQLM-RKELGLTLGVERIEV-YIQGDEEIRKAVDSFYDDITWNSDADLIQIVSGPEEVSEFSLGDGRRVVIWVRKI
A_TA_Aeropyrum_pernix&NP_147189 VPRVL-EGERYDQFALESFVKSYWE-EN--SIYRKVKE--KSSRAPR---KFYFLDGPPYASASIHIGTAWNKVVKDVVLRFYRMTGYNVW-DKPGYDTHGLPIEVKIEQSLGVRVKRE-IEEKVGVENFIAACKRFVDENMEAMTRQFKEIGVFMDWENPYVTYRDEYIESGWWLVKKAWEKGLLYKGYRVLHWCPRCETTLADYEVSE-YRE-LEDPSIYVKFPV-EG-------------REGEYLLVWTTTPWTLPANAFVM--AHPDMEYVKVRVGRD------TLILAKARL---DHV-----MR-EAGVSEYEVLEVLKGSQLEGLRYRHPLDVVAQRELHKVV-MAPEAVTPHEGSGLVHSAPGHGTIDYEIAQRIGAPVVSL--VDERGFM-TEAAGK-YSGLYFREANKAIVEDLRARGALFHAA-TIVHRYPVCWRCKT-PLLLRATTQWFVAVTRLKNQLM-REAEKVEWQPGWAKT-RFMNMLRELRDWVISRQRYWGIPLPVWRC--SSC-GYEHVVGSVEELESMGGRRPE--NL------------------HRPWVDRV---ELKCP--RCGG-SMKRVPDVLDVWFDSGIAFYASLGY---PR---D--R-----ETWEL-KPVDFI---VEGH-DQIRGWFFSLLRSGVIGFGETPYRRVLVHGFALDEQGREMHKSLGNYVDFEELIAKVPR-DVVRFWVL-QN-TVWEDLRFSWKGLDLMRRDFNVIWNVYA-FASIYMGLDRFDP-SL-SSVEDSLEVEDRWILSRLASLKRRYLTAMEDLRIHDAARALRSFIIEDVSHWYLRIIRRRVWEEVDTPSKRAAYATLYKVLWEWLLMAAPLIPYTAEYLYIKVFREERPEESIHMLDMPEPEDHLIDSTLEEDMEKARMVLEAILSARNEAGLKLRRPVRRVIIAASNPGVEGSLRLEGLIRLMANAKEIEFAPASALRIYRVEPDYGRLGPKYKRDMPKVLRLIEEKG-LAEKGGEYEGL-TLEDVSLKAEYPEWLK-DTPLGLVAVDTRLTKEEVLEGLAR--DIVRRIQAM-RKEAGYSVEDY-VEV-WIQGGEDVVEAVNALKEYIKRETRALKLEVGEPPSGVEV---LDGEKVVIALKRA
A_TA_Thermofilum_pendens&YP_919543 KVRSL-E-QRFEPKKYEEEVLKFWD-SA--KVYDKVRE--SLKNSKR---KYYFLDGPPYPSSIPHVGTLWNKILKDAIIRFHRASGYSVH-DQPGYDCHGLPIEVQIERKLGFKSKKD-IE-EFGVEKFVEECKSFALQNVEGLSRSFKDFGVSMDWDKPYLTMTDEYIESAWWLVKKAEEKGLLDYGLKVVHWCPRCETTLADYEVTE-YRD-LEDPSIYVKFPL-KD-------------NPKKHLLIWTTTPWTLPANVAVM--VNPDLEYSWVDVGGE------EVLVATERV---EAV-----MK-EAGIESYRVTGKVMGRELEGLRYVHPLEEVVQRKLHRVV-LSKEYVSAAEGTGLVHMATGHGEEDYKVGVQYGLPVFSL--VDDKGFM-EREAGK-YAGIYHRDANKLIVDDLRSKGFLFHEG-RIKHRYPVCWRCKT-PLVLRATRQWYIRVTQLKERFL-EEAGNVDWVPKWAGYSRFRNWLEGLRDWIISRQRYWGTPAPIWVC--GSC-GHRVVVGSKDELERFAGRKLELRDL------------------HRPWVDQV---VLKCP--KCGG-EMRRVPDVLDVWLDSGVAFYASLGY---PK---N--E-----EKFRELMPVDLI---IEGH-DQIAGWFFSLLRCGLIAFDRSPYLRVLMHGFALDEQGREMHKSLGNYVEPRQVLEEYGSRDVFRWFVLKNT--VWEDLRFSWRGLEETYSDLNILWNVYY-FATMYMSLDGFDPHRL-EDYLDRLKPEDRWILSRLGKLASTVTSSFKELNVHKAARDIRNFVVEDLSHWYVRLVRPRVWLEEDVEEKKLAYVTLYHVLLNLLVLASPILPFTTEKIYRDAFYGEGLPESIHMYSWPSGLERFIDEKVESEMSVAREIVEVALSLRMRKGVKIRQPLPALYVLTDSPDAKNAVKLRHIISSQVNVKEVKVLESSRVRRYKLTPVYRALGPVFKSEAGLVAEKISSMSDLLRNGVEVNGV-TSEMVQVSEEWLEGFF-SFSHGFVVLDLRASERELAEGFAR--DLLRRIQYM-RKELSLPVNAE-IDV-SIWVPADMRKYVEEYSGFLKSEARCRNLALAESAEGVAGDYRRGDFKVVIGLRRV
N_Ph_Acanthamoeba_polyphaga_moumouvirus&YP_007354261 -MSTD-W-KNTSLVDLEQKIINFWR-QI--DATKKVLD--K-TKNFP---KKIFLDGPPFATGTMHYGHILVSTIKDTMTRYLTMNGYQVN-MGIGWDCHGVPIEMLAKKTIGYITKKD-LL-EYGIDRHNDICRDMVLKCTDKWYSDFERIGRWIDINNEYKTMDKNFMESVIWSFKQLYEKEMIFEGYKVMPYSTGCNTPLSHFEAKQNYKE-IIDPSVTCCFEIIST----EFSIFKHEVDYPNYILAWTTTPWTLPSNMALCTYVNGEIVYAFDNQLQC------YIIISRHKF---EET-----FS-KLKFS-FRIISRISSDDIVNAEYKPPFEYFNRSRIPFRV-ISDHYVKEDSGTGFVHIAPSHGEDDFRVCCLNNIRLIDV--IDDDGKF-TNQIHD-YFGIYFRDANNLIIKDLKHKKLLFDFK-QYKHSYPFCYRTDT-PLIFKICSGWFLNASKFREKMM-INNSKINWMPSNIGTNHFDNWLQSSVDWCISRSRYWGTPIPIWKS--DDG-EEIICIGSLEELKEFSGIDIN--DL------------------HIDKIDQI---KIPSRKGK-GM--LSRVTGVLDCWFESGSMPYGQIHY---PF--EN--S-----EILDQDYIADFI---TESI-DQTRGWFYTLLVLSTAIFNKPAFKNVIVTGIVNAADGQKMSKSKGNYPDPNILMDKYGA-DTLRLYLLSTPVVKAESIKFDELALKLQQNSVVKIYNMAL-FLTEKISLYHRENPEI-NDLRKFDNILDKWIINKTGILLSELKKDFDCYKIDRIGAKIITY-IEQLTNWYLKMSRERLWFCNND-DWKQSIQTLLFVMVQFIKIVSPILPFISETVYLMLHSISLPKESIHLECYPNINDFLLDKTLENKFNIIQQVIIMLREIRKSKQLNNRRPLEYVEIACINKEDWSIIDVLELVKIECNVLDIKYINHKQLVNYKLETNMACLSTYLKTKIKEIKNIITTINNFLQNGLSSFDL-NNNHITVKYSLSNDDDNISNGIIVRINSEYTARVEKEHIIK--LIYTAIQMH-RKNIGIKPWDI-INI-FIFSESQLTDFIAQNIKYFHSKNI-SNIVISDKAKNEKSTVHENNNNLWIGSTNI
N_Ph_Megavirus_chiliensis&YP_004894409 -MDNN-W-QNTDLIELEKNIIAFWK-NI--NATDKILQ--Q-VNDYP---EKIFLDGPPFATGTMHYGHILVSSIKDTIIRYFTMKGYKVD-RRNSWDCHGVPIEMLAKKVIGYTTKKE-LY-DYGINNHNDICRNLVLKCADRWYQDFERIGRWIDVKNEYKTMDTNFMESVIWAFKQLYERGMIFEGYKVMPYSTGCNTALSHFEAKQNYRE-VVDPSITCCFEI-IS-T--QYSVFKHTTDYPNYILAWTTTPWTLPSNMALCTYVGGEITYAFDNQLKC------YILISKHKF---EAT-----LS-KLKFA-FRIISRISSDDIVGTEYKPPYNYFNREELAFRV-VSDHYVKEDSGTGFVQCAPAHGEDDFRVCCMHGIRLINV--IDDDGKY-KEEIKH-YAGLYIKDVDNLIIKYLKSNNLLFDFK-QYKHSYPHCYRTDT-PLLYRVSTGWFLNASTFREKML-NNNSKINWMPSNIGTKHFDNWLQNSVDWCISRSRFWGTPIPVWKS--DDG-EEIVCIGSIKELQELSGVQIS--DL------------------HIDKIDHI---KIPSKKGK-GL--LSRVEGVLDCWFESGSMPYGQIHY---PF--DN--A-----KYFDKDYVADFV---TESI-DQTRGWFYTLLVLSTAIFDKPAFKNVIVTGIVNASDGQKMSKSKGNYSDPNILIDKFGA-DTLRLYLLSSPVVKAESIKFDEIAMKLQQNSIVKIYNMAL-FLTEKISLFIKENSRR-LNISDFSNIIDKWIINKTNIMVRELNNDFSCYNIHRIGSKIINH-IEQLTNWYLKMSRERMWFSGNE-DWKQSIKTLLTVLHHFIIAIAPVLPFISETVYQMIKPLDTSCESVHFESYIDINETDIDQTLEEKFETIQQVICMVRDIRKINHLNNRRPIYEINIGCINPKQWDIIDVLDIIKIECNTLNIKYVQFNELVGYQLEPNISKLSTYLKNNIKNMRDIINLLKNFLTTSIEEYGL-DNECLEIKYYLLDVDNNILDGMIVQINQEYNEQVEKEHIIR--LVNTAIQMH-RKSSMLKPWNI-IKI-VLHTDSKLINFINQNKNYFCAKNI-SDILLDESANLFRPTKHEINDFLIIGSINT
B_Te_Thermobaculum_terrenum&YP_003322716 MFKEV-E-NKSDFVKLEHEVQNWWN-QN--QILEKYLH--K-NDNSP--ERFSFLDGPITANNPMGVHHAWGRTYKDVVQRYHTMLGHRQR-YQNGFDCQGLWVEVEVEKELGLKTKRD-IE-KFGIDRFVEECKKRVLHFADVITRQSIRLAEWMDWDNSYFTMSDENNYTIWGFLKKCYEKGWIYKGHDVMPWCPRCGTGISQHEIVTEYRE-IQHLSLFVKFPL-LE-----------RD--NEHLLVWTTTPWTLTSNVAAA--VNPDLDYVKIRQGDE------IYYLAADAV---KNA-----IK-GD----YEEVTRLKGADLLGWKYKGPFDELAQVQE-HRV-IAWDEVSPEEGTGIVHIAPGCGQEDFALSKEFDLPVIAP--IDESGVF-LEGFGQ-LTGKYVHDVAKDIADNLRAKGILYRTQ-NYLHRYPVCWRCGT-ELVFRLVDEWFISMDELRPLLM-DITEQINWIPSFGKDREL-DWLRNMEDWMISKKRYWGLALPIYEC--QKC-GTFEVIGSETELKEVEGWE----SP------------------HRPWVDAV---KIACK--NCGE-KVSRIPDVGNPWLDAGIVPFSTLCY---RH--D---R-----KYWEW-FPADFI---TESFPGQFRNWFYSLLTMSATLEGKPPFKTVLGYALMRDEKGEEMHKSKGNAIWFDDAADKMGV-DVMRWLFCSHN--PAQNLNFGYRIGEVRRRFILPLWNSYS-FFVTYARLDNYTP-----FDKNHLTLLDRWILSRLNTLINDVRYFMDQYDMMNATKKIERFVIDELSNWYIRRNRRRFWKSINDADKQAAYYTLYNCMVTLSKLVAPFIPFIAEEMYQNLVRNPASPESVHLCDFPVSNPEMLDAELERSMEAVLQVVELGRAARNESNIKVRQPLRRILVKTPDAQSAEYVRLQDQILDELNIKEMKLVASAGDVEYTILPNLPVLGPKYGKLVPKIRQALSIMDAVASGEIDVEGL-QPEEILVRENNRPGLA-SANGYVVALDTEITEDLLHEGIAR--DVVRHVQSM-RKSAGLEIEDR-IRI-YLQGGDDVLRAIDKYADYIRNETLAESINTQGSPDGAYQEKLENDQEVLVGIVKV
B_Te_Ruminococcus_albus&WP_002848551 KYEEL-A-GKPNIPEIQEDVLKFWK-DE--NVFEKSV-----NKEAP---EVVFYDGPPFPTGKPHHGTILVSFIKDMIARYWTMKGYKVP-RVWGWDCHGLPIENQVEKDLGIDDKNY-IENTLGIDKFNDKCFELVSGNNEAWKEYVEQMARWVDYDGAYKTMNPTFMESVMWAFKQCYDKGLIYRDYRVTPYCTHCETSLSISDTREDTRP-RQDRWIIAKFKT-EE----------VIDGKPVFFLAWTTTPWTLPSNLCLA--VGKDLDYAFCDVGEE------IFIACTAVLGRYDKI-----FG-KE----PKIVKTAKGEELVGRTYEPLFPYFDLKDKAFRV-VTADYVGADEGVGIVHTAPAFGEDDYWTCKNNGIPLVNP--VDAKGRF-TEEVTDFYGEKNVIEMNPTVIRFLYEQGKAVADG-TIEHNYPHCWRCKR-PLIYKAMDAWYFDVTKIKDKLI-AQNELINWVPETVKHGRFGKWLENARDWNISRNRYWSTPIPIWEC--DKC-GKRVVLGSIDEIEEKSGVRLT--NL------------------HRQYMDKI---KFKCDCPDCDG-TMVRVPEVLDCWFESGSVPFAQKHY---PF--EN--K-----EWFDSHFPSDFI---VEYT-GQIRCWFYYLHVLSVALFDKPCFSNCVVHGTILAKDGKKLSKSSRNYTDPMQLMKKFGT-DAFRLYLYQTNAMLIGDLQFDDNGIDALQQIIFPLWNACN-FYISYANIDDFKP--ESLTPPTSDNQLDRWMLAKLWEASNAISKNMDAYFVNKYVENLIEL-VDGLTNWFIRRSRRRFWEKGLSEDKKNAYETLYYVLVNMCKLFAPAAPIIAEKLYKTLTG----GYSVHLESWADIPDSFRDDKLLDEVKLVRNVIYLARSIRSKNNVKNRQPLSELCVALSESEGNAVVSFKDIIAEELNVKSVKILESAESAEIKYAPNFNEIRNRYPDRIPDIIKAVKSGKFALKGDLNIGGF-DGEVILVTYQAKAGQH-SDKGIVVSLDLTITDELRDEGFAR--DIVRSIQDA-RRKLGCAITDK-ITM-KLEGD--VPSA---WVDYICGETLSDSGDIAEADTSYEVEYE-DGRKVTVSLKK-
B_Pr_Desulfobacter_curvatus&WP_020586701 -MVPV-P-SSISFPKMEEEILDFWK-KQ--GIFKKSLE--K-NKDKT---PYIFYDGPPFATGMPHYGHILTSYIKDTIPRFFTMQGRFVD-RRWGWDCHGLPIEYEIEKKLGISGKQA-IE-DYGIDRFNQACADIVLKYADSWEAVIDRIGRWVDFGRQYRTMDLPYMESVMWVFKRLYDKGLIYESLKVVPYCNRCQTPLSNFETGLDFRL-RDAPAVTVAFRDSKD--------------PELFYLAWTTTPWTLPANLALA--VNPDLDYC---LVEKLGK----LVLAEARL---DSY-----AR-HLKG--AEIVKRFKGKELVSRSYVPLFDFAKAPENRFSI-LAAEYVEAGSGTGIVHTAPAFGEEDFNLCRGAGIESFDP--VGPDGCF-TRAAGE-LAGTDVFQSNALIIKHLKEKGQVFSHE-SYRHSYPHCWRCDH-PLIYRTISSWYVKVTAFKKIMS-EQNLNINWIPGHIKEGRFGRWLEGARDWAISRNRFWGSPIPVWQC--DIC-KAEFVPGSLGELSRVSGQNVT--DL------------------HRPNCDNI---RFGCTKSGCEG-LMTRVPEVLDCWFESGAMPYAQVHF---PF--EN--R-----KGFEQNFPASFI---VEYV-AQTRGWFYTLMVESAAIMEKHPFENAICHGVILADDGRKMSKSLKNFPDPMKVVEAHGS-DGLRIYLLSSAVVKGADIRFSEKGVDAVRRYLIPLWNSFH-FFTSYADAKGYAPEKIQLPDDPDANMADRHILSVLETLKQEVARATEAYALPRCYATILDF-IETLSGWYIRNNRERFWVDEINPDSAAAFNTLYTVLVEAACICAPFIPFTTEYIHRHLTG-----ESVHLADWPTPVTGRLDTKLNQAVGQVRALIEGGRSLREKARINLRQPLPFIRVAAHDD-----LRFSSLIKHQLNVKAIRFEQDIGSAQKKIRLNTKTLGPVFRANFKTVMLRVDRGE-FTKDGLMVDGI-DRADYVEEFSALDKKETSGQGLVLSLNLEISREMKLEGLAR--NLNRIIQDL-RKQMGLPYDQR-IVL-CIEVGGDYSDSFAAHKDWLMVQALAERIESRILKPGAELKD--KDGTIKIQIIPV
B_Te_Acidimicrobium_ferrooxidans&YP_003109817 PYPAQ-P-ATLDLPALEHDVLASWE-RE--GTFAASIERRR-AEGAP---AFVFYDGPPFANGLPHYGHLLTGFVKDAVPRYQTMRGKLVE-RRFGWDCHGLPAEMAVEKELGLTSRED-IE-RVGVGVFNDHCRALVDHTSDEWDRYVTRQARWVDFEHAYRTMDLPFMESVMWAFKRLYDRGLIYEHYRVLPYCWECETPLSNFETRQAYRP-RIDPAVTVAFAV-EG-D----PRLAGTLEGPLWALAWTTTPWTLPSNLALA--VNPAETYVLVRSQASAGRT---YVLAEARL---GAY-----AD-RFPDA--EVLARVAGRDLVGRRFAPLFPFFDTPG-AFVI-LGADFVTLDEGTGIVQLAPGFGEEDQQVCEANGIPVVVP--VDDRGRY-TAEVEP-WAGVQVFEANPAIIEVLRDQGALITQE-DYEHSYPHCWRTET-PLIYRAMSSWFVAVTALKDRLL-AENESIDWVPAHVKHGAFGKWLEGARDWSITRNRYWGAPIPVWRSDDPAY-PRIDVYGSLDELERDFGVRPS--DL------------------HRPAIDEL---VRPNPDDPTGRSMMRRVPDVLDCWFESGSMPFAQLHY---PF--EN--K-----ERFEANFPADFI---VEYV-GQTRGWFYTLHVLAVALFDRPPFRHCIAHGIVLGNDGRKLSKRLRNYPDPWEVFEEIGA-DAMRWFLLSSPILRGQEMLLERSAMDTVRRVINPLWNTFN-FLVLYARADHLRG----QRVHSATHVLDRYLLAATHDLVVEVTDAMDHFELSRATTAVERH-LDRLTNWYVRRSRSRFWSRRDDTAKREAYDTLHTALETLALVTAPLLPMLSEHIYRTLTN----EASVHLADWPNAEALPSDPTLVAQMERVREVCSLAHSIRKAAGLRARLPLRRLTVVLADPFDLE--PYVELIRDEVNVKEVVVEPAAEHVTWQLSVNPRVLGPRLGARVQDVIRAAREGR-FDISGVTCDGL-APDEFTLTLATDPKRVRADRRGLVILETTVDDELEREGLAR--DLIRLVQQH-RKDHGYEIVDR-IRL-AIALDRTVQGALAQHANEVLGECLATELILDDAAALDLPDRSQGGEQVTIATEPV
B_Pr_Oceanicaulis_sp&WP_009802048 RFPAV-P-GPSELPKIDAEILQFWK-AD--GTFQASID--E-RPEDD---QFVFYDGPPFANGLPHYGHLLTGFAKDVIPRFQTMKGKRVE-RRFGWDTHGLPAELSAEKDLGISGRKA-VL-EMGIDKFNAAARAGVMKYAGEWEDYVTRSARWVDFENDYKTLDISFMESALWAFKQLWDKGLVYKDYRVVPYSWAVESPLSNFETRLSYRN-RTDPAVTIGFELKEG----------QGELSGAKILIWTTTPWTLPSNLAAA--AGADITYAIMQKGDE------RFILSVNGL---EKY----KKQLEG----AEQIGTVKGSELAGLKYHPPFDYFGWEN-AHQI-LIEDFVVDEDGTGIVHMAPGFGEDDLNACRKAGIAVVVP--VDQAGRY-TSQVPD-YEGMLVFDANKPIIQRMKEEGKLFRHD-TYDHNYPHCWRTDE-PLIYKAVDSWYLKVSDFRERMV-ELNKEINWSPAHVKDGIFGNWLAGAQDWNISRSRFWGTPIPVWVSDDPNY-PRVDVYGSIEELEAEFGVKVT--DL------------------HRPYIDEL---TRPNPDDPTGKSTMRRVEDVFDVWFDSGSMPYSQVHY---PF--EN--K-----DWFEANFPADFI---VEYV-AQTRGWFYTLMVLSTMLFDRPPFKNAICHGVVLDENRQKLSKRLRNYPDPMEFFDQYGS-DVMRWFLISSPVLTGGDLLVPKEGISVQREAIAPLLNAYS-FFSLYANLEERQP----QIITSATDPLDRYILTKTGELANAVNAALEGYDVPRACKEATAY-FDALTNWYIRRSRARFWGSEDEAAKNAAFDTLYTVLVKVSRILAPLLPITTEKVYKALTG----DRSVHLTLWPQADEFPQDHDLVHAMDLVRDACSAALAVRERARLRVRLPLKTLTIVHADSAALE--PFADLIRDEVNVRDVATSTDLDAGKVELKPD-PRIGKRLGKAMKDVMAASRSGE-FTLNEATVAGL-AAEEFTMRVVTDEGSDAFAGTGAIVLDTSVDADQEREGLAR--DLVRAVQTA-RKEAGLEVSDR-IAL-GIAGGEAVKAALDAHGDFIKDETLALSLAAEAGEGFVSETEI-QGDAVRISVAKA
B_Pr_Neorickettsia_sennetsu&YP_506420 SYPEI-S-QNLSFAKIEEQILQFWE-KN--RVFAHSVS--S-RTDNR---EFVSYDGPPFANGLPHYGHLLTGFIKDTVARYQTMLGKKVE-RRFGWDCHGLPAEMYTEKTLKISGKEA-IK-NFGIDKFNAECKKSVLLFSSEWEYYVTRQGRWVDFHNDYKTMDLSFMESVIWAFRELYKKGLIYESVKVVPYSWACQTPLSNFETRLAYRE-KKSKSVTVAFELEDD---------LFGDGKTSYLLAWTTTPWTLPSNMMLG--ISEHVVYTRVEKDGK------YYISSQSSN---KEV--------------GGII--VPSELLVGKRYKPLFKFFHEKENAFVI-QYADFVTDEDGTGIVHIAPGFGEEDFELAKKHGITVVCP--VDDRARF-TSEVPQ-FAGKHVFETNEDIILILKEKKRLIKIE-EYMHSYPHCWRTDT-PLIYRVVPSWYLSVSKIKERML-ELNESINWIPSHLKESLVGKWLENAKDWAISRNRFWGTPVPIWKSTDPAY-PRVDVYGSITEIERDFGVKIT--DL------------------HRPFIDTL---TRKNPDDPTGKSFMVRVESVLDCWFESGSMPFAQAHY---PF--EN--K-----EWFEKNFPSDFI---TEYV-AQTRGWFYTLMVLSVALFDSVPFKNCLAHGVILDKDGKKLSKRLNNYKDPKELFDEYGA-DALRFLMLSSSVMNGGTLLIDKGGIDVVRLILKPLYSAYN-FFATYAN---YHSIRLLNEVNDSANLLDRYIFSEYRAFSQKMKNAMNGYHIQSACKNVLSF-IDTLNNWYIRRSRERFVAGE-----QQAFEVLHFVLSEILKIIAPLLPMNAEKIWMALHN--DETTSVHLEKYPEVNVLPEDEEIIQTMQLTREICNTAFSIRNKNAVRIRQPLRHLEVIVSSAFIENT-ELLSILKDEANVKCITFKESDPQVRQSLKLNFHVLGKRYPKEVKHMINELKSGH-WKSMLVYLGDLLKNDEYEISAASEASFC-----LAVKLDLKLDEELMAEGRFR--DLVRMIQQA-RKSAGLTIKEK-VTI-KVYAPAEYLDTLEKLQSLLVTSTYANQIIANRSNNFSDCSFIEISQEIKIGIMRE
B_Pr_Rickettsia_prowazekii&Q9ZCU4 YYPDV-S-ANVDFAAIEQEILKFWQ-NN--NIFQKSID--Y-RNGES---EFIFYDGPPFANGLPHYGHLLTGFIKDVYARYKTIKGKKVE-RRFGWDCHGLPAEMQSEKELGISGRIA-IT-NFGIEKFNNHCRASVMQYASEWEQYVTRQARWVAFKNAYKTMDKNFMESVLWAFKELYNKDLLYESMRVMPYSWACETPLSNFETRLAYRE-RTDKAITVSFVL-NEIISQKSDMKEGDNFKEYRILAWTTTPWTLPANLALA--VGSDIDYAFVDKNEV------CYIIAASSV---AKY-----AK-ELKEN-FEIIK---GLKLQGLSYKPLFNYFNHPN-SFKI-FASDFVVEGDGTGIVHMAPGFGEDDQILCESKGIELVCP--VDNSGKF-TKEIPD-LEGVQVFDANDKIIIKLKEQGNWIKTE-QYIHNYPHCWRTDT-PLIYKAVPSWYVRVTKFKDRMV-ELNQQINWIPHNVKDNLFGKWLENARDWSISRNRFWGTPLPVWKS--DDY-PRIDVYGSIEEIEKDFGVKIN--DL------------------HRPFIDEL---TRTNPDDPTGKSTMRRIDDVFDCWFESGSMPYGQVHY---PF--EN--K-----KWFVEHFPADFI---VEYS-SQTRGWFYTLMVLSTALFDRPPFLNCICHGVILDATGQKLSKRLNNYADPLELFDKYGS-DALRVTMLSSNVVKGQELLIDKDGVDTLRLFIKPIWNAYH-FFTIYANADSLKG----TLNFASQNVLDVYILSKLKIAVNKIEESLDNFDTQTAYHAVSEF-FEVLNNWYIRRSRARFWKNEKDTDKQNAYNTLYSCLKIMTIAMSALIPMISETIYQGLHNTQDYNTSVHLCNYPTLSDFEINYELVSTMDNVLDICSNSLFIRSTENIRVRQPLACITIISKHNNNLKD--FEDLIKDEINVKTVIYRDDLENARKKLSLNFAILGKRLPHKMKAIIDAAKKGE--WEATLAICGL-NSDEYTLILEPYKGTA-DNNSSLLILNLELTSELIEEGYAR--DIVRFIQYA-RKEADFSITDR-ILI-EIISEFDLSKIIDHYGDFIKEQTL-GEFAKNFTPDYVSKVAL-ENNQIQLKVKRL
B_Te_actinobacterium_SCGC&WP_020019000 MFKRI-E-NNIDFARNEEKISNYWN-DI--DAFQKSLD--I-RKESK---IFRFYDGPPFPTGSPHYGNLLAGVIKDIVPRYWTMRGYFVE-RRFGWDVHGLPIEMEVQKELGLEDPQD-ID-DYGIDKFNEACRSQVQTNTENWEKITRKIGRWVDFENDYKTMDVSFMESVWWVFKELFDKNLIYKDYKVLPYSWAASTPLSNFEANMDYRD-VEDPSIFFKLKARKD---------FNKVSKNDYFLVWTTTPWCIPGNLAIA--VGKDIEYSRVEIENE------FYWIATERL---HEL---NEFD-------IKEIETSIGKDLIGAEYVPAYSEFDENLGAFKL-IHSDDTNTTSGSGLVSQAPAYGESDFYSLKNAGI-IVDP--VTLAGKF-DTTVKG-LEDMYVKDADVKIIEQLDERGLLFSSK-REMHSYPFCWRTGT-PLIYKAIPTWFVNVEKISERMV-ELNSQTHWVPGFIGEKRFSNWLADARDWAISRNRYWGSCIPIWIN--DDDPEDIICVGSIEELKDLSGVEVT--DL------------------HKHFLDEI---KININ----GK-TYTRTPEVLDCWFESGSMPYGQQHY---PF--EN--A-----DEFMG-FPADFI---AEGL-DQTRGWFYTLTVLAVALFDSVAFKNCITTGMILAEDGRKMSKSLKNYPDPEDLLNKYGG-DSLRAYLINSPVVRGEPLKFSEEGVLVTRNVILPLWNSFS-FFSNYANADNITNLAK-ASPVNERSLMDQWIVSSLQSLIKTVNEKMENYYLYEVIPPLIDF-IDELTNWYVRTNRKRFWKEKDTNDKLNAFKTLHEVLLEFSKTMAPVLPFICEEIYQGLTN--EDNKSIHLENYPEANIDVINQELERQVKIAKNIIRTARNVRLNLNLPNKQPLQKISIISNSKSLKNDIAVKDIILDELNIKDIEYINKVEEYKYECKPDFSKLGPKMGKGIGKFSTYLEKLS-LIEKQFEEYEL-SELDLRIVRENTSDSH-VDD-FSINLDTEINDELYFERISR--EIVSVVQNQ-RKELGFDITDR-IKL-EIISDDNALQGVQMFQDYICKETLTKEFNITQKKGKNTL----LDFNLDTNIEKL
E_Op_Nosema_ceranae&XP_002996071 KFDSN-----LSINDIETKILKFWK-DT--KCFKKSNE--L-SKNKK---KYTFYDGPPFATGLPHFGHILAGTVKDVITRYQYQHNKRVD-RRFGWDCHGLPVEFEIDKNLGISVKQE-IL-EMGIDKYNAECKSIVMKHSSEWKDTVEKMGRWVDFDNSYKTMDLSFMTSVWYVFSQLYKKGYVYRGYRVMPFSTGCMTTLSSSEAKSNYKM-VNDLSVVVEFPLKSK-----------LFDKKVSILAWTTTPWTLPSNCGLV--VNKDFDYQIFEIDHK------FYCMLPNRI---QDF-----NK-KE----VILHELFKGELLIGLEYEQPFNYFEYRRCFFKI-IGGSFVSSTDGTGIVHAAPAFGEDDYNCFVENNLLVPCP--VDENGKF-TAEVFD-YKGIYVKDADKLIIKHLKEK--IFCVK-QISHNYPFCWRSEK-PLIYRLVSSWFIKVSDSVDKLI-KNNEIINWVPKDIKHKKFGKWLSNAKDWAFSRSRFWGTPIPLWVS--DDY-SEILCVESAEELEKLSGKKIT--DL------------------HMEFIDDI---ILTKN----GK-TLRRIPEVFDCWFESGCMPYAQHSW---PFRKVDNLNCEEIRHHFHENFPADFI---GEGI-DQTRGWFYTLHVISTLLFDKPAFKNVIVNGIVLAENGKKMSKKDKNYPDPNIVMKTFGA-DSLRMYLISSPVVEADNLLFKEDGVDVSKLLIIPWMNVLK-FYTTSLQ----------KRNDCEKLELDNWINYTFNEFLSSVSNYMNNYQLSKVCGLAYKF-LDNLSNWYLRIHREEIRSG--------NTKILFNILKKFSVIMSPFAPFFSEYSFQCLLSQQNEKNSVHFQMYPEAQDS-----GDNSFENAKDIIDAIRYLRDKHTISLKTPLKEVKII-SDELFMKDAKFSNTIIRECHVFNLIFVKESEVIEYKAKPCF----EYLKKDLKTMNDKIKIINKSEIRDLDLSEV-KRENILIEKKATTGLCFNK--FVILVDNTIDDNVLEKKLAR--EFNSFIQKL-RKSCGLKMNDT-VNV-EVDSEK-IKQITKK---FYPINFSTEGQIVSPIDSDAQIDVFSEGQELKVILRLN
E_Op_Enterocytozoon_bieneusi&XP_002650344 MSDKI-----IDFSKIEKDILKFWT-EN--KIFELCNK--L-SQGRE---EYVFFDGPPFATGLPHYGHILSGTIKDIIGRFYYQKGFHVE-RRFGWDCHGLPVEYEIDKKFNITDRNQ-IL-KMGIDVYNHECRKIVQKYTNEWEETVIRMGRWVDFKGSYKTMDLEFMESIWFIFKELFKRNKIYRGFKIMPFSTACKTALSNFEASQNYKN-VSDPSVLVTFKIINP-K--DVLHNYENNDIEIFFVAWTTTPWTLPANCALV--INPDYEYAIFYINNN----KKLYIMLKNRI---EVY-----FK-Q-----FCITTVILGKELIGVSYATLFNYYNYITRFFKT-IGGNFVTITDGSGIVHTAPAFGEEDYNIFLKLGLIPPCH--IDENGKF-TIAMEK-YNGVYFKDADKIILQILKPH--LIYNS-RIVHSYPFCWRSDT-PLLYKLIPNWFVKITDIREELL-TQNKKINWIPETIKYKRFQNWLSNAKDWAISRNRFWGTPLPIWARYENEY-TDLICVGSIKELEDLTNTKIT--DL------------------HREHIDQL---LIEHN----GK-TYKRIEDVLDCWFESGSMPYAQNHLKGIKV--NNSLI-----DKLDN-FPADFI---GEGL-DQTRGWFYTLHVISTILFNSPAFKNVIVNGIVLAEDGKKMSKRLKNYPDPMNIFNKYGA-DALRMYLISSPVVEAENLRFNENGVEILKTLLIPWYNTLV-FYKECQ--IQ-------N--HNHTLLLDAWIESELNILINKVNIDMSEYKLNNILNYALDF-IENLNNWYIRINRKELKNNG-------LY--LKTIIKRFSIVMSAFVPFFSDYSYQIVCS---DKISVHLEMIPEYKS------INSDFNFIKCIIDGIRHLREKYKLKLKKTLKEVIIVLDNININKNLKYEAVIKSECNTLDIILNDINDYISTIIKPNFKELNKN----KNVIKEKLDIIS-----------------------------------------------------K--LTVNDIENIKNGTHDININELLIET--------YIKDIEYSGVFITLELF-------------------------------
E_Op_Encephalitozoon_hellem&XP_003888353 MYRKN-----ANFVECEEEVLEYWR-NS--RCFEKACE--M-SKGRK---KFTFYDGPPFATGLPHYGHILSGTVKDTVTRFFYQQGYDVD-RRFGWDCHGLPVEYEIDKKLGISSRDE-VL-KMGIGKYNEECRSIVMKYSGEWEKTVERLGRWVSFKNGYKTMDKAYMESVWNIFKELFNRNLIYRGFRVMPFSTACSTPLSNFESNQNYKD-VSDPSVLISFPL-LE----------ALEGYKVSLVAWTTTPWTLPSNCALV--VNSEFEYGIFEHKQR------FYLMHVGRI---GEY-----FK-DA-----KVLRRISGQRLEGLEYEQPFPYFEYRKKFFRV-YTSGFVTDTDGTGVVHSAPGFGESDYNVFVEKGLLVPCP--VDENGRY-TSEVKD-YAGRYVKDCDKVILSDIKDR--VLMNQ-RIVHKYPFCWRSDT-PLLYKLVPNWFVKVRDHVDSLL-RNNEKINWVPKDIKYKRFHNWLENARDWSISRNRFWGTPIPLWTT--EDY-SDMICVGSIGELERLSGRKIS--DI------------------HREFIDDI---VIHKD----GK-EYRRVEEVLDCWFESGSMPYAQDHW---PFCRDKHLSVAGEGEKHAENFPANFI---GEGL-DQTRGWFYTLHVISSLLFDQPAFLNVVVNGIVLAEDGRKMSKRLKNYPDPSLILNTYGA-DSLRMYLISSPVVEAENLRFNESGVEVLKTLIIPWYNSLG-FYLENKG----------VKPDDECLPMDGWIRASFNNFTTSLTEKMKGYELSSVLTLALRF-IDDLSNWYIRMYRKEIRSG--------HHAVLGEILQKFSIVMAPFTPFFSEYSYQSLSP----GESVHFQEYPVCNS------ETHPFEMAKSVITAVRRLREMNSISLKTPLRSATLV-SSNSLYEEIDYTDAIKTECNVLELLHKEEGKSFDITVKPNF----LSLKRDMKKKMEIIKNLSSYSLLGLNVGDI-LQDDVLIVKKIKCDKGIEFGDFSIIIDDTQDENIVEMKVAR--EFHSYVQKL-RKSVGLSINDD-VVV-DIECPD-LKRIVNK----------YFDISFGNLGTLCGKGSYENGGSHPVSLYKK
E_Op_Spraguea_lophii&EPR79371 MNDKE-----FNFINAEEEIFALWE-KN--KVFHKSNE--L-SAEKP---EYIFYDGPPFATGLPHYGHILSGTIKDTVTRFFYQQGYKVD-RRFGWDCHGLPVEYEIDKMLGINSRQD-VL-EMGIDKYNKECRSIVMRYSEEWEVIVKRLGRWVSFENGYKTMNFEFMESVWYIFKQLFDKDYVYRGFRVMPFSTACSTPLSNFESNQNYKM-VKDPSLVVAFAL-EN----------KFKGKDASLLAWTTTPWTLPSNCGLA--VKKENNYALFEKEGK------FYIMGENKV---TEY-----FE-DA-----IIIEKFLGEELVGLKYVPLFNYFDDKR-FFKI-LHGDFISDESGTGVVHMAPGFGEDDYDTFVKNGVSVPCP--VDDKGLY-TKEIKD-FEGKYVKNCDKEIIKLLGDK--ILVKK-VEEHKYPFCWRSDT-PLLYKLVPTWFVKVKQSVENLL-KNNEEIKWIPENVKYKKFHNWLKNARDWSISRNRFWGTPIPLWAN--KDY-SKIVCIGSVKELEEVKKEKIT--DI------------------HREYIDHI---TIMED----GE-ELHRIDEVLDCWFESGSMPYAQNHY---PF---S--T-----DNLK--HPADFI---GEGV-DQTRGWFYTLHVISTLLYNKPAFKNVIVNGIVLAEDGKKMSKRLKNYPDPMVVVNKYGA-DSLRFYLLSSPVVLAENLKFSENGVNVFKDLLISWYNSLK-FYLECSKNVD-------SIENDKGTPLDSWILSALNHLTYKISSKVKNYEL-NILADVLKF-IDELSNYYIRMNRKLMKLG--------RVKVLKEVLMKFSMLMAPFTPFFSEYCYQKLKKDTEDFYSVHFEMYPK-----VEKIEEHVFDSTKMVIEGIRTFRDMKTITLKTPLKKITII-CNDEFKNKINFIEVIQDECNILKIDFDSEDNYFLETIKPNFAGINENSSSN-DEKKHKIAKIRNFNNISKELEV--KENEILLTKELK--IPNCFDGFSIIFDLEVDDEIKKLKECR--EVHSFIQKM-RKKVGLKPEDN-VKV-KINDEG--------LEELLKEKYK-ETVIIGIGSKIIVEELFKKGNDIKVTIYE-
B_Pr_Plesiocystis_pacifica&WP_006975611 ---------------------------------------------------------------MPHYGHLLAGTIKDVIPRYWAMNGYRVE-RRFGWDCHGLPIESLVENELGVHGRAE-IE-ALGVPKFNAACRAGVLRFTSEWRAVVERMGRWVDFDNDYKTMDATFMESVWWVFAELWKQGRIYEGHRVQPVSPLLGTPLSNFEVAQGHKL-RQDPSLTVRFAV-EG-E------------DNTYLWAWTTTPWTLPSNLALA--VHPEVEYA---LIEVTGEK---AYVEPGRL---EDY-----QA-RKRVG-TRELRRMKGAELVGIAYAPLLPYFDERLNAFKV-VSADYVTTDSGTGIVHQAPAFGEDDFLVGKREGLPLIRP--MDLNGYF-DERVPD-FQGLRAKDADKGIMAKLKEQGSIVDRD-TYVHPYPHCYRTDE-PLLYMAISTWFMKVEELREQLA-ANNEKIRWVPAHVGDKRFGNWLGGARDWNLSRNRYWGTPLPIWRC--DEDPSDMVCVGSIAELEQLAGLEVT--DL------------------HRESIDDI---TFPSARTE-GG-TMRRVSEVFDCWFESGSMPYAQNHY---PF--DPAKK-----DYVESNLPANFI---AEGL-DQTRGWFYTLHVLSTALFGRPAFENVIVNGLILAADGKKMSKRLKNYPDPMGVVERFGA-DALRAYLISGPVVRAEPMRFGREGVEMVKAAILPLHNAYN-FLVTYARVDGWTPTAA-VWDHEPAADLDRWILSRTQSFVAGMRREFEAYSLDNLVPAWLEM-CDELNNWYIRRGRRRYWKGGDEADKQDAYATLYRVLVTIAKCMAPVLPFYCEHLYQRLVVTGADADSVHLQRFPSVDEGRIDAALERQVALARKVVGLALALREGERIGVRRPLPKLTVASRDPEVRGAMRFSEDIQTELNVKAVEIAEDDSAVSLSAKANFKVLGRKLGKRMKVVAAAIQTLE-VLEGGVEVEGL-GADDLILRREPLPGRV-SEGTITVVLDTNISAELEQEGLAR--ELINRIQNR-RKSSGLEVSDR-IALTVVCLDGGLSGALERLRALVEGETLTAALSVEQTAGSDAQDGREDGEQLWLRLARH
E_Pa_Trichomonas_vaginalis&XP_001309389 MFSPV-D-EKKQLANIEKEILTYWD-EI--DAFKTSNK--L-AEGRP---EYIFYDGPPFATGTPHYGHILAGTIKDVVTRYAYQTGHSVP-RRFGWDTHGVPVEHEVDKMLNIKDKTV-IEKEMGIGVYNEKCRSIVMKHQQDWERVVRRCGRWIDFVNSYKSMDVTFMESVWWVFKQLWEQDNVYCGVKVMPYSYGCGTPLSNFEAGLDYRS-VSDPAIYIAFKV-PG--------------KDFEVIAWTTTPWTLPSNLILV--VNPKMKYA---KFVDTGKK---YITMKCRI---PSL-----YP-PKAKD-FKILEEMDGQDLVGIEYEPLFPYFNWKEHAFKI-YTADYVTDDSGSGIVHTAPGFGEDDYGACLKHGIEIVCP--IDDNCCF-TEEVPD-YKGVFVKDADAQIMDRLKKEGRLIKKE-TIKHEYPYCWRSGT-PLIYRCIPSWFVRIEKHRELLI-ENTNNTHWVPNSIRDGRFIEWLKNARDWAISRNRYWGTPIPIWT---DDAKSEFYCIGSIKELEELSGVTIK--DI------------------HCHFIDQI---TFKSP--KTGN-VLHRIPEVFDCWFESGSMPFSQFHI---PF---S--G-----MEWR---QADFI---AEGL-DQTRGWFYTMTILSSLLGHPSPFKNVIVNGLIMAADGKKMSKKEKNYTDPELIMDRFGA-DAVRLYLTNSPACHADPFSFKDDDVMIVRQTMLPWMNSIK-FWVEQVIRHGNNFKRNTELAYSSENILDKWILSKINRLIQHVHREMGLYQLYNVLPELVKF-IDQLNNWYVRLNRDRLKKGK---DAETGIAVLFEVLLQLSLLMAPFAPFFAEYAYQHLKPESEQLQSIHFVMLPSADEKHIDSVIERRVELMQSAILIARLVRDKKKIPVRRPMKAITIV-CSPEVKEMVDLTNYITKECNILEIDYETDEKKVQFSAVPDGRLLGKRLGKQLKEVREALTKIPFAKQNGPEFEVV-NTDEVDVTRSLVNKFF-VDGEVVAFVDISVSKEIEEMNVAR--EIRARVQAA-RKALGCVPTDK-VKI-YIEVQGEVTAVLARREEQHIKTNLEFPINLGKSAAGEEMFGGKGDVVVTVTLVKA
E_Fo_Giardia_lamblia&XP_001705218 SVLHI-PQGLLDFPAMEEEMLNYWD-QI--QAFETQLR--L-TRSYP---PFNFYDGPPFATGLPHYGHLLAGTIKDVVCRYYSMNRRYVN-RRFGWDCHGLPVEYEVDKMLDVKSPSD-VINKIGIRKYNQTCRSIVMRYSQEWEAIVKRSGRWIDFKRDYKTMNLLFMESVWWVFKELYDKGLVYEGTKVMPYSTACATPLSNFEANLNYKE-VQDMTCIVSFPVIVP-EKISLWKKVFSPFPEVHLVAWTTTPWTLPSNLALC--VNPSLAYLLCRRVLDGGKASPCYLVAESLV---KTL-----FP-PLVDK-HEVLHRLVGQDLAGLRYNPLFPYFSSYGACWKV-VADDYVTSDSGVGIVHIAPFFGEDDYRVGLENNIDIVCP--LDDSGNF-LPDVVD-FAGLYVKDANKPILKYLKEAGRLVSQS-TCTHSYPYCWRSDT-PLIYRAIPSWFVRVEQIKDSLI-RNNLKASWVPKAIQEKRFHNWLENARDWSISRNRFWGCPIPIWMS--ADK-TQLKVIGSISELSELTGVPIR--DI------------------HRDYLDNM---TIPDPRGP-DYPPMRRISPVFDCWFESGSMPYAQKHY---PF--HPDYKKAQGVDAFLE-FPGDFI---AEGL-DQTRGWFYTLLILSTALFDSPPSMNCIVNGLVLASDGQKMSKRIRNYPDVNHIINTYGS-DALRLYLVNSPAVRAQELRFREEGVGVTKDLFVPWYNSFR-FFTQ--QATRYHEFEE-ALKRMVTSVLDMWILASFEQLVATVRREMASYQLYNVLPELLRF-IDDLTKWYIRFNRDTLKGEDGVSATYVSLNVLFYVLFMLCRLMAPYTPFVCDWMYLQLRPPGVFDRSIHFWAVPSPNTFKFQAQVIQKMTALKDVIMLGRMVRKDKVTSFKMPLGSVTIAHDRKEILDELTLVSFIQSELNVLEVNFHVGEEGATFAVIPDFIAIKEVYAGDLGNVINKVKGLCDLRKTGCQLDGV-TSDLCKVMLEPIPNYASDENGFLCSFDTRITQEIKQKAVVR--ILFSKIQQL-RRRVGMDFRDK-ADVYVYSVQEGVQYAVDSIADRLNGTIRNSEPGNIESKSATEMASIEDIFKCTVQIVKY
B_Pr_Marinomonas_sp&YP_001342687 ADNPS-TSERFSFVDAEQAVLTFWQ-DK--QIFKRSLA--A-SKHKP---DYVFYDGPPFATGLPHHGHLVASTIKDIIPRYFTMKGFHVE-RRFGWDCHGLPIEHEIDKSLGMSAKEA-VE-SLGIARYNAECRGIVQRYASEWEKTITRLGRWVDFDNDYRTMEPWYMESVWWVFKQLWDKGLVYQGDKVIAYSTELETVLSNFEASSNYKE-VQDPAVTVLFKLVEE---------------DAYFAAWTTTPWTLPSNLALC--VGPDIPYV---KVNDINQT---LWLAEAQL---ESM-----CK-GRD---VEVLDRVLGADLSGKHYEPLFPYFHLNESAFQV-FADDFVSTGSGTGIVHMAPAFGEDDNRVCKANGL-SVCP--LDSRGRF-THEVTD-YKSLYVKDADKAIMQTLKARDLLYRQE-TITHSYPFCPRSDT-PIIYRSVPSWYIKVEQMRAELQ-ANNEQINWVPEHIQQGRMGKWLEGAIDWSVSRNRYWGTPLPIWV---NDTTGKHLCLGSIEELKNYTGVTVD--DL------------------HRDHVDEL---TFSLPEEP-GT--YRRIAEVFDCWFESGAMPYAQVHY---PF--EN--K-----EQFERNFPAAFI---AEGV-DQTRGWFYTLQVLSQCLFGRPAFKNVIVNGIVMAEDGKKMSKRLKNYTPPDTLMEHYGA-DALRLYLINSGLVKAEEQRFSDAGVDMVRQVLLPWLNGFR-FFSTYAEIDQWQ---DTGSDKSSDNILDQWILSRLQTLTTKVNQEMQAYHLYNVVPALFEF-IEDLTNGYIRLNRARFWQKEMNEDKQQAYHTLYSCLDTFSRLMAPFTPFLAEHLYQELLPANDRPESVHLCDYPTANAALKDEDLEASVARVQHILVMGRQLRNDLKIKLKTPLKSLTVLHKEAQVLNDIRLTDYIQTELNIKDVLFSQQENDIDFYAKANFPVLGKRLGKQMKHYAARIAQLN-LETHGIEVDGF-NQEEIHVYRQAKAGTH-SNRFVSISIDPELTEELVAEGAMR--EIVSHIQKM-RKQQGYKVLDR-IDI-SIEASDELAHWCQHHLDYIKTETLADKLRFTSLSESINPLVTDGMVKVIVGLSNK
B_Pr_Vulgatibacter_incomptus&WP_050725204 PFSPV-R-PDVQFPRQEDEILRHWD-ER--RIFEQSLE--Q-TAGAE---PFNFYDGPPFATGLPHYGHILAGVLKDIVPRYWTMKGRHVT-RRFGWDCHGLPVEYEINKSLGLESRKQ-IL-EHGVDRYNAACRGIVQRYSEEWKKTVRRVGRWVDMENGYFTMDVSFMQSVWWVFQQLWEKGLIYEGHKVVPYSVGLSTPLSNFEANLNYKQ-TQDPALTVTFPL-LD-E------------PETAILAWTTTPWTLPSNLGLA--VGRTIDYV---KVRESGRQ---FILAATLL---PSV-----FK-DDA---AEVLETFPGEKLLGRRYQPIFPFFDRAERAFRV-IHSDHVTTDSGTGVVHMAPAFGEDDYYACLREGIELVNP--VDDDGTF-TAEVAP-WTGRKVKEADKEIIAELKKSGRLFKQD-TILHSYPFCWRTDT-PLIYRAVSSWFVAVEKIKDRIV-AANQTTRWVPEHLRDGRFGNWLENARDWAISRNRFWGTPLPIWRN--AE--GEVICIGSREELERLSGEKIE--DL------------------HIDRIDSV---RIPSP---TGKSPLQRIEGVLDCWFESGSMPFAQWGY---PYAHP---------EALEERFPADFI---AEGL-DQTRGWFYTLMVIGAALYDRAPFRNVIVNGLILAEDGKKMSKSLRNYPDPMEVLDKHGA-DALRLYLIDSPVVKAQELRFSEAGVDVARKVLVRWWNSYS-FFVNYANVDGFRP--K-VDAHDSPNVLDQWVLSRLHGLIETTNREMAAYRLYNVVPALLGF-IEDLTNTYIRFNRPHFAQEGMPEDKRFAFETLYEVLHTLSVVMAPFAPFLAETTYQNLASPAGGKESVHLERFPEADTRLLRPELEEAVAAMVALVTLGRNQRDKIGVRAKIPLRSLRIVHREERVLENLKFERYFQDELNVQSVEYDRHEDKVQITAKANFPALGPRLGARMKTVAGAIARLQ-LEHGEITVEGI-TAADVEIRRAPRDRPN-VHQVVSIELDPTVTPEQEREGLAR--EVIRNVQAA-RKSADFLLDDR-IRV-ELRCDGLLRQAIEAHQEMIAAETLSVSLALVDDPAGDFRTEAEDGQALQLAVARQ
E_Al_Theileria_parva&XP_764876 TFDKV-S-DKVDFPKEEEKILKYWD-DI--NVFNNCMK--L-SEGSP---SFIFYDGPPFATGLPHYGHILAGSIKDVVTRYAYQTGHHVE-RRFGWDCHGLPIEHEIDNMYNIKHSSD-VY-KLGIDVYNEKCRSIVMKYSNEWKHIVSRTGRWIDFENDYKTLNTPYMETLWWIFKQLYQKNLVYRGFNVMPYSLSCNTPVSNFESNLNYKM-VTDPSLFVSFKC-LD--------------EEFELVAWTTTPWTLPSNMALC--VNGDFNYLKVKYKKN------TYVVAECRL---EYF-----CN-ALDES-FEKLGSLFGRELVGKKYEPLFDFFNHPNFAYVV-VSDKMVTSESGTGIVHCAPYYGEDDYRVCMNYKIPL--PELINESGIF-VGSTGD-LAGLYIKDADNVIKKMLKAKDQLVHSG-TIVHSYPFCWRSDT-PLIYKAVNCWFIKVSEFRQDIL-NSSMQTNWTPKFVRDKRFHNWVSEARDWCISRNRFWGTPIPLWTS--EDY-TQIVCIGSIEELENYTGEKVN--DL------------------HRHNVDHL---LIPDPRGP-EYPPLRRIPEIFDCWYESGSMPLAKIHY---PF--EN--K-----DSLDH-FPANFI---AEGL-DQTRGWFYTLMVLSTLLFNKSPFKNVIVNGLILASDGKKMSKRLKNYPDPLDIINQFGA-DSLRLFLISSPAVKAEPVRFSTDSVNVLKDVILPWFHSYR-FLVQ--EVTRYEV-DP-EAPFKSSCVMDRWINTITQELIYSVHHEMENYKLYNVMPKLLSF-LEQLTNWYIRINRERMRGTFGDEECVVSLQSLFTSLKTFNHLMSMFAPFTSEMIYLNLRRFSGGMESIHYEKLPKSTMSF-DKELMRRIEVMQSIILLSRTIRERKKISLKFPLRKLTVIHQDVELLSSMELLQLIKDEINVLDVVLSTDTSLITLNAMPNFRILGARVGKDMKHVSDAVRNLD-IKLLELLLLGI-SIDDVVITRKINEKLDNFDAELTVILELTKDDTLEYKALTR--EVANRVQKM-RKELGLSIDDD-ITV-YIYTDDLLFNMLESQTESLKKILKKNAVVTNNLNVANKFHSEERNCKVEVVIVKN
E_Al_Babesia_microti&XP_012649212 TFASV-A-EKINFPKEEEKILSYWK-QI--DAFNEAQR--L-AKGKK---EYNFYDGPPFATGLPHYGHILAGTIKDVVTRYAYQTGHYVD-RRFGWDCHGLPVEFEIDKANNITRRDQ-VL-DMGISVYNEKCRSIVMKYSNEWRNVVERTGRWVDFDSDYKTMDKDFMESVWWSFKQLYDKNLVYKSFKVMPYSLACSTPLSNFEANLNYKN-VVDPSVIVAFEY-YD---------------NEYFLIWTTTPWTLPSNMAII--ANASFKYV---KLANTNHI---WIVAECRL---DYL-----LT-ETRLT-VEIIETLNGSQLGGLTYKPLFNFLERSKTSYKV-LLDDMVTMDTGTGLVHAAPYYGEEDFRVCMDNGVDLPWL--IDANGYF-LSDIPE-IGSMYFKEADEIIKKKLKSMGQLITNK-TISHSYPFCWRSDT-PLMYRAVSCWFVKVEEFRSQLI-ESTMNSTWIPWYVRDKRFLNWLSEARDWCVSRNRFWGTPIPIWQS--QDQ-EVMLCIGSISELENL-GIGVK--DL------------------HRHFIDDI---EIPDPRGS-DYPPLKRISEIFDCWYESGSMPYAKCHY---PF--QN--I-----ESFQS-FPADFI---AEGL-DQTRGWFYTLMILSTLLFKKPAFKNVIVNGLVLAEDGKKMSKRLKNYPDPVDIINKYGA-DTLRLYLTSSVVVKAETLKFSENGVNVLKDVLLPWYHSYR-FFVQ--QATNYET-NN-SAAIDSDNLMDKWIYYLTQDLLENFHNELTQLKLYKVMPKLLNF-LDNLTNWYIRLNRDRAKGCNGQADTLVTLQTMYYVLETFTKLMSPVVPFTSEMIYLNLKINSTALQSVHFEMLPKACHKS-DQQMLSAIEMMQEVVVLGRVVRERQRTPLKIPLSTLRIYKIDRSKLKLLPLHQLIKDELNVLNIEYINDVSNIKFVTRPNFKALGERLKADMTKVCNKLKNLTHNALENLDIFGI-SHEDVLITCTFNMSAN-YKGEIGIALDFSITDELLNKAFVR--YVSNGVQKL-RKLMGLQHDDI-TET-FLSGDKDDKLTINKIETYLRRKVTGDVISANENCPKVMSEVVDNYGMVNIQIKIQ
E_Rh_Plasmodiophora_brassicae&CEP03145 VFEAL-P-ERFEFAREEEIVLQRWR-DC--DAFQESMRRSR-KANLP---LYTFYDGPPFATGMPHYGHILAGTIKDVVTRYAHQSGHHVE-RRFGWDCHGLPIEYAIDKKLGITSKEQ-HL-AMGIPAYNKECRSIVQKYASEWRYVTERYGRWIDMDNDWKTMNPTFMESVWWVFKSMYDKGLVYQGFKVMPYSTACHTPLSNFEKGQNYKE-VADPAVVASFPI-VN-A--D--PNSPLH--GASLLAFTTTPWTLPSNLALC--VNANMTYS---VIRDSGAL---WVCGSNTIL--KEV-----YG-KAKVE-YSVVATMPGSDLVGLQYEPIFDYFGSPLAAFVV-VSDDYVQEESGTGIVHQAPAFGEDDYRVCLDHGIGLICP--VDESGRF-TSNVPD-FAGRYVKEADRDIIRALRKRGRIVRDY-QKKHDYPHCWRSDT-PLIYKAVPSWFVNVPKIRDRLL-QCNEQTYWVPAYVKERRFHNWLMDARDWSVSRTRYWGTPLPIWIS--DDG-DEIVVIGSIAELQERSGRAIT--DL------------------HREFVDEI---TIPSSKGK-GV--LRRVEDVFDCWFESGSMPYASRHY---PF--EN--A-----DEFERGFPADFI---AEGL-DQTRGWFYTLMVVSVALFDKPPFQNLICNGLVLAEDGKKMSKSLNNYPDPMLVMNTHGA-DAMRLYLINSPVVRADSLKFSEAGVDVVKDVFVPWSNTLR-LFISQARLKDFKP----DVFNRTDNVMDKWILSSLQTLIAGFRKEMNLYELAKVVPHLVGF-IDKLSLWYVRFNKLRIKGDAGPEACEASLCTLYHVLLSMARLMAPFTPFLADTMYYYLKPQEQQEDTVHFDMVPDVDESSRDESIERAVAAMQLVVETGRTARDQASVSLRIPLPKCIVVTSSRELISYVPLSDYIVEQLNVQSVEFSDAVSDISVSLEPDNRRLGKRLGKHRPAVVAALKAMSHVKFRQARIGEI-TIEDVIVQTTFIKQFV-SAGEVVVIISREPDDACVRLGQAR--TLVAHVQGL-RKQALLTIEDE-VRI-FADYGAGTSRFIRDHRDYVESSLKVAIEPMAELSPEAHIVADDPGESIRVVIARR
E_Eu_Leptomonas_seymouri&KPI90582 PLKNY-P-DALNFSKMEEEILAMWC-EK--KCFETSMK--L-SEGRE---PFSFFDGPPFATGLPHYGHILAGTIKDMVTRFAYQTGHHVV-RRFGWDCHGLPVEYEIDKMLGIKTSHD-VA-KIGIAKYNEECEKIVTRYVAEWEKTVKRVGRWIDFEKDYKTMYMSYMESVWWVFSQLWEKKLVYRGFKVMPYSTACTTPLSNFEANSNYKE-VSDLAVTVAFQSCAD--------------TNTYFLAWTTTPWTLPSNLSLC--VNPELDYV---KVLDTGRH---YWLAEARL---CEV-----YP-KKKSA-YTLLEKVKGTDLVGLKYVPLFPYFEVMKEAFRV-ISGAYVTTDAGTGIVHQAPAFGEDDYQLCLDNGVKFICP--VDENGHF-TAEVTD-FTGMHVKEADPEIIKHLEVKGNLVHKA-SIVHSYPFCWRSDT-PLIYKAVESWFVNVEAFRDRLI-ECNEQTYWVPDFVKTRRFGNWLCEARDWNVSRNRYWGTPLPIWHS--EDW-EEVICISSVAQLEKLSGRTIT--NI------------------HRQYVDDI---TIPSK--RPGMPPLKRVEMVFDCWFESGSMPYAQQHY---PF--EN--Q-----ELFKNLFPADFV---SEGL-DQTRGWFYTLLVLGVALFDKSPFRNCAVSGLVLAEDGKKMSKRLKNYPEPQVVIDAYGA-DALRMYIISSPVVRAEPLRFREAGVGVVKDILLPLFNAAK-FFTVNTNAAGSQV----SLDVRSTNEMDRWILASCQTLLRYVKAEMKLYRLYNVVPGILRF-VVDLSNWYVRMNRRRMKNATDSEDRSQALSTMLYVLYSVSRIMGHIAPFVAEMLYQHIKPASEQVDSVHYLMIPADDVSFDAPELERAMSRMMNIVDLVRVLRDQMVIPIKRPVRQVVIVHPEQEYLDDVKVVDYIKDEVNAFEIVLSSNDEYVETKLDANFEVLGKKYRKEMPAIRKGIQAMS-FVHDQGVIAGL-TMEDVKVLRQVKTDFQ-TDNDVVVLVDKREDQELIDSWRAR--EFVNRVQQL-RKKAKLQVSDS-VDV-YFDAEEALTESIVNCKEQINRTLRGRWTTLDQKPSDAELIAEESGVAVRIVFTKP
E_He_Naegleria_gruberi&XP_002679956 KLQEV-D-ASINFAREEEKTLSYWK-EI--DAFNTSLK--K-SEGKK---PFSFYDGPPFATGLPHYGHILAGTIKDVVTRYAHQTGHYVE-RRFGWDCHGLPIEFEIEKILKRDKRAD-IE-EYGIARYNDKCESIVMKYSSEWEQIITRLGRWIDFKNDYKTMNFSFMESVWWVFKQLWDKNLVYKGVRVMPYSTGCTTPLSNFEVTQGYRD-VQDTAITVAFPI-KS-E--------DEKFKDTSFLVWTTTPWTLPSNLALC--VNPEFTYVRVYDEQK----KWYFIVLKDLA---SKY-----FK-K-----VKTEGEFKGSDLVGMKYEPLYNFYEEFADAFRV-ISDDYVTNSSGTGIVHQAPGFGEDDNRVCAKFGILPPCP--LDDIGRY-VSPIET-FKGMYIKDADPLIIEDLRSRLRLFKKE-GITHKYPFCWRSDT-PLIYKTVPSWFVRVTDLRDRLL-ENNKQTYWVPEHVQEGRFHNWLADCKDWTISRSRYWGTPIPVWMS--EDG-EEMVAVGSVAELEQLTGITIN--NL------------------HRQHIDKL---TIPSQKVP-GK-VLKRVSDVFDCWFESGSMPYAQNHY---PF--EN--P-----EKFQS-FPADFI---AEGL-DQTRGWFYTLLVLGTALFDKCPFQNVIVNGLVLAEDGSKMSKSKKNYPDPQIVIDKHGS-DALRLYLINSPVVRAEPLKFKEDGVDVVKEILLQWYNAYR-FFVQ--SVKRYVDDIA-NA-AKIDNIMDKWIISSSNSLLKNISAEMKAYRLYNVTPKLEGF-IDHLTRWYVKINNKRLKGEQKDQDRLSALSAMFIALYNVVRIMAPFTPFLTEKMYQNLKNLTKSEDSVHYEMLPECDESKIDLEIERTVEAMQAVIKVGRTLRVRKNIPSRTPVSSYIVCNIDEDFIRRVSMEYFIKKELNIHGSVIATSNIQVKLEATPNNKALGVRLGKKFKDVYKAITGLK-FLMKKIVLCGI-NNEDLIVANKFVKNYF-ECGTGTLILNTDLSEELKELGFVR--EAGSKVQQM-RKEARLKFEDK-VDV-FLTGKSSVVEVLKKHSATLAQHLKGMDVFFEAVPSGKDLIIQQESNVVVFTLIRK
E_Op_Salpingoeca_rosetta&XP_004993500 ESEGT-GKEMFSFPGEEENILKFWN-EK--DAFQLSMK--F-SASKPNVEKFVFFDGPPFATGLPHYGHLLAGTIKDVVTRYAHMRGYHVP-RRFGWDCHGLPVEYEIDKEYGIKGPDD-VM-KMGIATYNDACRAIVMRYSEEWRRTVSRLGRWIDFDNDYKTMYPWFMESVWYVFKQIFDKNLVYRGYKVMPFSTALSTPLSNFEASQDMRD-VDDPAVTIAFKQVDG---------------DASFLAWTTTPWTLPSNLALC--VHPEFEYV---KFRDRGEN---FIALKGRLFGPGGL-----YT-EEQKE-VTILESYKGADLKDMRYEPLFPYFDRKDKAFRV-LVDTYVTDDSGTGIVHNAPGHGEDDFRVCTAAGV-LVCP--VDHTGKY-TKDVPE-MEGMYVKDADKVIIKRMKEEGKLFASA-RIRHAYPHCWRSGT-PLLYLTLPSWFIRVTELNEKLL-KNNKSTYWVPNNIRDGRFHKWLENARDWAISRNRYWGTPLPLWVS--DDG-EEVVCVGSIEELQELSGRDIT--DL------------------HRQYVDEV---TIPSKQ---GKGVLRRVSEVFDCWFESGSMPYAQQHY---PF--EH--K-----EDFEN-FPADFI---AEGI-DQTRGWFYTLLVIGTCLFDKAPWKNLIVNGLVLASDGRKMSKRLKNYPDPNLVLHEDGA-DALRLYLITSPAVRAENLRFERKGVGLIREVFLPWLNAFR-FFEQ--QADRLKAFDD-TAKCNTDNPTDRWILAFVQELLEFIHAEMQAYRLYTVVPRLLKF-VDNLTNWYVRLNRKRLKGAEGDEDAAIALWALGEVLMTMAKFMAPFTPFFAEWMYQHMKPGVREDESVHFNLVPDPKPFYEDHSVVRAFEVLKRTIDGGRVLRERNKMPVKYPAMELVVVSTTENVLEDLSLQTYVTSELNIRKLTLSSDESAVKLKAQPDFKTLGSRLKSDIKKVAAAVRQLTHTEYQSIELCGL-TGTDLVLSYEYANKYA-ADGDILVLLDVLEYPELVDEGIAR--EVVSRVQKM-RQAAGLSPTDP-ITVTHKLQGGKLERVLGSHQSYIAEALSCTFQPASDEADASAVIATEKGASLQVTIFKA
E_Am_Entamoeba_histolytica&XP_655936 MNTDL-P-SQINFPKTEEEVIEFWK-KI--DVFNKCNE--I-TKDRP---RFSFYDGPPFATGLPHYGHLLAGTIKDTVCRYAIQTGHRVD-RKFGWDTHGLPIEFEIDKLLGIHTTEE-VL-KLGIPKYNQECRNIVMRYSEEWKKVVWRCGRWIDMDHPYKTMDIDFMESVWWVFKQLYEKNLVYRGLKIMPFSTGCCTPLSNFEAGMAYRD-VPDPAVTMTFPV-NG-------------EENTYFLAWTTTPWTLPSNLALC--VNPNMDYV---KFYDTKHN---YYMMECLM---PTL-----PN-AKKAK--TIIEKMKGKDLVGKTYVPLFPYFDLKGC-FRV-VADDYVQNDSGTGIVHQAPGFGEDDYRVCMANGINLVCP--IDFSGKF-TAEVPD-YQGRYIKDCDKDIIERLKKEGRIFNVA-TITHSYPFCWRSDT-PLIYRAIPSWFVNVESFKDKLV-ESSQQTYWVPENIREGRFENWLRNARDWAISRNRFWGTPIPIWTD--DDY-TEFVCVGSVKELEELTGKKVT--DL------------------HRESVDNL---IIEKN----GK-KLHRISEVFDCWFESGSMPYGQSHY---PF--EN--V-----EQFKENFPGDFI---AEGI-DQTRGWFYSLIVISTALFGKAPFKNCVVNGLVLASDGKKMSKRLKNYPDPMDMINLYGA-DALRLSLINSPAVRAETVKFQEKTLELISTIFLPWFNTLR-YLKQS-----FKPKIMAIDKIANMNDMDRWILSSLMSLVKKVREEMKMFRLYTIITPLVDL-LVTLSNWYIRLNRKRFRGGYGEAAQETSCSVLYHCLKIMSILMAPFTPFFSEFCYQKLKAEEKMEESVHFVQIPEPLEQFHDAKLEEVVDALKKIIELGRSARDKKILPLKQPLRKITIIHGSQEFLDRLVFKEYIAIELNVEEVIATTEQDQITLSLAPERAVIGKKYKKEGKKYIDALMKVD-FIEEGIEVEGF-TEEEVKVHRQFSSTQE-WDKDVLVLLDCVRDINLIQKGICR--EVNNRIQKL-RKEAGLKVDDN-VVV-YYSYDDSIDEAIKAQEEFLKSYGVIMKVKEGEIASIKDANVTLVTDSIHLFLVKL
E_Op_Sclerotinia_sclerotiorum&XP_001585648 ----------MDFPKEEEEVLRKWK-EI--KAFERQLE--L-SEGKP---RYTFYDGPPFATGLPHYGHLLASTIKDIIPRYWSMKGYHVE-RRFGWDTHGLPIEHEIDKKFGISGKDA-VM-KMGLAKYNEECRAIVMRYSSEWRTTIDRLGRWIDFDNDYKTMDPKFMESEWWVFSQIFKKGSVYQGYRVMPYSTVLTTALSNFEANQNYQD-VTDPAVIVSFPLLKD--------------PSTCLLAWTTTPWTLPSHTGLA--AHPDFEYV---KIHDSGKN---YILLEKLL---GTL-----YK-DPKKA-FKIVEKIKGSDMLGWQYEPLFDYFEEFKDGFRV-FNAAYVTDDSGVGIVHQAPAFGEEDYNVAMENGVPAPCP--INETGHF-TEQVRD-FAGQHVKAADKAIIKYLKGTGRLVVES-TIKHSYPMCPRSDT-PLIYRVVPSWFIRIPEIVPAML-KNIEGSHWTPSFVKEKRFASWIENARDWNVSRNRYWGTPIPIWVS--DDY-EEKVCISSIAELKELSGYEIT--DL------------------HRDKIDHI---TIPSKMGK-GQ--LKRIEEVFDCWFESG-----------------------------------------------------------------------------------------------------NY---------------------------V--------------------------FDP----SAEATNTNVMDRWILASCQSLLKFVNQEMAGYRLYTVVPRLLDL-IDNTTNWYIRFNRRRLKGEYGLDDTKHALNTLFEVLFTLTRGLAPFTPFLTDNIYQRLLPQAEDPRSVHFLAFPDVREELFDEEVERRVGRMQRVIELGRVSRERRTIGLKTPLKTLIVIHHDPVYLEDVSLEGYITEELNIRELVL--TSDEVQYSVNADWPVLGKKLKKEVQKVKKALPGLT-YVLEKIIVDGL-EEGDLVVKRGLKKNLE-TDEDVLTILDVELHADLADEALGR--EIINRVQRL-RKKAGLQPTDD-IKMEYKVLEDPLREAFTSQAQAIEKALR-RPLHEAEGNAAAESIILEQKATFSLRLLKL
E_Op_Aspergillus_parasiticus&KJK66144 KTERS-PVMSIDFPKEEELTLKRWR-EI--DAFQRQVE--L-SRGRK---PYTFYDGPPFATGLPHYGHLLASTIKDIIPRYWSMKGHYVE-RRFGWDTHGVPIEYEIDKKLGMSGLEA-VE-KLGIEKYNEECRAIVMRYASEWRETIERLGRWIDFDNDYKTMNTSFMESVWWVFKQLFDKDLVYRGYRVMPYSTALNTPLSNFEAQQNYKD-VQDPAVVVSFPLVED--------------PETCLLAWTTTPWTLPMNTGLA--VNPTFEYV---KILDSGKH---YILLESLL---RTL-----YK-DPKKA-FKIVDRFKGSAMKDWKYTPLFDYFEEFKDGFRV-LNAEYVTADDGTGVVHQAPAFGEDDYRVGMESGVLPPNP--VDETGCY-TAEIRD-FVGQHVKAADKPIIKHLKGTGRLVVDS-QITHSYPFCWRSDT-PLIYRAVPAWFVKIPCIIPQML-EGIEGSHWVPSFVKEKRFSSWIQNARDWNISRNRFWGTPLPLWVS--DDF-KEIVAVGSAEELKELSGYQLT--DL------------------HRDKVDKI---TIPSKQGK-GV--LRRVSEVFDCWFESGSMPYASQHY---PF--EN--K-----EQFES-FPGDFI---AEGL-DQTRGWFYTLTVLGTHLFGKLPFKNCVVNGIVLAEDGKKMSKRLKNYPDPSLIMDRYGS-DALRLYLINSPVVRAEPLRFKEAGVEIVAKVLLPLWNSYK-FFEG--QVALLKKFDP-KAEATNTNVMDRWILASCQSLLKFVNEEMAGYRLYTVVPRLLGL-IDNTTNWYIRFNRRRLKGENGVDDTLHALNTLFEVLYTLVRGLAPFTPFLTDTIYQKLLPRSEDSRSVHFLAFPEVREELFDEVVERRVSRMQKVIEMARVSRERRALGLKTPLKTLVVIHQDPQFLEDVSLQSYILEELNVIELILSSDEEKVQYSVTADWPTLGKKLKKDAQKVKKSLPSLT-FVSDKILVDGL-VEGDLIVRRGVKEGME-ADDDVLTILDANLYPELAHQGLGR--EIINRLQRL-RKKAGLVPTDD-VKMEYAILSDPFQTQAQAIEKVVRRPLERFELVDGKVPSGDEERMIMQKATFMLRLLKL
E_Rp_Cyanidioschyzon_merolae&XP_005539289 QVKQIAP-EAVNFPDRERLVLSFWN-DS--RAFERSNE--L-AVGKP---LFTFYDGPPFATGLPHYGHLLAGTIKDTVTRYAYQTGYQVP-RRFGWDCHGLPVEYEIDQKLGIRSRED-VL-KLSIAAYNEECRKIVLRYSGEWERIVSRMGRWIDFKNGYRTMDTSFMESVWWVFSQLHKKGLVYRGFKVMPFSTACSTPLSNFETNLNYRE-VQDPAITISFPVLND-------------PDHASFLAWTTTPWTVPSNVALC--VHPELIYV---RVRDEDRV---WILAEARL---GSI-----FK-MNDAR-FTIIARHHGYELVGLHYEPVFDYYDSRFRPFRV-LGDDFVTADSGTGVVHLSPAFGEDDYRVCMREGVRLPCP--VDEDGKF-TEPVDD-FRGMYIKEADRGLIRKMKTLSRLVKHE-TYTHSYPFCWRSDT-PLIYRAVPSWFIAVEKFRDRLL-DCNARTYWVPEVIREHRFANWLENTRDWNVSRNRYWGTPLPVWTD--RTG-DEIIVVGSIAELEELAGLPIS--DL------------------HRHNIDSI---EIRSRQNP-GN-VLRRVEEVFDCWFESGAMPYASVHY---PF--EHE-E-----DFFQM-FPAQFI---AEGL-DQTRGWFYTLMVLGTALFNEPPFKNVIVNGLVLAEDGKKMSKRLKNYPDPMDMIENFGA-DALRLYLINSPVVRGEPLRFKETGVDIVRDVMLPWYNAFR-FFIQ--NFAAFAERQA-KGTTERSNPMDRWILSLLASLISFLHKEMRAYRLYTVVPRLLLF-IESLTNWYVRLNRPRLKGSGARSDQAVALCTLGDLLSRLAVLMAPFAPFMAEWTYQTLRSYEQTADSVHFLPLPSSDEEAVDLVFEEKVRHMQLAITLGRAIRERRNVALKQPLHTLTVIHHNEQTLQNVSLEEYVRGELNVKQVVYSTDEDRISRRAIPDGKLLGRRLGSAFKEATAEIRSWT-VERERATVCQI-SVDEIFINRDVNEDVE-VLNGMIVILNLGIDHELFLDGIAR--EIVNRVQKL-RKKLGLVPSDR-VDV-FIEGGSVVEQALNSRADLVGSMLGCKRLLCTEDLSLLRKRFIPQGDHVCISLVRA
E_Al_Toxoplasma_gondii&EPR57980 TFEPL-P-ERPDFPKEEERILAEWK-DR--NTFKRSVE--L-SKGKP---IFTFYDGPPFATGLPHYGHILAGTIKDVVTRYAHQTGHYVD-RRFGWDCHGLPVEFEIDKSLGITSRHE-IV-EMGIDKYNDKCRSIVMRYASEWRSVIERMGRWIDFDNDYKTLDTRFMESVWWVFKQLFDKGLVYRANKIMPFSTACSTPLSNFEANQNYKD-VKDPSIVIAFSCVEE-----------NGGVPLEFLAWTTTPWTLPSNLALC--VNPELTYI---QIRNTKKD---WVLCESRL---DWL-----LK-QLKMD-FEVVDRFPGAALKGKKYQPLFDFFKEPRKAFRV-VADAYVSDDSGTGIVHCAPAFGEDDFRVCMEQGIQLPCP--VDDNGVM-TAEVGPELSNLYIKEADKVVKKLLKAADRLVVNA-DCVHAYPHCWRSDT-PLIYRAVPSWFVRVEHMRERLV-EANEQTYWVPSFVKEKRFKNWLAEARDWCVSRNRFWGTPIPLWTS--EDF-SQIVCIGSLEELHKYTDKRLT--DI------------------HRHFIDDI---TIPDPRGP-SFPPLRRVPEVFDCWFESGSMPYGQIHY---PF--EN--A-----ETFEG-FPADFI---AEGL-DQTRGWFYTLMVISTALFDRPPFQNLIVNGLVLAADGRKMSKRLKNYPDPTEVVHAHGA-DALRVYLVNSPVVKAEALRFRIEGVDVVKDVFLPWFHACR-FLIQ--EVIRYESCKA-SALISKGNSMDRWIISSTQSLVKFFHQEMKAYRLYTVVPRLLHF-LDQLTNWYVRLNRDRMRGTMGEEEAATSLQTLFDVLLTTVLCMAPLTPFMSELLYRNLKRLPESHESVHFLTIPEAAEDALDSTIERQMGRMQTVINLGRAMRERQRVPVKTPVRCLTVFHADTEYNSDIELEAYVKEELNVLDLNVSSDMSGIQLSATPNFKTLGARLGKDMRAVQEAVKNLSHVAFEKLEVLGL-GADDLALRRTLNPNLV-GDNSVVVLMDFTLDDSLQRKALAR--EVANRVQKL-RKQHNLSQTDD-VKMHAFSEDSEFQAMLQEESAYICACLRHLENPLGEANGVEKSHQTVGGKPLTIHFLRQ
E_Rp_Galdieria_sulphuraria&EME28777 ALDEV-P-ERVSFPEEERKILQFWE-EK--SAFHTSMD--M-SKGRQ---TFSFYDGPPFATGLPHYGNILAGTIKDVVTRYAYQTGHDVP-RRFGWDCHGLPVEHEIDKKLGVKCRED-VL-RLGIDKYNAECRSIVLRYASEWETIVKRLGRWIDFKNDYKTLDMTYMESVWWVFKQLYLKGLVYRGFRVMPYSTALNTPMSNFEANLNYKE-ISDPSVIVSFPLLTD--------------PNTCLLAWTTTPWTLPSNLSLC--VHPDLDYV---TVEDQGKK---YIFAEGRK---EEC-----LK-ALRRD-LRITSRCKGTDLKGLQYQPLFEYFERFKDAFLV-LVDEYVTSDTGTGIVHQAPAFGEDDFRVCSNAGIEVPCP--IDDNGRF-IQPVTD-FCGLHVKEADKSIIQFIKSLNRLITNE-RIVHSYPFCWRSET-PLIYRAVPSWFVRVESFRNRLT-ENNKKSSWVPEAVQFNRFGNWLENARDWNVSRNRYWGTPIPIWMS--DDK-QEIVVIGSEEELRQLAGLQLT--DL------------------HRDSIDHI---TIQSKSGK----VLRRVDEVFDCWFESGSMPYASIHY---PF--EPDSE-----AVFRT-FPAVFV---AEGL-DQTRGWFYTLMVLSTALFDKPAFQHCIVNGLILAEDGKKMSKRLKNYPDPIQVTESHGA-DALRLYLINSPVVRAETLRFKESGVEVVRDVILPWYNAYR-FFVQ--NVKQYELELD-LLSKSNVNEMDHWIESSLASLVLYVRKEMEAYHLYNVVPRLLGF-IDSLTNWYVRLNRPRLKGNSGKKEWKTSLTVLGDVLIVFCRLMAPFAPFTSEMIFQNLKKLDSFADSVHYLMIPEPRLHSIDQKFEQTVSYIQQVILLGRIARDRRNVPLKQPLRKLVIIHRDAQVLEAIQLESYIVLELNVKQLVYTTEEKQVLLRADADGRALGSKLGKDFAKIRSAIQQLS-LEQSGLDIEGI-LLEQVKVIRQVKEEYE-VASNLLIFMDMKQDENLYEEGIAR--ELINRVQKL-RKKAGLLPRDE-IEV-FVDTDDVLRRILQKYRNNLKEALHPPPLTFEYKPNYVPIIEYSHDMPLKICLVRA
E_Op_Pediculus_humanus&XP_002431202 IMERV-P-DKIDFSLEEEKISKYWR-KS--ETFRKSLD--E-SKSRK---KFTFFDGPPFATGMPHYGHILAGTIKDIVTRFAHQSGHHVS-RRFGWDCHGLPVEYEIDKSLNITGPSD-VH-KMGIDKYNAQCRSIVMRYSNEWEIIMERLARWIDFEYDYKTLYPWYMESIWWVFHELFVKGLVYKGVKVMPYSTACNTPLSNFESGQNYKE-VVDPQVIVGFPLDTD--------------PSIMLVAWTTTPWTLPSNLATC--VHPELIYVKVKSLKN------VYIVMEARL---CML-----FKKEN----YEILDKFPGEKLGGLGYEPLFPYFEMKSKAFKI-LVDKYVSDDAGTGIVHQAPYFGEDDYRVCLSAGVKIVCP--VDDSGRF-VKPVVD-FEGVHVKDADKKIIKYLKEKKRLIEAS-SVKHSYPFCWRSDT-PLIYKAVPSWFVRVEPMIENLL-ESSHATYWVPDFVKDKRFGNWLKGARDWAISRNRYWGTPIPLWVS--DDG-QEVVCIGSIKQLEELTREKIT--DL------------------HREHIDKL---EIPSV--RPGKPPLRRVSEVFDCWFESGSMPYAQVHF---PF--GRSCE-----IDFHKGFPADFI---AEGI-DQTRGWFYTLIVISTALFNKAPFKNLIANGLVLASDGQKMSKRKKNYPDPMEIVNKYGA-DSLRLYLINSPVVRAENLRFKEEGVDVLKDVLLPWYNAYR-YLAQSLESEGYEP----EVDQPSSNTMDRWIKSTTQTMVSTVWREMAKFHLYKVVPILVDY-IDQLTNWYIRMNRKRLKGDNGEKDCLIAVNTLFSVLFTFVRIMAPFTPFLCELMYKNLKRSRESSDSIHFLNLPKPVTSDIDEVIERRIKNMQYVISSGRIIRDKRTVPMKYPLPELIVIHKDKQYLEDLAVKNYILEELNVKNLVLSTDCDKVSLAADVDHKVLGARLKGDFKSVLQAVKQLTDFLKNGLQVLGL-SIDEVFIAYRFEERYE-GSKEVALMFDMNRDASMLDEGLAR--EVVNLVQKL-RKKGQLVPTDP-ITVLYKITPEDLSSVVATQKEYIENLLKSPGLLQLKITRGFCSDWIKSSGTMVESVKRK
E_St_Phaeodactylum_tricornutum&XP_002183300 -MSAL-P-PNLDFAATEVEICAKWK-QE--STFQTQDKLSL-DRGDE---EFTFYDGPPFATGLPHYGHILAGTIKDTVTRYAAMSGKHVS-RRAGWDCHGLPVEYEIDQKLNITHRDQ-VL-EMGIDKYNATCRSIVTRYTAEWESTVTRLGRWIDFENDYKTMDPSFMESVWWVFRQLFDKNLVYQGYKVMPYSTACTTPLSNFEAGLNYKD-VKDPAVVVSFPILGE-------------PQEVSFVAWTTTPWTLPSNLALC--VNPAMEYV---QILDTNHS---FILAKSRL---AQL-----YP-IMNNK-YELQATMPGTALVGKRYQPLFDFFGEPGSYWQV-VSDSYVTDDAGTGVVHQAPAFGEDDYRVCLAHGIEVPCP--VDADGNF-VDLIAP-VKGMHVKAADEILIQLVKDSGRLVQKD-VLLHSYPFCWRSDT-PLIYKAVPSWFVKVEEIRDRIV-ENNKQTHWVPKEVKEGRFHNWLSDARDWAVSRNRFWGTPIPIWAN--DDL-SEVVCIGSVDELAELSGVRVE--DL------------------HRETVDQI---TIPSQKTP-GG-VLRRVDEVFDCWFESGSMPYAQSHY---PF--EN--K-----EGWEG-FPADFI---AEGL-DQTRGWFYTLMVLSTALFDKPAFKNNIVNGMVLASDGQKMSKRKKNYPDPNIVISKYGA-DALRMYLVNSPVVRAESLKFKEEGVGVVKEVFLPLYNAFR-FFLQ--NIERWELDLD-KV-RQTANPTDIWIQAETQGLIKFVHEEMGAYRLYTVMPALVSF-GTQLTNWYVRLNRDRLKGAEGEGEAETGLQVLYDVLLNVSMIMAPFTPFITEFFYQHLRKMPGKSDSVHFLRLPTYDETRLNKQVVEAMEALQSVVEQGRNAREKRNINLRTPIKTIVAINPADYVVAGIPLKRYILSELNVWDFKVVPAEEEVTLALTPDFKVLGKKLGSKMKAVSAAVKGLSHVKCLELEIERLDTATELVSKLTFSEHWEAKPDGLVVAIDCTQDEAILSAGRSR--ELMNAIQQL-RKNAGLDLKDV-VET-FFREEEGVEETVARNVPLFEAKFKLSTLEPSSLPKGGKFSFSLEGTDFWLSTTDK
E_Vi_Micromonas_commoda&XP_002507648 PKTMI-D-KNLGFIQEEEAVLEYWK-RT--NAFKEQLR--R-SEGRP---EYVFYDGPPFATGLPHYGHILAGTIKDVVTRFACSTGYHVT-RRFGWDCHGLPVEYEIDKKLGIKGKED-VL-RLGIGKYNEECRDIVMRYSKEWEKTVLRTGRWIDFENDYKTLDRNFMESVWWVFKTLWEKNLVYKGFKVMPYSTACNTPLSNFEAGLDYRD-VSDPAVIVSFPIVGC-------------DLSASLVAWTTTPWTLPSNLALC--VNPTFTYV---YAREGGNV---FVLAEARL---STL-----PG-MRKRD-WEILRKVLGSQLKDLRYEPIFPFFADMKVAYKV-CCDGYVTDDSGTGVVHQAPAYGEDDFRVCIANGVILPDP--VDANGCF-CHPVPDPYLGKHVKEADKDLIAAIKNMGRLVDNS-RIVHSYPYCWRSHT-PLIYKAVASYFVKVEDIKTRLL-ENNKKTRWVPPHVQEKRFHNWLENAHDWAISRNRYWGTPIPVWCS--EDG-EEIRVFGSIAELESATGKVID--DI------------------HRHFIDHL---EVPSSRGP-NVPPLKRVEDVFDCWFESGAMPYAQQHY---PF--EN--K-----DYFEKIFPANFV---AEGL-DQTRGWFYTLMVLSTALFDRPAFQNLVCNGLVLASDGKKMSKSLKNYPDPNEILNKYGA-DALRLYLINSPVVRAEPLRFKEEGVAVLKDVFLPWYNAYR-FLVQNVRRIEFNP--F-ASDQNGINVLDRWIASATTSLVTFVKNEMDNYRLYTVVPHLVTF-IGQLTNIYVRYNRSRIKGKNGVDDTRRALTALYNVLLTLCKMMAPFTPFFAEKMYQNLRREGKSEPSVHFCSFPEASAAVLDHRVEKSVARMQAVIETGRQIRERNNKPLKTPLKRMTVVHADEHFLADLELRDFVIEELNIQQLDVSQDPMKATIKAEPNFAVLGKRLGKAMGKIAKAVKQMPQRSFQKCVIDGL-SRDDITIKFEFFKNIDAGEDDVMVIIDLATDQQLLDSGAAR--ELVNRIQKL-RKAGGLQASDE-VWV-FFEPKMLLHRLIKAEEEYLKSMLSREPRHISSKPSHAVSIVSDTGTEITLTLTRP
E_St_Blastocystis_hominis&XP_012893935 ELQPA-P-DNLSFPKAEEEVLKYWN-EI--DAFKTSLK--L-SEGRP---SFTFYDGPPFATGLPHYGHILAGTIKDIVTRFAHQTGHYVV-RRFGWDTHGLPVESEIDKKLGITCSQD-VE-KMGIAKYNAECRGIVSRYCKEWEAIVNRLGRWIDFKNGYRTLEPWYMESEWWAFKSLWDKGLVYRGYRVMPFSTALTTPLSNFEAGQNYKE-VSDPAIIIAFSSTDE--------------ENVYYLAWTTTPWTLPSNMALT--VHPEFEYV---KVKDTGRF---YWLAECRL---SAL-----YP-KMLKK-FEIVEKCVGTDLVNRRYVPLFPYFDWPG-AFRI-VADTYVTNDSGTGIVHCAPGFGEDDYRVGLANHISVPCP--VDLNGCF-DEHVPD-YQGRHVKECDNDIMNRLKAEGRLVQKA-SIKHSYPFCWRSDT-PLIYRAITSWFVKVTEIKDRLL-KNNEQTYWVPSFVKEKRFHNWLRDARDWNISRNRYWGTPLPIWVS--DDG-EEMIAVGSIKELEELSGQKVT--DL------------------HRENIDPI---LIPSKK---GKGMLHRVPEVFDCWFESGSMPYAQQHY---PF--EN--K-----EVFEN-FPAQFI---AEGL-DQTRGWFYTLMVLSTALFDKPAWKNVIVNGLVLAEDGKKMSKRLKNYPDPQTIIDKYGA-DSVRLYLINSPVVRAEPLRFKESGVGVLKDVFIPWYNAYR-FLLQ--NIKYWETSQE-KA-LSSTNVMDRWLLATTQELICFVRQEMEAYRLYTVVPRLVDF-INLLTNGYVRLNRGRCKCVGGNTEAFVSLSVLYECLLTLCRLMSPFTPFFTEYLYQNLRRSVGRSESIHYVMLPETDVFACCDDIRRQMRRLMMAIEMGRVLRERKTISLKRPVRSIVIASSDPEVLSDISLENYLMEELNCLEVRYETSEASCQCSISPEFSVLGRRLGKNFKAVTQALAQCT-LEQEHLTVAGL-SEEELVVKREFRPQFE-VVEDFIVAIDTTQDEEILALGIAR--EFINRVQKM-RKAAGLVPSDR-IKVFYFQKEGEVMKAIQKHSDSIRERLDCELFNSRDVPASEVVIKTDDDIKFQFTITRA
E_Am_Polysphondylium_pallidum&EFA74909 FIASL-TTILLNLQRKKRKLLNYWD-EI--DAFETSLK--M-SEGKP---EYNFYDGPPFATGLPHYGHILAGTIKDTVTRYAHQTGHHVA-RRFGWDCHGLPIEYEIDKLCNVRTKDD-VM-KMGIPKYNQECRNIVMKYSSEWEVVVKRLGRWIDMKNNYKTMDPKFMESVWWVFKQLYEKGLVYQGFKVMPYSIPCTTPLSNFEAGSNYKD-VPDPAVVVAFPI-VG-E------------ESVAFVAWTTTPWTLPCNLALV--VNPNMDYVRVLDSKT------TFILAEKRL---SIL-----YK-DVKE--FKILAKCKGAELVGKQYVPMFDYFSDAETAFRV-IPGTYVTEDSGTGIVHAAPAYGEEDFNVCLKSGIRRPSA--VDVNGCY-TADIKD-FAGKRVKSTDKEIIKAIKAKDRLVNVG-TIVHSYPFCWRSDT-PLIYKAVGSWFVRVENMRERLL-KNNSQTYWVPDFVKEKRFANWLEAATDWAVSRNRYWGTPIPLWVS--EDG-EEVVAVGSVEELYELSGVRIT--DL------------------HRESIDHI---TIPSKQGK-GQ--LKRIEEVFDCWFESGSMPYAQQHY---PF--EN--K-----DHFESIFPAQFI---AEGI-DQTRGWFYTLLVLSTALFDKPPFQNLIANGLVLAADGKKMSKRLKNYPDPMEVIGKNGS-DALRLYLITSPVVRGETLKFQEKGVDVLKDVFLPWFNAYR-FMVQNALRHEFVP--DINNALASTNIMDRWILASCQSLIKFVREEMAAYRLYTVVPRLTKF-IEQLTNWYVRLNRKRFKGAQGEDDALHSLNILYEILLTLSVAMAPFTPFLSEYMYQNLKRKEKQMDSVHYCMYPEPIEAAFNVRIEEAVGRMQTVIELGRVSRDRRTKPIKNPLQTFTVITENKQYLEDLNLKKYIIEELNVQNVVLTTDESLVTVIAEPDRKRLGQRLKTAIKEVSDKITKLT-FQKNGITIASL-TTEDLKIIRRYNDHYE-GNDEVLTVLDLNIDQVLLQLGVAR--EVTNRIQRL-RKKSGLAPEDP-IKM-FYNTKDGIKEAILANTEYLNSTIIYPLVLVEVAPEAIFAEELANDNDFQIWFSK-
E_Cr_Guillardia_theta&EKX54118 GLEDV-P-QDVRFPAEEEKILAYWD-HI--DAFQTSLKTSR-EEGRP---EFTFYDGPPFATGMPHYGHILAGTIKDCITRYWHMNGFHVE-RKWGWDTHGLPVEYEIDQKLGIKSRDD-VL-KMTVAKYNAECRSVVMRYASEWKRVVRRLARWIDMENDYKTLDPTFMETVWWVCKQMFDKDLIYRGYKVMPYSTACSTPLSNFEAGQNYKD-VSDPECVVSLPI-IG------------SEPPASMLAWTTTPWTLPSNLALC--VHPTMEYAYVEDVKT------VYVLAVPRL---VQL-----YKKES----YKVLKTVKGQELRGLKYEPLFNFFERKGDGFRV-LCDEYVTADSGTGIVHQAPAFGEDDYRVCLKEGVHVPCP--VDADGRF-TEEVSD-FQGQHVKEADKAILASLKASGRLVKSG-AIKHSYPFCWRSDT-PLIYKAVPSWFVKVETLKEKLL-ANNDKTYWVPDFVKEKRFHNWLAGARDWAISRNRFWGTPIPIWHS--EDW-EEVICVGSVDELEQLSGVRVN--DL------------------HKDSIDHI---TIPSKMGK-GE--LRRVEEVFDCWFESGSMPYAQCHY---PF--EN--K-----EKFET-FPADFI---AEGL-DQTRGWFYTLMVIGTALFDKPAFKNVIVNGLVLAEDGKKMSKRLKNYPDPELVINSHGA-DALRMYLINSPVVRGEELRFKEQGVDVVRDVFLPWYNAYR-FLIQ--VVRRLQSGSG-TGYIQSDNTMDQWIQAAAAGLLQFVQKEMQAYRLYTVVPRLLRF-MEDLTNWYVKMNRKRLKGGAGVEEATVSIRVLLQVLLTLVRSMAPFTPMFCELLYMNLRNESERKDSVHYLDFPQANLEAVNERMELKVRRMQVLIEKGRIARDKRGISLRTPIRAVTVICPNTELLQDIDLKGYVLEELNVRSLSTTTEEGDVTRSAAPDNTILGRRLGKAFKEVSAKIKTLT-YERKGLDVCGL-SGDDLKITRSF-NGDT-VQAEVLALFDVGLDESLRQEGAAR--EIVSRVQQM-RKKAGLLPEDL-IEV-FYESSDEFLSILANHMDTIKSAIRVELLPRGRMPGYLQPLVILNGMKISLTITRA
E_Am_Acanthamoeba_castellanii&XP_004344842 -MEAV-P-ESISFPKTEEKILAYWE-KI--DAFQESLR--R-SEGKP---EYSFYDGPPFATGLPHYGHILA----------------------------GLPIEFEIDKELGIKTRDD-VL-KLGIPKYNAECRKIVMRYSSEWEKIVGRLGRWIDFQNDYKTLDPSFMESVWWVFKKLYKKGLVYRGFKVMPYSVGCSTPLSNFEANMAYRD-VRDPAVVVSFPLVDE--------------PETKLVAWTTTPWTLPSNLALC--VNPDLDYV---KLKDTGEV---YILCEARI---AQL-----YP-PTKKG-YEVLDKFKGIQLKDKQNARTA-------------LSACWPIR---TGVVHCAPAFGEDDFRVCELGKVGVPCP--VDASGRF-TEDVPD-YKGINVKDADIEIIKRLKTNKRMVQSG-TILHSYPFCWRSDT-PLIYRVVPSWFVAVEKIKDSLL-VNNAETYWVPAWVKEKRFHNWLEGARDWAVSRNRFWGTPLPMWVN--PDHPEEMICVGSIKKLEELTGQKVT--DL------------------HRESVDDL---TIPSPSGR-GV--LRRTEEVFDCWFESGSMPYAQVHY---PF--EN--K-----ELFSS-FPADFI---AEGI-DQTRGWFYTLLVLSTALFNKPPFKNLIVNGLVLAADGKKMSKRLKNYPDPVIVIDQHGA-DALRLYLINSPVVRGEELRFVEKGVDVVRDVFLPWFNAYR-FFAQ--GVTQLESDEQ-VA-VASDNVMDKWILSLTNTLLKFVQEEMAAYRLYTVVPKLVSF-IDQLTNWYIRLNRKRIRGNDGDQERLYALNTLFIVILTITKAMAPFTPFFTEYLYQNLRVADQREDSVHYIMFPAPRDEFINLEIEESVAHMQSTIELGRAARDRRKMPLKYPLIDLTVV----------------------------------------------------------------------------------------------------------------------------------SANEKPPPWPR---------------------TFAR-----------------------------------
B_FC_Fibrobacter_succinogenes&YP_003249880 MFREV-K-KEETFPQIEERVLGLWD-KD--DSFKKSLD--S-RPETE---PYTFYDGPPFATGLPHYGHLLAGTIKDIVPRYWTMKGKKVP-RGFGWDCHGLPIESLVQNELGLAGVAE-IQ-KLGVDKFNETCRGKVLKYTSEWKKTVRRMGRWVDFDKGYKTMDKNFMESVWWVFKQCFDKGLIYQGYRIQPYSPALATPLSNFETNQGYKD-RQDPSLTLIFPLNTD----------EAKFKDTSILVWTTTPWTLYSNFCIV--VGPDMDYNLVEQDGK------KYWIAASRT---AAY-----FK-NP-----NIVDTCKGSELVGKDYEPLSAFVDQLSRHYKI-YPADYVSTEDGTGAVHTAPSFGEEDFQKGAELDLGLFDP--LDTEGKF-TDKVPM-WKGLGAKEADKEIIRFFKEQGRVFKQD-TIVHSYPHCWRTGV-PLIYRALKTWFLKIDTLKEWMV-ENNQTVNWVPDHIKNGRFGKWLEGARDWNLSRNRFWGTPIPVWLS--DD--GDMIAVGSIEELQQLTGVKLD--DL------------------HKHFVDKL---TIEKN----GK-VYRRTPEVFDCWFESGSMPYASRHY---PF--EN--K-----ELVES-FPADFI---AEGL-DQTRGWFYTLTVLSNALFQKPAFKNVIVNGIILAEDGSKMSKSKRNYPDPNDLIERTGA-DAIRLFMINSAALKAEDLRFSEEGVGIVKQVMLPLWNAVA-FFVSNHNADAWKP----GQEVKSDNELDRWMLATLQDLAAKVEVEMKAYRLYNVVPAVIAA-VDDLTNWYVRRSRRRFWKSENDGDKNAAYATMYKVLVDFSKILAPFLPLLAEEIYQILVRDANAPVSVHLCEFPSADKSLMDEKLVERIAMVRGMVEMGRVIRATNNVKNRMPIASMTVVAHGNEEKNVATMKDLILEELNVREMKF--LEDEVKLSAKPNFKAKGPDYAKNMKVISAKLNSLT-LQNGEFDFGEV-GADCLMLNRIVADGMA-ANQHFTVALDLKITDELRRACVAR--ELVNRIQNR-RKDQNYAITDK-IEV-TLFSASEFKQAVAENEAYIAGETQAVKIAWAAAADGLEAN--DDGEAFSFTTVKA
B_PV_Chlamydophila_pecorum&YP_004377659 TDTDK-D-GKGSFAKKEENILNFWK-TN--DIFKKSLE--N-RLGKP---LYSFYDGPPFATGLPHYGHLLASTIKDAVGRYATMRGYYVP-RRFGWDCHGVPVEYEVEKTLKLTSPGA-VE-TFGIGAFNEECRNIVFRYVYEWESYIERLGRWVDFSSTWKTMDRSFMESVWWVFKSLYDQGLVYEGTKVVPFSTKLGTPLSNFEAGQNYKE-VDDPSVVIKFAL-NE-D-------------PASLLVWTTTPWTLISNMALA--VGEELTYV---RIQDSGEQ---WILGLGCL---SRW-----FS-DTNS--YIVLEKFPGARLVDKTYKPPFTYFNKRK-AFRV-LPGPFVEESEGTGIVHMAPAFGEADFFICKDHGVPLVCP--LDNHGCY-TEEIPE-YHGQYIKQADKEIIKSLKALRSVFYHG-TIKHRYPFCWRTDT-PLIYKTVNSWFVAVEKIKDKML-KANSQIHWMPEYIKEGRFGKWLEGARDWAISRNRYWGTPIPIWKS--VD--GEILVISSIEELEALSGEKVQ--DI------------------HRHFIDHL---EIVKE----GK-SFFRVPYVFDCWFDSGAMPYAQNHY---PF--EN--K-----EVFENAFPADFI---SEGL-DQTRGWFYTLTVIAAALFDRPAFRNVIVNGIILAEDGNKMSKRLNNYPSPKSILDSYGA-DALRLYLLHSVVVKAEDLRFSDKGVGILKQVLLPLSNVLS-FYKIYADLYKFDPKKC-PQESLTYTEMDLWILSNLYSVVKKVHSGMDIYNLNAAVEPFVDF-IDDLTNWYVRRSRRRFWEAEDSADRRAAFATLYEVLFVFCRVIAPFVPFIAEDIFQQLTA-GNEEESVHLCDFPQVNETKILKDLEQQVCDVREIVGLGHSLRKEHKLKVRQPLANFYII-GPRERLEALVYESLIADELNIKNIVYYKETPEVTTLVKPNFRVLGKKVGAKMREVQGALEMLS-LIHGELTLHNI-TPEDVTITLQTQPGYI-SSGTFSVVLDCQLTEELITEAIAR--EIINKINTM-RRQMKLHVSDR-IAL-KLFSTNEVIAAFSHYEAYICEETLVTAYEFTMEPSPQGMDWDINGHLANIVVNIS
B_PV_Verrucomicrobia_bacterium&WP_052881490 MFEPV-S-SKVDFPSLEESVLAYWD-ER--DIFRRSLQ--N-RRGAG---EFVFYDGPPFATGLPHYGHLLAGTIKDIVPRYQTMRGRYVE-RRFGWDCHGLPIEALAQEALELAGAAG-IR-EKGIDVFNEQCRSMVLRYVGEWERTVRRLGRWVDFERDYKTMDRSFMETIWWVFRQLWDQGRIYRAHRIMPYSWKLNTPLSNFEAGRNYQD-VQDPAITVRVRL-HG----------GGELEGAWALLWTTTPWTLPGNLAVC--AGPEIEYA---LVRDTHDR---YLLAVSRI---EAY-----YP-EGEG--YEILGRRSGRELEGLTYEPLFDYFDHPGA-FRV-LTDEFVTTGEGTGLVHMAPAYGEDDYRICRKAGIDLVDP--LDADCRF-TAEVPE-YEGEFCKDADKEIIRALRHAGKLVHRS-TIQHSYPFCERTDT-PLIYRAIEAWYVRVEDLRDRMI-AHNETVHWMPGYVGGKRFANWLAEARDWNISRNRFWGSCIPVWIA--ED--GDTICVGSVEELESLSGQKVE--DL------------------HKHVLDEI---TLERD----GK-VYRRTPEVLDCWFESGSMPYAQCHY---PF--EE--R-----ERFEHNFPADFI---AEGL-DQTRGWFYTLTVLSTALFDRPAFRNVVVNGLVLAEDGRKMSKRLKNYPDPKHIFDTYGA-DALRLYMIHSPVVKAESLRFSEEGVHVLRHFLIPWWNAYS-FFVTYANIDGWTP---AQASRERNNLMDRWVRSAQARLMQDVTAAMDDYDLQRAVRPFVHF-IEDLTNWYIRRSRRRFWKSADDADKKEAYAALYDVLLDLCRIAAPFVPFISEAIYRNLRT-EDRPESVHLCDFPTAEHLARDEQLEARMEAVMKAVGMGRLLRSEYQVKTRQPLRRLHVVSEDAALLERMALESIIADELNVHEVRFASDSSEARMRVKPNFKKLGPELGPKMKAAAAAIGELSALNEGGIELDGL-DADDVEIELIPREGLA-AEGPLLVALDTTLDDELVREGLAR--EFVHKIQFM-RKELDLDVVQR-IAV-AYRADDDVETAVREHLDYILEETLALECEPVEHRTDDMTDWDLNGHECAVAVKTV
B_Pr_SAR324_cluster&WP_010149470 -MKSV-S-NKINFPELEARILKFWR-QE--KIFRKSVE--E-RPADN---EFIFYDGPPFATGLPHYGHLLAGTIKDVIPRYKTMQGYRVE-RRFGWDCHGLPVEYEIEQTLGLKGRPD-IE-EFGVGNFNEECRKIVLRYASEWRETVERMARWIDFDNDYKTMDLTFMESVWWVFEQLWKKGLIYEGVKVMPYSWRVSTPLSNFEANLNYKD-TQDPSVTVRFALSSE--------------PNTFILAWTTTPWTLPSNLALC--AGPNLNYVCLKLHGR------KYWICEGRQ---SAY-----FEEGS----FQIINKCAGRELEGLAYEPIFRFAGRVDLARRV-LLDEYVSDESGTGIVHQAPAFGEDDLRICQREGIPVFDP--VDTEGNF-CTYMDF-IAGMNIKEADKTIIRQLKEQDSLFRQD-TIQHSYPFCWRTDT-PLIYKAISTWFVNVESIKDRMV-SHNKTVHWVPTHIRDGRFGKWLGNARDWAISRNRYWGTPLPIWRS--ED--GDILCFGNVADLEEAVGQKIT--DL------------------HKHFLDDL---LIHQN----GK-TYRRISEVLDCWFESGAMPYAQQHY---PF--EN--K-----ELFEN-FPANFI---CEGL-DQTRGWFYTLVVHAAALFDVPAFRNCIVNGLILAEDGKKMSKRLKNYPDPVEMLDRYGA-DAIRLYMLNSVAVQGESLRFSEQGLEVTRSVLLPLWNSLS-FLSTYAEIDGWEPTEA-NLAVEKNNPLDRWILSHLQGLITEVHSAMDLYELNKASAPFVDF-INLLTNWYLRRSRRRFWKDGRGQDKMSAYATLFLVLRGLSKIIASFVPYVAEGIYEALRR-EDDPISVHLDYFPVVDEKSRDLGLEARMDLVLTAVNMGRALRAKHQLKIRQPLQRLFLITRDPEAQRILELDALLLDELNIKELVLTENEEDVGLSAQANFRVLGKRLGKHMKEVADHIKTLDLLQDGGLRHTDL-TVEDVLIQRSQREGLL-SSGSVTIALDTELNASLIKEGLAR--EFVNKVQHM-RKEQDFAVMDR-ILI-RYKSSNIVGEALNAFQDFICTETLCEKLILEENLGSDWDI---NGEICTIKIERM
B_Sp_Treponema_pallidum&YP_005631331 MYTPV-D-PKVDFVAQERRILAFWR-ER--RVFEQSVA--Q-RAQGK---SYVFFDGPPFATGLPHFGHFVPSTIKDIIPRYQTMRGAYVP-RRFGWDCHGLPIEHLIEQELNLNSKSD-VE-SYGVSAFNAACRSSVLRYVKEWQRTLTRLGRWVDFDNDYKTMDVCYMESVWWVVAQLWQRKLLYEGYKILPYCPRCATALSNHELNLGYQD-VSDPAITVRFEC-TSEFCAAASWGSASLPAHTCFLAWTTTPWTLPCNAALA--LGPQILY-----VLINDEH---YILARSRL---EFY-----YP-DSSA--YRVVWEKRGEHLAGIRYRPLFSYPGQGPDLFCT-RVADFVSTEDGTGVVHVAPAFGEDDYEVFKDAGISIQCP--LDAECRF-TAEVAD-YQGLFVKAADKAIIARVQKQGALFRRE-QISHAYPHCWRCAS-PLIYRAVHSWFVAVEKIKDKML-AANASICWQPSHIRDGRFGKWLVCARDWAISRDRYWGNPLPIWRC--VHC-GATDCIGSRTQLYERSGMLLE--DL------------------HKHVVDMV---TIPCA---CGS-VMRRVPEVLDCWFESGAMPYAQQHY---PF--EH--A-----TDFEY-FPAHFI---SEGL-DQTRGWFYTLTILAVALFERPAFENCIVTGLVLASDGKKMSKALRNYADPNEVMDRYGA-DALRLFLVRSAVVRADDLKYSDEGVDILKTVIIPLWNSYS-FYVTYANIDGIDPAVT-RLATHLNNPLDRWILSLTEKLVQDIACALDAYDVSKVADPIVSY-VDQLNNWYIRRSRRRFWKSINDEDKRCAYNTLYCVLKRCVLAIAPVVPFITESIWQNIRA-ADDVQSVHLADYPVCTPMVRDDALEFKMETVQRVVSMARAIRAQCNLKVRQPLKAMQVITRNPMERSALEMEEDVLDELNVKELVF--HEKEVEYRAKANFRVLGKELGSKTKRAALSIERLS-ILEGTLDVDGL-TEEKILVQRIERESLK-NEGTLTVALDTTLTEDLLLEGAIR--DLVRGVQNL-RKERGFSLVDR-ICL-RVFSSDQARKAYDLHRSYIVGETLAAHVQWARVRDGASAVYVKDAVLWEVSIDKA
B_Sp_Borrelia_burgdorferi&O51773 MFKKV-E-NKANFPKIEEKILKFWN-DN--KIFEKSIK--Q-REGCE---EFTFYDGPPFATGLPHFGHFVPNTIKDIIPRYQTMQGKYVK-RNFGWDTHGLPVEYEVEKKLGISGKYE-IE-NYGIENFNKECRKIVLRYTEEWKNIILRLGRWVDFEKGYKTMDISFMESVWWVFKNLYEKGLIYESYYVLPYSPKLATPLSNFEVNLGYKE-VNDPSLTIKFKI-KD--------------KNEYLLVWTTTPWTLPSNLGIA--VGQEIEYS---KIFDKEEI---LILGSKKL---NSY-----YD-DENS--YTIIEKFKGSKLEGIEYEPIFNYFEQKDKAFKV-HTADYVTTDDGTGIVHIAP-FGEEDYRILKKTNVDIIDP--LDAECKF-TNQVKD-FKGLFVKDADKKIIENLKLRNFLFKRE-NYLHRYPFCYRTNC-PIIYRPISSWFVNVEKIKTKLL-EVNEKINWMPAHLKKGRFGKWLENAKDWAISRNRFWGNPIPIWIC--SKT-GKKICIGSKKELENLSGQKIE--DL------------------HKDQIDKI---TWPSK---DGG-KFIRTSEVLDCWFESGAMPYASNHY---PF--TN--E-----INFKI-FPADFI---AEGL-DQTRGWFYTLTILGTALFENTAFKNVIVNGLVLSSDGRKMSKSFKNYTDPMQVINTFGA-DALRLYLIMSPVVKADDLKYSDNGVDVLKNIIIPIWNAYS-FFTTYAIIDKFKP--K-NLSLAKNNNLDKWIISELESLKKILNTEIDKYNLTKSIESLLEF-IDKLNNWYIRRSRRRFWKSENDKDKNDAYETLYYAIKTLMILLAPFIPFITEEIYQNLKT-DEDKQSIHLNDYPKANENFINKTIEEKINLARKITSMARSLRSLHNIKIRMPISTIYIVTKNQNEQNMLEMQEIILDEINAKEMKIKANEEEITYKAKANFKELGKKLGKDMKAVSTEISKLK-IINGTIKVANL-SLNDIILEREEKENLK-NEESITIGIDSLITKELYLEGLTR--EFVRQIQNL-RKEKNFDVSDR-INL-YIENNETLKEMLNKFEKYIKTETLALNIILNKSKLEKKINLA-DDIFTLIGIEKC
A_Ea_Picrophilus_torridus&WP_011177212 LYENI-N-VNKSMIDINNEILNYWK-EN--HIDENIIK--S-NRNLK---PFAFLEGPPTANGRPHVGHLMTRAVKDTVMRYKYMTGHDILRRTGGWDCHGLPVELEAEKHFGFKNKKD-IE-NFGIEKFNQYCRDSVFRYIDEWNIVDDLVGFWVDKENSYITLKNDYMESEWWALKTLYENNLLVKDYKIVPYCPRCGTSLSSHEVAQGYKN-VDDPSVFVKFAE-KG-------------RKNRYFIAWTTTPWTLPSNEFLV--VNPDMDYSLIESDGF------EYYLLSSKV---ESL-----FN-D-----YKLIKTFKGRDLEGIEYEQLMPFLEKPENAFRV-VAASFVTAEDGTGIVHAAPAFGADDFEIGKRFSVEILNP--VDQDGRF-NEKLP--WSGLFVTDANKSIINYLKENNLLFKAE-TMKHDYPFCYRCGT-RLLYYPLDTWFIKVSLIRKKLL-ENNEKINWVPDYLKNGRFGNFLEEAKDWALSRDRYWGTPLPIWRC--NK--NHYLAIGSRDDLLKYGGYIPE--DL------------------HRPYIDDV---VLKCP--ECGS-EMHRESYVIDTWFDSGSASYAAMHY---PF---S--K-----DFTKSHFPVDFI---TEAI-DQTRGWFYTLHVVASLLFDENAYKNVVSISHILDENGQKMSKSKGNFIAAIDFLNDYGA-DAARMFFFTGA--PWNSKSVNKKLIEITRKNLSTLLNVYS-FFASNANIDEYRF----TEIKEPENLLDRWMLSRLNTTIIKVRENMDNYNIHTALRYIEDL-ISELSNVYLRLSRKRFWEGNLDDSKERAYSTLYYTLRETIKMMAPITPFFSEYLYQKLSP---GMPSVHMESYPEAIERFIDNDLENEMEHAIEIMELSRRTRQELNIKGRQPVKEILIY--SDIKLRD-DIIDIISPELNAESIRFIKSDEMLKITVRADISKVAKLLKSRINDFNLYLERNN-LKSKGINFDGL-TDDMFIMNEEVNYGFN-ERSGIYLFINREIDNDLLLEGYAR--EIIRRIQVM-RKDLNLEYSEK-IKT-YIDADEDIRSAVERYMEKIKNETLSSEILFKNDPEARAWDI--DDKTVYIKIVK-
B_FC_Gemmatimonas_aurantiaca&YP_002760911 VLFPL-L-PETSADALETELLATWE-SE--QLFEQTQD--A-RANGK---PFVFFEGPPTANGRPGIHHVFSRTIKDLFCRHRAMQGHFVP-RKAGWDTHGLPVEIEVEKELKLGGKQL-IE-QVGVAEFNRRCRESVWKYRGEWEKLSQRTAYWLDYGDPYVTYSHNFVESAWWALRTLHDKQLLTRGHKILPYCARCGTALSSHEVAQGYED-VEDPSVYIALDL-LD-------EHGNAPAMRRRVLVWTTTPWTLVSNTALA--VHPDLSYVELRKKTG-----WTIILAEARA---AGV-----LGADWTDR-WDVVGTMTGRDLMGRRYRRPLDWVFPDEGHEII-VGEDFVSADDGSGVVHMAPAFGADDYAAGQRNGLAFLQP--VNARGEF-VDGVPE-VAGVFVKKADARILEVLKERDVLWKAS-TFVHSYPHCWRCGT-PLLYYARGSWFVRTTAVRDQLL-ARNGRVNWNPPEVGSGRFGEWLSNNVDWAISRDRYWGTPLPVWIND-EDP-TEVDVIGSYADLAQRIGRADF--DP------------------HKPHIDQY---TWPAP--SGKG-TMRRVPEVIDTWFDSGAMPFAQWHY---PF--EN--A-----DKVQAQYPADYI---CEGV-DQTRGWFYSLLAIATTLGDAAPYRNVVVNDLVLDASGQKMSKSRGNVVNPWEVLERHGA-DAVRLFLVGSS-QVWVPRRFDENAIETAGRFLLTVRNVYNGIFAQYAN-FGWTPSAA-DPQIADRPALDRWILSRLSRVEQEANQHLNNYDATLAARRVMQFMDDDVSKWYVRQSRARFYDVEGA-DNRAAFATLHEVLTVTCRLLAPFAPFMTDALHRALTG-----TSVHLASYTRESPTPVDETLEAAMQDLRTLTGLAHAARDVADVKVRQPLPSLQCVVPGDADAVS-ALAGLLAAELNVKQVEFVTSTDAVSLEAKANFRTLGKKFGKETPLVAEAVGTMP-LAAGEIDVAGLIAPDDVAIIRRASGDAV-EHAGYGVALDATITPALRAEGLAR--EVVSRVQRL-RKEAQLAVSDR-ITV-AVAGDEELQGAVAAHRDHIAQEVLAVRLLLGDEAGSPFRTDGNDGRPVRLALTKE
B_Te_Conexibacter_woesei&YP_003396618 PHRPV-D-KRPDFPQIEERVLERWR-EE--RTFEQALA--Q-REGGP---VFSFIEGPPTANGNPGSHHVLLRSFKDFYMRYRTMCGYDVP-RKAGWDCHGLPVELEVEKQLGFDSKKE-IE-EYGIAEFNERCRESNDHYIGAWERLTERVGFWIDLEGAFRTGTPEYIESVWWSLHELWDRGQIYKGHKVVPYCPRCGTALSSHETAMGYHD-TEDLTATVKLPV-TE--------RRGPLREGDALVVWTTQPWTLFANCAVA--IDPDVRYVRARRGDD------VLVLAEERV---EAI-----LGDDD----VEILDRFPGRTIVDARYEPPFHHLEHGPKGHSV-LAADHVTLDKGTGLVHTAMAFGEEDFVLCERHGIPLHNP--VREDGTY-DERIAG-WEGIFVGDATPRVVEELRAAGKLLEAA-PYTHSYPHCWRCDS-KLLYYAKESWYIATRDQRHAML-RQNQRIDWRPEHVRDGRFGNWLQGNVDWALSRDRYWGTPLPIWECSDPGC-DARHCVGSIDELRALTGALPR--DL------------------HRPYIDEV---TWACSVEGCGG-AMRRVRATIDTWYDSACMPFAQFHY---PF--EG--V-----EEFRQ-FPPSFI---CEGI-DQTRGWFYTSLAVSTLLFDDIPFQTAVCMGHVQDARGHKMSKSRGNAVDPWDVLERHGA-DAFRWYYLAAK-QPWTGYRFSKEAVDAVKQVLMPLWQTYS-FYVLYANIERFDAAAA-PPVRKRGE-LDRWAISRLQGVVAEMREHNDAFDAHGATQVALQW-LDDLSNWYVRLSRPRFWDSETAG---PALATLRECLLTTVKLLAPALPFAAEELYENLVGFRAEPRSVHLCDYPVADARLVDARLESDMRIAREAIELGREARDRARTKVRQPLARAIVCSPDRGVREGARMSELICRELNVKELVVVSDALVERPQVLPNLQRLGPRCGRDMGAIVASLRSRDGLRQHGVRVGDL-AENDLVVRTEPREGLV-ARPSLVVAIDTRIDERLRREGLAR--EIVRAVQAE-RRAAGVAVTDR-IEL-HLGGSDDLLAAARDHERYLAAQTLAVTVLYDGLAGHQVDV---EGQSLAVELVVR
A_DP_Nanoarchaeota_archaeon&WP_018204451 ---------MYNHKEIEEEVAKFWKTQE--KEIKNSLQ--Y-NPKKK---LFSFLEGPPTANAPPALHHVEVRIFKDLFCRFKYMQGFTVP-RKGGWDCHGLPVEVQVEKKLKLNSKKD-II-HYGVENFNKQCRESVFSYIQDWNKLTEKMAYWIDLENPYITLDNNYIESVWWSLKQLYDKKMLYLGHKVVPFCPRCETSLSSHEVALGYQD-ITEDTVTVKFKL-KG-K------------DNQYFLSWTTTPWTLPSNLALA--VHPDIDYAVIRVKDK------EYILAKELI---EKY-----FE-S-----SKIIKVMKGSRLKDMEYEPIFPYFELKN-AFKV-ILADFVTTTEGTGIVHMAPAFGEDDYEVCKKNKIAFVQP--ITEDGRF-TSRVRD-FANLFVKEADPKIIESLDNKKILLKKE-KYTHTYPFCWRCNT-PLIYYAMLSWFIKVSSIHDQLL-KNNEKINWYPSHIKEGRFGNWLEGAKDWALSRKKFWGTPLPIWQC--PKC-KHEIVIGSIKELKEKSNNHKI--DL------------------HKPHIDEI---KIKCD--KCDG-VMSRVPDVIDCWYDSGSAPFAQYHY---PF--EN--K-----EMFKKAFPYDFI---AEAL-DQTRGWFYTLHVLGTILFESNAYKNVVCAGLLVDEKGEKMSKSKGNIVNPWDMFEQIGV-DAVRLQFCTTE--PGEEKRFSIGLVESIMPFFRILWNVYV-YTSSLKQ----------KPSSANLSIEDKWLISKTNTLIKEITESLEKHNYNTCTSKFIQFLNEDISRTYIQLIRDRA-------ESPQVVYTLRNALENLLKLMAPFTPYISDYLSIKLFN---IKKSIHLQSWPKEDKKLIDKNLEGWMYSIKNMIQMSLSEREKAQIGVRWPLAKVRIS-----FPQDIEFSELIKKQINVKEIVFKKGE-------------------------------------------------------------------LSVELDPVLTPMLEAEGFSR--EVTRRVQEL-RKKAGLQKQDK-ILLEIVD----KNNLLSKFEKEIKEKTGASSIKISKEAKEKYQFSSKKGKEFEIYLVKK
B_Pr_Myxococcus_xanthus&YP_634351 LFDAV-P-AEMDFPSDERRIQAFWK-DR--RIFERSLE--T-REDAP---SFVFYEGPPTANGLPHNGHVLTRVIKDLFPRYKTMTGHYVP-RKAGWDTHGLPVEVEVEKELRIHGKAE-IE-RYGVEPFTERCIESVFRYTSEWERLTERIGFWVDLNQAYVTYHRPFVESVWWALAELHRKGLLYQGHKVVWWWPQGGTALSAAEVGLGYKT-VDDPSVYVAFPL-RD-T------------PDTALVVWTTTPWTLPSNMYAA--VNPGVDYVTVDAGER------KLIVAAALR---EAL-----AK-KLKQD-LPVLATQKGSDLVGQRYQPPFDLYGDTRLAWRV-LGADFVTLDSGTGIVHIAPAFGEDDYEAFRKDKARFFCA--VKPDGTF-SDDVPL-VAGRFVKEADKDIQRHLKERGLVLFTE-QYKHEYPFCWRADDDPLIQFARPAWYIRTTSVKDEAI-ANNRAVNWVPEHIKEGRFGDFLANNVDWALSRERYWGTPLPLWVH--SET-GEVEAIPSLQALREKPGNNEA--ELNAFLAGKPHEANARHLIVHKPWIDKV---TFEKPGMP-GR--FQRVPEVVDVWFDSGCMPFAQWGF---PHAPGS--R-----EIFNRAFPADFI---SEAI-DQTRGWFYSLLMVSTLLFDEQPYKSCIVLGHVSDKEGRKESKSKGNYTPPEIILDEVGA-DAFRWFFYAAS-PTWSNTRHSLSNVLLQKDFQVKLRNVYS-FFTIYANIDGFNPRSQGWREVKARPVLDRWILSEVHLTLRDVTSALDTYQVYDAAQRMVAL-VDALSNWYLRRSRSRFWAPGFEQDKQDAYFTLYEALTTIASLSAPFIPFFADEMWGNLVRPTTQPESVHLARFPTVDASLIDEGLAAEMGAVRDLVSLGLKVRTDNRLKVRQPLSRADVILARKELTDRVVYRDLIADELNVHEVRFVEPGSPVRFRVRPNLRAVGGRLGPKLAPVRKAFDTGDGLLQTGMTVAGF-TAEELETLVEANPGYA-GMGVGVVVLHTELTESLVDEGLVR--ELLARVQGA-RKDMELGYTDR-IQL-WVDGDARVKRVTDEARELIARETLASSILVGPEGLTGKEEEASNGLPARIRVERA
B_PV_Rhodopirellula_baltica&NP_867726 AFRA--PAASPHFPTLEEQVLAFWD-QH--SIYEQSLA--R-RANAP---TFVFYEGPPTANGMPHPGHCLTRAIKDVFPRYKTMRGYRCE-RKAGWDTHGLPVEVEVGKELGIHSKEE-IE-AYGVEPFIQKCQSSVWRYMQEWQTLTRRLGFWVNLEEAYVTYHQSYVESVWWSLKNLFDRGLLYQGHKIVWWWAQGGTALSAGEVGQGYRE-VADPSVYVLFPLVDQ--------------PERSLVVWTTTPWTLPSNMYAA--VKPELEYA---VVKDETGQ--ELVLAAALV---DSL-----AG-KLKRE-LTVVDTISGESLVGQRYQPPFEDYNDPTGYWRV-VAADFVTTDSGSGLVHLAPAFGEIDHEVTERTRFELLCA--VGPDGKF-TDEFAS-MKGVWVKEADKTLTRTLRESGRLLHLE-QYLHDYPFCWRADDDPLIQYPRESWFIRTTKFRDLML-KNNSKIGWQPEHIRDGRFGNFLESNVDWALSRERYWGTPLPIWVC--QST-GRMEAIESYEELLAKPGVDPD--DL----------------RVHKPYIDSV---TYDSPFES-GA-RMQRVSEVIDCWYDSGAMPFAQWGW---PH--QND-------AQFQEQFPADFI---SEAI-DQTRGWFYSQLAISTMLFGEHPFRNCIVLGLMLSQDGKKMSKSLRNYRSPSEIFDKYGA-DAMRWYFFANQ-APWNSIIYADQAIDSIPEFLLRLWNTYS-FFSIYAEIDGFDPSAPTYRPISERSEIDRWIHSELHRTLATVIDRMDAFDNYNACQAITNL-LDGLSNWYVRRSRDRFWAPDSDSDKHDAYWTLYEVMLELTKVIAPFVPFLADTLWQELTAGDKALKSVHLCDFPKPDASRVDQKLSDSMRLLREIASMGRSARADAKLKVRLPLAKVEVILTDDSAIDWLSHDALVREELNVKAVDYTTDGGDVQYTIVPNFKRLGPKVGKNIPVVKKMLGEADGLQTAGLELASL-DGEDIEVRLQAREGWA-QGSGCVVVLNTEVTPELRREGLAK--DLIRGIQSQ-RKELDCQYTDR-IRV-AVETSDALQSAIEEHRTMICGETLADDLVIGTLPNAQQVAI--EGGELYVAKVSD
B_FC_Candidatus_Hydrogenedens&WP_018200595 VFDDVVPSSQFNFAQAEKEIIKFWK-EK--KIYHKSLE--Q-RKNAP---KFVFYEGPPTANGLPHPGHCLTRTIKDIFPRYKTMDGYYCE-RKAGWDTHGLPVEIEVCKTLGIGGKSA-IE-AYGIEAFNKACIDSVFRYQKEWEEMTERIAFWVDLEQAYVTYHQSYVESVWWALKQLFDRGLLYRGYKVVWWWAQGGTALSAGEVGEGYRE-TDDPSITVRISLTKE----SKEKMGFAEKDKVSFLIWTTTPWTLLSNCAIC--VGPHIEYALVEMEKDNKEW---FIIASAVA---KSV-----LG-EN----VKIEKTFKGMDLVGLSYEPLFKFDQKIEGHWVI-IAGDFVDIETGTGLVHIAPAFGEDDYKVCKEQGIGFLCF--VKSDGTF-DERVTP-LSGKFCKDADKSIIRILKERGQLLKQE-QFRHAYPFCPRADNDPLIQYARQSWFIKTSEFINEFL-KNNQKISWQPEHIRDGRFGNFLATNVDWALSRERFWGTPLPIWVC--EKT-GYMECISSYEELLSKPDVQNL--KV------------------HKPYIDAI---TYQSP--KDPTSRMRRVPEVIDCWFDAGCMPFAQWGY---PH--KENSE-----KIFTN-FPADFI---SEAI-DQTRGWFYSLLAISTMLFGDHPFKNCVCLGHIQGEDGYKLSKRLKNYKEPKYIFDKYSA-DALRWSFVAKN-SPTTTTRFQERLIELQSDLLIRWYNVYS-FFTIYANLDGFTAKAY-RQWNERCE-LDRWILNEMNKTIVIVRNALDQYETYTSAKAIFDF-LEGLSNWYVRRSRPRFWDSMWTEQKADAYWTLFECLINLARIAAPFVPFFSEITWKNLTKLKTATESVHLSTYPIANSDEIDNVLLENMALARETVTLGLSARRLSNIKVRQPLAKCEIVLSSPELKDKVSYIEIIKEELNIKEIEFSDQPELVNYEIKPNYKLLGPKLGSKVKSLAKALSSANGITTKGLDIEGL-KEEDLSVKLIPKEGFT-QGKNMVVILTTTITEELRKEGWIR--DIIREIQEL-RKAKQLPYDKR-IVLTLVTNDNSLKNAFSEYKDMLAREVLANTITISDNEKPEMKQIAIDDIPVGLFLEPV
B_Sp_Leptonema_illini&WP_002770921 KAEPT-EAALSNRARREEAILQFWK-EK--EIFRKHIE--K-NASGP---VFCFYEGPPTANGRPGIHHVLSRVYKDIYIRYYGLKGYHIP-RKAGWDCHGLPVEREVEKELGIQTKSE-IEEKYGLEKFNELCRQSVLKYVDAWNTFTDRLAFWVDLENPYFTMDNSYIEGVWSLLKTIHERGLLYQGYKVVPFDPVMGATMSDAEVALGYRT-VQDPSVTVTFRIIHE-K-----DEKKKDLNGVNVLVWTTTPWTLPANVALA--LNANESYVVFTVDRELKGQ--RFLCAAPLL---EAVTAHLAKEGAT----VTVQSTHKGADLAGLSYERLYDFIAPADKGWYT-VTADFVTMDTGTGIVHIAPAYGADDLEVGLKHDLPVIYG--AQLDGKF-KEG--P-WMGVFFKDADKEILKELKSRGLIWKSE-TYKHEYPFGWRTGA-PLMYYAKDAWYIRTTALRDELI-RNNEQIRWVPGHVKEGRFGNWLENNRDWALSRERYWGTPLPVWM---DDE-GHIEVIGSVAELEKKTGRKEM--DL------------------HRPYVDEI---TWKDE--KNGR-IFRRTPEVIDCWFDSGAMPYAQW-----PL---S--D-----NANRRFFPADFI---CEAV-DQTRGWFYTLLAISSMVSGTSSYKNVVCLGHVLDAKGEKMSKSKGNTVDPWDVFSAHGA-DAIRWYFLTGA-PPGNSRRIGSPGTPLVQGFFNMIENSLE-FYHLYANADGVNVKKA-TPFAERPD-IDRWILSRLQQLVEEVSVSLTDYDCLRAGRRIEEF-VDSLSNWYIRRNRRRFWKGEKDADKLAAYDTLHTCLRTLAVLMAPFTPYLAEDLFRRLRS-ENDPESVHLCAWPEASAMSIDEAALRDGDNVLLVASLGRSARQRSGRKVRQPLSEVMVF-APAAAREAIANETVLLEELNVKTLTFLDDAGGFGYVVKPNLPVLGKKIGSKIRFLQDYLKKAD-SLKAGVDLDGL-EEEEFLIEGISKEGTS-ESKGFVVVIDTELNDELIREGMVR--DIVRQIQEM-RKKASYDISDR-IQL-SLKATGSLEKAVAEFQSYIEGETLATVVASVAEADATDTVRF-EQGEVTIAIQRK
B_FC_Salinibacter_ruber&YP_444601 AQFDT-P-DQLSLPDLEEDVLDWWQ-DQ--NIFERSIE--E-RDGQP---TFTFYEGPPTANGTPGIHHVLARAIKDIFCRYKTMQGYQVD-RKAGWDTHGLPVEIEVEEELGLETRAE-VE-EYGIEKYNAACRGSVLEYKDLWDNLTQRMGYWVDLDDPYVTFETDYIETVWWLLKQIEEEDLLYKGHKIQWYSPGSHTVLSSHEVSLGYEE-TQDPSVYIRFPV-AG-E------------ENTYFLAWTTTPWTLISNTALA--VGPELTYVKIHHDDPQGEE--KLILAEALL---DDV-----IG-ED----YTVEETFSGEELIGQRYEPPYDYFDRAEAAWYV-LGADVVSTEEGTGVVHMAPAFGEEDHAVAQEEGLPLFNP--IDKDGEF-TDAAPL-VAGTWFKDADKTITDDLKARGRLYKHE-TYLHNYPHDWRKGT-PLMSYPVESWFIETTKLKDRMV-ELNDTINWQPEAIGEGRFGEWLENNVDWALSRRRYWGTPLPVWESDKEDS-DYYEVIGSVEELREKAGDQEI--DL------------------HRPFVDEL---TWEGP--D-GG-TMRRVPDLIDVWFDSGAMPYAQWHY---PFENE---------DDFEANFPADFI---AEGV-DQTRGWFYSLHAIATVVFDEVAYENVVVNGLVLDEDGNKMSKSVGNTVEPFEVIDDYGA-DVVRWFMMSNA-PPWESIRFSERGLDLRRTFFGTLENVYR-FFATYANIDGFA-YERDRMPVEERPELDQWIISRLHTTTQAVEAALDEYDPTTAARAVEDF-VEELSNWHLRRSRPRFWKGEQNGKKEAAYQTIHECLAATAKLMSPIAPFFGEWLYRTLGDTGTEADSVHLASFPEVREEERNEALERRMGLARSIASSTLSLRNQAEINVRQPLPRLLVVTGVPEAEVE-QVKDVILDEVNVKDIEYVEHSSEVSRSAKPDFSRLGPRLGDLVKAVNQKVRQLD-YVETGLTVDGL-GPDDLIIQSEGIEGWL-QEGDVTVALDTDITPALRAEGLAR--EGVKRIQDL-RKAAGFEVTDR-IAV-AYDGSAQIADAVAAYADWIRNETLALELQPSNEPTGEAVETFEGDERLTIGVRRV
B_Te_Mogibacterium_sp&WP_009644830 MFENL---SEQSVAEVQEEQVKHWA-DI--DLLELCVR--E-REGEP---SFVFYEGPPTANGKPGIHHLMARTLKDSINRYKTMQGFQVK-RKAGWDTHGLPVEIEVEKQLGMSGKGD-IE-KYGIKEFNEKCRDSVFKYTGLWREMSEKMAYLADMDDPYITFDNNYIESVWWIIKKFFDAGLIYEGHKVLPYCARCGTGLASHEVAQGYKE---DPVLTVTCKFKRR------------DRDNEYFLAWTTTPWTLPSNILIT--VGPEVVYIRAKMLEGEEGN--VFYVAKNLA---DRV-----LGEGK----YEVLDEMTGKELEHVEYEPLSTFVDDPEKGFFI-ANADYVTVDDGTGLVHTAYAFGEDDYNTCRKYGVDFAEP--VDERGCF-TAT--P-WKGRFVMGLDVEILKHFAAENKVFAKQ-KMVHNYPHCWRCDT-PLVYYSKPGWYIEMTKLREQLV-ENNNKVNWYPPYVGEKRFGNWISDVKDWNISRARYWGTPIPIWKC--E-C-GHLEGAGSRAELAEKAIEDTI--EL------------------HRPYVDDI---HFKCP--HCGK-AMERIPDVMDCWFDSGSMPFAQWHY---PF--EN--K-----ERFEELFPADFI---CEGI-DQTRGWFYSLMAISTFIMGKAPYKNVLVNDLILDANGKKMSKHVGNTVDPFEMMSKYGA-DVIRWYLVSVS-PAWTPTKFDEEGVDVQSKFFGTLRNIYN-FFVLYSNMDDIDPAKI-EVPYADRPELDRWIISRYNRLAAEVTEHMDEYDHMKTVRAINDFVVEDFSNWYIRRARRRFYAEGMTDDKKSVYATTYEVLLGTIKMIAPIAPFISDEMYVKLT----GDKSVHVAYFPVANKELIDEKTEDRMGLVKTLVNLGRGTREKERLKVRQPLSEVIVDGKYESLISD--LVSLITEELNVKNVVFENDLDKMNFSVKPDFKTAGPVLGKNIKEFAAKLAQLDA-VANGLELGGI-TEEFLDVRISAKEGFI-MENNVFTILDTTLTPELVSEGYVR--EVISKVQQL-RKQHDFKMLDH-ITI-SLEADDDVKAAVLGAIDHIKEETLADAVVEATGLDVFDI----NGHNTGLAVAKC
B_Te_Deinococcus_peraridilitoris&YP_007182871 LFQDV-A-SQPNFRELERGILEFWK-ER--DIFARSV-----RQGGP---EFVFYEGPPTANGQPALHHVLARSFKDLFPRFRSMQGYHVT-RKGGWDTHGLPVEISVEKKLGLQGRNHGAS-REELEEFNRLCRESVWTTIQDWNYFTERLGYWVDLEGAYITYRNAYIESVWNLLRRLWDRGLITQDYKVVPLSPRISTTLSKAELGESYKE-VDDPSVYVRFPLKLDREALTSQGVDLEALDGLALVVWTTTPWTLPSNTMAA--VNPELTYAVCSSPVG------PVIVAEEAV---ERLSSLRPKE-EA----LSVLATLRGRDMEFWGYSQPFPDVKELGVMHFV-ALAEFVSAQDGSGVAHEAPVYGAEDLELSRAYGTPMVFG--TDDHGIM-QVTHE---RGQFFKDADKGLIRDLKERGLMYWAG-TFRHRYPFHDRTGD-PILYFAKPSWYVRTQQMASKLV-EQNEKINWVPGNIKHGRFGKWLEGNVDWAISRERYWGTPLPFWVS--EDG-SDYVCVSSVKELSALAGRDEL--DL------------------HRPYIDDI---TFERG----GQ-LYRRVPEVLDVWFDSGSMPYAQWHL---LL---DGGVATSGAAEFERHFPADFI---CEAI-DQTRGWFYSLHTISTLLYDSPAYKNVICLGHIVDEFGKKMSKSKGNVVQPIPLFDAYGA-DSVRWYMFTAS-EPGDQKRFSERLVEAQRNYVNTLWNVYS-FFTLYANIDA--PRLNEAPPLPERPEIDRWLVSRLEETIRDVTASLETYDARGGARALERF-VEELSNWYVRRNRRRFWRGGENQDSLAAYATLHEALVTISKLSAPFTPFLADALYRNLALGAGAPESVHLCDWPVFNAARFDEGLVREMAAVLKVVDLGRAVRGQHNLKTRQPLQRVLLRARSADETAALRFREQISEELNVKEVELLDQYASVRYTLRPNLPVVGKQYGKQIPLLRQALAEADSVRDGLVNAGEL-SPDGVLVDAQSPEGLA-EDAGYLVAFDTALTRALVLEGLAR--DLVRGVQDA-RKKAGFAVSDR-IEL-SLQLEGDAREAAQAWRELIAAETLAEQLSLTNEPPASSEYTSEEGGSAHL--RRI
B_Te_Alicyclobacillus_hesperidum&WP_006447222 SIRKV-D-AKEPAKAREERVLSFWR-DR--DVFHASEQ--N-REGCP---EWVFYEGPPTANGLPHPGHVLTRVFKDLYPRYRTMKGFHVM-RKAGWDTHGLPVEIEIEKKFHISGKKQ-IQ-EFGVEKFVQACRDSVFKYEMTWRQLTERLGYWTDLDHPYMTLTDDYIESVWHLLRTIFDKGLLVQGHRVSPYCPHCETTLSSHEVAQGYAD-VKDLSVTAKFRVKDG----------DVEGRPTYLLAWTTTPWTLPSNVALA--VHDDLTYVLIHKAEL------NVWVAEGLE---ENF-----LA-EG----DNVIDKKAGRDLVGTAYEPVFPYVQDGK-KHIV-IASDHVTDDSGTGIVHMAPAHGEDDYKACQRAGLIFINF--VDETGCY-TSDVAD-YVGRFVKELNVDLVKSLAHRGLLYEKH-KHEHAYPHCWRCDT-PLIYYAIDSWFIRTTEFKDDLI-RNSQSVNWIPPHVRDGRMGNFLENVIDWNLSRSRYWGTPLPIWRC--EAC-ARLECIGSKAELAAKAGRLPQ--EL------------------HKPYIDEL---TWPCS---CGNGTMIRVPEVIDVWFDSGSMPFAQLHY---PF--EN--Q-----ALFQKLYPADFV---CEAI-DQTRGWFYSLLAISTAVTGKAPYKNVLVLGHVLDEHGKKMSKSKGNVIDPFEAFDMHGA-DALRFYFVANT-QPWNSQLFYHRAVESKAKFIDLLQNIHQ-FYALYAGIDEFDPRTAKEIPVAKRPLMDRWLLARLHQTIATADAAYERYDATTAARALQAF-VDELSTWYVRRNRDRFWAPGMDDDKVSAYLTLYEALATTAMLAAPVTPFLAEDIYQNIVRRTDVPESVHLCDFPIPDLTLVDEALIREMATVLRVVETGRHLRNESKLKTRQPLSAIYVPNAERAVLG--KFTEILKDELNVKEIRFVDLDEIAKPELYLHLAAVGKSFGKKTQQLNQAAKTAT-FRKHGVELEGL-TTEHGEIRYQANEGLV-VDNRGFVGLVTELTPELIEEGFVR--EIISKMQMM-RKEVDYGVTHK-VCF-FADGDADLLGVIDRNRTRIESTVLIREWAKTPLADADLEKEWDNGKKLTLAVGR-
B_De_Caldithrix_abyssi&WP_006929686 MFKEV-K-KNLQLPEIEKRVLEFWK-KH--RIFEKSVE--E-REGKA---KYIFYEGPPTANGKPGIHHVMSRTVKDVICRFKTMEGYQVP-RKAGWDTHGLPVEIAVEKEMGITNKKE-IE-KIGIEKFNNACKELVNRHIEGWRTLTDRMGYWIDLEHAYITYKNEYIESVWWAIKQIFDKGLIYRDFKIVPQSPTIETPLSSHELSLGYKE-VKDPNCYIKVKILES---------PKKELQNAHLLVWTTTPWTLISNVAMA--VGPDIDY----VLVKEGEKTDLLVLAEARL---QVL-----DG-E-----YEILARFKGKELFGTVYEQIFEFLIDRQKALTV-LTADFVSTDDGSGIVHIAPAFGQDDYDMSKKYNLPFLQP--VTPGGRF-TDEVGE-FSGRTVKGVDKDVVAGLKKRGKLYRNTFDYVHSYPHCWRTDN-PIIYYARESWFIDSPKYKDQMI-ALNKTINWNPKEIGPGRFGNWLEDVKEWSLSRDRYWGTPLPLWVS--EDG-EDIMAIGSIEELKKEDGSREEQIDL------------------HRPFVDRI---IFEKD----GK-IYRRTPEIVDVWFDSGSMPFAQFHY---PF--EN--T-----ELFESSFPADFI---AEGI-DQTRGWFYTLHNIATVLFNKPAFKNIIVNELILDKDGQKMSKSRGNVVYPMEMMDKYGA-DALRWYFMIVS-PPWIPKKFDEAGLEVVRRFFSTLLNVYS-FFVMYANLDGYSGKEE-AVPFEERPEIDRWILSRLYTVVEQVRKSLDNYDITRAVRALNDYMIDDVSNWYVRRNRRRFWKAEAGADKLAAYQTLHEVLLTFVKLMAPVAPFIAEEIYLNLKQ-ENDPMSVHLADFPELDEALRDASLEKAMSLVQKIVSTIRALRNDKQLRVRQPLSRALIYTPFKQERENIKMADIIKEEVNIKNLELIDDDTSVERKAKPNFKVLGAKVGKLMSQLKGVITGFN-LEEKGVFIDNL-EKEDVIISSEAKGNFA-AEDQLTIALDLTLTPELLEEGFAR--EFVNRVQNL-RKEFGFEVTDH-IKI-EVDGLPEKKMALERQKSYIKNETLAEDLIFVRLNEESAKEVKIDAFSFKINLVKI
B_FC_Chlorobium_luteolum&YP_374354 KFAEY-P-SSMPYSEMEAAVLTYWN-EH--DIFHKSLE--E-RPSDR---VFSFYEGPPTVNGKPGVHHVFSRTIKDAVCRYRTMQGYRVP-RKAGWDTHGLPVEISVEKKLGLKNKAQ-VE-EYGEGEFNAEARALVYHHIDDWGKLTERMGYWVDMDHPYITCENNYIESVWWALKTIFDKGLIYKDYKIVPQDPKSETVLSSHELALGYKE-VKDPSVYVKFPL-KG--------------DGASFLVWTTTPWTLISNVALS--VGADIGYVKVKHAES------VLILAESRL---QVL-----LE-KNSL--WNVVERIEGRALEGLEYEPLFDHFSPSRKSWYV-TLGSFVSTGDGTGIVHIAPAFGADDYEVSKQYDLPMLQP--VGRNGCF-TAEVPE-YEGMFFKDTDPLIITRLKEEGKLYRKE-TITHTYPFSWRYDV-PVIYYARESWYIRTTSIADRMV-ELNKTINWCPPEIGSGRFGNWLEENKDWALSRERFWGSPLPVWVA--EDS-GKMFAVGSIAELRDGSRMVEL--DL------------------HKPFVDRI---YFIRD----GV-RFTRTPELIDVWFDSGSMPFAQLHY---PF--EN--R-----ELFEQTFPADFI---AEGV-DQTRGWFYTLHAVSTLLFDRPAYRNLIVNGHILDKNGQKMSKSKGNVVDPFETMQKYGA-DAIRWYLLVAS-PPWRPKSFNTEEIEEQRKFFRAYINSYN-FFVLYANVDGFT-GSEPAVPLLQRSELDRWVLSSLSSLVGGVHSRMEQYDLTGAARLVDDFIVDDLSNWYIRRSRKRFWKSDMGPDKLAAYQSLHQCLETLARLLAPFTPFLAERIYLNLHAGTTGRESVHLAEFPTIDNAAVDLPLERRMKKAQIITSLVRTMRERASIKVRQPLSRILLAVADSTEREEYLVADIITEEVNVLNIEYVDEDGSISKKVKPNFKTLGPKFGKDMKQLAEAVRSMS-LEKEGLEWAEI-LRGDVEIMHEDIEGWL-ASDEIMVALDTEMSETLEMMGLSR--ELVSRIQSM-RRESGLDITDR-IRL-RVEGSEKLLEAVQRNDAYIKDETLATALELAPLDPEAHRPTVANGELCRIALDKS
A_Ea_Thermoplasmatales_archaeon&KYK30609 MIESP-P-QKYSPKQVEEKILKFWA-DN--KIFKKSID--Q-RKGSK---PYVFLEGPPTANGLPHPGHILTRVMKDLVLRYETMNGHYIL-RKAGWDTHGLPVEIEVEKKLGLEDKQA-VE-NFGIKKFNEECKKCVFQYESAWVEMTKRIAFWIDMDNPYITLTNDYIESVWWSLKQAWEKKLLYKGHKVVPYCPRCGTALSAHEISQGYKN-VEEPSIFIKFKL-KN--------------EDAYFLAWTTTPWTLISNVALA--VHPDETYIKIRYNNQ------ILIFAEERT---ASL-----LKGQE----YELLDGFSGKELEGVEYEPLFDYAPEKK-AWYV-VLADFVTMDDGTGIVHIAPAFGEDDYNVGKKYDLPVVQL--VNLDGTF-PDDVKE-WKGKFVKDADQSIIEHLQKRGLIEGIH-EYKHDYPFCWRCDS-PLLYYAMESWFIAMTKVQKSLV-NNNNQINWYPEHLQQGRFGDFIREVKDWALSRKRYWGTPLPIWTCTDKKC-KNQICIGSIKELSELSEKLDF--EL------------------HKPYVDQI---KVKCP--KCNS-LMTREEEVIDCWYDSGSAFFAQWHY---PF--EN--K-----DEFKDNFPVDFI---SEAL-DQTRGWFYSLLAISTFLFDSYPYKNVLTLGLILDKDGQKMSKSKRNYVDPDIILDKEGA-DALRWYLVSAS-APWMSKRFYEQAVDTLGKFILTFWNSYN-FFTTYASLDKFDSKKD-LISYEKRTLLDKWILSRFNKTISEVNSFFESFEIHKAARQIENFIIEDFSNWYLRRSRKRLWVEEKTNDKLAGYSTMYDVCIGLSKLLAPFIPFITEDIYQNLRT-NDMPESIHLCDYIKADNKKINNQLEEGMDKIRELVEAGRALRSKIGIKVRYPLGNAIII-CDKKIEGSINLLDLLNEEINVKKISFERDTSKITKSIKPNYSNLGKRLKEKSKAVISKIEQMD-IVKNKISLDSL-SKDDFIFIETEKEHIA-ETEDAILLIDTTLTSELKTEGFAR--EIVRRIQSM-RKEMDLDVEDK-INT-QIRIDADKKVALENWNDYIKTETRSKAIVFTQKPSGKLIKKWKDELEIEIGISK-
B_Te_Scytonema_hofmannii&WP_017739920 MFKEV-Q-QSVCFPDLEREILDFWK-TR--NIFRKSVN--E-NSPKG---NFVFYEGPPTANGKPGVHHVISRAYKDLVPRYKTMQGYKVQ-RKGGWDTHGLPVELGVEKKLGFTKKSD-IE-AFGIANFNQLCKQSVFEYIQDWNAMSDRIGYWLDLDNAYITYENSYIESCWWLMKSLWERGLLFEDYRATWHCPRNNTSLSDHEVAQGYQENVEDPSVYPKFPA-HL-TQLIESNIVESGERPVYILAWTTTPWTLAANVALA--VRGDATYGLFEAATSSDKLKDLYILACDRA---NDV-----FGENN----YQTLKTFSGKELVNLQYSPILRGREGENLGFRV-ILDEQVTIDDGTGVLHVATAYG--DLDLGRKHNLPMLFS--VDLLGKV-YPDVKP-YTGTFFKDADEQIARDLLEKGLLYRKT-TIRHTYPFNYRDGT-PLINYAKKSWYIRTTAVKDKLI-ENNEKIAWHPEYIRDGRFGDWLRNNVDWAVSRERYWGAPLPIWVS--EDE-SESLCIGSLKELEDLTGRDGL--DL------------------HRPYIDDI---TFEKN----GK-CFKRVPYTVDVWFESGAMPYAQWHY---PF--EN--Q-----NILQENFPADYI---CEAI-DQTRGWFYSLHALATLLTDTPAFKNVIVLGHIVDEKGEKMSKSKGNVVDPWTVLNVQGA-DALRWYLYSSS-PSDSTKRFSQALVDTLRDFFMTLWNTYS-FLVLYANLDQPDL-TC-AIPVTERPAIDRWLVSKTNALVRDVTDKLDAYDPTTASRIIRDFVVNDLSNWYVRRNRRRFWKSTSDKDKLSAYKTLYDTLAIVAKLMAPMAPFISEHIYQNLVLLPDEAESVHLASWPQWDATLIDDSLMRDMNTLMRIVELGRAARATAGVKTRQPLPELLVRVQSEAELAGLNLEDLLKEELNVKSVTYLDVTADVDYIVKPNLPLLGKRLGHLLPAFKKVLETFDNIREGKIELDGF-EPEAFLIQAQSPANYV-EEYGYLAAINTQLTPELIQEGLIR--DTIRLLQNA-RKQAKLEVSAK-IDL-GIKTSGVVLEALKVHLELVKNEVLAKNIDFEELENADYCEQVDFGTPLIISLKLS
B_Te_Dehalogenimonas_lykanthroporepellens&YP_003758373 MFNPV-N-SRVNFNETEKAVMAYWA-EK--DIFRRSVQ--N-RKGNK---RFTLYEGPPTANGKPGIHHVLSRVFKDVIPRYKVMKGYYAP-RIGGWDTHGLPVELEVEKELGFKSKTD-IE-KYGIAEFNQKCRESVFRYVNDWNQLTERIGYWVDLDNAYVTMNNSYIESGWWVVKQLWDKGLVYQGHKVTPHCPRCGTSLSSHEVALGYEENTEDPSVYVRFRV-NP-QGLTGNLAVYAGKP-LSLLAWTTTPWTLPANTALA--ISESADYAVVDLGDE------YLVLAEARV---NAI-----LA-DE----YQTAGRVTGAELVGLTYAPLYRLVGELTPEYPV-IAADYVSMDDGTGIVHTAPAYGEVDYDSGRKHGLYFIHH--VDLQGKI-NGEYPG--AGKFVKKADPAIISDLESRGLMFRSE-KILHTYPFCWRCGT-PLLYFAKQSWYIRTTVCREELI-SGNDDINWYPGHIKTGRFGDWLQNNVDWAFSRERYWGTPVPIWRC--SDC-GSLECVGGLEELSSKPGFSSL--DL------------------HRPYVDEF---TFNCS--GCGG-SMLRVTDVIDCWFDSGAMPVAQYHY---PFDPDS--R-----GIFDGRFPADYI---CEAI-DQTRGWFYSLHALSTLLFGRPSFQNVICLGHILDGKGEKMSKSRGNVVTPESVIDKHGA-DAVRWYLFTAS-PAGNARRFSEQLVEVSRSFMSTLWNVYS-FFVLYANIDKYDP--S-GPEPPVVSELDRWILSELNQLIAEVTENMENYDPVSGARAMESF-VDYLSNWYVRRSRRRFWKSESDADKLSAYYALYQCLVKTAQLLAPFLPFLADTIYLNLVKKPDAPDSVHLTDYPVADQEAIDLNLSTAMRQAMKISSIGRAARAQAGIKVRQPLSRALVKGVSAGKPAGLALVEAIAEELNVKEIVFTGEND--------------------MPAEAAMVADAG----------------------------------LTVGIDTTMTPDLVDEGLVR--EITHRIQGL-RRNADLEIADH-IKV-YFEASAEIADVIREWDTYIRKETLAVVIVEGVPEDIGLVADAYDGKSVKLGVSKA
B_Te_Caldilinea_aerophila&YP_005443651 KFKEV-K-PSVNYPEMEEKILQLWR-ER--DVFQRSMR--E-REGGP---EYVFYEGPPTANGRPGIHHVLARAFKDVFPRYKTMQGYYVL-RRGGWDTHGLPVEIEVEKKLGLTGKKQ-IE-EYGIDRFNALCRESTMEYIADWEQLTERMAFWVDLKTAYVTFHNEYIESLWWILKQFWEKGLLFQGYKIVPYCPRCGTPLSSHELSLGYKEGTIDPSVYVKFRVRRR-EGRSFVQSGRSPEEVEYLLAWTTTPWTLPGNVALA--VGADIDYVRVRDVSG-----DILTLAAELA---ERV-----LQ-PG----YEVLERMKGSDLAGIHYEPLYRFFVEQDYCYVV--TGDFVSTEEGTGIVHIAPAFGADDMEVGKQYNLPILLT--IDSTGAF-RPEVKP-WAGMFVKDADPLIQQELASRGLLYKAG-TYEHTYPFCWRCDS-PLLYVARETWYIRTSAYRDRLV-ANNELINWYPDHIKYGRFGNWLENNVDWALGRERYWATPIPIWKSDAPGS-TYMECIGSIAELEAKVGRKNL--DL------------------HRPYVDEL---TWPAP--D-GG-TMRRIKEVCDVWFDSGSMPVAQWHY---PF--EN--Q-----EIWERQKQADYI---CEAI-DQTRGWFYTLHAVSTLLFDRPAFKNVICLGHILAEDGSKMSKSRGNVVNPWDVFNMHGA-DATRWYMYTAS-PPGNSRRFSINLVETVRRFLNTLWNTYS-FFVTYANLSDWKPGVT-ASNPPSPHLLDRWVLSELHRLVRDVTEAYETYDVLGATRPIADF-VESLSNWYVRLSRRRFWDGDSH-----ALQTLYDVLVTLAHLLAPATPFIAEEIYQNLVVSSAMPDSVHLSRWPQVNQALIDEQLSADMALVQRVTSLGHAARQNANLKVRQPLAQVVVRTRNAAEEAALRLQQLVLDELNVKAMSFTHASSDVDVTVFPYPKQLGQKYGKGYPKIRQAMGAMDQFQAGEIEVDGV-TPEDVEVRVTPRAGFS-QDAGYLVAVTTELDQALIQEGHAR--ELVRRIQQL-RKDAGLEISDR-IVT-YIVDSAIMHEVLAHFGSYVREETLSVELVQLHPAQGDIVPAHLDGVTITIAIAKK
B_Te_Oscillochloris_trichoides&WP_006562535 MFTPV-G-THVAFPQLEEQILEWWE-KN--EIVAKSL-----ASGSK---PFVFYEGPPTANGRPGLHHVISRIFKDVICRYRAMQGYKIVGRREGWDTHGLPVEIEVEKKLGFNGKPD-IE-KYGIAEFNARCRESVWEYIQEWQTFTKRIAYWVS-DDGYYTYDNKYIESLWWIFRQLWDRGLLFRDYKVTMHCPRCGTGLSDHEVSLGARDDVDDPSVFIKFRVCGD--GVPRAGANGETLVGAFLVAWTTTPWTLAANVALA--VKHEATYAEVEYQGE------RLVLAEALL---NSV-----LG-EE----YTVLRTFKGNDLVGLRYEKLFTGVGAGDTAYRV-IADEMVSLDDGTGIVHIAPAYG--DLEVGKKHGLPTLFS--VDLNGMV-MPEFAG-FAGKFFKQADPDITRNLRERGLLLKSG-RVRHYYPFCWRCDS-PLLFYAKRSWYIKTTAFKPDLV-ANNQQIHWVPEHIRDGRFGNWLENNIDWAISRERYWGTPLPIWVS--ADG-NHMECIGSLEELEQKVGRSDL--DL------------------HRPYVDDL---TWEHP--D-HG-TMRRIPDVADCWYDSGSMPVAQWHY---PF--EN--Q-----EVFEAAHPADYI---CEAV-DQTRGWFYTLHAVSTLLFDRPAFNNVICLGHILDEQGLKMSKSRGNVITPQEVITQYGV-DALRWYLFTAA-PPGNPRRFSGALVESLRKFMLTLWNTYS-FFVTYANLDGWQP--G-MTESVELQPIDRWALARLNGLVRDVTASLEEYEVYPAGRAIEHF-VDELSNWYVRRNRRRFWKSETDGDKQAAYQTLYTALLTVSKLMSPFAPFMAEAIYRNLSSQPDAAESVHLAAWPQVDAALLDDQLVADTEALLAAVSLGRAARKSANLKVRQPLSELWVRGQTPAATEGVRFESDLRDELNVKAVRYLEAGSEVEYRFKPNLRLVGKKYGKQVPALTAALKALD-VEAGQLNVEGI-LPEELLVESSAPEGYA-DADGMLVALNTSVTDELRMEGAAR--DLVRSVQDA-RKQAGLAISDR-ISL-SLEASDTLRQTLAVWGEYVGSETLATSLVVGAAPAEAHVETVEGEGTVRMGIVRT
B_un_Candidatus_Paceibacter&WP_020255874 --------MNLDFPKKEKQTLKFWK-QT--RAFEKSIE--Q-RKKAA---NFVFYEGPPTANAKAGLHHVLARVFKDIICRYKTMRGFKVL-RKAGWDTHGLPVELEIEKKLGLKSKKD-IE-KYGIARFNQKCKRSVWQYQKDWERLTERIGFWLDLKNPYITCQPDYIETIWWIIKEIFKKGFLYQDYKVVPYCSRCGTSLSSHEVALGYKK-IKEPAVYVKFQT-KG---------------KTFLLAWTTTPWTLPGNVAIA--VNPEFTYVKVKVDDE------YLILAKERM---QAV----GLE-------GKVVEEIKGRKLLGTEYKPLF--FTKLDKTYFV-IGGDFISLEEGTGLVHIAPAFGEEDMAAGKENNLPVLLN--VDEEGKF-TKSAKK-WAGMRVKDADPLIIGDLKKRKLLFKEE-LYEHDYPFCWRCDS-PLLYYAKQSWFIKMQKVKKDLI-ENNQKINWIPTHLKKGRFGEWLKEIKDWAFSRERYWGTPLPVWRC--KKC-KRTEVIGGKKDLAEKARIPEL--DF------------------HRPFVDEV---KFKCS--KCNG-LMERVPEVIDCWFDSGSMPFAQYHH---PF--EN--------QKLQEQFPADYI---SEAV-DQTRGWFYTLHAISTLLGKGPAYKNVISVGHVLDEKGEKMSKSKGNVVDPWQIVEKYGS-DTTRWYFYTVN-QPGDAKLFSEREVQALKKFILTFWNSYV-FFKTYAQ--------R-KKIPNSKHILDRWIVSRLNNLIQKTTQRLDEYDATGAARAIENFVIEDLSLWYIRRSRKRFQKPASKKELEEASATLNFVLSSLSKLAAPFIPFLSEEIYQELG----EKNSVHLEDWPKVNKKLIDNRLEKKMEVARKVVAAALAERAKARIKIRQPLNELRIT-NTDLRKEK-ELLELIEEEINVKKITF------------------GKTLK----------------------------------------------------LDTKVTSGLREEGIIR--EVIRQIQEM-RKKAELKPYHR-ILV-RGSGTKELDQILTRNKELILKEIKAEDFHLGEKPKQVFNIEREDQQRLWLAIRKL
B_FC_unclassified_Candidatus&WP_020251964 MFKKI-N-VKAKPAEFEKPIRDYWK-QH--NIPQKSED--F-REGAP---KFVFYEGPPTANGMPGIHHAMSRTLKDVVCRYKTMRGYQVN-RKAGWDTHGLPVEIEVQKQLGISVKKE-IE-EYGIEKFNKKCRESVFTYEKEWREMTNLLGYWLDLDNPYITLKNEYIESVWWLLNQFWEKGMIYQENKIVPFCPSCGTPLSSHEVALGYRE-VEDPSVFIKFKVKKA--------------EDTYFLAWTTTPWTLISNVALV--VHPEYKYVKIKVVGK------YLILAKARL----DI-----IK-EK----YIIVEEYKGSDFKNIEYEQLFPFVIPDKKAFYV-VLGDYVTMEDGTGIVHTAPAFGEDDYKTGKKYDLPFIQP--VNEEGKF-TKEVTD-WAGVFVKDADKEIIRNLKDRGLLYYRE-QIKHTYPFCWRCNS-PLIYFARKSWYIKTTAFADKMR-ENNRKINWYPKYVGEKRFGDWLDNNVDWAISRDRYWGTPLNIWVC--ENC-GTQDSPDSIQNLIEKGKMSDI--EL------------------HRPYVDNI---EFTCS--ECGG-IMRRTPEVIDCWFDSGSMPFAQWHY---PF--EN--Q-----DIFDELFPADFI---AEGI-DQTRGWFYTMLAIATFIKGKSSYKSCLVNELVLDKHGKKMSKSKGNAVDVFKILDKYGA-DATRWYLLSVS-PPWMPTRFNEEGVEVNNKFIGTLKNVAS-FFATYGNIDNFEYDEY-KIAVEDRPELDRWIISRLNSVIKKVSEFNEKYNLTRAVRLLQSFVINDVSNWYVRRIRKRVWASGMEDDKVTAYMTLYEVLLTVSKLCAPYAPYISEEIYKSLT----EKESVHLENYPVHDKNLIQPELEKEMQYIIDIVSLARAARNEVQIKIRQPLRILYVP----EGLKDVRMKSLIIEEINIHVIEFVKDKTRMDYSIKPDYKVLGPKYGKHMSHIAQTLQNMDALNKEGLDVDTL-TKESLQIKTQNKEGFV-EEGDVFVALDTRIDDELLLEGNAR--ELVNKIQFM-RKEQDFDIMDR-IEISFYTESDEIKETFEKFVDYIQKETLAVEIAEMENSDGLKSWNV-NGKEVFLQVKVI
B_Te_Thermosediminibacter_oceani&YP_003826002 MFKKV-E-PTMNFVPIEEKILDFWK-RE--KIFEKSIE--N-RKDAP---NYVFYEGPPTANGKPHAGHVLTRVVKDLIPRYKTMMGYRVD-RKAGWDTHGLPVELEVEKQLGISGKPQ-IE-EYGVEEFIKKCKNSVFTYEQEWKRMTERVGFWIDMENPYVTYHNTYIESVWWALKKIWEKGLLYKGHKVVPYCPRCGTSLSSHEVAQGYDE-VEDPSVFVKFPL-EG-------------EENTYFLVWTTTPWTLPSNAALA--VKGDSTYVKVEHNGE------KLILAEERL---SVL-----DG-E-----YTVLEKFTGEKLSGVKYRPVFPFFNERERAFYV-VTADFVVMDEGTGIVHMAPAFGEDDYRTGQKHGLPVLQP--VDAQGRF-TEQVES-WAGVFVKDADKGIIKDLKQRGLLYKAE-RYLHTYPFCWRCDT-PLLYYARSSWFIKTTAIKDRLL-EINRKIGWHPEHIRDGRFGNFLENVIDWCLSRERYWGTPLNIWIC--QEC-GKEHAVGSIEELKAMSKLPDI--EL------------------HKPYVDEV---VLKCP--GCGG-DMRRVPEVIDCWFDSGSMPFAQLHY---PF--EN--E-----ETFKH-FPADFI---SEAI-DQTRGWFYSLFVISTLLFDDSPYKNVLVMGHVLDQYGQKMSKHKGNVLDPWEILNEQGA-DAMRWYLYVAS-PPWNPSRFYKEAVEAQRRFLGTLWNIYS-FFTLYASIDNFDPRKH-SLDPKSRHEMDRWLLSRVNSTNRRVRKCLDGFDITTAARALEEL-VDDMSNWYVRRCRERFWKSEMDQDKIAAYLTLYEALVEFIKIAAPFVPFITEELYQNLVRYPESPESVHLCYYPEVREELIDLKLEHKMELARKIVELGRAARNKAKIKNRQPLSRMMVQLRNPNDEELLDLTDIIKEELNIKEIEYIHMAEQFTYMLKPRFDLLGPKYGKLMPAIAREISKANAAREKGLTVEGL-TQDDLDIRAQDKEGFC-GEGGYYVVLDTTITHELVLEGIAR--ELTSKIQNM-RKEAGFEVEDK-IYV-YYQGDAVIDEAMDVHGGEIKGDTLAISIEKAAPPEDSFAREWDNGHGALLGVKKA
BsV_IleRS ----------------EKIILEKWE--------KLGLNDLINQLEEQFEESFNFMDGPPFVSSSLHLGSLSISFFKDIIVRFERQHRKKC-FNKMGFDCHGLPSENMVMKLL----------EKYGVGKFIDKCIETIHSYS--WKPTFDKIGRQIDFKNQYKTIDTSFMETVWNVFKQIFEKNLVYKAFKVMPYSYACETPLSNFEAGL-YK-SVQTNTVYVKFQL--------------KYESNVYFIVWTTTPWTLPSNIALC--VSPSIEYVRCV-TKN------IYILSKNCVKNLKIEFVSIDDIG----------L---GSNLKNIEYEPLF------------KVLVDSYVQEIGTGIVHQSPSHGVDDCRV---NNV--TC---VNAQGQFIEN------TGQIVFDTNKTIINMLKTQNMLVLTQ-NYVHQYPHCYRTDK-PLIYKIVSSYFIAVSQIKEKLL-EMNDKVNWTKYEIGHKRFRNWIENPVDWCISRNRYFGTPIPIW-TDD--------VIGSIDEL-------IVIIS--------------------------------------NSGKQMRCQKDCFDCWFESGSVPFGQHHF------------------PFESSFLCDFV---CEGL-DQTRGWFYTLLVISTIIMDKPPFKNVMCTGLILDKNGQKLSKRNGNF----------YGADIIRLYLSSSQLVNGEPLLFNE---NMCKRI-IPFINVVNFYSEQRMKKDIIT---DSDFATDDVTDM--WILTKLSNLKNNVESLMEQFRIDVVVGQIIAF-IEDITNWYVKISRDR--------DYIQSMSVLFTVLYNYTLIIAPFMPFLAEHIYQYLSKKNFDKKSVHLC-YP-----IV---PETSFEQLKQIVIALRQIRSKSHESLRTPIKKCTIYHHEQKYLDN---DVIVYDETNCLEYNYCIMDDT--YLLKPK-KSLGQKFKKDIK------NKIEN-----VEQKQ-LNENDFVVSKELNISFIH----LMLIIDLTYDNDVHELGNIK--TIITRIQQH-RKLLGLKPWNT-INVYY----DKYQDYITAKTNFIWND---------------------------------
Bs_IleRS --APAGTGPLKDFP--EEEVLAYWK---EIKAFETSLKKSEGRK------PYTFYDGPPFATGLPHYGHILAGTIKDVVCRYAHQTGHHV-ERRFGWDCHGLPIEFEIEKLL----------KAFGIANYNAECRKIVMRFA--WEEVVTRVGRWIDFKNDYKTMNLSYMESVWWVFKQLWEKKLVYRGFKVMPFSTSCTTPLSNFEANM-YK-DVSDPSAMVSFPL--------------EEDNNTHLIAWTTTPWTLPSNLALC--VNPDMEYVKVLDAKT------HYIFAECRIGEVYKINAKDKDKE----------LPYT----------------------------------DSGTGVVHCAPGFGEEDNRA---NKV--VC---VDENGHFTAD------AGRYIKDCDNEILKVIQQNGRLINKA-AVVHSYPFCWRSDT-PLIYKAVDSWFVGVESIRDKLL-EANAATSWVPDFVKSKRFSNWLEDAKDWNVSRNRYWGTPLPVW-SDD--------CIGSVAELE-LSGVTVTGIN-----------------DIHREFVD-----TITIPSKRPGMPPLRRVEEVFDCWFESGSMPFGQAHY------------------PFEEKFPADFV---AEGL-DQTRGWFYTMLVLSTALFGH--YKNLVVNGLVLAEDGKKMSKRLKNY----------YGADALRLYLINSPVVRAEPLRFRE---DIVKDVFLPLANAAK-FFITNANSEG-----SISINTTSSNEMDRWILASAQTLVKCVHNEMNQYHLYTVVPHVLRF-VEELTNWYVRMNRRR--------DWGNSLSTFLDVLFTVSRVLAPFTPFIAESLYQRIK-EEVQ-DSIHYI-LPEASKF-E---LEQSMSRMIKVVDLVRVLRDRIGIPMKMPVRQVIVVHPNREYLDD---KMGIKHEVNAFDVNFSE-EGE--VITKLD-GAIGKRFKKEIK------KALMA-----IAAEG-LTMEDVKILRTFREEFESDN--VVVLVDKRSDEALVNAWRAR--EFVNRVQQL-RKKAKLVITDR-VDVFF----SSISEQISQKGLWTTED---------------------------------
