# Supplementary material for: The kinetoplastid-infecting Bodo saltans virus (BsV), a window into the most abundant giant viruses in the sea
Source: eLife. 2018 Mar 27;7:e33014. doi: 10.7554/eLife.33014 (PMC5871332; doi:10.7554/eLife.33014)
Supplement: Figure 4—source data 1. [file elife-33014-fig4-data1.zip › Source_data_Fig4_S1-2_IleRS_tree.newick]

(((E_Vi_Arabi:0.4996092210505492,B_Te_Synec:0.3509330825512713):0.2788405669113927,(E_Op_Homo_:0.8559193984113387,(E_Op_Schiz:0.9559926338554178,E_Op_Sacch:0.9841135333484009):0.2304878212194821):0.14342677362246975):0.14161197891434044,((B_Aq_Aquif:0.6027581056908426,(A_DP_Nan_e:1.080101915185582,(((B_Te_Thter:0.8562157983067615,(((((((B_Pr_Plesi:0.5790800688650004,B_FC_Fibro:0.5592111849469267):0.12224667472186461,((B_Te_actin:0.7702694513637266,B_PV_Verru:0.46121545452332324):0.0808538071326344,B_Pr_SAR32:0.513716310309284):0.032800026430108105):0.04422162579417432,B_PV_Chlam:0.6773825597785943):0.024628820599077915,(((((E_Pa_Trich:0.6801844847726739,E_Am_Entam:0.53626584289016):0.10321482959454228,((E_Al_Toxop:0.338493956084755,(E_Al_Babes:0.4630516604786843,E_Al_Theil:0.4023775486119358):0.18416887937763074):0.16545375649487726,(((((E_Rp_Cyani:0.47272513539215844,E_Rp_Galdi:0.3815367074548244):0.14224067323397066,((E_Am_Polys:0.3746955531629067,E_Am_Acant:0.36761029257923156):0.061207547322449006,E_Cr_Guill:0.4012836660064493):0.037141004129770325):0.0414436842628626,((E_Op_Salpi:0.48423616638832273,E_Op_Pedic:0.49193372842148453):0.05858226399470364,(E_Op_Asper:0.18671362317808296,E_Op_Scler:0.14507425958741954):0.34508300400641245):0.043600546701449215):0.047270460020830504,(E_Vi_Micro:0.4619387404879659,E_Rh_Plasm:0.5672614227512236):0.11873414639269825):0.02550888500958207,(((E_Fo_Giard:0.7390824690749116,E_St_Phaeo:0.4504612966528571):0.12310215750728258,E_St_Blast:0.370821535537651):0.0594601074413239,(E_He_Naegl:0.6000141197396155,(E_Bs-IleRS:0.3395896187812546,E_Eu_Lepto:0.29644298500781674):0.21184127465477331):0.06521923227164478):0.029389553588949343):0.04488612229565942):0.04804151116600214):0.06872427088870861,((E_Op_Nosem:0.5115187063945262,(E_Op_Encep:0.3550144526221178,E_Op_Sprag:0.5076907772670329):0.0880911268765707):0.0818844480763059,E_Op_Enter:0.6349215843627759):0.3887243021852878):0.06321753528921618,(((gene_486_K:0.4245964837423305,gene_131_G:0.40839594746655866):0.3351408085625604,(gene_1072_:0.5983987379474924,(VBsV-IleRS:0.7801539825424637,gene_592_G:1.257883222529567):0.14780899981318454):0.08667156504758562):0.21668165920127208,(N_Ph_Cafet:1.3286140851595918,(N_Ph_Megav:0.22361995439964077,N_Ph_Acant:0.17418572714046138):0.7634431245337437):0.11907362345163415):0.27198982308515557):0.12236004430356358,(B_Pr_Marin:0.5556294691610784,B_Pr_Vulga:0.5550225015722546):0.05586470430914609):0.10719678199331825):0.03981036920645723,(B_Sp_Borre:0.46287459192443753,B_Sp_Trepo:0.570120196010064):0.19909991839881777):0.046145850996040495,(B_Te_Rumin:0.8360129699160833,(B_Pr_Desul:0.8475807224793349,((B_Te_Acidi:0.5875241726017136,B_Pr_Ocean:0.46359235027018075):0.07078235199060733,(B_Pr_Neori:0.5837960442096114,B_Pr_Ricke:0.4315995160248436):0.11269566455453611):0.24867622062665806):0.05607863282227235):0.14524972613070958):0.22475584141944968,((((B_Te_Alicy:0.7549605676926255,B_Te_Theoc:0.3696577923510668):0.0946759068964682,(B_Pr_Myxoc:0.5451096580363769,(B_FC_Candi:0.5386925853950482,B_PV_Rhodo:0.4469110662835198):0.09177643716203028):0.31403294637595563):0.055687911259395,((B_Te_Conex:0.9458197749752879,((A_DP_Nan_a:0.8464526905173875,B_un_Candi:0.5542575716060806):0.2079538310528489,(B_Te_Dehal:0.5646365141565332,(B_Te_Caldi:0.5007417476079811,((B_Te_Oscil:0.40414696801405664,B_Te_Scyto:0.5439154467931002):0.09048707600460514,(B_Sp_Lepto:0.6540453574775528,B_Te_Deino:0.6121519380571506):0.08874801322130516):0.08465141438978696):0.06531250531482823):0.06656369957041117):0.045631305471942066):0.041903818808259115,(((B_FC_uncla:0.4257307855841225,B_Te_Mogib:0.6773153429011706):0.16905538122278502,(B_FC_Salin:0.5869731860085619,(B_FC_Chlor:0.4787768002071462,B_De_Caldi:0.45082766120445805):0.1279034504636289):0.10528764610554832):0.030059594561757035,B_FC_Gemma:0.9131767004160095):0.0546465506188181):0.01981373575779421):0.06819064051836178,(A_Ea_Picro:0.8335240946798541,A_Ea_Therm:0.5859609652470809):0.13540760301450402):0.06553813720828108):0.1723183169935955):0.15491007120021164,(A_TA_uncla:0.7971633491482951,A_TA_C_Nit:1.3603090289967656):0.21721899979091286):0.12926067390117124,((A_Ea_Mepka:0.5051469401008197,((A_Ea_Pyroc:0.3951858126416904,(A_Ea_Mecja:0.5151991193442675,A_Ea_Mebsp:0.5231172491798866):0.13499618151036977):0.10429906466179666,(A_Ea_Ferro:0.41640648715637196,(A_Ea_Methe:0.3419056298464415,A_Ea_Halob:0.9016742028234723):0.18772844450079576):0.11950217192383861):0.055282112409108956):0.056106566234409815,(A_TA_crena:0.8596950233447251,(A_TA_C_Kor:0.7029938502062641,(A_TA_Aerop:0.5189810177046555,(A_TA_Sulfo:0.5765684515820885,A_TA_Therm:0.4582797753383995):0.09741184422934143):0.05718844861573619):0.08682875422586077):0.12821523415553196):0.08656714824591896):0.1472443918868456):0.9149829491000545):0.129946800518217,(B_Pr_Mesor:1.0690859416267287,B_Pr_Esche:0.6975592851389849):0.16814022358281316):0.11139264523362767,B_Te_Mycop:1.6280266850878689);
