# Supplementary material for: The kinetoplastid-infecting Bodo saltans virus (BsV), a window into the most abundant giant viruses in the sea
Source: eLife. 2018 Mar 27;7:e33014. doi: 10.7554/eLife.33014 (PMC5871332; doi:10.7554/eLife.33014)
Supplement: Figure 4—source data 1. [file elife-33014-fig4-data1.zip › Source_data_Fig4_S1-2_Lys-syn_aln.phy]

 85 2273
BsV_putative_tRNA_Ile_lysidine_synthase ---------------------------------------------------------------------------------------------------------------------------------------------------------------------------------------------MMQKLFNF---------------------------------------------------------------------------------------------------------------------------------------------------------------------------------------------------------------------------------------------------------WFNG----------------------------------------------------------------------------------------------------------------------------------------------------------------------------------------------------EYQNFWFDGS---------RDEKIFELFHTELKELED----------KKSTLDIRNMSLETKLYH----------IIMFDQITRNISRITKEDEKR---------NDSIAFRLSLSIFIYDNEIYNYSFD----KIIFVLMPFRHTDNSS--HLEYIISKLNTLKKIITEKDNELYTKFYMAT---------------------LKSYTDKMDTIKI-------------------------FNSSDKCKQN-------DIDYNDLLHDDNCKKYKNKQLNAGKLKILNNALYYSVRDFVKKYNMRR--------------------------------------IGVSLSGGVDSMVLLN--ILHHMMLNGIIDI-------------VVAIHIDYRFRDEMY---DEALFLRNYC---IHMGI-EFVTRDVLHFQNVQIN--------IPRTFIEDETKNMR-FNLYRYAANKF-----------------NLGG---------------------ICLGHHKGDLIENVFMNIM-KGRNILDLF----------------------------MMEEIVENKNVVILRPMLDH-NKEIILNIAHENNILYFKDTT------------PKWSFRGSIRDNIFP----------------AICKFDETML--------------------------------------------------------------------------------------------NNLY------------------------------------------------------------------------------------------------------NIGHQSRQWKR-------------------------------------------------------------------------------------------------------------IMYTNIIKPIINSVE-----------------------------------------------------------------------------------------------------------------------------------------------------------------IYEDG------------------------------------FSIMINYENDSFD----------------------------------YVVWTEILSTIF-----------------------HNKIG--------------------------------KQMMG-HKNVNMFI--------------------------KW----------------------------------------YD-------------------------------------------------------------------------------------------MKKISLF--------------RTSNGYIAVNDVINKKV-------------------YFIKIENYNGIKDI------EKHNGQ-VKIK------------------KIIENFK---------------
E_Vi_Mesostigma_viride&Q9MUR3 -----------------------------------------------------------------------------------------------------------------------------------------------------------------------------------------------------------------------------------------------------------------------------------------------------------------------------------------------------------------------------------------------------------------------------------------------------------------------------------------------------------------------------------------------------------------------------------------------------------------------------------------------------------------------------------------------------------------------------------------------------------------------------------------------------------------------------------------------------------------------------------------MIFLYSKIHKDII-------------------------IHNLLKKND----R----------------------------------------------------------------------------------ILIAASGGQDSISLIKILV----ELQPQWN--WD----------LGIVNCDHSWN---QSSRKGSSQIAQIAQLL---NID-FYQIVTCHQ-L----------------INEEKAREWR-YQKIEDI-----AFSN--------------------------K-------YNVIVTAHNASDRIETFFFN-LLRGTSIT-----GVQSL-LWTRSLS--------------------SGINIV-RPLLN-TTRFELKNFVKEIHLPLWPDTSNQSL---------FFK-RNRIRKQL--LPYLRKYFNPK--VDKVIAQFAE-IIHDESFYMENVTQ----------IIEKQLFF----GSKNIQQE---FIENLPIAIERRIIK-KMIEKKLSENHCNFLNIEQIRFFFQKN---------------------------------------------------------------------------------------------RKKYSLLEC-----------------------------------------------------------------------------------------------------------------------IHFFSN------------------------------------------------------------------------------------------------------------------------------------------------------------------------------------------------------------------------------------------------------------------------------------------------------------------------------------------------------------------------------------------------------------------------------------------------------------------------------------------------------------------------------------------------------------------------------------------------------------------------------------------------------------------
B_Te_Mycoplasma_pulmonis&WP_010925580 --------------------------------------------------------------------------------------------------------------------------------------------------------------------------------------------------------------------------------------------------------------------------------------------------------------------------------------------------------------------------------------------------------------------------------------------------------------------------------------------------------------------------------------------------------------------------------------------------------------------------------------------------------------------------------------------------------------------------------------------------------------------------------------------------------------------------------------------------------------------------------------------------------------------------------------------M----------------------------------------------------------------------------------KLIAVSGGPDSMLLLDVFK--------HHD--------------IVVAHVNYNKR---NSSKRDQKIVEDYCFKN---NIK-LEILNLTDYEV--------------KGNFHDWARKKR-FDFFKLV-----YEKY--------------------------N-------CDEILLAHHKDDFVETFLIQ-KNQKRKPL------YWSI----KSKN-------------FN-----FGMNIN-RPFIHKYWKNQILKILDNKQIFFGQDETNKEN---------IYL-RNKIRNNLLNKEFLKRLIYIKI-LFLNFFKLRK-IKKIEQDFNKWKEQ---------------------------NFD---KQNFLKSKFQENLIT---IFISEKTNNSINLSRGKIQQIIKFI--------------------------------------------------------------------------------------------------NSEKNEK--------------------------------------------------------------------------------------------------------------------KFILNK--------------------------------------------------------------------------------------------------------------------------------------------------------------------------------------------------------------------------------------------------------------------------------------------------------------------------------------------------------------------------------------EFYLVKAKKIIKVLKK------------------------------------------------------------------------------------------------------------------------------------------------------------------------------------------------------------------------------------------------------------
B_Te_Heliobacillus_mobilis&AAN87535 ---------------------------------------------------------------------------------------------------------------------------------------------------------------------------------------------------------------------------------------------------------------------------------------------------------------------------------------------------------------------------------------------------------------------------------------------------------------------------------------------------------------------------------------------------------------------------------------------------------------------------------------------------------------------------------------------------------------------------------------------------------------------------------------------------------------------------------------------------------------------------------------------MNHLLQRFS---------------------QSLCRLGINKPRE----R----------------------------------------------------------------------------------IVIALSGGADSVCLLLLFK----KVS--PQ--FGIE--------LAAAHYNHGMRGK-ESDED-AAFVAELTNRL---QVP-LFLETAPLKWW--QQEPG---------TKMEAARRLR-YDFLSRS-----AEQA--------------------------G-------ARWIALAHHADDMAETVLFH-MLRGSGIK-----GLSGI----PAKR----------------------GPFV-RPLLP-FRRKELEEFLKAEGQHWRHDSSNDSD---------VYT-RNRIRHQI--MPAL-LSFNPK--LVETLCRNAD-LLRADAEFLDRECE-----------LVYGQVQ----QEEGLKVQ---ALVDLPLALRRRVLR--------RFLEPENPGSEKTDAILGAT---------------------------------------------------------------------------------------------PKKLRPKQNRRS---------------------------------------------------------------------------------------------------------------------------------------------------------------------------------------------------------------------------------------------------------------------------------------------------------------------------------------------------------------------------------------------GWGKVLNQ---------------------------------------------------------------------------------------------------------------------------------------------------------------------------------------------------------------------------------------------------------------------------------------------------------------------------------------------------------------------------------------
B_Te_Mycoplasma_genitalium&P47330 -----------------------------------------------------------------------------------------------------------------------------------------------------------------------------------------------------------------------------------------------------------------------------------------------------------------------------------------------------------------------------------------------------------------------------------------------------------------------------------------------------------------------------------------------------------------------------------------------------------------------------------------------------------------------------------------------------------------------------------------------------------------------------------------------------------------------------------------------------------------------------------------------------------------------------------MASEK----Q----------------------------------------------------------------------------------YIAGVSGGSDSMLMLKLYQ----KKI------------------ACVVHVNYNTR-S-TSLRD-QKLVEQYCQKL---NIP-LVVHTVDPDLV-------------WKKNFQNQARKIR-FDQFKKT-----AKLY--------------------------Q-------TNKLLLAHHRDDFIEQAKMQ-LDAKKRAV------YYGI----KTRC-------------EL-----YGLKIY-RPLMK-YWKDEIIALCRQDHIPYEIDETNKLP---------IYK-RNEVRLEIEKWSKIEKEQ-----FYIAICAMNKTIAQKLFVLMKKAKK----------------------WLLQPDVR---ELKRFSIIDQKQLIY------SYLIYHKINVNGEKIDAILDFI---------------------------------------------------------------------------------------------QPSQQKQYRLQN--------------------------------------------------------------------------------------------------------------------DIFLMV--------------------------------------------------------------------------------------------------------------------------------------------------------------------------------------------------------------------------------------------------------------------------------------------------------------------------------------------------------------------------------------KNQCLALLYKS-----------------------------------------------------------------------------------------------------------------------------------------------------------------------------------------------------------------------------------------------------------------
E_Op_Candida_maltosa&EMG48091 ------------------------------------------------------------------------------------------------------------------------------------------------------------------------------------------------------------------------------------------------------------------------------------------------------------------------------------------------------------------------------------------------------------------------------------------------------------------------------------------------------------------------------------------------------------------------------------------------------------------------------------------------------------------------------------------------------------------------------------------------------------------------------------------------------------------------------------------------------------------------------------------MIINDTLFEHGL--------------------------NSLFRS-R-LPTK----------------------------------------------------------------------------------VAVALSGGPDSMLLTWLLH----KHK-INH--NAFD--------IYAITIDHKYR---RESRREALRVHDYVKNW---ELK-HIIKELDYDEG-TDPTSL---K-----NFEEVARTKR-YEAFAEV-----CYQE--------------------------S-------IPAIFVGHHKDDQLETFIQR-LQGNSTIF-----GLAGT----RRISALPVAKDLPPQADNH-----PQLRVV-RPFYN-YDKQDIFDTCAVNDLQFVNDPTNLDI---------NLTRRNYLRHMI--GDILPEKAKPN--SPYEIIDRPS-LEQSHASCLEFATL-----------FEEKAHN----LSMYLQEN---NLIETYPSMGSMKIE------------FPRVCFDPETTVVTFA---------------------------------------------------------------------------------------------RWQVRNIQNDHD----------------------------------------------------------------------------------------------------------------------------------------------------------------------------------------------------------------------------------------------------------------------------------------------------------------------------------------------------------------------------------------------------------------------------------------------------------------------------------------------------------------EFSV------------------------------------------------------------------------------------------------------------------------------------------------------------------------------------------------------------------------------------------------------------------------
B_Aq_Aquifex_aeolicus&O67728 ------------------------------------------------------------------------------------------------------------------------------------------------------------------------------------------------------------------------------------------------------------------------------------------------------------------------------------------------------------------------------------------------------------------------------------------------------------------------------------------------------------------------------------------------------------------------------------------------------------------------------------------------------------------------------------------------------------------------------------------------------------------------------------------------------------------------------------------------------------------------------------------MNPESRVIRKVL---------------------ALQNDEKIFSGER----R----------------------------------------------------------------------------------VLIAFSGGVDSVVLTDVLL----KLKNYFS-----------LKEVALAHFNHMLR---ESAERDEEFCKEFAKER---NMK-IFVGKEDVRAF-AKENRM---------SLEEAGRFLR-YKFLKEI-----LESE--------------------------G-------FDCIATAHHLNDLLETSLLF-FTRGTGLD-----GLIGF----LPKE-------------EV---------IR-RPLYY-VKRSEIEEYAKFKGLRWVEDETNYEV---------SIP-RNRIRHRV--IPEL-KRINEN--LEDTFLKMVK-VLRAEREFLEEEAQ---------KLYKE--------VKKGNCLD-VKKLKEKPLALQRRVIR----------KFIGEKDYEKVELVRSLL--------------------------------------------------------------------------------------------EKGGEVNLGKGKV----------------------------------------------------------------------------------------------------------------------------------------------------------------------------------------------------------------------------------------------------------------------------------------------------------------------------------------------------------------------------------------------------------------------------------------------------------------------------------------------------------------LKRKERWLCFSPEV--------------------------------------------------------------------------------------------------------------------------------------------------------------------------------------------------------------------------------------------------------------
B_Pr_Sphingobium_abikonense&WP_062732270 ----------------------------------------------------------------------------------------------------------------------------------------------------------------------------------------------------------------------------------------------------------------------------------------------------------------------------------------------------------------------------------------------------------------------------------------------------------------------------------------------------------------------------------------------------------------------------------------------------------------------------------------------------------------------------------------------------------------------------------------------------------------------------------------------------------------------------------------------------MQLTGESAA-------------------------------LQTRLID-----------------------------ATRALVGDDPATR----------------------------------------------------------------------------------FAVAVSGGPDSMALLWLAA---------GA--FPGR--------VAAVTVDHGLR---PESADEAAMVARWCSAH---GID-HATLHPDVPVT---------------GNVQAWARAMR-YRLMEAW-----RASC--------------------------A-------MDWIMTAHHADDQLETVVMR-LNRGSGIG-----GLAGV----RARS----------------------GRVI-RPLLG-ERKAQLQAFVDREKLPHVQDPSNRDA---------RFD-RAALRLALSDAPWL---------DAQAVTRSAA-ALAEAETAILWSVA---------QLAERHVRP----DGIGWMLD----RIDLPREYLRRLLV-----HMLMLAGAKAPRGDTLDHALQEA---------------------------------------------------------------------------------------------AAGRQASLGDWL----------------------------------------------------------------------------------------------------------------------------------------------------------------------------------------------------------------------------------------------------------------------------------------------------------------------------------------------------------------------------------------------------------------------------------------------------------------------------------------------------------------LKGGSTWSLRPAPPRS------------------------------------------------------------------------------------------------------------------------------------------------------------------------------------------------------------------------------------------------------------
E_Rp_Gracilaria_tenuistipitata&AAT79774 --------------------------------------------------------------------------------------------------------------------------------------------------------------------------------------------------------------------------------------------------------------------------------------------------------------------------------------------------------------------------------------------------------------------------------------------------------------------------------------------------------------------------------------------------------------------------------------------------------------------------------------------------------------------------------------------------------------------------------------------------------------------------------------------------------------------------------------------------------MTYTY-------------------------------LHNKFLSIIP---------------------KY---KNLIKPLS---------------------------------------------------------------------------------------ILIALSGGKDSLCLVKLIE----DFNNTYN--HFSR--------IEYIYIDHQWR---SDSKQNIKHLLNYISIT---NNN-TYIYQINKMEI-----------------SEANMRNIR-YQAIVRH-----AIQN--------------------------S-------HDIIVTGHNQTDQVETFLLN-LMRGTGLE-----GLSSL----PYIR-------------KI----TDQIQVI-RPLIH-INTGDVLWFCRKFNLPIWSDKTNFYY---------TNF-RNRIRYEL--LPYLKEYFHPK--IESNIINFLS-LSSIENEYIKQNSI---------KLYLASRHS----HYIAINYK---IIKNQHLALQKRVLN-----IFFYHNFNKYVNSHILNQLIKMK------------------------------------------------------------------------------------------------------------------------------------------------------------------------------------------------------------------------------------------------------------------------------------------------------------------------------------------------------------------------------------------------------------------------------------------------------------------------------------------------------YQRKLTIVWE-----------------------------------------------------------------------------------------------------------TLRIKIYKNWIYIQ------------------------------------------------------------------------------------------------------------------------------------------------------------------------------------------------------------------------------------------------------------
B_Te_Kandleria_vitulina&WP_051551219 ------------------------------------------------------------------------------------------------------------------------------------------------------------------------------------------------------------------------------------------------------------------------------------------------------------------------------------------------------------------------------------------------------------------------------------------------------------------------------------------------------------------------------------------------------------------------------------------------------------------------------------------------------------------------------------------------------------------------------------------------------------------------------------------------------------------------------------------------------------------------------------------------------------------------------------------------------------------------------------------------------------------------------------------MALLDCLR----KEG--FH--------------CIVAHVNYNLR-N-DTEID-YQVVHDYCQKY---GIK-FAYKEVEHHEG--------------KGNFQSQAREVR-YLFYKDL-----LRQY--------------------------K-------ADAVVLGHHHDDVLENIYMS-LNRGSQSH------FIGI----KEVS-------------QV-----MGMKII-RPFLS-CHKKDLRRYCEEEGIVFHDDYTNFGV---------DFE-RDRVRNTI--LNTYSEEEKEA--LYQRAQDINC-KQKEKEEAIQGYLD------------------------LYHKQG-KIDFHLVEDHLMDTFLY--ALLEEC--IPSTMIGRSLIEEIKKQI-----------------------------------------------------------------------------KSEK-PNIQMNL----PIHFL-FIKEYN--------------------------------------------------------------------------------------------------------------------NITIQL-----HSAVE-----EYSYQINQGETFE-------CEYFSIKSEGSLNSGI-------------------------------------------------------------------------------------------------------------------------------------------------------------------P------------------VKEEDFPLTIRNMKPGDRIVTAG---GTKKVSRLFI---------------------------------------------------------------------------------------------------------DAKIPKNQRRIWPVVL--------------------------------NCKGEVL-LVP---EI------AKRKGYLSI---------NPYFFVIK----------------------------------------------------------------------------------------------------------------------------------------------------------------------------
B_Te_Chloroflexi_bacterium&KXK18457 ----------------------------------------------------------------------------------------------------------------------------------------------------------------------------------------------------------------------------------------------------------------------------------------------------------------------------------------------------------------------------------------------------------------------------------------------------------------------------------------------------------------------------------------------------------------------------------------------------------------------------------------------------------------------------------------------------------------------------------------------------------------------------------------------------------------------------------------------------------------------------------------------MDVQEATR---------------------RAIRRHNLVALGA----N----------------------------------------------------------------------------------LVVAVSGGTDSMALLHALA----ALRDQKT--LKVQ--------ITAASLDHGLRGA-EGAAD-AAYVLEQCERW---QVP-CVTGSADTLAL-VSSRKL---------GIEEAARFAR-YRFLAKV-----AQDT--------------------------G-------ADRIATAHHADDQAETVLMR-LLRGTGVA-----GLAGM-GYEAPMP-------------YT-----PEYTVI-RPLLN-VTRRQIEAYASAQGIAPRHDASNDDQ---------AYT-RNYLRQSL--LPEIETRF-PG--AARALAQLAE-SAAVDNAFIEAMLE-----------VQTAAHTRRLSGKITISRQ---HFRALDLALQRRFLR----KTIRELGMNEEIGHEHILAAVEVL---------------------------------------------------------------------------------------------ATAETGAIIEFP----------------------------------------------------------------------------------------------------------------------------------------------------------------------------------------------------------------------------------------------------------------------------------------------------------------------------------------------------------------------------------------------------------------------------------------------------------------------------------------------------------------GGLSARLEREEITIIR------------------------------------------------------RVDG--------------------------------------------------------------------------------------------------------------------------------------------------------------------------------------------------
B_PV_Chlamydia_muridarum&WP_010229866 -------------------------------------------------------------------------------------------------------------------------------------------------------------------------------------------------------------------------------------------------------------------------------------------------------------------------------------------------------------------------------------------------------------------------------------------------------------------------------------------------------------------------------------------------------------------------------------------------------------------------------------------------------------------------------------------------------------------------------------------------------------------------------------------------------------------------------------------------------MVIRLF-------------------------------ENDKQLEVFF--------------------------SSLDKKKK---------------------------------------------------------------------------------------YLLALSGGSDSLLLMYLLR----------S--RGIS--------FTAVHVDYGWR---ETSYQEACDLASLCERE---QIP-FILDRQEVANP------------MDFSDIENIARQYR-YELFYRL-----CKER--------------------------L-------FAGVFLGHHADDQAETILKR-VFEGAHLG-----NLKGM----ARYG-------------TY-----KGITLL-RPLLH-ITKRQIVEALDNYRIEYVQDATNADE---------RFL-RARMREQL--FPYLQEIFGKN--IRQPLLFLAE-DSAELREYLDQQAA----------PFLSQVID----NEIG-------QFLPVGQELLQTAFLTKWVCKQFFFKQGLVASKGFLQTVYDHL---------------------------------------------------------------------------------------------------VRRSEA--------------------------------------------------------------------------------------------------------------------RLRLRN--------------------------------------------------------------------------------------------------------------------------------------------------------------------------------------------------------------------------------------------------------------------------------------------------------------------------------------------------------------------------------------RTVLVKARGVIIESIY------------------------------------------------------------------------------------------------------------------------------------------------------------------------------------------------------------------------------------------------------------
B_Pr_Bdellovibrio_bacteriovorus&CAE79778 ----------------------------------------------------------------------------------------------------------------------------------------------------------------------------------------------------------------------------------------------------------------------------------------------------------------------------------------------------------------------------------------------------------------------------------------------------------------------------------------------------------------------------------------------------------------------------------------------------------------------------------------------------------------------------------------------------------------------------------------------------------------------------------------------------------------------------------------------------MKLSKAKQD-------------------------------LDHHVWKLIK--------------------------LHSLQDKK---------------------------------------------------------------------------------------ILVALSGGTDSVALLRSLT----KVHKKNL--------------LGACYFHHGEDSNQEYRKEAQEFCEKLCKKL---EIE-FYPLRASQLAK-----------------SEAEYRELR-YEALDRL-----KKEQ--------------------------G-------FELVATGHHRDDLLETRLIR-LIRGTGAQ-----GFAAM----HVLR-------------DG---------LF-RPLLE-ISKKELKKYLREERLRSFEDPTNKAL---------DPL-RNWLREEW--LKSLERR------ARGSTAALARSLETIAQEIENRPWG---------DLLGQNEAY----KTQGLRRS---FYLTLSPFEQKRLLA-----QYLFSLGKRDFSQSHLEEIQKRL----------------------------------------------------------------------------------------------------DKSQK--------------------------------------------------------------------------------------------------------------------VITFKV--------------------------------------------------------------------------------------------------------------------------------------------------------------------------------------------------------------------------------------------------------------------------------------------------------------------------------------------------------------------------------------AGCQWEVNAEQIKVQS------------------------------------------------------------------------------------------------------------------------------------------------------------------------------------------------------------------------------------------------------------
B_Te_Corynebacterium_glutamicum&CAF20721 -----------------------------------------------------------------------------------------------------------------------------------------------------------------------------------------------------------------------------------------------------------------------------------------------------------------------------------------------------------------------------------------------------------------------------------------------------------------------------------------------------------------------------------------------------------------------------------------------------------------------------------------------------------------------------------------------------------------------------------------------------------------------------------------------------------------------------------------------------MASLIGNL-------------------------------ELPRVSPNFL---------------------ELRKAVRPYLKEH---------------------------------------------------------------------------------------VHIGLSGGPDSLALVAAVL------AEKSQ--------------VTAICIDHNLQ---TGSAEVTHNAA--AMAR-HMGAQ-AIVKSIEVAPG---------------EGMEAAAREAR-YAAFAQL-------------------------------------------TDEIWVAHTMDDQAETYLLG-GLRGNP---------AGM----KDAS-------------RR-----PELSII-RPLLG-ARRAHTHGACVELGLKPWHDPQNFDD---------AFR-RVAIRNQV--IPLLAQVHGGD--PVPGLALAAR-RAVEDAEVVEGDVE-------------KRRLE----WQDGFPVT----LAGEPTGLRRRMLA------DFLRGEGIAVTSRKLDAIDRLL----------------------------------------------------------------------------------------------TDWRGQG--------------------------------------------------------------------------------------------------------------------------------------------------------------------------------------------------------------------------------------------------------------------------------------------------------------------------------------------------------------------------------------------------------------------------------------------------------------------------------------------------------------------GVAVGKSDNGRLEVVR------------------------------------------------------QSGKLKITD---------------------------------------------------------------------------------------------------------------------------------------------------------------------------------------------
B_Te_Ureaplasma_parvum&WP_010891671 ---------------------------------------------------------------------------------------------------------------------------------------------------------------------------------------------------------------------------------------------------------------------------------------------------------------------------------------------------------------------------------------------------------------------------------------------------------------------------------------------------------------------------------------------------------------------------------------------------------------------------------------------------------------------------------------------------------------------------------------------------------------------------------------------------------------------------------------------------------------------------------------------MKILIKLWT------------------------NLINRISNKK---------------------------------------------------------------------------------------YLAAVSGGPDSMAMLNMYK----RNI------------------RVVCHVNYHKR---ESSDRDQQIVVDFCRKN---NLI-IEILDVDEKVYERYGHID---------NFQTKARLIR-YDFFKEI-----GKKY--------------------------N-------IENLYIAHNFDDFLETAYMQ-RARQSKAL------FYGI----KESN-------------VI-----NGIIVK-RPVLF-VRKQTLQRYCDENKIKYGIDETNELD---------IYE-RNRVRKII--SSWSLNEVYD---FKKFVIKYNK-EHSSFANFIDLSYI----------------------EFKKNKYK-YDYFIRQDDMVQYYLIY-----YFLIDHKIINPSENKIISLIKFF-------------------------------------------------------------------------------------------GKQINKEKAYRVQE--------------------------------------------------------------------------------------------------------------------NIYMHV-------------------------------------------------------------------------------------------------------------------------------------------------------------------------------------------------------------------------------------------------------------------NDDELISLIS---------------------------------------------------------------------------------------------------------YNKSDNISNSNVDIID--------------------------------------------------------DHNVIEK---------------------------------------------------------------------------------------------------------------------------------------------------------------------------------------------
B_Pr_Campylobacter_peloridis&WP_044598291 -----------------------------------------------------------------------------------------------------------------------------------------------------------------------------------------------------------------------------------------------------------------------------------------------------------------------------------------------------------------------------------------------------------------------------------------------------------------------------------------------------------------------------------------------------------------------------------------------------------------------------------------------------------------------------------------------------------------------------------------------------------------------------------------------------------------------------------------------------------------------------------------------MINKKYI---------------------------NILKQNK---------------------------------------------------------------------------------------NLLAFSHGSDSSALFFMLL----------K--QDIE--------FDLALINYKTR---LNSDLEEQSAKELAQKY---NKK-IYTKTANKIEK----------------NFEANARALR-YEFFDAI-----CKKY--------------------------K-------YQNLILAHNLNDKFEWFLMQ-FSKGAGMV-----ELLGF----KDIE-------------QR-----KNYTII-RPLLN-TSKNEILAFLKQENIKYFDDESNKDK---------KYF-RNKIRINY--ANTFLNEFEKG--VKKSFEYLEK-DLKEEYIKEFNGIY---------ITYKDESLI----AKCFKYLGVLLSAKQRKEAMSKDGVISHKIAIVYIEDKALIFPYVRVEKIPKDF---------------------------------------------------------------------------------------------KELYR-----------------------------------------------------------------------------------------------------------------------------------------------------------------------------------------------------------------------------------------------------------------------------------------------------------------------------------------------------------------------------------------------------------------------------------------------------------------------------------------------------------------------KAKLPKHLRAFCFMKN------------------------------------------------------------------------IDIKELYEFLKIQPTT--------------------------------------------------------------------------------------------------------------------------------------------------------------------
B_Te_Prochlorococcus_marinus&AAQ00855 ------------------------------------------------------------------------------------------------------------------------------------------------------------------------------------------------------------------------------------------------------------------------------------------------------------------------------------------------------------------------------------------------------------------------------------------------------------------------------------------------------------------------------------------------------------------------------------------------------------------------------------------------------------------------------------------------------------------------------------------------------------------------------------------------------------------------------------------------MTNSTKVEKPWTK-------------------------------WHERLHKSLK---------------------SK---SNLLPYGS----S----------------------------------------------------------------------------------LLISVSGGQDSMALLKLIL----DLQRIYE--W--K--------VHVWHGDHGWH---NQSRQIAEELEEWCKCQ---KLS-FFCNRTNKQKV----------------STEEDARNWR-YKSLIQQ-----AKTL--------------------------SKESPSLPCERVLTGHTANDRTETFIMN-LARGAHLK-----GLSSL----REDR-------------TL----ETKIQLI-RPILR-FSRQETIQICDEMDLPIWIDPSNSNI---------AYS-RNKIRAEI--IPVLESLHPQSTIRISNLAERLT-SLQKDQHQLAHLAL---------GALL---------TSTGLSRS---KMTKLSKTVRAIILA-----QWLEDNKAPLLSSKQLEELSQKI---------------------------------------------------------------------------------------------GKNKGPGNMDIS----------------------------------------------------------------------------------------------------------------------------------------------------------------------------------------------------------------------------------------------------------------------------------------------------------------------------------------------------------------------------------------------------------------------------------------------------------------------------------------------------------------NHLKIRWNKNSIELIN------------------------------------------------------------------------------------------------------------------------------------------------------------------------------------------------------------------------------------------------------------
N_Ph_Phaeocystis_globosa_virus&YP_008052737 ----------------------------------------------------------------------------------------------------------------------------------------------------------------------------------------------------------------------------------------------------------------------------------------------------------------------------------------------------------------------------------------------------------------------------------------------------------------------------------------------------------------------------------------------------------------------------------------------------------------------------------------------------------------------------------------------------------------------------------------------------------------------------------------------------------------------------MFRWIKKFALGCA-EDNTLIMENFKDVLEYVPT-------------------------------KNNKIKDTLI---------VYSVYDDNNKLSNSVEDYALEENKR----K----------------------------------------------------------------------------------FIVSLSGGVDSMVIATILR----SLN--YN--------------VVGCHINYNNR---PETKEEQTFLEEWCKYN---DIK-LYVKTIDNLIR-GQGKRT---------QYEIYTRNVR-FDFYKEV-----MAKE--------------------------N-------CDSILLGHHKDDIVENVVAN-VCRGRNLL-----DLAVL----KKSS-------------MV-----NGVKLV-RPMMD-FYKDNVYDYAHTYQVPYFKDTTPDWS-----------V-RGKYRNGL--HPQLEDTFGKN--VKENLLGLSR-QSSEWNSLIMDKLI---------DPFLETVEF----TDGGAVFN-IQEYVDFPICFWNMVFA-----KMFYRYGINCPSRKGILTYLNSI----------------------------------------------------------------------------------------------HGDNYASLSST--------------------------------------------------------------------------------------------------------------------CVCKIV--------------------------------------------------------------------------------------------------------------------------------------------------------------------------------------------------------------------------------------------------------------------------------------------------------------------------------------------------------------------------------------NYKVSIKFKA------------------------------------------------------------------------------------------------------------------------------------------------------------------------------------------------------------------------------------------------------------------
B_Te_Streptomyces&WP_003975427 ----------------------------------------------------------------------------------------------------------------------------------------------------------------------------------------------------------------------------------------------------------------------------------------------------------------------------------------------------------------------------------------------------------------------------------------------------------------------------------------------------------------------------------------------------------------------------------------------------------------------------------------------------------------------------------------------------------------------------------------------------------------------------------------------------------------------------MGPHPAVAAIRLA-VRRVLHDILTELNTPAGVP-------------------------------AATAVER-TP---------------------ER---APGLPTAP----L----------------------------------------------------------------------------------VLVACSGGADSMALASALA----FEA--PR--LGVR--------AGGVTVDHGL----QSGSD-LRAEEVVLRLR---ELG---LDPVEATAV-TVGRAG---------GPEAAARDAR-YAALDAA-----AARH--------------------------G-------AAAVLLGHTRDDQAETVLLG-LARGSGIR-----SLSGM----AAVS-------------GA------GGRYR-RPFLQ-VDRQTARKACMVQSLPVWDDPHNADP---------AYT-RSRLRHEG--LPALEKALGKG--VVEALARTAQ-LSRDDADALDTWAR----------QAEAGVRD----ATGGLECA---KLYALPPAVRRRILR---RAALEAGAPGGALFARHIEEVDRLI----------------------------------------------------------------------------------------------TGWR-------------------------------------------------------------------------------------------------------------------------------------------------------------------------------------------------------------------------------------------------------------------------------------------------------------------------------------------------------------------------GQGAINLPGKVVARRQGGRLVIRQG-------------------------------------------------------------------------------------------------------------------------------------------------------------------------------------------------------------------------------------------------------------------------------------------------------------------------------------------------------------------------------------------------
E_Rp_Porphyra_purpurea&P51383 -------------------------------------------------------------------------------------------------------------------------------------------------------------------------------------------------------------------------------------------------------------------------------------------------------------------------------------------------------------------------------------------------------------------------------------------------------------------------------------------------------------------------------------------------------------------------------------------------------------------------------------------------------------------------------------------------------------------------------------------------------------------------------------------------------------------------------------------------------MFLDSF-------------------------------LHKKFFSTIE---------------------KK---SLLPSKSS---------------------------------------------------------------------------------------LLVAFSGGQDSLTLVKLLY----DLNPFYR--WR----------ITLIHFDHRWR---WDSMLASKQVFSFARYY---NFP-LYYFECPDYLN-----------------TEEASRKWR-YTTLIDL-----AVKN--------------------------N-------FTKILLAHTATDSSETLLSN-LFRGTSLD-----GLASI-GWSCQLA-------------Q-------SVYIV-RPLLN-FYRFETSWFCRKYYLPIWVDRSNYDY---------IMF-RNRLRQEL--VPYIKSYFQPN--LEERCYSLSS-LVKYDTDFLEQEAL---------RIYFILIHQ----DLIAINHT---ALRLLHLSVQSRIFK-----IFFIANLNFNPNSRQIEDVIIFI---------------------------------------------------------------------------------------------KQNILSQINMNN--------------------------------------------------------------------------------------------------------------------YILVMD----------------------------------------------------------------------------------------------------------------------------------------------------------------------------------------------------------------------------------------------------------------------------------------------------------------------------------------------------------------------------------------DIWFYVGVKIIKFS------------------------------------------------------------------------------------------------------------------------------------------------------------------------------------------------------------------------------------------------------------
B_Pr_Magnetococcus_marinus&WP_011712132 -----------------------------------------------------------------------------------------------------------------------------------------------------------------------------------------------------------------------------------------------------------------------------------------------------------------------------------------------------------------------------------------------------------------------------------------------------------------------------------------------------------------------------------------------------------------------------------------------------------------------------------------------------------------------------------------------------------------------------------------------------------------------------------------------------------------------------------------------------MDAKQRAS-------------------------------LQRRFATHLQ---------------------GLLPQWPLSAP-----------------------------------------------------------------------------------------LLVAVSAGVDSSALLHLLR-----LCYPGP--------------LQAAHFDHALR---PCAKQDLAHVQQQCAQY---AIP-LHVGHWLPPAQ--------------KANLAAQARQAR-YRFLAQT-----AYGL--------------------------K-------APFIGIAHHQEDQAETLLERLLLRGAGLK-----GLSGM----RPLA-------------PLPMAEFAQVQLL-RPLLP-FSKKELTSWLQGEQITWREDPSNQDL---------RYT-RNHIRHRL--LPSL-NALGVGEAIPQRLAETAL-HLQQADAALQWMVV---------QLAQQLPIEPY--QENGLQLP-LQPFAELPAELRARLLD----HMLHTLVGITAVGQRAKENLWHHL--------------------------------------------------------------------------------SLPAKRWQM----RMQGVAVTRVEQ--------------------------------------------------------------------------------------------------------------------RLLVQP--------------------------------------------------------------------------------------------------------------------------------------------------------------------------------------------------------------------------------------------------------------------------------------------------------------------------------------------------------------------------------------VLRAPGKRGETNH---------------------------------------------------------------------------------------------------------------------------------------------------------------------------------------------------------------------------------------------------------------
N_Ph_Chrysochromulina_ericina_virus&YP_009173382 ------------------------------------------------------------------------------------------------------------------------------------------------------------------------------------------------------------------------------------------------------------------------------------------------------------------------------------------------------------------------------------------------------------------------------------------------------------------------------------------------------------------------------------------------------------------------------------------------------------------------------------------------------------------------------------------------------------------------------------------------------------------------------------------------------------------------------------MNAMY-GFVKTTLYNLIYNDKLYNI-------------------------------DFDKYKNILEYVPNVQLKIQEQNIADEEIMKKISEFCKLLDNKK---------------------------------------------------------------------------------------VLVSLSGGVDSMVLITILH----WLD--------FD--------IVAGHINYNNR-N-ETTIE-EEFLQQWCLFN---NIK-LYIKNINNIKR-STIKRS---------EYELITKNMR-LDFYKEI-----IATE--------------------------N-------IDYVLLAHHKDDIIENVFAN-ICRGRNYL-----DLAVI----REHT-------------TI-----SEIKIG-RPMIN-YYKTAIYEFAHKYQVPYFLDTTPKWS-----------I-RGKYRDVI--SPAIEDAFQKN--VKENLISISD-QADQWNSLIEKQII---------QPFIEKIKINLIDNKTSIEFN-IEKYINYPIAFWSVVFM-----NLFNQFGSKAPSKKSIQTFINTI---------------------------------------------------------------------------------------------KYRVRQNHSHKY--------------------------------------------------------------------------------------------------------------------NITLC---------------------------------------------------------------------------------------------------------------------------------------------------------------------------------------------------------------------------------------------------------------------------------------------------------------------------------------------------------------------------------------NNNKCTIKNYNVTIEF------------------------------------------------------------------------------------------------------------------------------------------------------------------------------------------------------------------------------------------------------------
B_Te_Gardnerella_vaginalis&WP_020758892 ----------------------------------------------------------------------------------------------------------------------------------------------------------------------------------------------------------------------------------------------------------------------------------------------------------------------------------------------------------------------------------------------------------------------------------------------------------------------------------------------------------------------------------------------------------------------------------------------------------------------------------------------------------------------------------------------------------------------------------------------------------------------------------------------------------------------------------------------------MVYSSCWRK----------------------------GIGQVKHCFNTIG---------------------LNVQDPQFLQHGEHATLPSAPI------------------------------------------------------------------------------VLVACSGGRDSLALTALAS----KVCASRG----IQ--------CGAIIVNHNLQ---KDSSKVALNAA--KTVA---KLG-VDESLVFVKSV-QVKDNE---E-----GEESAARDAR-YAAIIEV-----AKDL--------------------------R-------AAAVLLAHTANDQAETVLMG-LRDSAGLE-----AVAGM----KDVT-------------VR-----ENVLFA-RPLIN-LTRLETTQICKDLGVEWWDDPTNGDSSPIDVELPKSYPLRSRIRHTL--MPYISRFFESD--MTLLLAKGAK-FAQDDLDYINSQVN---------LVEKEAIAK----EDCKVKIK-LATLENSHISIRRRIVA------RALSAAGIRFSSNHIESIDELI----------------------------------------------------------------------------------------------TNWHGQKPIAL----------------------------------------------------------------------------------------------------------------------------------------------------------------------------------------------------------------------------------------------------------------------------------------------------------------------------------------------------------------------------------------------------------------------------------------------------------------------------------------------------------------PGGYEASRKSHTITIS------------------------------------------------------------------------------------------------------------------------------------------------------------------------------------------------------------------------------------------------------------
N_Ph_Cafeteria_roenbergensis_virus_BV_PW1&YP_003969693 ------------------------------------------------------------------------------------------------------------------------------------------------------------------------------------------------------------------------------------------------------------------------------------------------------------------------------------------------------------------------------------------------------------------------------------------------------------------------------------------------------------------------------------------------------------------------------------------------------------------------------------------------------------------------------------------------------------------------------------------------------------------------------------------------------------------------------MFNTTDILKYL-NFVPLLFCVTIGFIIYRSI-------------------------------YHNNNQKLLEFPSYYYFGKENIHISKNPLKTKLTNFCNTFNDQC----T----------------------------------------------------------------------------------FIVSLSGGVDSMVLLALLL----NIIPANR--------------IITASINYNQR---DESHDEMEFLHKYVSLY---RIK-KYSTTINIGRR-RTGDIK-------RKFYEETSQQIR-YDLYNKI-----INEN----------------------RLDPQ-------NTIILLGHHKNDLIENIFNN-FMSGRKLT-----DLEVM----KELS-------------SK-----HGLIYG-RPLLD-FQKSAIYNLAYKHNIPFFKDTTPKWS-----------K-RGLMRNKL--FPLL-FEIYPN--FMNSLKNQGE-NSNELNKMVQDTWI---------NDFIFITEE----IPEGIIYKWFNKTNNFTKVVWHEILS-----TILHENGVPMISTNSFNIFLDDK---------------------------------------------------------------------------------------------IQEKYNILSKHV--------------------------------------------------------------------------------------------------------------------SYRRTV--------------------------------------------------------------------------------------------------------------------------------------------------------------------------------------------------------------------------------------------------------------------------------------------------------------------------------------------------------------------------------------ETTIIKIYKNNLD---------------------------------------------------------------------------------------------------------------------------------------------------------------------------------------------------------------------------------------------------------------
E_St_Ectocarpus_siliculosus&CBN75006 ------------------------------------------------------------------------------------------------------------------------------------------------------------------------------------------------------------------------------------------------------------------------------------------------------------------------------------------------------------------------------------------------------------------------------------------------------------------------------------------------------------------------------------------------------------------------------------------------------------------------------------------------------------------------------------------------------------------------------------------------------------------------------------------------------------------------------------------------------------------------------------------------------------------------------------------------------------------------------------------------------------------------------------------MALCRALV----HLRPVYG----FE--------VVGIHIDYGNR---HESGREADFVQGWCARH---GVV-FYKRAIGEVRR-GVTARD---------EYEKVAREIR-FDAYKAA-----LGGRSKDGNSDGNSDGNEGGGKEEKGEGGGG-------RPAVMFGHHEGDVEENVLTN-LIKGCSIL-----ELAGM----SPEN-------------TV-----NGVRVW-RPMLP-FGKDVVYDFAHKFGVPYFKDTTPSWS-----------T-RGKLRRQL--IPMMEDVFGSG--VLGHLSAVAR-ESDDLRDLVHRELF---------QPVWDKAVT----QPLGLRLD-VESYRSHGLLFWKEVLR-----QLVHKMGMPMVRDKTLGMFVRDT--------------------------------------------------------------------------------LQRDTHVPL----KDKWVELRKEYV--------------------------------------------------------------------------------------------------------------------GFLCGGSLYIFRMGVFLPPNTSYGEKAEGTPVPLDGGLVQVGPWRITTAETETKLPQ----------------------------------------------------------------------------------------------------------------------------------------------------------------------------ELQGFERGRPPAANALPFASMEELMDGELSYVVAVPDTPEA--------------------------------------------------------------------------------------------------------------ALTVQPGLRAKAPAWR--------------------------------DVDPRIRRGMP---------------LLAPPPSRDPPLLKESGARMVTVTLKYTGAGTSPL---------------------------------------------------------------------------------------------------------------------------------------------------------------
E_Vi_Nephroselmis_olivacea&AAD54930 --------------------------------------------------------------------------------------------------------------------------------------------------------------------------------------------------------------------------------------------------------------------------------------------------------------------------------------------------------------------------------------------------------------------------------------------------------------------------------------------------------------------------------------------------------------------------------------------------------------------------------------------------------------------------------------------------------------------------------------------------------------------------------------------------------------------------MKGGRVQVITKNNSI-AKHQLGEYAVHIYVLLYYL-------------------------------SMREILREFE---------------------EACLLQGLVSPST----R----------------------------------------------------------------------------------LLISCSGGQDSVTLLFLLC----QLQTNWT--W--R--------LGVVYCNHMWR---YGSIETPAKLARICLLF---GVS--CSFSVSGSRL----------------QKEEEGRSWR-LRVLCRM-----SSIH--------------------------S-------WFYISTGHTASDRIETLLSN-VLRGSSSS-----GMRSI-NWYTSLD-------------TQVGHRRISIPII-RPLLG-ISRLELRNYANRWKLPLCYDPSNQDQ---------RIR-RNRIRHEL--LPYLRHWWNPQ--IDRLLAQTAE-VTSWESSYYDLICT---------QICQQYEWI----GDGGVRFP-WRIFHSIPTSLHSRILW--IFLNRALVFLNPAHGFQGNFDILQFL----------------------------------------------------------------------------------------------LETKTCHCRHG--------------------------------------------------------------------------------------------------------------------SIYISK-------------------------------------------------------------------------------------------------------------------------------------------------------------------------------------------------------------------------------------------------------------------------------------------------------------------------------------------------------------------------------------------DVDWLRMTLVK------------------------------------------------------------------------------------------------------------------------------------------------------------------------------------------------------------------------------------------------------------
B_FC_Prevotella&CDE86222 -------------------------------------------------------------------------------------------------------------------------------------------------------------------------------------------------------------------------------------------------------------------------------------------------------------------------------------------------------------------------------------------------------------------------------------------------------------------------------------------------------------------------------------------------------------------------------------------------------------------------------------------------------------------------------------------------------------------------------------------------------------------------------------------------------------------------------------------------------------------------------------------------------------------------------------------------------------------------------------------------------------------------------MLIALSGGADSVALLLMMH---------ER--GEAE---------AAAHCNFHLRGE-ESNRD-EQFVRDLCQKL---GVR-LFVKHFNTEEE-AQRTGE---------SIEMAARRLR-YDWFEAL-----RKAH--------------------------G-------FSNVAVAHHRDDNAETILLN-LVRGTGLR-----GLTGM----ESER-------------PG---------VV-RPLLN-LSRRDILNYLQARHQPFVTDSTNADT---------HFR-RNKLRHEV--LPLL-AEMNPN--VVRTLNDMGE-RLRGVERIYRYGVN----CLLK-QLTVSP-DN----HADVLRLK-LPELKQTPAP---------DTLLFEV-LSGYGFTPAQAEQALHMG-----------------------------------------------------------------------------VGA------FME----SAAYC-LTRQAN--------------------------------------------------------------------------------------------------------------------LLCVAA-----KPQPFEPLTLPALPTEAVWKHSR-------LLFRCSDGRQCITFTL-------------------------------------------------------------------------------------------------------------------------------------------------------------------MPRSCLTAIPRSRSTVALDADSLCGNLVVRRPLNADRFQPFGMR-GTKLLSDLLT---------------------------------------------------------------------------------------------------------DRHYSRIDKLHALVVT--------------------------------DDEGIV--WVV---NE------RPAARCAIT---------DSTRHVLLVSTEAEDAPGSSKCSSDCSSEL------------------------------------------------------------------------------------------------------------------------------------------------------
B_Pr_Wigglesworthia_glossinidia&BAC24545 -------------------------------------------------------------------------------------------------------------------------------------------------------------------------------------------------------------------------------------------------------------------------------------------------------------------------------------------------------------------------------------------------------------------------------------------------------------------------------------------------------------------------------------------------------------------------------------------------------------------------------------------------------------------------------------------------------------------------------------------------------------------------------------------------------------------------------------------------------------------------------------------MLKKFFKE-------------------------------ISYKKS---------------------------------------------------------------------------------------YVLAFSGGLDSTVLLHMISLYIKKIKNNNN--FFKK-----IFKFRAVYINHNIC---KESKYWSNHCHDQCLKY---KVF-FKSINIFISDF--------------SEGIESSARRER-YKALFSD-----LNPE-----------------------------------EVLITAHHQDDQIETILLS-LKRGSGPR-----GISGM----QSIK-------------KF-----DSHIIK-RPLLH-CKKEDIKLYAIKHNLNWIDDKSNLNI---------KFD-RNFLRSEI--IPLL-KKRWPN--IGNTISRSAK-LCFDQEKLLNELLK----------DTLNSLVE----KDKSLKFI---ELFKMSEIKRFAILR-----KWFCLNNFKMPSLSQLKHIWKNV------------------------------------------------------------------------------IISKKDSKAEI----KINNNIIKRFKK--------------------------------------------------------------------------------------------------------------------NLYFIP---IYSKNHLKNIIFKTSLNHSKKIVLP-----------------------------------------------------------------------------------------------------------------------------------------------------------------------------------------------------------YDLGTLITKPIMINENFIKKINFFYYNNKKKFIFLINL---------------------------------------------------------------------------------------------------------NYMKKMSFTVKLWILFIC----------------------------------------------------------------------------------------------------------------------------------------------------------------------------------------------------------------------------------------------------------
B_Te_Acholeplasma_hippikon&WP_035368220 -----------------------------------------------------------------------------------------------------------------------------------------------------------------------------------------------------------------------------------------------------------------------------------------------------------------------------------------------------------------------------------------------------------------------------------------------------------------------------------------------------------------------------------------------------------------------------------------------------------------------------------------------------------------------------------------------------------------------------------------------------------------------------------------------------------------------------------------------------------------------------------------------------M---------------------NL---HFNLNKKN----K----------------------------------------------------------------------------------YIVAVSGGVDSMVLLHALI----LAH--YD--------------IVVVHFNHQKR-A-ESFLD-HELVESVTSKY---KIP-YHYIKLSIKNG----------------NFQEKARELR-YKHLTEI-----ADLY--------------------------Q-------TKDIITAHHSDDLIETVLMK-IIRGSNLL-----GYSGI----REKT-------------NY-----NGYIYH-KPLIS-YTKDEIYTFAYENNILFNEDISNKSD---------DYF-RNRLRNNV--LPILKEEND----LASHFANFSK-QTYLASDFIRSETK----------KFLN--------GSKSFNLD---QFNNLHEAVKTDIIS------YLLEQANALRSFEKIYKIINQL------------------------------------------------------------------------------SSKKPNIEIKV-----NKTHILIKQYN--------------------------------------------------------------------------------------------------------------------EVILKELSELQNNTLNVNLYISHKKTEAPNNSIE-----------------------------------------------------------------------------------------------------------------------------------------------------------------------------------------------------------LCYNKLDFPIKIRTRLPGDVLAFPF---GHKKLKNFLI---------------------------------------------------------------------------------------------------------DKKVPKYLRDNLIIVV---------------------------------DQSETILWIP-------------GLYINKT---------LGDSNQIYLSIKE-----------------------------------------------------------------------------------------------------------------------------------------------------------------------
B_Tt_Thermotoga_maritima&Q9WZ48 ----------------------------------------------------------------------------------------------------------------------------------------------------------------------------------------------------------------------------------------------------------------------------------------------------------------------------------------------------------------------------------------------------------------------------------------------------------------------------------------------------------------------------------------------------------------------------------------------------------------------------------------------------------------------------------------------------------------------------------------------------------------------------------------------------------------------------------------------------------------------------------------------------------------------------------MLEEGE----H----------------------------------------------------------------------------------VLVAVSGGIDSMTLLYVLR----KFSPLLKIK------------ITAAHLDHRIR---ESSRRDREFVERICRQW---NIP-VETSEVDVPSL-WKDSGK---------TLEEIAREVR-YDFLKRT-----AKKV--------------------------G-------ASKIALAHHKNDLLETVVHR-LIRGTGPL-----GLACI----SPKR-------------EE---------FI-RPFLV-FKRSEIEEYARKNNVPYVVDETNYNV---------KYT-RNFIRHRI--VPLM-KELNPT--VEDAVYRLVS-VTHLLRNFVERTVQ----------DFVERNVYFYKDYAVFVEPEDLFLFLEVTRWVLKEMYG----RVPEYEKLIGTLKSKRVELWSGIF---------------------------------------------------------------------------------------------------VERSFG--------------------------------------------------------------------------------------------------------------------YVAVGKTVFKKKYRVEVKGDMLEMEGFKIRVVNN---------------------------------------------------------------------------------------------------------------------------------------------------------------------------------------------------------------RNDMKFWVRNRKEGDRIIVNG---RERKLKDVFI---------------------------------------------------------------------------------------------------------EKKVPTFYRDRVPLLV---------------------------------DEEDRVLWVP-----------GIARSDFLPEDVVVELLEYPVGYVKGGTYFEQV---------------------------------------------------------------------------------------------------------------------------------------------------------------------
B_Te_Macrococcus_caseolyticus&WP_015912403 ----------------------------------------------------------------------------------------------------------------------------------------------------------------------------------------------------------------------------------------------------------------------------------------------------------------------------------------------------------------------------------------------------------------------------------------------------------------------------------------------------------------------------------------------------------------------------------------------------------------------------------------------------------------------------------------------------------------------------------------------------------------------------------------------------------------------------------------------------------------------------------------------------------------------------M---ERFWKEDE----N----------------------------------------------------------------------------------IGVAVSGGVDSMVLLDKIR----RS----G--CFKQ--------LYVLHVNHQLR-D-VSREE-QEMIQRYCTSY---GIE-LIVYTIPKGTF------------DLSKSIQHKARKLR-YDFFESV-----AKEK--------------------------D-------LSWVLTAHHKDDQMETIFFR-LLSNRFTF-----QPPGM----QMIV--------------------KGAVTYGKPLLN-YSKSELYQYAERERVPFMEDESNEEV---------KYT-RNYIRNEI--IAKLDEAKLSK----ENLLHVAH-YIDTAQSLVRQCAM----------KYSEGI------KINSINRT---QLKNENHLVQQYVIQ-----SLLSDFLEESISVREVDEIIRVM--------------------------------------------------------------------------------KTDATHASY----SFGEYTLYMAYD--------------------------------------------------------------------------------------------------------------------HITVRK-----QEEKNSFLRISLPGKYKFNEYII------------------------------------------------------------------------------------------------------------------------------------------------------------------------------------------------------------QVNYLKSDIIVRNRQEGDVLSTDG---HHQKVSRIMK---------------------------------------------------------------------------------------------------------DLKVPIYERDTIPLIV--------------------------------YEGIIIAIGNL-----------------------------KSSNHFMNQHIKISKEY-------------------------------------------------------------------------------------------------------------------------------------------------------------------
B_FC_Bacteroides_thetaiotaomicron&AAO76700 -------------------------------------------------------------------------------------------------------------------------------------------------------------------------------------------------------------------------------------------------------------------------------------------------------------------------------------------------------------------------------------------------------------------------------------------------------------------------------------------------------------------------------------------------------------------------------------------------------------------------------------------------------------------------------------------------------------------------------------------------------------------------------------------------------------------------------------------------------------------------------------------MIQQRVIRYIE---------------------KE---HLFLPDDK---------------------------------------------------------------------------------------LLVALSGGADSVALLRVLH----------T--AGYQ--------CEAAHCNFHLRGE-ESNRD-ERFVRQLCQKY---GIR-LHITDFNTTQY-ATEKRI---------SIEMAARELR-YNWFEKI-----KEEC--------------------------G-------AHVIAVAHHQDDSVETMLFN-LIRGTGIT-----GLLGI----RPRN----------------------GAIV-RPLLC-INREEIIRYLQQIGQDFVTDSTNLED---------EYT-RNKIRLNL--LPLM-QEINPS--VKNSLIETSN-HLNDVATIYNKVID-----------EAKTRII----TPEGIRID---ALLDEPAPEAFLFET----------LHPLGFNSAQIKDIANSL-----------------------------------------------------------------------------HGQPGKQFV-------SKEWRVIKDR----------------------------------------------------------------------------------------------------------------------NLLLLETIRPEDESTLPYQLIKEEREFTPDFRIP----------------------------------------------------------------------------------------------------------------------------------------------------------------------------------------------------REKETACFDADKLNEEIHCRKWQAGDTFIPFGMT-GKKKISDYLT---------------------------------------------------------------------------------------------------------DRKFSISQKERQWVLC----------------------------------CGERIAWLI---GE------RTDNRFRID---------ETTKRVIIYKIV------------------------------------------------------------------------------------------------------------------------------------------------------------------------
B_Pr_Corallococcus&CCZ95083 --------------------------------------------------------------------------------------------------------------------------------------------------------------------------------------------------------------------------------------------------------------------------------------------------------------------------------------------------------------------------------------------------------------------------------------------------------------------------------------------------------------------------------------------------------------------------------------------------------------------------------------------------------------------------------------------------------------------------------------------------------------------------------------------------------------------------------------------------------------------------------------------------------------------------------MLDLDMSK----S----------------------------------------------------------------------------------YALAVSGGVDSMVMLHMFA----TMN--PR----PK--------FFVVTVNHNLR-K-EASAD-CRFVANYCKKF---GVK-CKTFNIDVPSY-CQAMKV---------SEETGARLLR-LGVLNSL-----------------------------------E-------VDFVCTAHHADDNAETILMH-LIRGSGAN-----GMEGI----KRQR----------------------GKFL-RPLLD-YSRADIVEYAQKHNVPHVYDSTNGQV---------KYT-RNFLRNKV--IPLL-CQLNEN--APSNITRFAE-NISQDNAYLESLAD--------------DSQV----KIYGDSAEIPSYLLLQPKPIAYRVLR-KVFLRLNIWYDIEKFHFDAIIQLADNF----------------------------------------------------------------------------------GGKRLSL----PFNLTAVNDYDK--------------------------------------------------------------------------------------------------------------------VTILKNDGLQKSYQFEMPFQTGIVQTPVGTVAVV-------RHTVAVVRQPQKDALK------------------------------------------------------------------------------------------------------------------------------------------------------------------------------------FDVKKIPPTAVFRTLKSGDTFDKFGGG-GSKPLNRYLI---------------------------------------------------------------------------------------------------------DKKVPARLRPELLLVA--------------------------------DGSNVLIVCGV-----------EIADSVKTE---------EGSSVCYIKKIITD----------------------------------------------------------------------------------------------------------------------------------------------------------------------
B_Pr_Geoalkalibacter_ferrihydriticus&WP_052446223 ------------------------------------------------------------------------------------------------------------------------------------------------------------------------------------------------------------------------------------------------------------------------------------------------------------------------------------------------------------------------------------------------------------------------------------------------------------------------------------------------------------------------------------------------------------------------------------------------------------------------------------------------------------------------------------------------------------------------------------------------------------------------------------------------------------------------------------------------------------------------------------------------------------------------------------MAGD----R----------------------------------------------------------------------------------VLVAVSGGSDSVALLHLLW----RLR--DE----LD-----ID-LCAAHLDHALR-A-ESRDE-ADFVRRFCAVL---GVP-LVKRRISVNTALGCGQG----------GVEQVAREVR-YAFLREA-----AAEA--------------------------G-------CQLIALGHHRGDQAETLLQR-LVRGSGPG-----GLAAM----QPRS----------------------GTLI-RPLLD-ISREEILAYLCAHDLSWVEDPSNRDP---------RFT-RNRIRSEL--LPLL-QTFNPR--IEEGLCRLAQ-RLACEEDYWAAQVG---------SLSMAE-------GEVRLALG---ECRRWHPALRDRMLR--RAMEQVR-GDLRAIEEKHVNAAAALL------------------------------------------------------------------------------QGGGEYKECHL----PGLWVAADC-----------------------------------------------------------------------------------------------------------------------GVLRLR-----GAPPQAALPFSIEIPAPGSYVLP-------EGRTLQVSLSDQALGE------------------------------------------------------------------------------------------------------------------------------------------------------------------------------GAHAVEFCACEIPFPLRVRSWHAGDRIRPTGLG-GQKKVKDVFR---------------------------------------------------------------------------------------------------------EARLPREERGRVPLLL----------------------------------GAGRVLWVA---GL------RRCEGLLPL---------PEPGKILRVVLNDAKMETLRL---------------------------------------------------------------------------------------------------------------------------------------------------------------
B_PV_Parachlamydia_acanthamoebae&WP_059359893 --------------------------------------------------------------------------------------------------------------------------------------------------------------------------------------------------------------------------------------------------------------------------------------------------------------------------------------------------------------------------------------------------------------------------------------------------------------------------------------------------------------------------------------------------------------------------------------------------------------------------------------------------------------------------------------------------------------------------------------------------------------------------------------------------------------------------------------------------------------------------------------------MEEIVLRFLK--------------------------MRCDEARP---------------------------------------------------------------------------------------ILVGLSGGPDSIALLYLLL----KCAKMIP----LK--------LGIAHIDHRWR---QESEKEAETLKTLAESL---HIP-FHLKVLDPTSM--------------HGNLEAACRDLR-YQFFAEV-----AAIY--------------------------D-------YQAVVLGHHQDDQAETILKR-ILEGASLV-----KLRGI----AETK-------------QQ-----GGLAIW-RPLLE-VDKAKILSWLSKHDIPFFNDSTNLDP---------KFL-RGKMRSRM--MPYLAKEFGKE--IKSALLYLGK-ESEELEHFFQTHLQ----------PYFEKILR----TPIGVWVD-LSQKQPGTSFELKQLLR------YVLSEEGISFSRSQMDVAVKCI--------------------------------------------------------------------------------REKRANCCI----EAGDHEVQFDRG--------------------------------------------------------------------------------------------------------------------NIFIGK-----KLWADWKVAYEFVESDEKDLKLP-----------------------------------------------------------------------------------------------------------------------------------------------------------------------------------------------------------TWRDVWQGHFFAIIPWSDDCKVDLPVTGTANWLDKWWT---------------------------------------------------------------------------------------------------------NHKVPAFMRWKIPVVW------------------------------------------------------QNNRIVYEFLSGKMNTNHDKMRKWAKVTLEYSI---------------------------------------------------------------------------------------------------------------------------------------------------------------------
B_FC_Bergeyella_zoohelcum&WP_002664323 ---------------------------------------------------------------------------------------------------------------------------------------------------------------------------------------------------------------------------------------------------------------------------------------------------------------------------------------------------------------------------------------------------------------------------------------------------------------------------------------------------------------------------------------------------------------------------------------------------------------------------------------------------------------------------------------------------------------------------------------------------------------------------------------------------------------------------------------------------------MKKL-------------------------------SEENFVQALE---------------------NS---CAHYQQKT---------------------------------------------------------------------------------------FLLAISGGVDSMVLLQLCI----QLKIH----------------IEVAHINYHLRAE-NSDAD-EALVTKICTQN---HIP-IHIYHADFKQS-------------KNKNIQTWAREIR-YDFFHKI-----RKER--------------------------K-------IDYIMTAHHLNDQLETFFIH-LMRGTGVR-----GLCGI----PNAE-------------NK---------II-RPLLN-FSKKEIYDFALQNAILFREDESNTKN---------IYQ-RNFLRNEI--IPQL-EKIQPM--FLDNFRQTLG-HLQATQKAMKTLIE---------EKRNTISQE----KNEQISLD-KDALQKMDALIQYEILK-----------PFGMQNSTEIEKIFHAE-----------------------------------------------------------------------------------TGAIFM----TQTHKILINRNE--------------------------------------------------------------------------------------------------------------------ILIQKNTTPPNAERIFIPKNHTNTYEINLFHSTT--------------------------------------------------------------------------------------------------------------------------------------------------------------------------------------------------EEKSTQQWHFDASQISFPLELRPKKEGDRFQPKGMK-GTKLVSKYLK---------------------------------------------------------------------------------------------------------DEKINQFDKEKCRVLC--------------------------------DASGKILGVLP-----------YRQDGDFSI---------KELENPHRMTIIF-----------------------------------------------------------------------------------------------------------------------------------------------------------------------
B_Te_Staphylococcus_aureus&WP_023914963 ----------------------------------------------------------------------------------------------------------------------------------------------------------------------------------------------------------------------------------------------------------------------------------------------------------------------------------------------------------------------------------------------------------------------------------------------------------------------------------------------------------------------------------------------------------------------------------------------------------------------------------------------------------------------------------------------------------------------------------------------------------------------------------------------------------------------------------------------------------------------------------------------------MQ---------------------LN---SNGWHVDD----H----------------------------------------------------------------------------------IVVAVSTGIDSMCLLYQLL----NDY--KD--SYRK--------LTCLHVNHGVR-S-ASIEE-ARFLEAYCERH---HID-LHIKKLDLSHS--LDRNN---------SIQNEARIKR-YEWFDEM-----MNVL--------------------------E-------ADVLLTAHHLDDQLETIMYR-IFNGKSTR-----NKLGF----DELS-------------KR-----KGYQIY-RPLLA-VSKKEIKQFQERYHIPYFEDESNKDN---------KYV-RNDIRNRI--IPAIDENNQLK---VSHLLKLKQ-WHDEQYDILQYSAK----QFIQ-EFVKFDEQS----KYLEVSRQ---AFNNLPNSLKMVVLD--CLLSKYY--ELFNISAKTCEEWFKQF-----------------------------------------------------------------------------SSKK-AQFSINL----TDKWI-IQIAYG--------------------------------------------------------------------------------------------------------------------KLIIMA-----KNNGDTYFRVQTIKK-------P-------GNYIFNKYRLEIHSNL-------------------------------------------------------------------------------------------------------------------------------------------------------------------P--------------------KCLFPLTVRTRQSGDTFKLNGRD-GYKKVNRLFI---------------------------------------------------------------------------------------------------------DCKVPQWVRDQMPIVL--------------------------------DKQQRII-TVG---DL-------YQQQTIKQ----------------WIIISKNGDE-------------------------------------------------------------------------------------------------------------------------------------------------------------------
B_Pr_Neisseria_meningitidis&WP_002232442 ------------------------------------------------------------------------------------------------------------------------------------------------------------------------------------------------------------------------------------------------------------------------------------------------------------------------------------------------------------------------------------------------------------------------------------------------------------------------------------------------------------------------------------------------------------------------------------------------------------------------------------------------------------------------------------------------------------------------------------------------------------------------------------------------------------------------------------------------------------------------------------------MLTLDAFEQCLK-----------------------DCFPQGLNGKK---------------------------------------------------------------------------------------TAVALSGGLDSVVLLHLLV----RAGKKGG--FIPD----------ALHIHHGLS---PRADDWADFCQNYCDML---GVG-LETVKVCVEKN--------------GLGIEAAARQKR-YAAFAEK-----------------------------------G-------FDVLALAHHRDDQIETFMLA-VARGGGLR-----ALAAM----PAVR-------------PF----GEKGIIW-RPLLP-FSRQDIWDYAQKHGLPNIEDESNTDT---------AYL-RNRFRHRI--LPEL-SAQIPH--FGRHVLNNVR-ALQEDLALLDEVVV----------------QD----CRWVCGAG-YFDTARWLTFSPRRKTH--ILRHFLKENGIPVPNQNALADIARVL-----------------------------------------------------------------------------TEAKTGRWN-------LQGFE-LHHYAG--------------------------------------------------------------------------------------------------------------------RLFVFA-----SEQLAKPAFLKDGTISGNLKKIL-------TEHRFVLKRHPFGLPE-------------------------------------------------------------------------------------------------------------------------------------------------------------------A--------------------MLEQDGILRAVAASDTLAVGG---IHKNVKKILQ---------------------------------------------------------------------------------------------------------EKRVLPTLRPIWPLVA--------------------------------DSGNSPL-ALA---NC------CADFQYSVSDGI------LPVHPDFPILF-------------------------------------------------------------------------------------------------------------------------------------------------------------------------
B_un_Candidatus_Delongbacteria&OGE83089 --------------------------------------------------------------------------------------------------------------------------------------------------------------------------------------------------------------------------------------------------------------------------------------------------------------------------------------------------------------------------------------------------------------------------------------------------------------------------------------------------------------------------------------------------------------------------------------------------------------------------------------------------------------------------------------------------------------------------------------------------------------------------------------------------------------------------------------------------------------------------------------------MYNSYKKFIQ------------------------RLDPYDKNIR---------------------------------------------------------------------------------------IAVSYSGGADSGTLLDLTV----KLFREEL-----------ISKPAAVYFNHNLRGK-ESVSE-ERFVKKVCAGY---GID-LVIISLDVISY-AERKGI---------STETAARELR-YSDYEMI-----ARKF-----------------------------------DFIAQGHHSDDNAETVFFN-IMRGAGLE-----GACGI----KKTR----------------------GKFI-RPLLE-FTRSEISDYAKRNKIEYVEDSSNIKT---------EFS-RNRIRNII--FPMIEKELNRD--VKNSLNGFSR-SVTEARDFIDKISE---------KTFSKIVH-----CSAGFSVVDRRGFVSLEPAMRTSILQ----KAFKSTGCLYSPDRIKTAMINDVI---------------------------------------------------------------------------------QKKSGSIF----QTEDYSVSTHGN--------------------------------------------------------------------------------------------------------------------NIIIIN-----KKGFCNKTKIGLSEKRRSEFFFD-------------------------------------------------------------------------------------------------------------------------------------------------------------------------------------------------------------VSKVKGDLRMGRISINDVFIPFGKK-KAEKISKVLS---------------------------------------------------------------------------------------------------------DKKIPPALRKYLLYLR--------------------------------DDEKVVFIQGA-----------GISSSVGKD---------AGTENIMYINVKNDILKKFF----------------------------------------------------------------------------------------------------------------------------------------------------------------
B_Te_Onion_yellows&BAD04214 -------------------------------------------------------------------------------------------------------------------------------------------------------------------------------------------------------------------------------------------------------------------------------------------------------------------------------------------------------------------------------------------------------------------------------------------------------------------------------------------------------------------------------------------------------------------------------------------------------------------------------------------------------------------------------------------------------------------------------------------------------------------------------------------------------------------------------------------------------------------------------------------------MKTIK------------------------LACSLDANQT---------------------------------------------------------------------------------------YIIAVSGGVDSMALLHCLV------AQKIK--------------LQVVHFNHLAR---PNVWKDKELVQSYCLQN---SLC-FHYFELNCPQK----------------NFQAQARLLR-QQKLMQI-----ATKH--------------------------Q-------TPFILTAHHLDDLAETILQK-ITRSSTLL-----GYSGM----QIQT-------------SW-----QDFIFL-KPFLY-VPKAKIISYAAFYQIPFLEDYTNQNF---------TYQ-RNQIRHQV--IPYLKTQTS----FLQNIPKYQQ-TLLQAYNFIRKQTL----------LFLTKHTNHSCNPPNSFALA---PFLNLDLVIQKDIIL------LLLEQQNITKSFIFIQNIIKGI-----------------------------------------------------------------------------NNPYKPNLSWHL----NFEWHLIKDYK---------------------------------------------------------------------------------------------------------------------HITLMSPAPPLSFALSKPLLCVSTCNLCLACISP-----------------------------------------------------------------------------------------------------------------------------------------------------------------------------------------------------SLQSLNYNPQKVSFPLKVRLRQPKDTLKFSF---GTKKLKKFLI---------------------------------------------------------------------------------------------------------EKKVPLTQRNNLWLVV-----------------------------------------------------DNLDNILFIPHLYINLTLGNQSKIYLAFKNFFTSSNCFSQTN-------------------------------------------------------------------------------------------------------------------------------------------------------------
B_Fu_Fusobacterium_nucleatum&AAL94067 ----------------------------------------------------------------------------------------------------------------------------------------------------------------------------------------------------------------------------------------------------------------------------------------------------------------------------------------------------------------------------------------------------------------------------------------------------------------------------------------------------------------------------------------------------------------------------------------------------------------------------------------------------------------------------------------------------------------------------------------------------------------------------------------------------------------------------------------------------------------------------------------------MELFREIL---------------------KLNKKYNLIENND----T----------------------------------------------------------------------------------IVVGFSGGPDSVFLVEMLK----KLQ--YF--FNFK--------IYLVHINHLLRGE-DADSD-ENFSFEYAKKN---NLE-IFIKRIPVKEI-AKEVGK---------TLEEVGREER-YKFFSEI-----YEKV--------------------------G-------ANKIATAHNKDDQIETFLFR-LIRGTSLQ-----GLEGI----KIKN-------------NN---------II-RPISE-IYKKDILEYLNKNEIQYKIDKTNFEN---------EFT-RNSIRLNL--IPFIEERYNIK--FKDKIFSLIE-EIRENNQNNSLNLS----------------------NYTDSENRIILEKIKFLSDFDKKNLL-----SLFLNQKNIEVNRNKIDEINSLI-------------------------------------------------------------------------------KSNGTKKIDL----DKSYR-IVKDYT--------------------------------------------------------------------------------------------------------------------HLYIEE-----KKENFTIVNRVVKLKIPSEQIFD-------DFKISVNIVKNLDIPK-------------------------------------------------------------------------------------------------------------------------------------------------------------------------------KKNQYLLDALYNDIIEVRYRKEGDRIFLDEK--HSKKIKEVFI---------------------------------------------------------------------------------------------------------DQKIPKDMRDRLPIFL--------------------------------YNNKIFWIYNV-----------KKAYIPKIN---------KNESKLIKVLITVEEVK-------------------------------------------------------------------------------------------------------------------------------------------------------------------
B_FC_Bacteroidetes_bacterium&OFX82302 --------------------------------------------------------------------------------------------------------------------------------------------------------------------------------------------------------------------------------------------------------------------------------------------------------------------------------------------------------------------------------------------------------------------------------------------------------------------------------------------------------------------------------------------------------------------------------------------------------------------------------------------------------------------------------------------------------------------------------------------------------------------------------------------------------------------------------------------------------------------------------------------MIDRFQNYIQ-------------------------ANNLFRKVD----N----------------------------------------------------------------------------------ILLGVSGGIDSIVMFHLFR----------I--SGFT--------FGVAHCNFSLRSE-ESDKD-EEFVRRLADNY---NIP-FYSIRFDTQKI-ADNEGI---------SIQMAARDLR-YEWFEEM-----RKSE--------------------------N-------YDYIAIAHNSDDQIETFLIN-LTRGTGIK-----GLSGI----KNKS-------------EK---------VI-RPILF-ASRKEINDFAGKNSFLFREDSSNSSL---------KYS-RNQIRHEI--IPAL-EKVNPN--FRKVMIENIQ-RLKETEHIFNHSIM---------EKYYRVVKE----ENHLLFFS-IKELKKLDPVETYLHEF----------IKSYGFSSTQIKDIISVF--------------------------------------------------------------------------------DSTSGKQFL----SATHRIIRDR----------------------------------------------------------------------------------------------------------------------DFLILEELSAYKENVFYINREDVKLDYPISLSIE-------KIDIDIDYTIIKDFSV----------------------------------------------------------------------------------------------------------------------------------------------------------------------------------GQFDLEKLVFPLTIRRWQTGDYFMPLGMD-NLKKVSDFFI---------------------------------------------------------------------------------------------------------DKKLSIAEKENVWILE----------------------------------SENKIVWII---GL------RPDERFKVT---------TQTKHILKIHLR------------------------------------------------------------------------------------------------------------------------------------------------------------------------
B_Te_Lactobacillus_johnsonii&AAS08264 ---------------------------------------------------------------------------------------------------------------------------------------------------------------------------------------------------------------------------------------------------------------------------------------------------------------------------------------------------------------------------------------------------------------------------------------------------------------------------------------------------------------------------------------------------------------------------------------------------------------------------------------------------------------------------------------------------------------------------------------------------------------------------------------------------------------------------------------------------------------------------------------------MTKFTT-FF---------------------TE---NNIEIKNK----K----------------------------------------------------------------------------------FLLAASGGPDSVALLKMLV----NFL--PN--PSEQ--------LIVAHLDHCLR-D-DSFLE-SQLLQRLTSAL---KVK-LVEKKWPVELH-------------PQAGVEAKAREYR-YAFLAKV-----GRKY--------------------------Q-------TDYLLTAHHGDDLIENILLK-FIRSGDVA-----EMNSL----QIVG-------------NL-----GSMKLL-RPLVK-YSKDELLKYDKDHHLDFIEDKTNFED---------DTL-RNRLRHHV--VPLLKKE-------TSHLVKNAN-HFSESVALLSKCQS----DLFD---SLPSPIN----FSKALRGK-KEDIARLNTHEAAAFFD-----YLIYKKWHQRIHFDEIDLNKNVI-----------------------------------------------------------------------------FNKE------------NFQLL-FYQKYY--------------------------------------------------------------------------------------------------------------------YLINRN-----ELAVIDPKRKLVKLNEKFSFNGK-------KYLITQDEKSQKLAGY-------------------------------------------------------------------------------------------------------------------------------------------------------------------F------------------YGEKAKYLEVGSLPQGSTLKLATG--KQTKAKKKFA---------------------------------------------------------------------------------------------------------ENGIPLALRPYCLTVW--------------------------------QEENPVYVESV-----------YQNQEYNPN---------FIRYNVYIYF--------------------------------------------------------------------------------------------------------------------------------------------------------------------------
B_Pr_Sulfitobacter_donghicola&WP_052033220 -----------------------------------------------------------------------------------------------------------------------------------------------------------------------------------------------------------------------------------------------------------------------------------------------------------------------------------------------------------------------------------------------------------------------------------------------------------------------------------------------------------------------------------------------------------------------------------------------------------------------------------------------------------------------------------------------------------------------------------------------------------------------------------------------------------------------------------------------------MQLDQSWV-------------------------------MQQGADA-ML---------------------LH---AIDVAFGSELPKR----------------------------------------------------------------------------------VGIAVSGGGDSVALLHLFA----RWS--EQ--TGHP--------IAAVTVDHGLR-A-ESRAE-AEGVAALCTQL---GVS-HDIFTWSGPNS--------------GGNVSAAARDAR-YDLMAKW-----AKTA--------------------------K-------VGGIALGHTMDDTAENMLIR-LGRSAGLD-----GLAQM----QTLF-------------RR-----NGILWS-RPLWQ-QHRSTLRDYLKRQQIEWVDDPTNDDP---------HYM-RTKAR-RL--LPSL-KELGID---ADSLHHSAF-ALRQSQEALAHYTR----QEAR-SHVTQE--G----GDLLLSAD---FTREVPADIERRLTA--AALQWVG-----SLPYPPRKVFAGFL-----------------------------------------------------------------------------GREL-EAQNRLN----LAGCL-VQRGKG--------------------------------------------------------------------------------------------------------------------HIRITR-----EFNAVKDTVTKTNEIWDTRWRLV-------GPHDDSLEVRALGEGV-------------------------------------------------------------------------------------------------------------------------------------------------------------------LALPD------------------------------------------------WR---------------------------------------------------------------------------------------------------------AIGVPRHSLMSSPAVW--------------------------------KGENLVAAPLA---GY------NLDWSAQIV---------ADFTSFLLLH--------------------------------------------------------------------------------------------------------------------------------------------------------------------------
B_Pr_Wolbachia_endosymbiont&AAS14900 ------------------------------------------------------------------------------------------------------------------------------------------------------------------------------------------------------------------------------------------------------------------------------------------------------------------------------------------------------------------------------------------------------------------------------------------------------------------------------------------------------------------------------------------------------------------------------------------------------------------------------------------------------------------------------------------------------------------------------------------------------------------------------------------------------------------------------------------------------------------------------------------MELELLFQNVVN--------------------------SSAFYNNQ---------------------------------------------------------------------------------------VAVAVSGGVDSIVLLHLMT----NWAKKNK--LSLP---------IALTVNHGLR---PESQKEADFVVSYAKEL---GAKESFILNWEKQNI--------------KGNIQLQARKAR-YKLLAEW-----CKNN--------------------------N-------VKYLLVAHHKDDQAETFLLR-LERGSGVD-----GLSSM----DYKS-------------FL-----NGIDIF-RPLLN-FSRSEIEKYAKLHRLKWIEDRSNHDL---------KYR-RTLYRNLL-------KASDNQEILTERICLTAL-HMKRAAKALMHYTR-----LAF-NDCVNVHDL----GYIEIKLS---EFYQLPEEIALRLLL--YSIMAIA-SKHYKPRYSSLIAIFNRI-----------------------------------------------------------------------------LQKD-SNVNCTL-----SGCK-IRKYGE--------------------------------------------------------------------------------------------------------------------NILIIR-----ESSRI--------QEITVNLPLN-------EPTQWDNRFSCTILGN-------------------------------------------------------------------------------------------------------------------------------------------------------------------Q---------------------------------GCSVIIAPLK-KTQKVPEFLK---------------------------------------------------------------------------------------------------------DYNCCPEVFYSLPTVQ--------------------------------KDSKVLA--YP---DV------NYNGKNTND---------DKVQCIINSTIKQNLVSLISI---------------------------------------------------------------------------------------------------------------------------------------------------------------
B_Te_Streptococcus_pyogenes&AAT86146 ------------------------------------------------------------------------------------------------------------------------------------------------------------------------------------------------------------------------------------------------------------------------------------------------------------------------------------------------------------------------------------------------------------------------------------------------------------------------------------------------------------------------------------------------------------------------------------------------------------------------------------------------------------------------------------------------------------------------------------------------------------------------------------------------------------------------------------------------------------------------------------------MMTYQEIFNEIK-------------------------NKAYFKNHR----H----------------------------------------------------------------------------------VLIAVSGGVDSMNLLHFLY----LFQDKLK----IR--------IGIAHVNHKQR---SESDSEEAYLKCWAKKH---DIP-IYVSNFEGIFS------------------EKAARDWR-YAFFKSI-----MLKN--------------------------N-------YSALVTAHHSDDQAETILMR-LIRGSRLR-----HLSGI----KSVQ-------------PF-----ANGQLI-RPFLT-FSKKDLPE------IFHFEDSSNREL---------SFL-RNRVRNNY--LPLL-KQENPR--FIQGLNQLAL-ENSLLFQAFKELTN----------------------HITTTDLT---EFNEQSKSIQYFLLQ--DYLEGFPDLDLKKSQFTQLLQIIQIA---------------------------------------------------------------------------------------------KQGYYYLKKDY---------------------------------------------------------------------------------------------------------------------YIFIDKFSFKITKIVPKTELVKEEKMLEYDSNLCYRDYYFSFMPKSNEDQGQVNIPL----------------------------------------------------------------------------------------------------------------------------------------------------------------------------------------FSLSSIKLRSRQSGDYISFGH---FSKKIRRLFI---------------------------------------------------------------------------------------------------------DEKFTIAERQNAIVGE------------------------------------------------------QDGEIIFVLVGDKTYLRKACKHDIMLAKLYIDKLEKG-----------------------------------------------------------------------------------------------------------------------------------------------------------------
B_Sp_Treponema_denticola&AAS11858 --------------------------------------------------------------------------------------------------------------------------------------------------------------------------------------------------------------------------------------------------------------------------------------------------------------------------------------------------------------------------------------------------------------------------------------------------------------------------------------------------------------------------------------------------------------------------------------------------------------------------------------------------------------------------------------------------------------------------------------------------------------------------------------------------------------------------------------------------------------------------------------MCKIYLMAKSFLKDVL------------------------LGFSSLCDRTAAPLR----------------------------------------------------------------------------------LLLAVSGGADSMAMLSAFL----ELKSDIN----AE--------IFVLTVNHNIRPEKETLGD-AQFVLDFCND----KCP-CILAEIPKNTV-FDEAKN---R---KTGIEDAARFLR-YNEFEKA-----ADSL--------------------------N-------ADYILTAHNKNDNYETVLMR-LFQGSEPE-----ALMGI----SPRR----------------------GRFI-RPMLN-ISRSEIEEYLKEKNIPWREDATNLEA---------SYL-RNKVRHNL--LPVLSICFDG---WQSGLDKSLA-KIKAQNDFVIASYK-------T-KKEEWVLDK----KEDCCRCK-FLFFLSLDEALKLKFLQ--EGLILL--KGKRRIPYSVFDDLMKLS-----------------------------------------------------------------------------DTKK-----IIF----SGGFC-IKKEGD--------------------------------------------------------------------------------------------------------------------EVLLFK-----AVTEEKTSEVFYSIWIDKPCSFD-------TPAGNFKALENDDGFF-------------------------------------------------------------------------------------------------------------------------------------------------------------------IVHESDKT---------CGIGPFKPPFCVRSRLFGDEIETSSG--SKKSVKKIIN---------------------------------------------------------------------------------------------------------EWNIDYENRNILPIIE--------------------------------EGGVVKGIYGA---VF------GKKNWYVVG---------DLGVKR------------------------------------------------------------------------------------------------------------------------------------------------------------------------------
B_Sp_Borrelia_burgdorferi&O51728 ------------------------------------------------------------------------------------------------------------------------------------------------------------------------------------------------------------------------------------------------------------------------------------------------------------------------------------------------------------------------------------------------------------------------------------------------------------------------------------------------------------------------------------------------------------------------------------------------------------------------------------------------------------------------------------------------------------------------------------------------------------------------------------------------------------------------------------------------------MHFLDEN-------------------------------IQIKIDKFYK--------------------------KNSLDKNR---------------------------------------------------------------------------------------VIVAFSGGADSTALLLNLK---------YY--LSNN--------VIAFYFAHFIRSDNEQNQE-IEHVKGFCDLY---NIA-LQIKKCDIDIK-SESARL-------GVSIEELARKFR-YIALENA-----LKEN--------------------------G-------ANYIALAHNENDQIETIIMR-FFQGSFLD-----GLSGI----PSVN-------------RN---------II-RPLLE-VSRLEIENFLSLNNIGFFVDSTNAQN---------LYL-RNRVRNNL--LPAIKKVFKG---YEKCLKRISE-FSKEFADYFGKDEF---------FPVEK--------GKYYYSFD-LKTFLDFPKYLVFRLIF----KILNSEGIAAKVSYKALNEAFKVE-------------------------------------------------------------------------------INRKKNNVLL----KTNDFFLEKRHN--------------------------------------------------------------------------------------------------------------------KINLIF-----KRDEKFYKPFDFILEVGKWHSLS-------LGKILLKYLECNAASV--------------------------------------------------------------------------------------------------------------------------------------------------------------------------------------SRLKCCSYEFRYKFFKDRLKAKKFFSKFIRCNPAYLMLLALD---------------------------------------------------------------------------------------------------NRLIGIIDLNTLNLVW------------------------------------------------------------------------SEKSILKKINISLIGGLLKE----------------------------------------------------------------------------------------------------------------------------------------------------------------
B_Pr_Mesorhizobium_loti&BAB50680 -----------------------------------------------------------------------------------------------------------------------------------------------------------------------------------------------------------------------------------------------------------------------------------------------------------------------------------------------------------------------------------------------------------------------------------------------------------------------------------------------------------------------------------------------------------------------------------------------------------------------------------------------------------------------------------------------------------------------------------------------------------------------------------------------------------------------------------------------------------------------------------------MLDTEPDLSTRLF--------------------------SHIDFTHG---------------------------------------------------------------------------------------AVAAVSGGSDSTALLLLLK----HHFDRTG--SSAK--------LLAVTIDHGLR---QGSAAEAQAVAKLCAER---GIA-HRTLTWTGRKP-----ST---------GLPAAARDAR-YHLLAEA-----ARAE--------------------------G-------IGLIVTGHTADDQAETVLMR-HARDRELADLAGRGLAGM----APAT-----------------LYDWREWIV-RPLLG-TRRSALRDFLRREHVGWAEDPTNIDE---------AFE-RPRVRAAL---------AGESAGHMENTLRLAG-QAAVERGQLGASAA---------NLIRRIASQP---STGLIRLDPALLIADDQAAIYALRIL-----LATAGGAAFLPDQARSAALFVRL---------------------------------------------------------------------------------------------KAGFLCATLSRT--------------------------------------------------------------------------------------------------------------------VVDFRHAGLFLRREARGLPPAATAVDNTIWDGRRHITLNDMSGALLIAPLGAAAARR------------------------------------------------------------------------------------------------------------------------------------------------------------------------------LAIDDGETPASLIRAALAAEPTLLQAFENLGLPQGEPRLPVFAA---------------------------------------------------------------------------------------------------------RPVVSPFARFLPSFDL------------------------------------------------------APARAVAEL---------IGASPLPASPLGGHSAD-------------------------------------------------------------------------------------------------------------------------------------------------------------------
B_Td_Caldimicrobium_thiodismutans&WP_068512711 -------------------------------------------------------------------------------------------------------------------------------------------------------------------------------------------------------------------------------------------------------------------------------------------------------------------------------------------------------------------------------------------------------------------------------------------------------------------------------------------------------------------------------------------------------------------------------------------------------------------------------------------------------------------------------------------------------------------------------------------------------------------------------------------------------------------------------------------------------------------------------------------MFLKKIRKFIE-------------------------EYKLLRKGD----R----------------------------------------------------------------------------------VLVGVSSGLDSLTLLETLF----LLKKDLE----IE--------IFVSHYDHKIR---KGSHRDALFVYKYCKER---GLP-LFYTSSPVPSY-AKREGL---------SLEMAGRELR-YNLWYHL-----SKKY--------------------------D-------FHRIALAHHLDDLVEEVFLK-LIKGTGKR-----GLAGI-----PVK--------------------REEFIV-RPFLF-VSKEEIKNFAIERGLNWREDPTNQDL---------RIP-RNKIRHIL--IPFLEKNFNPK--IKETLKKTVS-IIGEEEELIEELAL---------ENYDKIKSF----WEEDLLLK-IGELKLLPPVLRRRIYF---LAFKEAGIPLFRITSRHLLMLDALI-------------------------------------------------------------------------------LKQAKGPVYL----PGNFLAYRGPG---------------------------------------------------------------------------------------------------------------------YLRLTK-------KVFTVPYFEIKVESPGHFDLPVGKLTLSLIPSKERPSQNSRNFQ------------------------------------------------------------------------------------------------------------------------------------------------------------------------------------ISADNLNPPFIIRKRKPGDKIYIPGI--GHKKLKKFLQ---------------------------------------------------------------------------------------------------------EKRIPSYLRDQLLIIE--------------------------------RNGQIIGVWNV-----------YVHPEYIIQ---------KNTQQVWLFQIQF-----------------------------------------------------------------------------------------------------------------------------------------------------------------------
B_Te_Butyrivibrio&SEM47592 --------------------------------------------------------------------------------------------------------------------------------------------------------------------------------------------------------------------------------------------------------------------------------------------------------------------------------------------------------------------------------------------------------------------------------------------------------------------------------------------------------------------------------------------------------------------------------------------------------------------------------------------------------------------------------------------------------------------------------------------------------------------------------------------------------------------------------------------------------------------------------------------MEDRLGEGIK---------------------KYIVEEKLIADGE----V----------------------------------------------------------------------------------VLAGVSGGADSVCLFHILR----QLREEQS----FD--------LAVVHINHMIR---EAAEEEALFVEKLCSEY---EIP-FYRRDINIPSI-VQKADL---------SEEEAGRNER-YKAFLDIAGELSRKTG--------------------------K-------TVKIATAHNMGDQAETVLHN-LFRGSRIK-----GLSGI----RAKG-------------ER-----DGVVLI-RPLLE-TERSEIEEYLKQKGFKYCNDSSNFTD---------DYT-RNRIRHNV--IPVAKEQINAK--ADRHVAEAAA-YLSRIDDYIDEQAR----LVEG-WLV-ES-SK----DEVVLDCG---SLAAQPEIIRERLIT--NGIHLLY-PHVKDIQAVHIRELTRLP-----------------------------------------------------------------------------LSTD-GSAKLSL----PYGIQ-AIRTYD--------------------------------------------------------------------------------------------------------------------KLKLCF-----DKSQGMENEDISVDMKALREGGE-------VELEVPRLGV-VNLRI-------------------------------------------------------------------------------------------------------------------------------------------------------------------FPYKSDLKIPMGEYTKWFNYDKIKNSLQFRTRKTGDTI--SVGN-GNKKLKKFMI---------------------------------------------------------------------------------------------------------DEKIPVDKRDALYILA---------------------------------EGDNVL-WVP---EH------RMGDAYRLS---------DDSNRVLEVAVTKR----------------------------------------------------------------------------------------------------------------------------------------------------------------------
B_Pr_Buchnera_aphidicola&Q8KA23 --------------------------------------------------------------------------------------------------------------------------------------------------------------------------------------------------------------------------------------------------------------------------------------------------------------------------------------------------------------------------------------------------------------------------------------------------------------------------------------------------------------------------------------------------------------------------------------------------------------------------------------------------------------------------------------------------------------------------------------------------------------------------------------------------------------------------------------------------------------------------------------------MIEKIINQYQ--------------------------KKL--------------------------------------------------------------------------------------------FLIAYSGGIDSTVLLYKML----KIKEKNP---QIK--------IRAIHINHNLH---PSSKKWEEHCIKICHKY---KIP-IITKEIKILLK---------------KNIEETLRIKR-YNTIYNY-------LL--------------------------N-------DEILLTGHHLNDQCETLFLS-LKRGSGPT-----GLSGM----SIEN-------------FL-----GKKRIV-RPFLT-KTKKELQKWACENNLESIEDFSNFNI---------DYD-RNFIRHKL--IPIL-EQRWPF--FLKNCFRTTV-ICREETKLKNIFLK---------EKIQNLINF-----DESLNIQ---NFKNINKEVCKALIR-----YWISLKNIKMPSYKTIECIYNEI-----------------------------------------------------------------------------ICSKKDSNPKII-----IDKNEIRRYKT--------------------------------------------------------------------------------------------------------------------SLYFIK------------IQKDISNIFLFWHNTD-------KKLLLPEDLGYLIKND----------------------------------------------------------------------------------------------------------------------------------------------------------------------------------KGFILPSPKKNELINIRFQLEGKILILGREKRRKIKKIWQ---------------------------------------------------------------------------------------------------------EHNIPPWLRNKIPLLF--------------------------------YNNRFIS---------------AIGLFVIKEKIINKEKEIQKNWKISWINNVHFNRKNFFLFY-------------------------------------------------------------------------------------------------------------------------------------------------------------
B_Pr_Helicobacter_hepaticus&WP_011116095 --------------------------------------------------------------------------------------------------------------------------------------------------------------------------------------------------------------------------------------------------------------------------------------------------------------------------------------------------------------------------------------------------------------------------------------------------------------------------------------------------------------------------------------------------------------------------------------------------------------------------------------------------------------------------------------------------------------------------------------------------------------------------------------------------------------------------------------------MAKKDAYKLTYNTSDTL-------------------------------FATNLGDILA------------------------PSFASIKQTR---------------------------------------------------------------------------------------NLLGFSSGVDSTALFFLLL----ECEIPFD--------------IAIVHYHTRLQ-----ADDEVAYAKELAATY---NKL-CFVAHAPHFNA----------------NFESNARSFR-FDFFQSL-----IIKH--------------------------H-------YTHLLLAHQLNDRLEWLLMQ-LTKGAGLG-----NLLGF----ADER-------------YNYDKSLNNYTIV-RPLES-IPKNELYRFCKERGIKYFEDSSNQDK---------TFR-RNYFRYEF--CDKLVNEFSAG--IARSLSYLQR-DRQSLENMLYADTL----------------------ELESLKMQILRQIHNISVPMHTHKIC---CIIFSIHKSKVQDDENLLLLFCDKV-------------------------------------------------------------------------------AKQCGYVLSAAQRDEISKSRFNCKIA--------------------------------------------------------------------------------------------------------------------HFIITS---------------------------------------------------------------------------------------------------------------------------------------------------------------------------------------------------------------------------------------------NTHRIYIAQDSMSMYKIVTQSPMSKKFKIFCA---------------------------------------------------------------------------------------------------------SHRVPSKLRFLLWAEF-----------------------------------------------------CAWEMLCKSAYADADYLVNEQGNQHLFTHFLAKIDNFFTL---------------------------------------------------------------------------------------------------------------------------------------------------------------
B_Te_Oceanobacillus_iheyensis&BAC12033 --------------------------------------------------------------------------------------------------------------------------------------------------------------------------------------------------------------------------------------------------------------------------------------------------------------------------------------------------------------------------------------------------------------------------------------------------------------------------------------------------------------------------------------------------------------------------------------------------------------------------------------------------------------------------------------------------------------------------------------------------------------------------------------------------------------------------------------------------------------------------------------------MKQSILSFIQ-------------------------KHQLLKEGA----K----------------------------------------------------------------------------------IIVGVSGGSDSMALLHFLK----NLQ--EQ--WEIE--------VIALTINHQLRGE-DSTAD-QKFVEQWCFHS---DIR-CIAHQVDVGEY-QRQYRV---------SEELAARRLR-YEIYEAE-----MRKQ--------------------------G-------ADYLALGHHGDDQVETLFMR-LTRVATSN-----AFEGI----PVKR-------------SF-----ASGQLI-RPFLC-VNKQLILNYVKENEVPFREDQTNKDN---------KYT-RNYYRNEI--IPLLTKNNER---LFITAQRLSE-TLREDENYLAKEAN---------RMVEEVIIWDENFSKISFSNQ---AFIERPHALQRRAYH--LILNYLYDTLPKDLSYIHEEKFFALI------------------------------------------------------------------------------ERQEGNTYIDF-----PLSLRVENSYG--------------------------------------------------------------------------------------------------------------------KIQLYF-----PNRHPRHSVFHLPLQVPDQVELPDGARITSEWIDATLDKNSRNNII------------------------------------------------------------------------------------------------------------------------------------------------------------------------------------IPIDSVALPLHIRTRKPGDRMTWDGLK-GTKKLKDIWI---------------------------------------------------------------------------------------------------------DAKIPTNERDTWPIVT---------------------------------DDNNTIIWLV-----------GLKKAFGSN-------QFCQSGEKIKLSYHKGNI--------------------------------------------------------------------------------------------------------------------------------------------------------------------
B_Pr_Vibrio_caribbeanicus&WP_009601970 ----------------------------------------------------------------------------------------------------------------------------------------------------------------------------------------------------------------------------------------------------------------------------------------------------------------------------------------------------------------------------------------------------------------------------------------------------------------------------------------------------------------------------------------------------------------------------------------------------------------------------------------------------------------------------------------------------------------------------------------------------------------------------------------------------------------------------------------------------------MQD-------------------------------LESVFNSTIE--------------------------QYIQPQGQ---------------------------------------------------------------------------------------IVLALSGGLDSRVMLALLK----KYC--EN--TGSK--------AIAVHVHHGLS---IHADDWAKQCQKWCLES---GLE-CFVEHVSLDLK--------------GKSLEESARDAR-YVALSKH-----LNEN-----------------------------------DVLLTGQHADDQLETFLLA-LRRGSGPR-----GLSCM----PQVA-------------PM-----GNALLV-RPLLH-VKRHDIESYAKDSNLEWLNDESNQDK---------RFE-RNYIRHTI--VPSL-SKRWPH--IQQSVQRSSE-LCAEQEALIEELIS---------EKYRQCLR-----QDKSLSIS---KLIGHSENVRRSIIR-----MWLSNESIKMPTRSQLEIIWQQV------------------------------------------------------------------------------AMAQQDANPKL----QLANIEIRRFLE--------------------------------------------------------------------------------------------------------------------ALYIVR-------------DFQSLANWNKDIHFE-------QPCLLPDNLGTLVLIS------------------------------------------------------------------------------------------------------------------------------------------------------------------------------TGNGRLSKQSLNTAPLKVIFEPEGLVAHPTDRA-HRRKLKKLFQ---------------------------------------------------------------------------------------------------------EYAVPSWMRRRTPILM------------------------------------------------------CGEKVAAVGELFVDRAFSGDDCDFVWQRY-------------------------------------------------------------------------------------------------------------------------------------------------------------------------
B_Te_Granulicatella&WP_070444842 --------------------------------------------------------------------------------------------------------------------------------------------------------------------------------------------------------------------------------------------------------------------------------------------------------------------------------------------------------------------------------------------------------------------------------------------------------------------------------------------------------------------------------------------------------------------------------------------------------------------------------------------------------------------------------------------------------------------------------------------------------------------------------------------------------------------------------------------------------------------------------------------MQHQLAS-FF---------------------RK---RVPEYTHQ----K----------------------------------------------------------------------------------YVLAVSGGVDSMVLLNAMA----LLF--ED----DA-----KNHIVVAHVNYGLR-A-QSMDE-EQLVRRFCKSR---QIP-FEIKNWKETKE--------------EKASESVLRNFR-YEFFEEV-----LKKH--------------------------Q-------AHYLVLAHHQDDQLETILMK-WSRGSTLE-----GLSGM----KEIR-------------QV-----KGMAIL-RPFLS-LDKKELYKEAETHQVPYLEDESNESD---------NYT-RNRYRHHV--VPFL-KEENPN--AGSHFQKSAQ-MIADAVACLMPILE------EK-QELLFQKGK----KKVAFHRE---AFLKEPVEMQRLLLQ--QVLIQMD----TTISVAQMEQILEKI-----------------------------------------------------------------------------GSNK-AQLTLDL----SNGWK-FKKRYE--------------------------------------------------------------------------------------------------------------------ECSFEK-----GRARVVP---------NIEYILS-------KPEDTLIRPNEDEQIL-------------------------------------------------------------------------------------------------------------------------------------------------------------------LTTGKTSS------EFAFPVNREDFPLTIRHAKAGDKIALNAEGTKHQKISRWFI---------------------------------------------------------------------------------------------------------NSKIPLEERKQIWVVE--------------------------------NAGKKIR-AIL---GY------RYAHPLSFE---------EETGKMILSYENKTRCTHVKR---------------------------------------------------------------------------------------------------------------------------------------------------------------
B_Pr_Shewanella_oneidensis&AAN54700 --------------------------------------------------------------------------------------------------------------------------------------------------------------------------------------------------------------------------------------------------------------------------------------------------------------------------------------------------------------------------------------------------------------------------------------------------------------------------------------------------------------------------------------------------------------------------------------------------------------------------------------------------------------------------------------------------------------------------------------------------------------------------------------------------------------------------------------------------------------------------------------------MTAQDLSVHI---------------------ARWLDSLPLQAGS----K----------------------------------------------------------------------------------LVLAYSGGVDSEVLAYGLS----EYAKQRP---DLR--------YQLIYVHHGLS---PNADNWAKHCQARAAIY---GLP-VTVERVQLILG-------------PRVSVEAEARKAR-YQAILPH-----LNPQ-----------------------------------DILLTAHHEDDQLETILLA-LKRGQGPK-----GLAAM----GQIQ-------------PLSLADKGSCLQV-RPLLD-ISREMIETFAQTRQLVHIEDESNQDD---------KYD-RNFLRLEI--IPRL-KARWPS--IATTASRSAQ-LCAEQQAIVETEVS---------ERLPKLLVKAPVTEQTVLKLS---ELAAQPIEWQGILLR-----GFIESQEFSLPSYVQLQQMLQQL------------------------------------------------------------------------------IHAKEDAKVHI----RINDCVLRRFAG--------------------------------------------------------------------------------------------------------------------MLYLDSGETLSTALHITARDLHQEILTLLTQASA-------MVEDKIVPFALVTTGP-----------------------------------------------------------------------------------------------------------------------------------------------------------------------------------RLRLPKADEVVSLGYGLPGQFRCQPHFRDKGRELKKLWQ---------------------------------------------------------------------------------------------------------ECAVPPWLRAEVGFLF------------------------------------------------------YNDKLVMAFGLWVEKAFCAQGDEIGLSYLIANP---------------------------------------------------------------------------------------------------------------------------------------------------------------------
B_Te_Bacillus_subtilis&P37563 ---------------------------------------------------------------------------------------------------------------------------------------------------------------------------------------------------------------------------------------------------------------------------------------------------------------------------------------------------------------------------------------------------------------------------------------------------------------------------------------------------------------------------------------------------------------------------------------------------------------------------------------------------------------------------------------------------------------------------------------------------------------------------------------------------------------------------------------------------------------------------------------------MKSVKDFLN-------------------------KHNLTLKGA----T----------------------------------------------------------------------------------IIVGVSGGPDSMALLHALH----TLC--GR---SAN--------VIAAHVDHRFRGA-ESEED-MRFVQAYCKAE---QLV-CETAQINVTAY-AQEKGL---------NKQAAARDCR-YQFFEEI-----MSKH--------------------------Q-------ADYLALAHHGDDQVETMLMK-LAKGTLGT-----GLAGM----QPVR-------------RF-----GTGRII-RPFLT-ITKEEILHYCHENGLSYRTDESNAKD---------DYT-RNRFRKTV--LPFL-KQESPD--VHKRFQKVSE-ALTEDEQFLQSLTK----DEMN-KVITSQSN-----TSVEINSS---QLLALPMPLQRRGVQ--LILNYLYENVPSSFSAHHIQQFLDWA-----------------------------------------------------------------------------ENGG-PSGVLDF----PKGLK-VVKSYQ--------------------------------------------------------------------------------------------------------------------TCLFTF-----EQWQCKNVPFEYQISGAADETAV-------LPNGYLIEARHYADSP-------------------------------------------------------------------------------------------------------------------------------------------------------------------EEHGNAVF--------ITSEKKVRFPLTIRTRKAGDRIKLKGMN-GSKKVKDIFI---------------------------------------------------------------------------------------------------------DKKLPLQERDNWPIVT--------------------------------DASGEII-WIP---GL------KKSIFEDLV---------IPNSDRIVLQYRQH----------------EKCRGQAKS---------------------------------------------------------------------------------------------------------------------------------------------
E_Op_Schizosaccharomyces_pombe&Q10441 ---------------------------------------------------------------------------------------------------------------------------------------------------------------------------------------------------------------------------------------------------------------------------------------------------------------------------------------------------------------------------------------------------------------------------------------------------------------------------------------------------------------------------------------------------------------------------------------------------------------------------------------------------------------------------------------------------------------------------------------------------------------------------------------------------------------------------------------------------------MDTI-------------------------------KLKEFYNSLV---------------------SI---RRRVGHR-----R----------------------------------------------------------------------------------LGIAVSGGVDSMLLSWFMK----ESQIMFG--WPNQ--------FIAFVVDHRIRKN-STEEA-LQTIWNLNRML----IP-NVYLNINWGND-DVHSLT---------NLETIAREHR-YQVLTRA-----CITH--------------------------N-------IRHICTAHHANDQAETIFMRLLRRKPGTW----GGLCAM----KPVS---------QIPESDSICGASNIELL-RPLLP-YYKNQILNTAKQHGIAWEEDPTNADI---------NLTPRNAIRRFL----------NQHAALTVEATKLAT-AFQSLQVNIDNKVD----EILKDNIVSYHQPS----GTLSLCFS-KNELKKHSNLTKEELLL--RCLTLTT-SCRQIKRSSVVSLCNSVF-----------------------------------------------------------------------------DGKKLTIAKCLL----TSSSI-KDDTKL--------------------------------------------------------------------------------------------------------------------QLQISR-----QPFSKAELKKKTITINPDRYVLW-------DHRFWIKYSCKNTQTT-------------------------------------------------------------------------------------------------------------------------------------------------------------------L--------------------------ILRPLLSKDLNSLKGFL-SKEEFLKFCI-----------------------------------------------------------------------------------------------------------QVPGHIRFTIPVLS--------------------------------EENDKLV-GIP-----------TFGFNFRSD---------IISNCLHKFKL-------------------------------------------------------------------------------------------------------------------------------------------------------------------------
B_Te_Enterococcus_faecalis&AAO80128 --------------------------------------------------------------------------------------------------------------------------------------------------------------------------------------------------------------------------------------------------------------------------------------------------------------------------------------------------------------------------------------------------------------------------------------------------------------------------------------------------------------------------------------------------------------------------------------------------------------------------------------------------------------------------------------------------------------------------------------------------------------------------------------------------------------------------------------------------------------------------------------------MFWQFYKRGK-------------------------EQGFWQPHQ----T----------------------------------------------------------------------------------IVVAVSGGVDSMALLTLME----QVAEKEQ----LQ--------LVVAHVNHQLR---EASAQEAQYLATYCQQR---ELT-YYETRWEDPEK--------------QRNLEAKARTFR-YEFFKEV-----MEIE--------------------------G-------AAVLMTAHHLDDQAETILMK-LIRGTNFS-----HSAGI----KERR-------------PF-----ATGELI-RPLLI-YPKEELYQFAQRQAFVYFEDETNQTN---------EYL-RNRLRNQV--LPLL-KQENPQ--FLDQIASFSN-EQRFAQEFIQEQIE---------PQLSEAVEP----TKQGWRIP-LKRLLKETPAYQHFFLT--AFFQKTLVPLGVSLNQRQMTQILKVL-----------------------------------------------------------------------------NDERQPQGSVML----EQQWQ-LAKSYD--------------------------------------------------------------------------------------------------------------------WLCLEQ--KQAALREEVTHLLVPGAGIYLSETEWLGLIATDKPFPLPEEINQWTGQL-----------------------------------------------------------------------------------------------------------------------------------------------------------------------------------LAIPLTTATPLTVRHRQSGDRITLKPG--FTKKLSRVFI---------------------------------------------------------------------------------------------------------DQKVPNEARESAWVIT---------------------------------DEQEEIIWVP-----------KFANSYLSI---------PLETDKIHYRLLFKTKE-------------------------------------------------------------------------------------------------------------------------------------------------------------------
B_Te_Bacillus_halodurans&WP_010896267 --------------------------------------------------------------------------------------------------------------------------------------------------------------------------------------------------------------------------------------------------------------------------------------------------------------------------------------------------------------------------------------------------------------------------------------------------------------------------------------------------------------------------------------------------------------------------------------------------------------------------------------------------------------------------------------------------------------------------------------------------------------------------------------------------------------------------------------------------------------------------------------------MKQDVLNFIE-------------------------EHRLFASGG----L----------------------------------------------------------------------------------VIVAVSGGPDSMALLHFLF----SHREQLG----IT--------VMAAHGNHQLR---QEADEEETFVHQFCLSH---GIL-FTSARLPVKER-MEMSGE---------GVQVTARELR-YKWLEAE-----AKKH--------------------------G-------AAFIATGHHGDDQIETILMK-QVRGTFPL-----SRGGI----PVRR-------------EV-----GDVLIV-RPFLG-ITKGQIEHYCKEVNIEPKRDPSNNAS---------SYT-RNRFRHTI--IPFI-RGENPN--AHLHFRRISE-WKEEDECFLLDLAE---------NALADVLLH----KDEHLVTIDRDAFLNVGLPLQRRMIH--LILKYLYTNDSPANGFIHIERIETLI------------------------------------------------------------------------------RNDVTGTKLHL----PMGIT-VERVYG--------------------------------------------------------------------------------------------------------------------QIRWVRASGEKQPVPVYPVVIEGEGQVSTPFGRFCVVQLVSGPRSMSPFTFTCSASD-------------------------------------------------------------------------------------------------------------------------------------------------------------------------------------------FPLTVRSRRTGDRIVLSV---GTKKVSRLFI---------------------------------------------------------------------------------------------------------DKKVEREVRDRWPLVF-----------------------------------------------------NQSSEIVSVPGLYNHPSQKHKQDFQVTFTPKDVRLEDYV----------------------------------------------------------------------------------------------------------------------------------------------------------------
B_Te_Allofustis_seminis&WP_018659772 --------------------------------------------------------------------------------------------------------------------------------------------------------------------------------------------------------------------------------------------------------------------------------------------------------------------------------------------------------------------------------------------------------------------------------------------------------------------------------------------------------------------------------------------------------------------------------------------------------------------------------------------------------------------------------------------------------------------------------------------------------------------------------------------------------------------------------------------------------------------------------------------MEKRFHQWIA-------------------------KRKLFSKDQ----H----------------------------------------------------------------------------------VLVALSGGVDSVVLTHLLV----HLPLENR----PQ--------LYLAHVNHHLR---QESDEEQRFVKEWAMAL---ELP-LFIFEWHKEEH-------------PHSNIENAAREMR-YHFFDQI-----MMTQ--------------------------H-------LDTLLTAHHQDDQVETILMR-LFSGKNIE-----LLTGI----SEVS-------------SR-----QGYRIV-RPLLP-FKKEEIYAYAAQHGLTYFEDATNFEP---------IYF-RNMIRTKV--MPSL-KDENPK--LNEHIERFKQ-ELHQLLTLRDYQLS----------QLATLKEE----KEEYIHIK-GQKLKTYPVAIQQTFIE--SVLKSCYENDPSHLKNNYTQLVWQHF------------------------------------------------------------------------------HKGSVNSELHL-----ARDLYIYKTYN--------------------------------------------------------------------------------------------------------------------DLYFCKGASFLEQFSEQHTRVQSLDIGQWITLSPNEKLGLFKEGSFVIPPEAKVIAI--------------------------------------------------------------------------------------------------------------------------------------------------------------------------------------PNGLHFPLVARHRKPGDRMQVKGMA-GTKKIKKILI---------------------------------------------------------------------------------------------------------DDKVPKHLRDKKWIIS---------------------------------DQTDKIIWLV-----------------GIRKADLNMIQNNCDRAQLQLVYINNADD-------------------------------------------------------------------------------------------------------------------------------------------------------------------
B_PV_Verrucomicrobia_bacterium&WP_052882593 ----------------------------------------------------------------------------------------------------------------------------------------------------------------------------------------------------------------------------------------------------------------------------------------------------------------------------------------------------------------------------------------------------------------------------------------------------------------------------------------------------------------------------------------------------------------------------------------------------------------------------------------------------------------------------------------------------------------------------------------------------------------------------------------------------------------------------------------------------------------------------------------------MKVFDQVR---------------------ASLKQSGFAGRGA----T----------------------------------------------------------------------------------IALAVSGGADSVFLLHALH----FLAAPLD----LR--------LCTLHLHHGIRPR-GAEQD-LRLVRALSWRL---GIP-CFSARRDVPAL-AESENL---------SIEMAARRAR-RDFFTDA-----GRRL--------------------------E-------IDAVALGHTADDRVESVLLK-LSRGTGLR-----GLAGM----RPVH-------------RE-----DALTLL-RPLLD-VRREELVAVLHAHRIPWREDTTNRDR---------KIP-RNMVRHRI--LPEIEQRLHPA--FRENVLRSLD-ILREEEAWLSDMAL---------GLMKSVTAP----RRGQLLAE---RLRAYPVAARRRMLQ---AWLHECEVEVDALSFETLERIDALC------------------------------------------------------------------------------AHDRGTRSVPL-----RGTLRVVNQYG--------------------------------------------------------------------------------------------------------------------KLRVAR----RGERRRAGFRTEIQVEGETWLPGPGLHVAARFGRGIQRDRARRIGEF------------------------------------------------------------------------------------------------------------------------------------------------------------------------------PARASISRKAVGGHPLTVRSFREGDRMRPLGSG-GTRKLQDIFT---------------------------------------------------------------------------------------------------------DARVPREERTQIPLVE--------------------------------CRGEIVWIPGF-----------RIAENWKLH---------DPRQKAVWLSIDRKGPEEDG----------------------------------------------------------------------------------------------------------------------------------------------------------------
B_Pr_Coxiella_burnetii&AAO91006 -------------------------------------------------------------------------------------------------------------------------------------------------------------------------------------------------------------------------------------------------------------------------------------------------------------------------------------------------------------------------------------------------------------------------------------------------------------------------------------------------------------------------------------------------------------------------------------------------------------------------------------------------------------------------------------------------------------------------------------------------------------------------------------------------------------------------------------------------MVELWQGLGCVF-------------------------------TPEKLLKFIT---------------------------TLTSNSN---------------------------------------------------------------------------------------FCIAYSGGIDSHVLVHAMS----HLCQEHP--WQ----------LRALHINHGLN---PKANDWENHCQQICNRL---KIP-FQSERVTLSLQ-------------PGDSIEAVARKAR-YAIFQQA-----LSEN-----------------------------------ETLLTAHTENDQAETFLLQ-LLRGAGVK-----GLSAM----PAKR-------------KL-----GKGELV-RPLLA-ITRDDLKKYAEKNNLRWVEDDTNLEL---------RFN-RNYLRHEV--LPIL-RRRWPE--VFAVISRSAN-HCAEAALLLDQLAE-----------SDLQLIQ----KDSELEIL---PLLQLTPERQRNVLR-----RWIYLHGFQLPQTKQLEQIRNDV-----------------------------------------------------------------------------LLAAHDANPVF-----SYHTIEIRRHHG--------------------------------------------------------------------------------------------------------------------KLYLSN------------ALSAHNATPLISWNFS-------RSLPLPGDLGTLIAEK-------------------------------------------------------------------------------------------------------------------------------------------------------------------------------KKGVGIKTTLDTSKITVRFRQGGEQCQPAGRK-ETHTLKKLMQ---------------------------------------------------------------------------------------------------------EWKIPVWQRDRVPLIY--------------------------------LGDKLIAVVGY-----------CICEGFEAK---------GEEWGWNVEVQPPK----------------------------------------------------------------------------------------------------------------------------------------------------------------------
B_Pr_Legionella_drancourtii&WP_006869252 ---------------------------------------------------------------------------------------------------------------------------------------------------------------------------------------------------------------------------------------------------------------------------------------------------------------------------------------------------------------------------------------------------------------------------------------------------------------------------------------------------------------------------------------------------------------------------------------------------------------------------------------------------------------------------------------------------------------------------------------------------------------------------------------------------------------------------------------------------------MNHD-------------------------------PNPLLNADWL--------------------------ARLNSFGK---------------------------------------------------------------------------------------LIVGFSGGLDSTVLLHALA----AQPSLRT--K-----------LVAVHINHGIS---SNASSWQQHCAQCCHDL---GIQ-FITESVQFDRS---------------ANIEEHARIAR-YAIFASL-----LTTK-----------------------------------DCLILGHHQDDQAETVLLQ-LFRGAGID-----GLAAM----TAVS-------------HL-----GAGTLV-RPFLT-YSRLQLAHYATVHQLIWIEDESNQEI---------TYS-RNYLRQQI--MPLL-VEKWPG--VVGTIARSAL-HCQQAKSNLDALAT---------QDIEGGSELITL-TSTSLCID---PLLNLNFARIANILR-----VWLRNNQVQLPSTATFHRLINEL----------------------------------------------------------------------------------LYARTDAAPAVSWGDILIRRYQK--------------------------------------------------------------------------------------------------------------------YLYLDR------------KTSATLPACSVWSVFPAPLTLEDAGINLCAKKAEQGLVI----------------------------------------------------------------------------------------------------------------------------------------------------------------------------------------PPGAKLEIRFRQGGEAFFWHG---QSKQLKKLFQ---------------------------------------------------------------------------------------------------------EWGVPPWQRARTPLVY--------------------------------INEQLAAVIGY-----------AISDLFFSS---------SPAWQLSTSSVFTHKND-------------------------------------------------------------------------------------------------------------------------------------------------------------------
B_Te_Clostridium_acetobutylicum&WP_010966480 --------------------------------------------------------------------------------------------------------------------------------------------------------------------------------------------------------------------------------------------------------------------------------------------------------------------------------------------------------------------------------------------------------------------------------------------------------------------------------------------------------------------------------------------------------------------------------------------------------------------------------------------------------------------------------------------------------------------------------------------------------------------------------------------------------------------------------------------------------------------------------------------MINDVINTIE-------------------------KNSMIKQND----R----------------------------------------------------------------------------------IVVAVSGGPDSICLLHILF----KLKDKFN------------TSICAAHVNHCIRG--EAADKDEEYVKKFCEKL---DIQ-FYVKRVDVNKI-AHEKKI---------SSEMAGREIR-YAFFEEV-----KERF--------------------------K-------ANKIAIAHNANDQAETIMMR-IIRGTGTE-----GIKGI----RPVR---------------------DGYYI-RPLIE-IRRSSIEKYCEDEKLMPRIDATNLER---------DYN-RNKIRLDL--IPYIVKNFNED--IVGALNRLGE-LVTIDNDYLEKLAK---------SKYKLYCNE----CEKQVIIS-KEAFSNDTAILSRIIRR----AVFYLVNSKYNLEKKHIDSIIGCQ-------------------------------------------------------------------------------KNTTGKQINL-----PNNMRAYNNYG--------------------------------------------------------------------------------------------------------------------DICLRIKEDESCIGKKEYNLHMDKLNSVHEENLIIGIRLIHNSKDIRLEGNKNVKYF-------------------------------------------------------------------------------------------------------------------------------------------------------------------------------------DADKAGKYITLRYRSEGDKFMPFGMK-NNKKLKDIFI---------------------------------------------------------------------------------------------------------NLKIPREERNKIPLIC--------------------------------FGGEIAWITGF-----------KISEKFKID---------NNTKKILEIKIEREE---------------------------------------------------------------------------------------------------------------------------------------------------------------------
B_PV_Candidatus_Protochlamydia&CAF23363 --------------------------------------------------------------------------------------------------------------------------------------------------------------------------------------------------------------------------------------------------------------------------------------------------------------------------------------------------------------------------------------------------------------------------------------------------------------------------------------------------------------------------------------------------------------------------------------------------------------------------------------------------------------------------------------------------------------------------------------------------------------------------------------------------------------------------------------------------------MSCIC-------------------------------LKNEKLNVIN---------------------QV---KRFIKKYCKSTQP----------------------------------------------------------------------------------LLLALSGGADSLSLFYCLL----ACR--LE--GILS--------FHVAHVDHGWR-E-ESAKE-ATILKNLAEQH---QVP-YHQLKIDLSQL-----AG---------NLEDACRKQR-QKFFKEI-----CLQN--------------------------N-------LQAVCLGHQENDQVETVLKR-ILEGSHWS-----HFDGL----KERM-------------WH-----DQVQFL-RPLLG-IQKDEILAFLKGNQLKAFEDGTNCDE---------RFM-RARMRRTI--IPDLNRSFGKK--IDNSLVYIAS-EMSELKNFFLGRVS----------PLLGQIVK----GPFGVYLN-LANHPSIDLVEIKYLLR--LISEQELFFLSRQILQRASEAIEKLE------------------------------------------------------------------------------------PQLSF----EMGTKKIVIDRG--------------------------------------------------------------------------------------------------------------------HFFILS-----KKTACKNPNLQISGSSLQYYGKW-------MIKTNESFYHQNLQAS--------------------------------------------------------------------------------------------------------------------------------------------------------------------------------TWLDGWRGYLKTYLPLDKYVLGQASKHAKLLRHHSTINKWWS---------------------------------------------------------------------------------------------------------SHHVPPFLRSFFPVIW------------------------------------------------------QHNEIAHEFLTGLERQNLQEGEKCLQIELSYLT---------------------------------------------------------------------------------------------------------------------------------------------------------------------
B_Tt_Kosmotoga_arenicorallina&WP_068346202 --------------------------------------------------------------------------------------------------------------------------------------------------------------------------------------------------------------------------------------------------------------------------------------------------------------------------------------------------------------------------------------------------------------------------------------------------------------------------------------------------------------------------------------------------------------------------------------------------------------------------------------------------------------------------------------------------------------------------------------------------------------------------------------------------------------------------------------------------------------------------------------------MASAFEEKVL---------------------EFIKTYELIKPGE----K----------------------------------------------------------------------------------ILIAVSGGKDSMALLHFLG----ANSTLLK----CE--------IVAANLDHGLRGY-EGQRE-AEMVKAFCEKR---KIA-FYHEKTDVKKF-ISENKG---L-----SPEEAARLKR-MEFLKRA-----KMIL--------------------------Q-------ADKIAIAHHLNDLAETILMR-LIRGTGLR-----GMLGM----KPID----------------------GDII-RPFLF-IPVHDIKDYVTINMVPYNSDKTNIIE---------DYD-RNFIRHRI--MPLL-KELNPS--YEEAFWRFFL-NVSESYSSLEKDIT---------RLLELTF------WKNGKALI---ERKALTSSEWAIVAEYVRAIVQRLSEKGYPPTRERVMAFKRLL------------------------------------------------------------------------------ISSTGGWKIQF----ADGVECVSRGKY--------------------------------------------------------------------------------------------------------------------IVFNKV-----SLAGNIWSKVIETLPVDIETETGKIVISVVKNIPEDIDGGYKAVCP--------------------------------------------------------------------------------------------------------------------------------------------------------------------------------------ADIISFPLWLRSASESDKFMPFGLNSMKNVISLA-----------------------------------------------------------------------------------------------------------AREAPPDVLAGLMVLE---------------------------------DNEKRILWVPGV---------RASELCRSS---------NKRSELLLFKFERRSTRGT-----------------------------------------------------------------------------------------------------------------------------------------------------------------
B_Te_Lactobacillus_rapi&WP_056981651 ------------------------------------------------------------------------------------------------------------------------------------------------------------------------------------------------------------------------------------------------------------------------------------------------------------------------------------------------------------------------------------------------------------------------------------------------------------------------------------------------------------------------------------------------------------------------------------------------------------------------------------------------------------------------------------------------------------------------------------------------------------------------------------------------------------------------------------------------------------------------------------------MDLQEKFSRIVS-------------------------QNHWWQPGQ----P----------------------------------------------------------------------------------VVIAVSTGVDSMTLLHLIA----GLRD-DR----PK--------IIVAYVDHQLR---PASKRETAFIQQFCKAH---GIA-LAAIQWPTFEH-------------PNNGIEAAARTFR-YRFFKRV-----LKEY--------------------------H-------ANVLLTAHHGDDLVETVIMK-LIRGGQLE-----SLTGI----SSSR-------------PF-----ATGMIV-RPLLS-FSKTAIRDFAVAHHIRWFEDKTNSQL---------TVQ-RNRIRHQV--VPLL-KKENPQ--LLMHVLDYSN-QLQTTIQSLNELLS---------RQVDQVCVF----GDQQASIA-LQKLRNNSDNVRISVIK----MILLDRLQIEDVSVKQLQNILKLI-----------------------------------------------------------------------------DNPKKPQGEIDL----ANQWRAVKRYQQ--------------------------------------------------------------------------------------------------------------------LIITKK---SLNPAINRENKTGFMVILDRWYSIGTGYQFGIFSSRPENQQQKITELR--------------------------------------------------------------------------------------------------------------------------------------------------------------------------------------LPRIDLPLSVVSPRPGDKLQLKGG--GSQKVSRVLI---------------------------------------------------------------------------------------------------------NAKLPNEVRDRVKLLQ--------------------------------TSQHQTLAVLG-----------VKSVSITQSIENGQTLYLVEKGQINFLKGKGIKNG-------------------------------------------------------------------------------------------------------------------------------------------------------------------
B_Pr_Geobacter_sulfurreducens&AAR35187 ---------------------------------------------------------------------------------------------------------------------------------------------------------------------------------------------------------------------------------------------------------------------------------------------------------------------------------------------------------------------------------------------------------------------------------------------------------------------------------------------------------------------------------------------------------------------------------------------------------------------------------------------------------------------------------------------------------------------------------------------------------------------------------------------------------------------------------------------------------------------------------------MKTLSPVDAVLKKVR---------------------AFNAEHGMFRPGD----R----------------------------------------------------------------------------------VVVAVSGGADSVALVDILV----SLNELRL-------------DLVVAHLNHKLRG--AASDEDERFVEQCAQTY---ALP-FVSRGEQVKAL-AEWERL---------SLEDAGRRAR-YAFFDDV-----AAAC--------------------------G-------ARTVALAHHADDQAETLLMR-LVRGAGGL-----GLSAM----QPVG--------------------AGGKYV-RPLLA-LGRQEIEAYLDARGLAFRQDQSNTDV---------AFL-RNRIRHEL--VPYL-GRLNPG--AASRLARTAE-LLADDEALLSRLVE---------EALRRHVMV----TEQGGAICSVDTLRREPRGLRRRLYR---KAIALAKGDLARISFDHVDAIDRLV------------------------------------------------------------------------------LSENPSGRLHL-----PEEILVTRSYN--------------------------------------------------------------------------------------------------------------------EVAFAR------RMADIPSLQELWIDGPGCWPLSGGGELVVEIATGPPPWGELSTTE----------------------------------------------------------------------------------------------------------------------------------------------------------------------------------SWFDLELAPFPWLIRGWRPGDRMIPLGMT-GEKKVKDIFI---------------------------------------------------------------------------------------------------------DQKVPRELRRSIPLLF--------------------------------RGDSLLWVCGC-----------RRGESARIT---------AGSRAMAVVRIRGRRLK-------------------------------------------------------------------------------------------------------------------------------------------------------------------
B_Pr_Acinetobacter&CAG69735 ------------------------------------------------------------------------------------------------------------------------------------------------------------------------------------------------------------------------------------------------------------------------------------------------------------------------------------------------------------------------------------------------------------------------------------------------------------------------------------------------------------------------------------------------------------------------------------------------------------------------------------------------------------------------------------------------------------------------------------------------------------------------------------------------------------------------------------------------------MRSALPT-------------------------------FDEIWQRKFR---------------------HR---LLIQAQQFPADTV----------------------------------------------------------------------------------FLIGCSGGMDSMLLLHLMS----ELF---------P-----H-KVRAIYIDHQLQ---SSSRAWGVFVQNFAQQS---HIP-FTIQPVIVDTG----------------NLENQAREAR-YAAFESH-----LKSN-----------------------------------EVLVLAHHQQDQTETVLLR-LLSGSGVK-----GLGAM----KEIE-------------QK-----KNICCW-RPMLS-VSRQQIEHWVEHLKIPYIQDLTNFDT---------TYD-RAWCRETV--WPVL-QKRFPK--MQEAISRTSI-LMQDADEILHEVLQ----QDLN-QC------G----DLNHLDLS---RLQQLSLARQRQLLS-----FWMKGKAIYRPAFEMVERVQQEV-----------------------------------------------------------------------------ICAK-ADAKAAL----HWNHH-YYVRYQ--------------------------------------------------------------------------------------------------------------------NILYRV-----EKNKYLQKDLVSNVVSTIELQMD-------ASLQLASGVFQIQPMQ-------------------------------------------------------------------------------------------------------------------------------------------------------------------M-----------GL----SPQLFEQPLQLLPRQGGEKIHLYGRV-GHWPLKKAIQ---------------------------------------------------------------------------------------------------------EAQILPWLRHTIQILA--------------------------------LDN--VMLGVFTPKGF------WLAQSSYCE---------AGGWQPNLISDVNYLRVEQNS---------------------------------------------------------------------------------------------------------------------------------------------------------------
B_Te_Desulfotomaculum_gibsoniae&WP_041284710 ------------------------------------------------------------------------------------------------------------------------------------------------------------------------------------------------------------------------------------------------------------------------------------------------------------------------------------------------------------------------------------------------------------------------------------------------------------------------------------------------------------------------------------------------------------------------------------------------------------------------------------------------------------------------------------------------------------------------------------------------------------------------------------------------------------------------------------------------------------------------------------------MPLIKPIAEHIR-------------------------KYKMVSAGE----T----------------------------------------------------------------------------------VVVGVSGGPDSMALLHILY----RLQETLE----IK--------LVVAHLNHQFRGS-EAEAD-AHFVLNAARRL---QLT-AFVEARDVPAY-SRGRGI---------SPQVAAREVR-YNFLDEV-----AVKT--------------------------G-------ASKVALGHHADDQAETILLH-ILRGTGAG-----GLKGM----LPVR------------DDF---------YI-RPLLA-VRRRDIEDYCQRHDLATRQDSSNTKP---------KYL-RNRVRLEL--LPILEKRYNPN--LVESLNRLAE-ICRDEDDYLEHQAG---------EVFFRARLS----TGGNTICLDAGKLSAVPQALLRRVVR---LAWSEICGDQDDLNYRHIEQVLAII------------------------------------------------------------------------------NGGGGYRQINL----PRGIT-FKKYYE--------------------------------------------------------------------------------------------------------------------VLEFTLDREIKEVPFYQYFLKVPGITFIPEVGLSIGAEILPVGEAMEPFVFGSGQVI------------------------------------------------------------------------------------------------------------------------------------------------------------------------------------LDYDRLAAPLIVRRRLSGDRFGPLGLD-GTVKLKKFFI---------------------------------------------------------------------------------------------------------DHKIPRHQRDCIPLVV--------------------------------SGNDIVWVVGM-----------RPGEKWKVT---------NNTVNCLRLYIIDYE---------------------------------------------------------------------------------------------------------------------------------------------------------------------
B_Pr_Moraxella_oblonga&WP_066803741 --------------------------------------------------------------------------------------------------------------------------------------------------------------------------------------------------------------------------------------------------------------------------------------------------------------------------------------------------------------------------------------------------------------------------------------------------------------------------------------------------------------------------------------------------------------------------------------------------------------------------------------------------------------------------------------------------------------------------------------------------------------------------------------------------------------------------------------------------------------------------------------------MSCPILDVLG---------------------------GLADIDK----A----------------------------------------------------------------------------------VFVGCSGGRDSMSLAFGCY----LLYQSGV--LKKL--------PTLIHINHGIQ---NANDEWADFVKTWANER---GFV-CHVVCLYLGQS-----------------NETHARDAR-YHAIANL-------MQ--------------------------E-------GDVLLTAHHADDQAETVLMR-LINGAGVQ-----GLSGI----KAWQ-------------NR-TISGKNLTIH-RPFLA-ISRQDITDFAHRHGLAYVDDPTNDTT---------DNA-RSFIRNDI--LPSL-ATLNPK--VKDNIAKVAT-FMGEASELLHQMMS----EKFE--QVLIATPH----TLVVSMLD-VAKLVTLSKPMQSAVVR-----HWVQGDEVLPPNAQITKDVVALA-----------------------------------------------------------------------------HRTDNDHRVQIFWQVSGAGHAFVICRYK--------------------------------------------------------------------------------------------------------------------HILYRY-----RQELFLLLNTHVDDTPIVPQTKQ--------TILKQNEQFLLVWRY-------------------------------------------------------------------------------------------------------------------------------------------------------------------PQSLEFLFIHKTVCIQPIGKTSVRVVVMYQNKNGQHRQGF-----DVLSNKKLYQ---------------------------------------------------------------------------------------------------------TLNIPTWQRQNLWGLY--------------------------------VNDELVM-MMG-----------VDGWWLTDSTMLGALMAMSDEFGDTFVSVCQRDEYFAQTASLM-----------------------------------------------------------------------------------------------------------------------------------------------------------
B_Pr_Desulfotalea_psychrophila&CAG37661 ---------------------------------------------------------------------------------------------------------------------------------------------------------------------------------------------------------------------------------------------------------------------------------------------------------------------------------------------------------------------------------------------------------------------------------------------------------------------------------------------------------------------------------------------------------------------------------------------------------------------------------------------------------------------------------------------------------------------------------------------------------------------------------------------------------------------------------------------------MLEKTIYYKM-------------------------------ITLKVKN-II---------------------KE---KLPLKSGD----K----------------------------------------------------------------------------------IIVGVSGGADSIALLHILT----ELN--LD----LQ--------LIAIYIDHGLRPD-EIPQE-ISFVKGQAGAV---GAE-FESISVDVLAL-KNCDKL---------STEDAARRLR-YQAFAEA-----RERY--------------------------G-------AKYIMVAHNADDQVEEFFIR-LLRGSGRR-----GLSGM---------------------PY-----QNGLLL-RPLLS-LTKADLLLYLQERGIDHCEDSSNREP---------CYL-RNRIRLDL--LPRL-EEYNPS--LRRTILNTSS-ILESEEDFLEKSAR---------ELFNRSTRINREGKLPKTELD-CRSFSGGHQALQRRVIE------LICWQMDAQPSFTHIENICRLA------------------------------------------------------------------------------TEGTSAKTLQL----GSGLRVKKEISQ--------------------------------------------------------------------------------------------------------------------VVFHYPLGRIATRQGEREIRLERRIDGEGIFAIPELNRQLTISTGEGAGEGRLLVDR---------------------------------------------------------------------------------------------------------------------------------------------------------------------------------------EKINFPLLLRFHRAGEKFHPLGAP-GRKKVSRFLT---------------------------------------------------------------------------------------------------------DKKVHGEDKQLYPVLI--------------------------------NGDGNIIAIVGL----------AIAAQFKKT---------ETSKQLISIGWQETTT--------------------------------------------------------------------------------------------------------------------------------------------------------------------
B_Pr_Rickettsia_conorii&Q92JK0 -------------------------------------------------------------------------------------------------------------------------------------------------------------------------------------------------------------------------------------------------------------------------------------------------------------------------------------------------------------------------------------------------------------------------------------------------------------------------------------------------------------------------------------------------------------------------------------------------------------------------------------------------------------------------------------------------------------------------------------------------------------------------------------------------------------------------------------------------------------------------------------------MLYEKFEYNIN------------------------NLIGNFGLSK---------------------------------------------------------------------------------------ISIAVSGGSDSVALLYLAN----IWAEKNN----IE--------LFVISVDHNLR---EQSKQETHYIQNISNSL---NRK-HYSLSFDHQNN--------------FSNLQERAREGR-YDLMTNL-----CLEL--------------------------D-------ILVLLTAHHEDDYVENFCLR-LERNSGIF-----GLSS-----SNIN-------------WY-----NNIQII-RPLYN-IPKSELVEYLVRHNIKWFEDESNSSD---------KYR-RNVIRQKLAKGADYIRHFSKPV-YREEFKGDTE-RSTAAYTLVREDASTGTASKLS-LEAKCGKMS----KAAIISQQ-LKTNKLIENEFKPELIS---AIAEAVKIFEYGFAFLDLVKFDKFS-----------------------------------------------------------------------------NEVKVQIINFLLIIISGQSRAARFYSVE--------------------------------------------------------------------------------------------------------------------PILKLI-----TQDVNFKNTLHGCIIKRIQNELL---IYREFGKKLPESKILLDKSV-------------------------------------------------------------------------------------------------------------------------------------------------------------------I-----------WDNRFCITKNQETPNCFVTHLSLKDYKIIKKQLDLEPLKNL-----------------------------------------------------------------------------------------------------------SCKNHNAVLLTLPIIK--------------------------------ILEKVIAIPHI---SY------YDNDMWNFE---------VSFSPNFVSRFTHFC---------------------------------------------------------------------------------------------------------------------------------------------------------------------
E_Op_Debaryomyces_hansenii&CAG84558 -------------------------------------------------------------------------------------------------------------------------------------------------------------------------------------------------------------------------------------------------------------------------------------------------------------------------------------------------------------------------------------------------------------------------------------------------------------------------------------------------------------------------------------------------------------------------------------------------------------------------------------------------------------------------------------------------------------------------------------------------------------------------------------------------------------------------------------------------------------------------------------------MISNRLFGEVL--------------------------RKCFKNGT-FPER----------------------------------------------------------------------------------IVVALSGGVDSLCLTYLLG----QFKRIYK--PSLQ--------ITAITIDHKYR---AGSGKEAEKVGVLVRPW---GVK-HIVKTLEYEDR-DIGKIT---------NFEEVAREKR-YDIFEQV-----CREL--------------------------D-------VKSLIVAHNLNDQIETFLQR-LQQNSSIF-----GLVGL----RTVD-------HLPISPTSPSENGDSIHVV-RPLLS-FDKSEIIETCTKNGIRWFEDHTNSDI---------HLTRRNLLRHIV--SEVVPHRLDNQ---DIPIEECNA-LSLVSKESLVKTHN----EILS-LVCEMQHQI----ANIENHLK-LRGLFSLDKKNLSLTVS--LPFNILDTYNPMVLSRFFYQNMYLIS-----------------------------------------------------------------------------SVKHYHWSYAKL----ERHAIPKILRFY--------------------------------------------------------------------------------------------------------------------NNNKEI-----SPPVSMKLTYLNVLFNIKLDTHN-------KQMRISLTRQPLMRNE-------------------------------------------------------------------------------------------------------------------------------------------------------------------YSQVCLDCTLNDQWSDWFMFDR-RYWIRLKSRNSDIKVSIVPYRHNDVAFRKQLN---------------------------------------------------------------------------------------------------------LAFKGSNNGPLLSILQ--------------------------------EGTPVIVTYSH---SG------HFAALPTYN--------IYSQEDVIDVEWLAKNNVHSL----------------------------------------------------------------------------------------------------------------------------------------------------------------
gene_438_G2KABVRK_8 ------------------------------------------------------------------------------------------------------------------------------------------------------------------------------------------------------------------------------------------------------------------------------------------------------------------------------------------------------------------------------------------------------------------------------------------------------------------------------------------------------------------------------------------------------------------------------------------------------------------------------------------------------------------MAQETLYKFWFSHENLWFNATPNDDAIITKKFKHLLKTPPN---------------------------------DILEKIILYDQFVRHFYRT------KQYKVQQ---YLPIALKLSLDLIDN-----NLDLKYNPQEKCFILLPLRHT--FELKYVSLAFEKI---KEYRHQEDSKYYIRFYKAT-ILSLSKIKTHFIIPEEINNEI---------TNEEIFKTLD------NDCIKNLSQIIPFNEKS---HPIYKAFDTTIRKIKDLKE----------------------------------------------------------------------------ITLSLSGGVDSMVSSFILY----NLSHQQK--KF---------KIIAISINYNNR-E-DNKYE-MEFIKRWCKLL---NIT-HYIRHITELHR-DRSHDR--------DLYEKITKKIR-FDMYKKF-------------------------------------------GNPIILGHNQDDCIENIFNN-IKKTRSYN-----NLKGM----TEFT-------------EE-----DDCVLV-RPMLD-IQKKEIKEFAKKYHIPHLPNSTPSWS-----------E-RGRIREEL--VPFL-NNFDSS--LIPGFLNLAT-NTSEIYTIYDKSVT---------NKFFESIDFLN--NDVKIQLNENASEKRYGFSFWKDILV-----KIFKKINLRLPTNKSINAFSDRI---------------------------------------------------------------------------------------------KKNNYGLINFSK--------------------------------------------------------------------------------------------------------------------EIAFNYTK------------------------------------------------------------------------------------------------------------------------------------------------------------------------------------------------------------------------------------------------------------------------------------------------------------------------------------------------------------------------------------NNLILVYTKNL-----------------------------------------------------------------------------------------------------------------------------------------------------------------------------------------------------------------------------------------------------------------
N_Ph_Paramecium_bursaria_Chlorella_virus&NP_048910 ------------------------------------------------------------------------------------------------------------------------------------------------------------------------------------------------------------------------------------------------------------------------------------------------------------------------------------------------------------------------------------------------------------------------------------------------------------------------------------------------------------------------------------------------------------------------------------------------------------------------------------------------------------------MSLSEFVSEFLSNENFWFTQNIAIDEYLTTKYEHLLDEDYY------------------------------DTDNPHHVVILFDQLPRHVFRYTYS-------------NHIVEYFLTKSLLFFDR---TDLTKLPDLEWCFTHLCIRHT--KDPVWIHRVIKNTWP-RLTP--GCHEFVHRFLKASYERCPMEDQAPFIHTT---------------YRDTIYDAMKHAHTTYFTPNDYALKIN----RD---NHVVKAVEKALRDVKPGE-----------------------------------------------------------------------------ITMSLSGGVDSMTLFHILD-------GLRG--FYGY-------KMNVAMVNYTNR-A-CAYDE-EYFVTDWANWL---GYP-ISVRRIEEINRKPCIDAD------IRTLYETYTRKVR-YNTYKTI-------SH----------------------------------GAFVAMGHNKDDCLENILQN-ICSGHKYD-----NLNGM----DTVV-------------VQ-----DGIKFF-RPLLG-VSKDDIIEYARGHNIPYLPNSTPA-----------HFK-RGMVRNSV--VPCM-NDWDDR--FIPGLFKLKD-TMGEMSMMMEITAK----------EFVNKFE-----DNTAIIDD---MYITMGQTFWKTVLI-----KLFPGEVFKNKMLTYFIESLKRF----------------------------------------------------------------------------------------------DGFMNFELNKN----------------------------------------------------------------------------------------------------------------------------------------------------------------------------------------------------------------------------------------------------------------------------------------------------------------------------------------------------------------------------------------------------------------------------------------------------------------------------------------------------------------VKIRLTKKRAGIAIKFM-----------------------------------------------------------------------------------------------------------------------------------------------------------------------------------------------------------------------------------------------------------
gene_192_KNV1_1 ---------------------------------------------------------------------------------------------------------------------------------------------------------------------------------------------------------------------------------------------------------------------------------------------------------------------------------------------------------------------------------------------------------------------------------------------------------------------------------------------------------------------------------------------------------------------------------------------------------------------------------------------------------------MDKDSINSLHNFWFAHEDIWFDATENDDQIIKQKFGLLINDNPNIESIKHNKD----------------------IKELLTTILLYDQIIRHVFRG------NTEKIKE---LSKFSLELTLFVLEN-----KMDKEYLPKERCFILMPLRHT--FDLKYLEIALDKI---KEYREDGDCNYYIRFYKAT-ILSMSKIKTPLIVPEEINYDI---------TNEQIFNTLD------SHCVKNLEHIKPMN-PS---EPIHQAFINTLSKLHNPKE----------------------------------------------------------------------------ITLSLSGGVDSMISSFNLY----HLSQQQT--KF---------KIIAITIDYGNR-E-DNKYE-VEFVKRWCKLL---GIT-HYVKHITELKRNKSIDRD---------LYEKLTRTLR-FDMYRRF-------------------------------------------NNPVVLGHNLGDCLENIFNN-IKKSRSLN-----NLRGM----SDIS-------------NE-----EECTIV-RPMLN-ISKRDIRDFAKRYAVPHLPNSTPSWS-----------E-RGKIRDEL--IPFL-NRFDEN--IIPGMIQLAD-NMKQMYHIYETSII---------DRFYETIKFNE--YQVMIPLSDNAHEKQYGFVFWKDIIS--RILKTINFQFPSNKAFRSMNERIAHN---------------------------------------------------------------------------------------------RYGIIKMSKRFE----------------------------------------------------------------------------------------------------------------------------------------------------------------------------------------------------------------------------------------------------------------------------------------------------------------------------------------------------------------------------FNYIENGLTLKIKDKP-QIQKIENKIN---------------------------------------------------------------------------------------------------------ESKLNIWSDVFYKIVY--------------------------------YMGCVISLYIY-----------YLVFSKFAI---------------------------------------------------------------------------------------------------------------------------------------------------------------------------------------------
E_Ha_Chrysochromulina&KOO22933 --------------------------------------------------------------------------------------------------------------------------------------------------------------------------------------------------------------------------------------------------------------------------------------------------------------------------------------------------------------------------------------------------------------------------------------------------------------------------------------------------------------------------------------------------------------------------------------------------------------------------------------------------------------------------------------------------------------------------------------------------------------------------------------------------------------------MPLRHQATVERLREVLERTAP-RLEDSKASTELLLRFRRHTQLRLLHLENRGDPHDILERPDREHELDQSEAPEETLSQTVLAFLEANGLLGAACNGQPTARGRGRESQPKANARRRALPQVRECEHTAGRGQGMAATGNTDRKHSAVASAVDTAPAEGESAHHGATSAVASAVDTAPAEGESAHHGAILAEEPA--------LIVSLSGGVDSMVLTHVLL----ALRKAHG--LRYS--------VHAVHVDYANR---VESGAEATFVETWCRER---GVE-IRVRTVSEMQR-ATCQRD---------EYERETRRIR-FDAYKAC-----LQAT--------------------------G-------GRGVFFGHHEGDLHENVLCN-VFKGAQLL-----NVAGI----AAAS-------------TV-----GGVLIY-RPMLP-HPKSIIYEYAHKYGVPYFKDTTPKWS-----------N-RGKLRDQL--FPLLQDTFGEG--IGGHLSALAK-DSAQCAELVEAHML---------RPFWGSVHV----SAAAAWVD-VAAYVQMPLFFWREALR----HICEQMLGVGLVKERAALLLMERL--------------------------------------------------------------------------------------QRPAHKRKDGWLSLKREIR--------------------------------------------------------------------------------------------------------------------ALLVGT-----RLVLFAPHLFPGEHHGRVWAARPHAAEGTRLDPPAEGTETTESVFG----------------------------------------------------------------------------------------------------------------------------------------------------------------------------------PWHVRLRLLPAAGTDADATGDAFAAGGSSTSEVVSVLGSE---------------------------------------------------------------------------------------------------------PSVLWRLAEGRIAYML--------------------------------PRHPEYAIGSSTHAQVGALEGLRGEVWATLLAAFPQVIGVGQQSCSGWVRVELTCRAAKADLEGGDGGPP------------------------------------------------------------------------------------------------------------------------------------------------------
B_Te_Listeria_monocytogenes&AAM74001 -----------------------------------------------------------------------------------------------------------------------------------------------------------------------------------------------------------------------------------------------------------------------------------------------------------------------------------------------------------------------------------------------------------------------------------------------------------------------------------------------------------------------------------------------------------------------------------------------------------------------------------------------------------------------------------------------------------------------------------------------------------------------------------------------------------------------------------------------------------------------------------------MDDTDKRVHKYIE-------------------------KHDLIRSDD----K----------------------------------------------------------------------------------LLVAVSGGPDSLALLHFLW--NSNLVPKEA--------------ISVAHINHHLR---ENAANEQNVVEAFCESQ---GIP-FYIEEVDVKSR--AESLQ---K-----GIEETARIVR-YDFFEKV-----MAEK--------------------------K-------INKLALAHHADDQIETILMR-LVRGSASI-----GWSGI----QPKR-------------EL-----KGGQAI-RPFLP-ITKAEIIDYAQKHELAYEIDESNTSQ---------EYT-RNRYRAQL--LPFL-KQENPA--VYSHFERFSE-ETSEDFQFLEALAS---------DLLKKNLIK----NGKRTTLL-LTNFKNEANPLQRRAIH--LLLRYLYNEDASFITVNHIYQIIQMI------------------------------------------------------------------------------QSDNPSSSIDL-----PNKLVANRAYD--------------------------------------------------------------------------------------------------------------------KLHFQF------GEREAPSEFYHQLELNDRIELDNKASIRLKLKSSVVQTNGLNGML------------------------------------------------------------------------------------------------------------------------------------------------------------------------------------LDAEEITLPLIVRNRVNGDRMTMKGQA-GSKKLKDIFI---------------------------------------------------------------------------------------------------------DAKIPRQERDKLPVIT--------------------------------DYTGKILWVPGVKKSAYDREFSRSKKQYIIRYTRNIGGNESMHNDIQKVLISEDELQEKIRELGRELTTEYEGRNPLVVGVLKGATPFMTDLLKRVDTYLEMDFMDVSSYGNGTVSSGEVKIIKDLNASVEGRDVLVIEDIIDSGRTLSYLVDLIKYRKAKSVKLVTLLDKPAGRNVEIEADYVGFVVPNEFVVGYGLDYAERYRNLPYIGILKPEIYSE
E_Ha_Emiliania_huxleyi&XP_005787876 --------------------------------------------------------------------------------------------------------------------------------------------------------------------------------------------------------------------------------------------------------------------------------------------------MWRSAACGAAVAAG-------------------------------------------------------------------------------------------------------------------TIILAQRWSRRRCEDAEDAAFEGVLRFWFEG-----------------------------------------------------------------------------------------------------------------------------------------------------------------------------------------------DGTSDLYATRWFVPPGSA--ALHRLDEEVRARFGATLGRAER--------------GELDHWAAS--------ARGCLALVLLLDQLSRHAHRG------DGGAVLA---NDARALVLAERLLA--R---GWHTQLRAAELVFALMPLRHS--PTAERLEQAMDLTGA-ALRTREAEAATLARFRRAT-ELRLQHLQGD----G---------------DPHDILERDD------REAALDQTG-A----AS---EPLAATVERFLRDTAF----CDAD------GTPPPPPPSAQTDSGDRVVSAAKRCEAERPRDGAGGAAADAAAADATRAA----------RDDEALIVSLSGGVDSMVLAHVLL-----RLQPRH----RR-------RVCAVHIDYTNR-A-ESGAE-AAFLQRWCAAR---GVP-LRVRTVEEVRR-GATSRD---------EYEKVSRAVR-FDAYRQA-----LAQF--------------------------G-------GRAVLFGHHLGDVHENVISN-VMKGASLL-----NIAGI----STAS-------------AV-----NGVLIW-RPMLP-HPKSLLYDYAHRYGVPYFKDSTPGWS-----------T-RGRLRNQL--QPLLAEVYGEG--YSTHLSALAR-DSALCSELIDSQLY---------APFRSSLRR----SPLAVWFD-AAGRAALPLFFWREALR----HVCEKELGIGLVGEKAVLQLLERL----------------------------------------------------------------------------------------RAPRVREGWLALRKESR--------------------------------------------------------------------------------------------------------------------VLLAAGTLAFLRPSVFPGARRGRGLIGPGEAVPAPPADAVRGPTISFGPWRVRITRC-------------------------------------------------------------------------------------------------------------------------------------------------------------------------------AQGSSLGPGADTSDVARPAAALGLWEVLSGRFAYVLPVHE------------------------------------------------------------------------------------------------------------RYAIGSTDRVVVPALR------------------------------------------------------ALGKAWQALVLATPQVVGCGAEMGGRAAVTVEVWFVAPERA-------------------------------------------------------------------------------------------------------------------------------------------------------------
E_St_Thalassiosira_oceanica&EJK48013 ------------------------------------------------------------------------------------------------------------------------------------------MIASSPYAPRRRSSSS-------------------------------------------------------------------------------------------------------------------------------SVGRVQPRRSSSSLIANSSVSIW---------------------------------------------------------------------------------------------------------------------VFLQFWQRLSADRCAGDNRGVDLRGFLQGVSDTIASNLIAAAS-------------------------------------------------------VPERSAGDANPRRRRISSILGWIVRILGGESSRVGKVITTIIGFTREVLLRSIGASCVILTGGSTLFGHLTRGDDRDTSQMALGCQLSVDGTSLESESNNLPIDTVLEDRCAIDSIVSYWFRASPDNAQKSLWMIASSSV-EQMNRIDSEISDRFRSTILDLAC------------DEAMKCRWTDRVDLYD---WRGKIAAIIAFDQMSRHIHRHDKMDGISMNNLPEQRHLDKLAYSIALKLQNVHESE-IKSGVIPIPMRIFGIMPLRHA--STIYDLERVQLDVES-SATLHEEMDRMIRRFRKAT-NRRMAALQDEARREGKLGTKSNSVMDGKVFDDDQILECYP------FEADMTT---A----YD---HPVTKTISRFIRKMDILHTSDARFRSPREVFSSSD-------------------------------IEHEVDSKGVPT-----------------AIVSLSGGVDSMVIAAVLA----HLRDIEA--RVRHTSKDEILRIVAIHIDYANR-P-ESGAE-AAYVERFSEKL---GIQ-FTLRKIDEITR-GVTARD---------DYERIAREIR-FDIYRRT-----CAEV--------------------------SSDGTVQRGVGIMLGHHRGDLRENVLSN-AHRGCGPL-----DLSGM----TEVS-------------TN-----DGVVLF-RPLLF-LEKSFIYDYSHTYGVPYFKDTTPHWS-----------T-RGKLRNRL--LPLLEEIYGEG--SMNNLSTLAT-ESDDARELIGETVV---------TPFMSQVNK----HPMGFTFE-TAPWKGRSLFFWKFVLR-----QVLHNSGRGMFSDKSVSSFLERI----------------------------------------------------------------------------------------RVGTIKEGWLQCRKDYA---------------------------------------------------------------------------------------------------------------------VYLKRSGKVLVFHPDSFPFNKRDAYKVQSAPVEYGIGVKVGPWQIVPEITAACMED--------------------------------------------------------------------------------------------------------------------------------------------------------------------------------EADALCKSKALSDIDQLMLGDICYFVKAPIPPGHSFPRQLTM---------------------------------------------------------------------------------------------------------MSGFKKRTRPAAWKGL----------------------------------------------------DLRIEQTLPLLGVNHSCDDEVGDVTWALIKVRLSLKGLGD----------------------------------------------------------------------------------------------------------------------------------------------------------------
E_Vi_Ostreococcus_tauri&XP_003078109 MRFDAKSVTIDVTSFTPRDALQTLEKYMHEGAKYHQLRGIVANWFAEVVPEPATFVVEFVEIVFVRLSEHGYRETEDDDGDAMVCMYLMLESLGRVPGAREGRTRRRFATNVTRGVVKSDRARARAGKLVKLAITDITELSIAPVRPVVRLIETFGLELEDLSFASRDEASDAVTRYINEQIDRGKQRSAMALVFHFNLDQFATFETLLGLVQAKEYTIALEFASMEPRLTKQWIELCINDGVENHNHASLRNAYKAVTTFKLEHEFPDVRTVYYKSTISRMIGKGSFEAALRRAGSDEELQRWVVESLAATDQFEYAVEYANRCGLYFNCDANELAEIQARRRATFFQLPRHLDGACVFVDDEKSLLEASHRYLWNQGMIGIDTEWGADVGEDADNADRSGDEVAILQIASQLGVVILDVPKLLYSCPDTLETTIGKMFEDEEVLKLGFAVQEDLRRLSKCHKAFKTVQGVVDLQKLWKLLVSKARTRSVSAPWSTEAELLRYQPVGLSALVAAVLGKPLDKMMRMSDWSRRPLTQSQMEYAALDAWTLVEVHRTLLEAHGAHYSPLLERVRKSYDYTRYARTASSMHTNGGARARARVAMSIDDAMDALRLIDDDVSIDDELVRSTSSAVRAYWFPNRSQTLEAAYKKKWFATNDDV----RSVDEEIERTFGGVLRAIES-ATSGEEVDRESVLRAHERWTRE--------PSTTAALVVMLDQFSRHMYRK---AEDRDARVGA---NDRVAIIIAEDLLDNKR---EWLSELTVPEQVFVLMPFRHTQ-KTCPRLLRCLELIDE-RVGLEDENRELLQKFRKTT-LRCYQDLEGKQH--E---------------AGDNILERQE------FTPCEEVMATM----SS---NSLYNTIEEFMRESM-----------------------------------------------------HEFGNT---------------------IAVSLSGGVDSMVLAYILK-------------HQGY-------DVVTLHIDYKNR-P-ESTEE-ADFVDDWSVRH---GMK-FERCTVDAIRR-GVTPRE---------QYEIESRKIR-YGFYKKS-----GQKH--------------------------G-------FPAVLLGHHHGDVQENIITN-LMRGANLL-----SVNGM----DKRG-------------VV-----EGVRIW-RPMLP-HNKVDVLDFAHTYGVPYFLDSTPTWS-----------T-RGKLRNQL--VPLLEDMFGDG--FMRNVSMIGE-NSDQLSEMVDNALF---------KPFWNDRKM----SDVGCYVD-CTPYISQPIFFWKQVIR-----EMCHGLGASMLKERSVRLLLGRV-----------------------------------------------------------------------------KRTRSK----------KDGWLCLKKENA--------------------------------------------------------------------------------------------------------------------TFMTGNTFAIFTTEFMPRSEIIKQGMIITMDSNK-------KSFDLGNWRITLEVVP--------------------------------------------------------------------------------------------------------------------------------------------------------------------NTSTHEGERLLDEQAITVWQVLGNDISYHVPYDSSYVIDPEIRFPPTKGLDVVV---------------------------------------------------------------------------------------------------------RNAIPFIAPPNVSFAH------------------------------------------------------LPEESRPPRKFMRYERSALEAENCVKVTLKFTRTKLYVVSQR------------------------------------------------------------------------------------------------------------------------------------------------------------
E_Op_Sphaeroforma_arctica&XP_014154398 --------------------------------------------------------------------------------------------------------------------------------------------------------------------------------------------------------------------------------------------------------------------------------------------------MQKKIYNADSVNMCT------------------------------------------------------------------------------------------------------------------GCKRHVLGCTARMANQPVATVGDVLSYWYD------------------------------------------------------------------------------------------------------------------------------------------------------------------------------------------------QGISASYKRIWFVNDGRQ----QEVDDYISERFADTLKAAEQ------------DQLNDGDWSVLS-------PTSALARILVLDQFSRHFYRD---SEDRDARVSA---NDKKALELTETIMA--K---KWDKSYTIEQLVFVYMPLRHS--ATVDRLETVLAKIDE-RVTLNEERADLLRKFRKTS-LRRLHDLQNKSG------------------DADDILEFHP------FQADESS---L----LS---TSLTKTIHSFL-------------------------------------------------------AEHKTSDMDY-------------------ILLSLSGGVDSMVLAYCCL----RLSPLLN--NI---------KVVCAHIDYNNR-K-ESTAE-ANFLKQWCENL---GID-IVIHTIDDIQR-GVTPRD---------EYEKKSRDVR-YNLYKKI-----MKNL-------------------------YKPDGTPAAVSGVLVGHHQGDVQENVISN-MMKGCSLL-----EVAGM----AETS-------------VV-----NGVTVW-RPMMP-HEKKEIFDFAHKYGIPYFKDTTPRWS-----------T-RGKLRNQL--LPTLADVYGDG--FTRNLSLMAS-DSAQLHYMCLTSVF---------RPFWDSMVQ----TPMGVYFD-VIGWLNMPIFFWKQSFR--HVCHDM--LGIGMIGEKSAVLLLARMRSHCEALYVTNPLTGPQTIAPGAGNDPGKLIQSRTRVRVRTSGSSSQNKHNNGKVEVAQANITTPMNQNTDMNTPYPTYTRTRSSRTSLPGASSDGFIGLSSDNSQYTSDSLTHDSQNIHRSKSGGIPVTSRLAASRFTSCTLSPILGSTRTHTRFLSHANTTPYISTHGQASNTLSPTSSMSPTLSRTPISTPPPLGLAMNATRQHTMPAQPIVQLVNTSKRTIAITPQSPLPLDQYLPLLRQASAPLLQLATPESADIGCFPPNSGPDLRAQHTGPCAHKCSPVNAGRVAYRRDSQPLTLNPSISRQFAGARLHGTNSSELPNRMRERYSTDHTALQMEKPQRPLSLEYPSPRTPKSGSASSSPITARHMPHAGNHNRERTISAPTQPDLYTLSPSASPMAPGAIVEEGPNSPMVPPFGFQSPLPSPDCHDRKRSQLRVMGSTHTADDLLASSRKGMIRVSVSSENLEDTAKDIGSAAAL------ALIDGKVCPSDASTKTPMAIAASNTYRRTNSCGSTAPVLTAHDDQGLNNSLSASTIPEVQEDAAVAKPANNKRKRRTKDLFFGLKKGLNLFLCDSTLFFFAPEAFPSTPCFEPNSPVNVGEKYRFGLWEVQLTEVSIEDDVDTADTHCFTVRELWQGDLSYTLRGGYQHILVRGKGDGRPKAL--RQIDVRLTKNVPLVNFDNSQPDPTKPMVLVTLKLHPSTKRRKEHSN------------------------------------------------------------------------------------------------------------------------------------------------------
