# Supplementary material for: The kinetoplastid-infecting Bodo saltans virus (BsV), a window into the most abundant giant viruses in the sea
Source: eLife. 2018 Mar 27;7:e33014. doi: 10.7554/eLife.33014 (PMC5871332; doi:10.7554/eLife.33014)
Supplement: Figure 4—source data 1. [file elife-33014-fig4-data1.zip › Source_data_Fig4_S1-2_Lys-syn_tree.newick]

(gene_438_G2KABVRK_8:0.35815709,gene_192_KNV1_1:0.54089817,('N_Ph_Paramecium_bursaria_Chlorella_virus&NP_048910':1.92652313,(((('E_Vi_Ostreococcus_tauri&XP_003078109':1.07602499,'E_Op_Sphaeroforma_arctica&XP_014154398':0.81620719):0.18856874,('E_St_Thalassiosira_oceanica&EJK48013':1.3891398,(('E_Ha_Chrysochromulina&KOO22933':1.17738536,'E_Ha_Emiliania_huxleyi&XP_005787876':0.58197892):0.43458608,'E_St_Ectocarpus_siliculosus&CBN75006':0.92968231):0.09274122):0.18472767):0.49800046,('N_Ph_Cafeteria_roenbergensis_virus_BV_PW1&YP_003969693':1.82445495,('N_Ph_Phaeocystis_globosa_virus&YP_008052737':0.68067869,'N_Ph_Chrysochromulina_ericina_virus&YP_009173382':0.76891753):0.55503122):0.47587361):0.16785519,(BsV_putative_tRNA_Ile_lysidine_synthase:1.36966621,(((((('B_Tt_Kosmotoga_arenicorallina&WP_068346202':1.68485482,'B_Tt_Thermotoga_maritima&Q9WZ48':1.34263501):0.44282442,('B_Aq_Aquifex_aeolicus&O67728':1.62420325,'B_Td_Caldimicrobium_thiodismutans&WP_068512711':1.22053353):0.27386492):0.2325874,(('B_Te_Chloroflexi_bacterium&KXK18457':1.58016353,('B_Te_Desulfotomaculum_gibsoniae&WP_041284710':0.88351151,'B_Te_Clostridium_acetobutylicum&WP_010966480':1.10135309):0.26885408):0.120027,(('B_Pr_Geoalkalibacter_ferrihydriticus&WP_052446223':1.12005727,'B_Pr_Geobacter_sulfurreducens&AAR35187':1.02143948):0.16971478,(('B_Pr_Magnetococcus_marinus&WP_011712132':1.91850852,'B_Te_Heliobacillus_mobilis&AAN87535':1.38807177):0.28647161,('B_Pr_Desulfotalea_psychrophila&CAG37661':1.51650724,'B_PV_Verrucomicrobia_bacterium&WP_052882593':1.36417471):0.15041708):0.06284278):0.14641718):0.14284216):0.10002935,((('B_FC_Bergeyella_zoohelcum&WP_002664323':1.5439888,('B_FC_Bacteroidetes_bacterium&OFX82302':0.84216104,('B_FC_Prevotella&CDE86222':1.03424323,'B_FC_Bacteroides_thetaiotaomicron&AAO76700':0.6567523):0.34746565):0.24486511):0.49722673,((('B_Te_Listeria_monocytogenes&AAM74001':0.9402268,('B_Te_Bacillus_halodurans&WP_010896267':1.16242237,('B_Te_Oceanobacillus_iheyensis&BAC12033':0.95615128,'B_Te_Bacillus_subtilis&P37563':0.82862622):0.10846965):0.16131787):0.23202571,((('B_Te_Macrococcus_caseolyticus&WP_015912403':1.43070438,'B_Te_Staphylococcus_aureus&WP_023914963':1.16991595):0.5076688,(('B_Te_Acholeplasma_hippikon&WP_035368220':0.80923196,'B_Te_Onion_yellows&BAD04214':1.26091357):0.48357359,('B_Te_Kandleria_vitulina&WP_051551219':1.4001218,('B_Te_Mycoplasma_pulmonis&WP_010925580':1.67665856,('B_Te_Ureaplasma_parvum&WP_010891671':1.41925392,'B_Te_Mycoplasma_genitalium&P47330':1.39286919):0.40075474):0.92270412):0.4274546):0.22137023):0.16172858,('B_Te_Allofustis_seminis&WP_018659772':1.3812399,(('B_Te_Granulicatella&WP_070444842':1.04361302,'B_Te_Lactobacillus_johnsonii&AAS08264':2.31381597):0.35447209,('B_Te_Lactobacillus_rapi&WP_056981651':1.33561323,('B_Te_Streptococcus_pyogenes&AAT86146':1.40347331,'B_Te_Enterococcus_faecalis&AAO80128':0.85078591):0.35533562):0.17517613):0.04462871):0.11039584):0.22972221):0.08177122,'B_Fu_Fusobacterium_nucleatum&AAL94067':2.00932199):0.10847916):0.05889687,(('B_un_Candidatus_Delongbacteria&OGE83089':1.46651682,'B_Pr_Corallococcus&CCZ95083':1.52388309):0.4449608,('B_Te_Butyrivibrio&SEM47592':1.40812817,('B_Sp_Treponema_denticola&AAS11858':1.67990763,'B_Sp_Borrelia_burgdorferi&O51728':2.24945265):0.2729588):0.24577892):0.08543383):0.10440991):0.15577373,(('B_Pr_Bdellovibrio_bacteriovorus&CAE79778':2.43028383,(('B_Te_Prochlorococcus_marinus&AAQ00855':1.92914751,(('E_Rp_Gracilaria_tenuistipitata&AAT79774':1.40592066,'E_Rp_Porphyra_purpurea&P51383':1.13774683):0.68463713,('E_Vi_Nephroselmis_olivacea&AAD54930':1.6757455,'E_Vi_Mesostigma_viride&Q9MUR3':0.97209886):0.40149194):0.28934647):0.57786072,('B_Te_Streptomyces&WP_003975427':1.31103539,('B_Te_Corynebacterium_glutamicum&CAF20721':1.81432292,'B_Te_Gardnerella_vaginalis&WP_020758892':1.47075895):0.26722156):0.76647777):0.23131677):0.13042018,(('B_Pr_Moraxella_oblonga&WP_066803741':2.17685476,('B_Pr_Acinetobacter&CAG69735':1.49916533,('B_Pr_Neisseria_meningitidis&WP_002232442':2.13473134,(('B_Pr_Coxiella_burnetii&AAO91006':0.7743592,'B_Pr_Legionella_drancourtii&WP_006869252':1.16804472):0.26026916,(('B_Pr_Vibrio_caribbeanicus&WP_009601970':0.89094977,'B_Pr_Shewanella_oneidensis&AAN54700':1.18742155):0.23983717,('B_Pr_Wigglesworthia_glossinidia&BAC24545':1.39093321,'B_Pr_Buchnera_aphidicola&Q8KA23':1.35248139):0.25048281):0.18394701):0.25810521):0.25345254):0.28587347):0.32840113,((('B_Pr_Rickettsia_conorii&Q92JK0':2.83721462,'B_Pr_Wolbachia_endosymbiont&AAS14900':1.0643416):0.51482363,('B_Pr_Sphingobium_abikonense&WP_062732270':1.68107236,('B_Pr_Sulfitobacter_donghicola&WP_052033220':1.27289463,'B_Pr_Mesorhizobium_loti&BAB50680':2.31760906):0.47014147):0.18271284):0.36997313,('E_Op_Schizosaccharomyces_pombe&Q10441':1.97714035,('E_Op_Candida_maltosa&EMG48091':1.28504807,'E_Op_Debaryomyces_hansenii&CAG84558':1.46913041):1.06305199):0.61968069):0.26562574):0.16574471):0.06783566):0.57075474,(('B_Pr_Campylobacter_peloridis&WP_044598291':1.50171376,'B_Pr_Helicobacter_hepaticus&WP_011116095':1.38259494):1.67374039,('B_PV_Chlamydia_muridarum&WP_010229866':1.73815077,('B_PV_Parachlamydia_acanthamoebae&WP_059359893':0.9644147,'B_PV_Candidatus_Protochlamydia&CAF23363':1.38225265):0.32087828):0.41489566):0.29371013):0.80698503):0.18766025):0.69024232):0.78818175);
