# Supplementary material for: The kinetoplastid-infecting Bodo saltans virus (BsV), a window into the most abundant giant viruses in the sea
Source: eLife. 2018 Mar 27;7:e33014. doi: 10.7554/eLife.33014 (PMC5871332; doi:10.7554/eLife.33014)
Supplement: Figure 4—source data 1. [file elife-33014-fig4-data1.zip › Source_data_Fig4_S1-2_PheRS_aln.phy]

 65 418
A_Ea_Archaeoglobus_fulgidus&O28324 ELMLLRSLGKTYTPEEAAELSGVRTHYSLTEEGEVGVNSMDELRKRMGRKLVTKSETKQVYITDLTPEMLLEGTWRGKQFLKYDITIPAKEIYGGKIHPYERIIEECRKVFLEMGFTEIK-GHYVQPAFWNFDALFQPQDHPARDMQDTFYLGKALVLRTHTTAITIHYLPEPPQKAFCIDRVYRRETIDATHLPEFDQLEGVVLDRDVGFKHLLGLLKEFFTKM-GFEDVRFRPGYFPYTEPSVEPEVYVEGGWVELGGAGVFRKEVTEPLGIRG-KVLAWGLGIGRLAMLKIGLKDLRRLYLPDLGWLRSMPARK-----------------------------------------------------------------------------------------------------
A_Ea_Halobacterium_salinarum&NP_281087 VAVLDAASTDDPQRIEALAADTTTTTVSLTDEGHAAPVEMGSVIGAAGRDLVTVSERTVRSVGELTPELLASGEWADVEFADYNVAADAADHTPGKTHVLRQAAERVTDVLVGMGFQEMA-GPHVDADFYINDCLFMPQDHPARNHWDRFALDFALALRGHTTSLTARHLVEAPARYFSVEKAYRNDTLDATHLLEFFQIEGWVLADDLSVRDLMGTFREFYSQF-GIHDLQFKPTYNPYTEPSFELFGRHPEELIEIGNSGIFRPEMLDPLDVDG-DVMAWGLALERLLMLMTGFEDIRDVTLCDVGFLRNAEVY------------------------------------------------------------------------------------------------------
A_Ea_Methanocaldococcus_jannaschii&Q57911 LLKIFQDNNRDEFNLNELEKFMVKKIIKLIKEEEL-EIEIKNLKDILPRGYVDFDEEKEIKITQLTRDIIISGKWKKAYIRPYDVKVPTKPIYPAKVHPLTRIIREVKEILLAMGFKEVK-SPIVETEFWNFDMLFEPQDHPAREMQDTFFLEVSLILRTHTTASSIRYLKNKPHKVFCIDRVFRNEAIDYKHLPEFYQCEGIIMDDNVNFNNLIGVLKEFLNRL-GFEKVRFRPAYFPFTEPSLEAEVYLEGGWLEILGAGIFRPEVLEPIGIEK-PVLAWGIGFSRLAMLRYGLTDIRDLHKNDLDWLKRV---------------------------------------------------------------------------------------------------------
A_Ea_Methanopyrus_kandleri&NP_613558 ILIHLAESGEA-TPEELAESLDTHEVYELGDEGKVGRLE--EVLDRAGGDVLRAREETVKKVTELKPEHLREGTWKEKEFKPYDVKAPTSPTFPGKRHPLKEVINEIRRIFLEMGFVEVS-GPLVESSFWNFDALFQPQDHAAREMQDTFYLDVATVLRTHTTAVSVRKLEGPPLKAFSIGRVYRRETVDYKHLPEFHQCEGIVLAKDVSFRDLLGILEEFYRRM-GFEEVRFRPAYFPYTVLSVEPEVYFEEDWVELGGAGIFRPEVLQPLGFDPVVCLAWGLGVERLAMLKLGIDDIRDLYMSDLKTLLELPARAR----------------------------------------------------------------------------------------------------
A_Ea_Methanosarcina_acetivorans&NP_615144 VLLALEELGSAA--PDKLEEKSVLERYSLTKEGEL-PAPLEELRSRFSRKLVIKHEEKSRTVAQLTPELLKSGAWKGKKFRPYRLDIAPNPLYGVKIHPYRRLIEQMRQIFLEMGFTEIK-GGIIQSSFWNFDALFQPQDHPARDMQDTFHLALANVLRTHTTSVTIKYLPEPPVKAFCIDRAYRRETIDPTHTPEFEQLEGVVMDKDMSFADLLGLLAEFYHRM-GFEEVRFRPGYFPYTEPSVEPEVYVDGGWVELGGAGVFRKEVTEPFGIKE-PVLAWGLGVSRLAMLKLGLKDLRLLYQSDIDWLRKSECRI-----------------------------------------------------------------------------------------------------
A_Ea_Methanothermobacter_thermautotrophicus&O26837 VLKAFEGSDKPLKPEEIAESQKADEVVSLTEDGEAEELEMSELSRRAGKGIVDIRKIKRHTITQVTHEHLKSGAWRKLHYRGYNIDAEYPLVYPGKMHPLRRIIDEIRSIFLKLGFTESR-GPIVESAFWNFDCLFQPQDHAAREMQDTFYVCVASVLRTHTTCVSARFLNEPPLKMFSVGRVFRRETITYKHLPEFHQVEGIVAGDEVNFRNLLGILREFYRKL-GF-EVRFRPAYFPYTYLSTECEIYLPESWIELGGAGMFRPEVLEPLGVET-PVAAFGLGIERLAMIRFDIKDIRMLYQSDLGWLRGLPTGDLL---------------------------------------------------------------------------------------------------
A_Ea_Pyrococcus_abyssi&Q9UYX3 VLLTIAKLEKA-SVEEIVKETRKEKIIVLTDIGKVKKAYLDELKDVLRRKIAREDERVERTVTRLTPELIASGKWREVELKPFNIKAPVKRIYPGKKQPYRVFLDKIRRRLIEMGFIEMTVDSLIETQFWNFDALFQPQNHPAREWTDTYQLDRALMPRAHATALSARQLIEIPGKYFTIQRVFRPDVLDRTHLIEFNQIDGFVAGEDLTFRHLLGILKRFAIEIAGAKKVKFFPDYYPFTEPSVQLSAYHPEGWVEFGGAGVFREEMTEALGIKV-PVIAWGIGIDRLAMFKLGIDDIRYLFSYDLRWLREAKIW------------------------------------------------------------------------------------------------------
A_Ea_Pyrococcus_horikoshii&O58391 VLLKLAELKNA-TVEELIEKTNRRRMIKLTETGKIGKVTLNDLKDVLSRKIAEEEEKVIRNVSILTPELIVTGKWREVEFKPFNIKAPVKKIYPGKKQPYRVFLDKIRRRLIEMGFIEMTVDSLIETQFWNFDALFQPQNHPAREWTDTYQLDRALMPRAHATALSARELIEIPGKYFTIQRVFRPDVLDRTHLIEFNQIDGFVASEDLTFRHLLGILKRFAIEIAGAKKVKFFPDYYPFTEPSVQLSAYHPEGWVEFGGAGIFREEMTEALGIKV-PVIAWGIGIDRLAMFKLGVDDIRYLFSYDLKWLRESKIW------------------------------------------------------------------------------------------------------
A_Ea_Thermoplasma_acidophilum&P57693 VLRAIQSRGAT-AIESELSVEGEIKTYALSSEGKKGEMTMDEIRDLMPSGVIDEKIRTERIVGSLDPSIIASGEWKTKNFRKYDLNSPSSVIRSSLKHPMTYLIEEIREIFLNMGFTEMG-GHYIESTLWDMDSLFIPQDHPARDMQDTFYVHEALVLRTHTTVSTARYLNEPPQAIFSVEKVFRHESVDWKHLAEFYQIEGAVYSKDVSVSTLKWILRDFYAKL-GFNDIKLIPSYYPYTEPSLDVVVRVNGKEVELGGSGLFRPEVLKILGLKA-PVMAWGMGLERLAMMYYGLTDVRDLYNTDFEFLSSFRNISRGRNNYGKA--------------------------------------------------------------------------------------------
A_Ea_Thermoplasma_volcanium&NP_111556 ILKYLASKNQE-IEESNIEIKGEEVAYVLTDEGKIGKLSLRDLQEAMPKNVIEEKKRSVRIVGEIDSGIITSQAWKTAPFRKYDLDAPVSPTKSYAKHPLVYFINEIRRIFLDMGFTEMS-GHYIESALWDMDALFIPQDHPARDMQDTFYVHDGLILRTHTTVTTARYLNTYPQAIFSVEKVFRHESVDWKHLAEFYQIEGAVYDKNVSVATLKWILRTFYGKL-GFEKIRLVPSYYPYTEPSLDVVVEVDGKEMELGGSGIFRPEVGKILGLKA-PVMAWGMGLERLAMLYYGLTDVRDLYNTDFSFLEGYKKY------------------------------------------------------------------------------------------------------
A_TA_Aeropyrum_pernix&NP_148525 LEEASKILGVDKSSLASLSNLLVEEHYVLTERGRLGEASVEEVRRALGRGLIRREARRSIVLAVLTRDMLKSGEWRRLRFKPYNVKAEPPRVLPARRHFLAEFIERLRDILRELGFREVR-GPLVELELFNFDVLFQAQDHPAREIHDSLWIGVAYILRSQTTAVSARILPNPPARFFTVGKVFRSDAVGPTRLPEFHQLDGIEGDEGYTFRDLLGRLDEIASML--GLKLKFKPAYFPFTEPSVEGYVKLPNRWLELFGAGMFRPEVLEAVGVD-YPVGAWGFGIERLAMAFYGVSDIRKLYTRNVDEVREMRRWL-----------------------------------------------------------------------------------------------------
A_TA_Pyrobaculum_aerophilum&NP_559306 LYEIIRHAPEWKPLEEVARELGVIEFYELTEEGRLGRCTAHLSQHPEARKLVRKIEKTQVYVTVITSEDIATGRWRNYTLKPFDLNIEPPEYPAPVPHFFNEFLDYVREVMIGLGFEEVR-GPVLEVEFWNFDALFQAQDHPAREVHDTFYVPKAPVLRTQTTATTIRALGDGEYKVFTIGRVFRPEKLDPKHSMEFHQLDGIVVGPGLTFKHLLGQLEEIAKAL-GMTKVKFRPAYFPFTSPSVEVYAQHPKGWVEFGGAGIFRPEVTEPLGVKKSRVLAWGWGLDRIAMILLGIDDIRELFTKDLEKLKEYYRWARKASVGAVGTLFTL---------------------------------------------------------------------------------------
A_TA_Sulfolobus_solfataricus&P95961 ILFFLKDLTNSVELAIKMGIPESEKHYVLTEEGRLQEKDLNEIKNILNRGLIEEKERKIVSVSNLNRELIISGEWKKYKLKKYNVEAFPPYYTISKKHYFREFLEKVKDIMISLGFKEIN-TGYIEMEFYNFDLLFQPQDHPAREIHDSFSVDITLMLRSQTTATTARVLPKAPQKVFTLGKVFRPDAIDATHLIEFHQLDGVIIDNNFTFKELLGVLKEIFYRL-GIKEVKFKPAYFPFTEPSVEAYGYLEKGWVEMCGAGLLRPEILSSVGIDS-TAGAWGIGIERLAMSFLNISDIRLLYSNNIEYIRDTKKIE-----------------------------------------------------------------------------------------------------
B_Aq_Aquifex_aeolicus&O67087 LDKILEELKLLLSSVSSLKELQEVRSKFLGSKGVIKEVPS-EERKEYGKRVNLLKEEAEKLIKEKEEELKERELEEKLKGEWVDLSIPPARTV-GSLHPITVTLERIVTIFRGMGFEVEE-GPEVEREEYNFDMLNIPKEHPARDMQDTFYVNEGYLLRTHTSPVQIRTMKKPPIQIIAPGKVYRRDD-DPTHSPMFHQVEGLVVNEYANFRHMKYVIEEFLKKFFEDLPVRFRTSYFPFTEPSAEVDIKHTG-WLEVMGCGMVHPKVLENCGIDTYQGFAFGMGVERLAMLLFGIDNIKLFYENDLRFIKQFF--------------------------------------------------------------------------------------------------------
B_FC_Bacteroides_sp&WP_008782330 -------------------------------------------------------------MIIYSIWHMEKNNISRSIEEKRNR-----KLHNNPSHPICMFKKHVQAYFS--GYEIFDDLDEVVTVKDNFDDLLLPPDHPGRSMNDTYYLDNTHVLRSHTSAHQNMLLKQGHTMFLATGDVYRKDTIDRTHYPVFHQMEGVKILPEDALTDLMNTLGGLIEYLYPGKKYRFEDDYFPFTNPSIQVEVESEDGWMEVLGGGVIQPKILENCGVKG-IGWAFGLGIDRLLMSYCDIPDIRYIWTDDVRFLSQFQQGL-THFKVYSKYPPVQRDVSFWVNAENQENNFCEIVRELGGDLIESVNVIDRFK--KQDKVSLAYRIIYRSNDRTLLNEEINQIQYGIRNQISNRFNVTLR--
B_FC_Elizabethkingia_anophelis&WP_024565690 -----------------------------------------------------------------------MNNISNLINEKRSK-----KLHNNKLHPVCQLKEKIQLYFND--FSVFDDLNEIVSIKDNFDDLLIPLDHPARSTNDTYYADNDHVLRTQTSAHQNMLLKAGHKRFIASGDVYRKDTIDKTHYPVFHQMEGVKILPADALDDLKKTLEGLIQYLYPGKEYRFLDDYFPFTEPSLQIEVLQNKEWMEVLGAGVIHPQILKNCNIEG-TGWAFGLGLDRLLLSYCNIPDIRYLWTDDLRFISQFENGL-TEFHQYSKYPPVYKDISFWVNTENKENNLCEVIREEGNDLVESIDLLDKFC--KENKTSLAYRIMYRSNERTLLNDEINEKQERIRATLSENFDIILR--
B_FC_Myroides_odoratus&WP_060874200 -----------------------------------------------------------------------MNNISNPIHEKRRK-----KLHNNPSHPIYLLKKKIQSFFSD--FTVFDHLEEVVSIQDNFDKLLVPLDHPARSPHDTYYVNENFVLRTQTSAHQNQLLTQGHHQFIVTGDVYRKDTIDKTHYPVFHQMEVVKILPHDALVDLKQTLLGLIQFLYPGKAYRFLDDYFPFTSPSLQIEVMEDGEWMEVLGAGVIHADILKQCNIEA-TGWAFGLGLDRLVMSFCGIPDIRYFWSEDDRFLSQFKNGL-VKFKAYSKFPPVFKDISFWVHATNRENNLCEIIREKGRDLIESITLVDTYT--QTGKTSLAYRIAYRSNERTLLNEEINAIQEAIRMELATAFAITLR--
B_Fu_Fusobacterium_nucleatum&NP_602908 ILKVKEEIQTYIKESKTLQRLEEIRVNYMGKKGIFKDLSV-EERPKIGQIINEVKEKINSLLDERNKALKEKELNERLESEIIDISLPGTKYNYGTIHPINETMELMKNIFSKMGFDIVD-GPEIETVEYNFDALNIPKTHPSRDLTDTFYLNDSIVLRTQTSPVQIRYMHGTPFRMICPGKVYRPD-YDISHTPMFHQMEGLVVGKDISFADLKGILTHFVKEVFGDRKVRFRPHFFPFTEPSAEMDVKESG-WIEIMGCGMVDPEVLKYVGLNPVNGFAFGVGIERVTMLRHGIGDLRAFFENDMRFLKQFK--------------------------------------------------------------------------------------------------------
B_Pr_Buchnera_aphidicola&P57229 LNKLFEIIEIDIQNSKKISELDKIRIKYLGKKGVLKDFSY-EDKKKHSIIINKKKQEIISKINIKKQKLSVYILEQRIKSETIDISLPGRRTEHGGFHPITNTIDYIKNFFLKLGFQSIN-SPEIEDEYHNFDALNISKYHPARDSHDTFWFDRNRLLRTQTSSMQIRIMEKPPIRFIFPGKVYRND-YDITHTPMFHQIEGLIVDKNINFSNLKWIIYKFLYDFFGEVLIKFRPSYFPFTVPSAEVDIDHNGKSLEILGCGMVHPNVLKNVNIDSYSACAFGLGIERIAMLRYGITDIRSFFENDIRFLKQFKYN------------------------------------------------------------------------------------------------------
B_Pr_Campylobacter_jejuni&Q9PP34 ----MQNFIEQIQKCENLNDLEAIRISVLGKKGILKELED-EAKKEFAAKLNAQKEIFNEAYLAKFKDLENLALEERMKQDALNFNYFDESITTGALHPVMSTMDKIIEYFIALNFSIEK-GPLIEDDFHNFEALNLPKSHPARDMQDTFYFDDKRLLRTQTSPVQIRTMQKPPIRMIAPGAVFRRD-FDITHTPMFHQVEGLVVEEGVSFANLKSVLEDFLRYMFGDVKVRFRPSFFPFTEPSAEVDIKHTG-WLEVLGCGIVDPNVYNFVGYENVSGYAFGLGVERFAMLLHQIPDLRSLFEGDLRLLEQFR--------------------------------------------------------------------------------------------------------
B_Pr_Helicobacter_pylori&P56146 ----MHTLIERLEKVTNSKELEEARLNALGKKGVFKHLNG-EEKNAFAKEIHHYKQAFEKAFEWKKKAIIELELEERLKKEKIDVSLFN-AIKTSSSHPLNYTKNKIIEFFTPLGYKLEI-GSLVEDDFHNFSALNLPPYHPARDMQDTFYFKDHKLLRTHTSPVQIHTMQTPPIKMICLGETFRRD-YDLTHTPMFHQIEGLVVDQKIRFTHLKGVIEDFLHYFFGGVKLRWRSSFFPFTEPSAEVDISHTG-WLEVLGCGMVNNAVFEAIGYENVSGFAFGMGIERLAMLTCQINDLRSFFETDLRVLESF---------------------------------------------------------------------------------------------------------
B_PV_Chlamydia_pneumoniae&Q9Z6R6 IEAVKQQFHSELDQVNSSQALADLKVRYLGKKGI-EKLKQCTDKAKLGSLINDFKTYVEDLLQEKSLVLLASEQAEAFSKEKIDSSLPGDSQPSGGRHILKSILDDVVDIFVHLGFCVRE-APNIESEANNFTLLNFTEDHPARQMHDTFYLNATTVLRTHTSNVQARELQQPPIKVVAPGLCFRNEDISARSHVLFHQVEAFYVDHNVTFSDLTAILSAFYHSFFQKTELRFRHSYFPFVEPGIEVDVKHTG-WLEVAGAGMIHPQVLRNGNVDPYSGYAVGMGIERLAMLKYGVSDIRLFSENDLRFLQQFS--------------------------------------------------------------------------------------------------------
B_PV_Chlamydia_trachomatis&O84843 LEAVKQQFSCDVSLAHSSKDLFDVKVKYLGKKGIFRKYPI-EQKATVGASINACKQYVEEVLLERGKAVLAKEEAEEFLKEKIDISLPGSEEAAGGKHVIKKVLDDVVDIFVRFGFCVRE-APNIESEKNNFSLLNFEEDHPARQMQDTFYLDPTTVLRTHTSNVQSRELNKPPVRIVAPGECFRNEDVSARSHVIFHQVEAFCVDKDISFSDLTSMLAGFYHIFFGKVELRFRHSYFPFVEPGIEVDIKHAG-WLEVAGAGMIHPNVLRKASIDPYSGYALGMGIERLAMLKYGISDIRLFSENDLRFLRQFS--------------------------------------------------------------------------------------------------------
B_Sp_Borrelia_burgdorferi&P94282 KVIVNNEEEDDISASIIIEKLGLNVFYKATERGLVLDIDVKEVRKAFGSVFFKIIEKLDLKFTKLTPEILKNKTYENKKFRAYNIHIPSAKTFIGRANSYLDYISKIKDKLVGLGFQEFD-GPLVETEFFNNDALFMPQFHPSRDIKDVYYIELSLVLRTHGTVLSAKQLAKNPSRYFGVIRCFRYDQVDATHGVDFYQTEGIVIEDGVSIKTLLGLLEIFAKELAGATEIKYVPAYFPFTEPSIEIHVKHPVGWFELGGSGIFRPEVTKPLGIDL-PVIAWGIGIDRMALMHLGLNDLRDLFTYDIGDVILRRKIDAVRNL------------------------------------------------------------------------------------------------
B_Sp_Treponema_pallidum&O83938 EIKVLKNCDEILSTSLLISRLGQMRSFELTPCGYLEHLSLPELAHALTDSLFKVSVRERVTFGALTVECLKSGAWKTQHLRRYNVHIPPARIIPGRSNAYADFLEHIKDRLVALGFQEFD-GPLVETDFWNADALFMPQFHPARDIHDVYYLEFTLLLRSQGTALSARHLAHIPGKYFGIARCFRHDQVDATHLADFYQTEGIVLGTDVNVCTLLGMLKILATEIAGAQEVRYVGGYFPFTEPSIELHALHPAGWFELGGAGLLRPEVTDPLGVHV-PVMAWGLGVDRMALLALGISDVRELFSPDIESVRLRV--------------------------------------------------------------------------------------------------------
B_Te_Clostridium_acetobutylicum&NP_348973 LEAIKEKALNELKSAVDKKNIEEIRVKYLGKKGELGALSS-EERPIIGKLANEVRSKLESLIVEASEKIKDAEKKTRLESEIIDISMPGKRQTIGHRHPTYLTLNKVENIFRDMGFVIEE-GPEVEYDKYNFEMLNIPKNHPARGEQDTFYINDNVVLRTQTSPVQVRTMQKPPIKMISPGKVYRSDAADATHSPIFYQVEGLVVDKGITFADLKGTLETFAKKMFGNVKMKFRPHHFPFTEPSAESDVKGEG-WIELWGCGMVHPNVLRNCGIDPYSGFAFGMGLDRIVMLNYGIDDIRQLYESDMRFLKQF---------------------------------------------------------------------------------------------------------
B_Te_Corynebacterium_glutamicum&NP_600608 LNEAADAAIKAFDGAQNLDELAALRRDHLGDAAPIGTIPK-DQRKDAGRFVNMALGRAEKHFAQVKVVLEEKRNAEVLELERVDVTVPTTREQVGALHPITILNEQIADIFVGMGWEIAE-GPEVEAEYFNFDALNFLPDHPARTLQDTFHIPEGQVLRTHTSPVQVRTMREVPIYIACPGRVFRTDELDATHTPVFHQIEGLAVDKGLTMAHLRGTLDHLAKELFGETKTRMRSNYFPFTEPSAEVDVWFPNGWIEWGGCGMVNPNVLRAVGVDPYTGFAFGMGIERTLQFRNGLSDMRDMVEGDIRFTLPFGIQA-----------------------------------------------------------------------------------------------------
B_Te_Deinococcus_radiodurans&Q9RRX8 ---MQDTAIQEIQGAETLEALQAVKTKYVGKSGLVGKLPP-EERKACGAEINVVRAAIQAALDEKESALKRAALDAKLASEAIDVTLPGLPLPAGGLHPISRVLDDLIGIYRQMGYAVIE-GPEVEEEHYNFEALNVPWYHPARDLQDTFWLEDGRLLRTHTSPMQIRYMHEPPFKIVVRGKVYRYEATDATHEAMFHQLEGLVVGDGISMSDLKGTIAEMARGLYGSAKARFQPSYYPFVEPGADFAVYWENKWLELGGCGMVHPNVFKAVGKDRKTGFAFGLGLERIAMLKYGIPDIRYFYANDPRVIGQFRELG-----------------------------------------------------------------------------------------------------
B_Te_Limnothrix_sp&OCQ95143 LSQLQAEAQSAIGQAPDLDAIEQLRVAFLGKKGKIGKLPA-EDRPRIGAKANEVKDAVQDLLDRRRADLQAAAIRARLDAETLDVTAPGTYRPLGRKHPLASTIDRVVDICVGLGYTVAD-GPEMETDYYNFEALNTPADHPARDMADTFYLPDGNLLRTHTSAVQLRYMREPPIRVVAPGRVYRRDTVDATHAAVFHQIELLAIDEGLTFTDMKGTIETLLGEIFGEVEVRFRASYFPFTEPSAEVDVKWKGRWLEVLGCGMVDPNVMKSAGLDPYSGFAAGFGVERFAMVLHQIDDIRRVYASDLRFLRQF---------------------------------------------------------------------------------------------------------
B_Te_Mycobacterium_leprae&NP_301997 LAKAVNTARQAIALAVNLDALALIKAEHLGDRSPLASLPK-IDRAAVGKQVNTARSEVQRDYDERLATLQAERDAAVLVTERIDVTLPSTRQPTGARHPITILAEHIADTFIAMGWELVD-GPEVETEQFNFDALNFPADHPARSEQDTFYIPDGQLLRTHTSPVQVRTLRELPVYVISIGRAFRTDEVDATHTPVFHQVEGLAVDRGLSMAHLRGTLDIFARAEFGSTRTRIRPHFFPFTEPSAEVDVWFASDWVEWGGCGMVHPNVLRATGIDPYSGFAFGMGLERTLQFRNSIPNMRDMVEGDVRFSLPFGVGA-----------------------------------------------------------------------------------------------------
B_Te_Mycobacterium_tuberculosis&P94984 LTTAVDAAQQAIALADTLDVLARVKTEHLGDRSPLA-VLPKEQRAEAGKRVNAARNAAQRSYDERLATLRAERDAAVLVAEGIDVTLPSTRVPAGARHPIIMLAEHVADTFIAMGWELAE-GPEVETEQFNFDALNFPADHPARGEQDTFYIPEDQLLRTHTSPVQIRTLRELPVYIISIGRTFRTDELDATHTPIFHQVEGLAVDRGLSMAHLRGTLDAFARAEFGSARTRIRPHFFPFTEPSAEVDVWFANAWVEWGGCGMVHPNVLRATGIDPYSGFAFGMGLERTLQFRNGIPDMRDMVEGDVRFSLPFGVGA-----------------------------------------------------------------------------------------------------
B_Te_Mycoplasma_conjunctivae&WP_012751714 ---MDVKQFFANLVINNLEDLKLAKNSFFGKNSYLKSANQ-EEKKQLGKQISQLKEEANSFFSNALKQLEQKEQDLKIANQWLDISSFKNTTF-GQLHPLTLISNSIRNWFVANGYYEAK-ASEIVSDEYNFTRLNIPKNHPAREMHDSLYINANLLLRTHNTGVSALELKNLAFGQFTIGKVYRNDEEDATHSHQFQQLDFVAVDNCLSIANLMATIKSLLNYVFEDVQTRFRPSFFPFTEPSLEVDIFYNNRWIEILGCGMLHPQVLTLAGYDNMRGFAGGIGIERLAMIKYNISDIRELYKNDLRFLKQFR--------------------------------------------------------------------------------------------------------
B_Te_Mycoplasma_genitalium&P47436 QNKLITKWKKAFAKAKNLTTLVNLKNTLHNSD--LKTATKLSEKSSLGKLYQSLDIQLTDLLTSYKKTFEINNQVSQKP--SLDVMLPATEFTNGSNNALYQVIDNLVEYFKSFLFTINF-DSELTSISDCFDLLNIPKDHSSRNESDSFYIDKTSLLRTHCTATTLKAVNNPDIRVVSLGAVFRNDSDDATHSHQFTQLDFMWIKKGLSLANLKWFINNMITHFFGNTFTRFRLSHFPFTEPSFEIDIKQTK-WIEILGAGIIHPQVMNNMGIGDITGIAAGIGIERLAMLKYGIDDIRDFYDNNFKFLTQFTD-------------------------------------------------------------------------------------------------------
B_Te_Mycoplasma_pneumoniae&P75564 QSKLIERWKTTFETAQNPTELLAFKNSFRNAD--LKETTDIETKRHLGQLYKQLESTLQTLHDTQLQVFTQAQSSSVLTHG--DVMLLATSFAPGSSNIIYQVIDELVNYFKKFLFTVNY-DSELTTIADCFDLLNIPKDHPSRNLTDTFYLDKNRLLRTHCTAATLRAVNNPDIRIASFGAVFRKDDDDATHSHQFNQLDFMWIKKDFSLTNLKWFMQNMINHIFGNTSARFRLSHFPFTEPSFEIDIKKTR-WIEVLGAGILHPQVMANMGFSDIRGIAAGIGIERLVMLKHGISDIRDLYDNNFKFLAQFTD-------------------------------------------------------------------------------------------------------
B_Te_Mycoplasma_pulmonis&NP_326179 --------EKDYQNIKTLEELKQYKFKIYGKDGELKKAPV-DQKKILGQELNDLKQKYEKIFEEINENIKSYNIKKRNDSFNEDPFLFSSIE--SSNHPISLVEKRFRSWFLQNGYYSTL-ASEIESDEYNFERLNIAFDHPARDMQDSLYINKNLLLRTHNTGVSARELKNKAFSNFVIGKVYRNDEDDATHSHQFSQIDFISVGN-VTFNNLIWTLKSSLSYVFEEVEIRLRPSFFPFTEPSVEVDIFYNNKWIEVLGAGMIHPSVLKAAGYTNIVGFAAGIGLERIAMIKYNISDIRDLYRNDLRFLRQFK--------------------------------------------------------------------------------------------------------
B_Te_Nostoc_sp&NP_488885 LLALRQEGEQAIAAADTLERLEELRVSYLGKKGQLGQMSA-EERPKIGAIANTVKEALQASLDKQRESLESAQIQAQLDAETLDVTMPGIYKPQGRIHPLNGIIDRALDVFVGLGYTVAQ-GLEMETDYYNFEALNTPPDHPARDMQDTFYLPDGNLLRTHTSSVQIRYMEEPPIHIVAPGRVYRRDNVDATHSAVFHQIELLAIDEGLTFTDLKGTIKVFLQAMFGDLPIRFRASYFPFTEPSAEVDLQWNGRWLEVMGCGMVDPNVMKSVGYNPYTGFAAGFGVERFAMVLHQIDDIRRLYASDLRFLRQF---------------------------------------------------------------------------------------------------------
B_Te_Synechococcus_sp&WP_010310619 LEQLEADAAKAIGAAGSASELEELRVGLLGKKGKLGKLPG-DERPLVGQRANVLKEQVQGLLSERLSAVKAAAMAERIAGETLDVTMPATYIPAGHRHPLISTIEEITDIFAGLGYRVEE-GPEIETDHYNFSALNIPPHHPARDMQDTFYLSEHELLRTHTSPVQIRHLNPPPVRIVAPGRVYRRDAVDATHSPVFHQVEVLAIDEGLDFSHLRGTVTTFLQRFFGDLPVRFRASYFPFTEPSAEVDVQWRGRWLEVMGCGMVDPAVLEGLGIDPYSGFAAGLGVERFCMVRHGIDDIRRLFTSDLRFLEQF---------------------------------------------------------------------------------------------------------
B_Te_Synechocystis_sp&Q55187 LKSLQQSAQAAISGCDDLDGLDKLRVQYLGKKGELGKLSA-EERPKFGAIANEVKEALQHDLESRKANLQNAAIEAQLAAETLDVTMAGSYRPQGRRHPLNSTVDRVLDIFVGLGYTVAT-GPQVETDYYNFEALNIPADHPARDMQDTFFLKDGRLLRTHTSPVQIRYMHDPPIRIVAPGRVYRRDTVDATHSAVFHQVELLAIDKGLAFTHLKGTIQAFIKQMFGALPIRFRASYFPFTEPSAEVDVQWQGKWLEVMGCGMVDPNVMEAVGYDPYTGFAAGFGVERFAMVLHQIDDIRRLYNSDLRFLRQF---------------------------------------------------------------------------------------------------------
B_Te_Ureaplasma_parvum&Q9PQ32 VINLIKNLKQILRTANNERHLIELKNIFVKQH---DELKKSANKKEMGLLINNFKQQIEFVTDQILKELNDKDDQVDLK-KWTNKTLFAPFINNGHHHILNSIIDDIASFFKKLNFEIVS-GSEVVSPIYNFDHLNIDENHPARASADSFFINSIKMLRTHCTTTTAQFLVNKDIRIMSFGNVYRKDDDDATHSHQFNQVDFVWVKEGLTVANLKWLIDSLIKYLFGNLKTRYRLSFFPFTEPSFEVDVKKST-WIEIMGTGMLHENVLKAANINDRTGMAFGVGIDRIAMLKYEIDDIRYLYSNNFKFNAQIK--------------------------------------------------------------------------------------------------------
B_Tt_Thermotoga_maritima&Q9WZS8 IEAVEKEAIEKLSKISNVQELESFRIEFLGKKGKIKNLPP-EERPAYGKRVNELREKIEKLFEEKRQQIQRILEQEKMEKMRIDVTVPGARRKLGHSHPVLKVMEEIERIFVSMGFDVVE-GPEIETTWHNFDALNTPEWHPARDEHDSFYITDDLLLRTHTSPVQIRTMRKPPIAIISPGKVYRRD-YDATHLPMFHQVEGLHVDRDLSVAHLKFTLEEFARRMFGGAKVRLRPSFFPFTEPSFEVDVYLSGGWLEILGAGMVDPNVFLNVGYDPWTGYAFGMGVERIAMLKYGIADIREFVRNDVRFLSSY---------------------------------------------------------------------------------------------------------
B_un_Candidatus_Giovannonibacteria&KKT40469 --------MKFYPYLYKVFTMQ--------------------------DDYNIKIDSPKS--GKLRAELEKRSDADARRMLRF-LDMP--DLSRTEGSPLKALIDLVLGISDFKDFDAVQ-IPEIVPAKESFDLFDFPAEHPARSKSDTYYVNDEYILRTHTTVYYLLSEGEEPVGIFSYGKVYRKDEIDRRHMSVFHQVDGLLLVRKIVKTDLENVLAKIAKAIFGNIKYRFNDDSFPYTYDSIEMEVLIGGKWVEVLGAGIAQPSVLEKLGVDSWGGWAFGFGLERLAIISMELPDIRLLWSEDPRVKKQLKLG--NKFKEVSKYPPITRDISFVVANDFVPNNYFDIIRDLGGDLVEQVELLDKYENAAKEKISYTYRIVYRSNERTLVSEEVDVIQNKIYSETAKQFSAELR--
B_un_Candidatus_Wolfebacteria&KKQ21752 ---------------------------------------------------MDKRNYLVVKDSVSEKLLEELKQREDISAQRMKRLLALSDLTRKENSPLKFIVDKILSMEIFKDFDVIE-VPEIVTVRDNFDLLNAPLDHPSRRETDTYYVSKDYVLRTQTTVFYLQKEKEGEIGLLSYGKVFRKDEIDRNHFPVFHQIDGLYICKKIGISELQEVLAAITKAIYGSIVFRFLEDTFPFTEPSTQIEMQREDKWLEIVGAGVVHTQVLSNLGIDPYNGWAFGFGLERIAMAKMNIPDIRIFWSNDSRITGQFKID--SQYEEISKFPMTYRDISFVVDKNTSLNNYYEIVRDCAGSLVEQVELSDKYIDEQKDKISYTFRIVYRSPERTLTNEEVNQIQEKIIEKTKEELRAAIR--
B_un_Parcubacteria_bacterium&KND49076 -----------------------------------------------------MRDTYKISLDDQNKLREGLKERSDTEAGRIKHYLSMPDLSRTEGSPIYEMVERVLAQPSFKDFDVIE-TPEIVPADISFDLFDFPADHPARSKSDTYYVDDKNILRTHTTVYYLQQKRGESVGCFSHGKVYRKDEIDRHHMNVFHQLDGWYLAPKIGETELKEVLSTIARAVFGNVISRFNPDTFPYTNPSIEMEVDKDGKWVEVLGSGVVKGSVLEKFGIDSWTGWAFGFGLERLAIVSMELPDIRLLWSEDERVKKQLKLG--QKYKEVSKFPPVVRDISFVVDSDFILNDYFDGIRVVGGDMVEEVELKDKYENAQKGKTSYTFRITYRHLDRTLTNAEVNVLHAKIESVTIEDFDGTIRTV
B_un_Parcubacteria_group&KKS43966 ---------------------------------------------------------------------------TDPEGKRLCRLLEMPDLSRSLSSPLYELAKRIVNLKDFEMFDIIE-APEIVDISISFDLFDFPLDHPARSRSDTYYVNDKNILRPHTTIYHLKNENREAVGALAYGKVYRKDEIDRNHMNVFHQMDGWYLIPRITSTDLEDVLVKIAHAIFGDIKYRFNKDTFPYTDPSIEMEIEKNGKWIEVVGAGVVSGKVLEKLGVDSYNGWAFGFGLERLAILSMELPDIRLLWSSDERVKKQLKLG--QKFKEVSKYPLMTRDISFVVENTFVPNNYFDLIRDLGGNLVEETKLLDKYEDLEKDKISYTYRIIYRSPIRTLTNEEINKIQNDIYNQTAKQFGAVLR--
B_un_Parcubacteria_group&KKU05642 ------------MPSLLAQKTG--------------------------EAIIIPRDEE----QKLLAELKKRDDTEALRLQRF-LAMPDLSRHAGS--PLKEIVDRAAKVKSLTGFDVIE-IPEIVSTHILFDLFNMPPGHPARSKSDTYYVNENHVLRTHDTVYYLNHPNKEPLGVICYGKVYRKDEIDRQHMNVFHQFGGLLIGPDITPDDLKNALSEIAKSIFGQVNFRFYEHQFPYTDPSFEMEAEINGQWIEMLGSGMARKSVLANFGLTNYHGWAFGFGLERLAIASLDLPDIRLLWSEDPRVTRQLKLG--QKFVEVSKYPPIVRDISFVVDADFIPNNYFDLIRDIGGNLVEEVKLLDKYENPEKSRVSYTYRITYRSTEQTLTTEEIDPIQAKIYQQTKEIFHALLR--
Bs_pheRS ----------------------------------LGVYVVSSVTSVSQPKDADALKKRKLASTDLTREMLADGSWQTNTFKKYNFNATG-REPLGQQHPLLKVRQEFREMF-FQ-MHTQQ---WVESSFWNFDTLFVPQKHPARDAQDTFFI-ESNVLRTHTTALQLALRR--PARYFSIDRVFRNEEMDKTHLCEFHQVEGFVVD-------MH-LLNQFFRRI----QLRFKPAFNPYTEPSMEI-FFHTGKWMEVGNSGVFRPEMLKPMGFD-VTAIAWGLSLERPTMIKYGIKNIHELHKVDLRFIKKSKARY-----------------------------------------------------------------------------------------------------
BsV_PheRS -------------------------------------------------------------------------------IPE-QIKQKGCNLHN-ENHPICIIKNHIYKFF-FD-FDSFD--P-VVSTYDNFDALLIPKEHPARTKHDTYYV----VLRTHTSA---HLM------FLVTGDVYRKDEIDYCHYPVFHQMEGL-VEYE-----LKDVLSGLITYLF----SEFKPDYFPFTEPSFEANVFNN--WMEILGCGVVHTKILDNIG-E-YKGWAFGLGLERLSMCLNKISDIR-LWTHDERFLSQFKNNQITSFVPYPVLDNITKDISFWIPND--ENDFYEMVRNIFGDNVAEVKLADKFFHNKKQLYSHTFRITFAPNNENFTNDYCNSMMVV----------------
E_Al_Vitrella_brassicaformis&CEM15625 ----------------------------------------------------MQLVETAPPSAEVLPMKTAFSNVPPSVEKKIGR-----NLHNQKNHPLEILKRHIYDYFLGYNFSSHDSLSPAVSLEDNFDKLLIPQDHPARGKTDTYYVNEGTVLRTHTSAHQNELLAQGHRCFLVTGDVYRKDEIDRSHYPVFHQMEGLCIVDDDPKDDLMRVIGGLIEHLFPGCEWRLNADYFPFTDPSFEIEVRYQDKWLEILGMGVVQPKILENNGFSGERGWAFGVGLERLAMLFFDINDIRVFWSEDPKFLSQFESGEFVKFKEFSNVDPVEKDISFWLDDGDDDNSFYELIRENSEDLIEESILVDRFFHPKKKRFSHTYRLRFSPAAT-VKDSAANEKMEMIRSLVAENLRIELREK
E_Ha_Emiliania_huxleyi&XP_005758519 --------------------------------------------------------------MYLMLTAVSLAYRTGNNVTPYIANLVGRDLHKTADHPIGIIKQKIEDYFAGVKFEIADAMDPLVSAQQCFDDLLIPEDHPGRLPSDTYYVSEDLLLRTHTSAHQSTLMRKGYEAFLCTGDVYRRDEIDASHFPAFHQMEGVRLFDPLVADDLKRTLEGLCDALFGPVEKRWIDEYFPFTEPSFELEIYYNGDWMEVLGCGVIHSGVLSNCDLSHRHGWAFGLGLERLAMVLFEIPDIRLFWTGDERFTSQFKAGQLTKFKPYSKYPPCFKDISFWLPEGFEPNDFFELGRGVAGELIERIDLVDSFTHPKKGLTSHCYRITYRSMDRSLTDEEINSLQEELRKQAASTLSVELR--
E_Op_Encephalitozoon_cuniculi&NP_586093 AQKIIENLQDEVRSSDIDAPYSESYEEVLTPEGEIEE----LERHSLGRKLVSRRKKIVFIATELTSEMVLDGSYRDLSFKHYNFNAEGNAPQCGSIHPLMKIREDFRRIFIELGFSEMATNQYVESSFWNFDALFQPQNHPSRDAHDTFFLSEANILRTHTTSVSARNLEFKPAKLFSIDKVFRNETVDATHLAEFHQVEGLVVGKGLNLTHLMGILREFFNRL-GMGDIRFKPAFNPYTEPSMEVFGYHKGRWIEVGNSGVFRPEMLRPMGFDSVSVVAWGLSLERPAMIKYGLKNIRELHKVDIEFSRKSECFFD----------------------------------------------------------------------------------------------------
E_Op_Saccharomyces_cerevisiae&P15625 ILKKLDELDEIKSTLATFPQHGDTVTYDLTKEGALGQLQIKDVMSKLGAKILNDLKKRKLIATDLTSDMVSTNAYKDLKFKPYNFNSQGVQISSGALHPLNKVREEFRQIFFSMGFTEMPSNQYVETGFWNFDALYVPQQHPARDLQDTFYIDECLVLRTHSTAISARMLDPKPTRLFSIDRVFRNEAVDATHLAEFHQVEGVLADYNITLGDLIKFMEEFFERM-GVTGLRFKPTYNPYTEPSMEIFSWHEGKWVEIGNSGMFRPEMLESMGLPKLRVLGWGLSLERPTMIKYKVQNIRELHKVSLDFIETNPARLDDLYE------------------------------------------------------------------------------------------------
E_Op_Schizosaccharomyces_pombe&NP_587774 ---------------------------------------------MFPHRVSHLSKLFSRRFPNWKRKVQ-TDSWSNVPEHIHSK--IGRNLFQKEGHPICSLRQLLEQQFQKFEMNNVQKESPIVSVETNFDSLGFPKTHVSRSKSDTYYMNNKTCLRTHTSAHQPELAGFKKNGFLITADVYRRDEVDSSHYPIFHQMEGALVWNRFVSQHLKDTLTTVIHDLVSQVRYRWTYDSFPFTKPSFQLEIDWKGKWLEILGCGVVQDRLLKGAGLNNYIGWAFGIGLERLAMILYGIPDIRLFWSLDERFSKQFLPNKISTFKPFSKYPACFKDIAFWINNDFNPNDFYEIIRDVCQDMVESVNLIDQYTA-KSGKTSLCYRVNYRSMERSLRNEEIDKLQEKLRNRVANSLRVELR--
E_Op_Schizosaccharomyces_pombe&O42870 QVFLLEKLKNEIPNTSHLEFDGEIEIYNLTAEGEISGLNIGELKKKLGSKTLTDLKKRKLVETDLTAEMITSRSWESAKFKSYNFAAEGIPPAGGCLHPLMKVREEFRKFFFELGFEEMPTNNFVESGFWNFDALFVPQQHSARDAQDTFFLDETLVLRTHTTAVSANMLGFHPAKYFSIDRVFRNETVDATHLAEFHQVEGVICDRNITLGDLIGFLEVFFGKM-NVKNLRFKPAYNPYTEPSLEVFSYHEKKWVEVGNSGMFRPEMLEPMGLPKVRCLGFGLSLERPTMIKYGVADIRQLPKVNLDLIEASPVRLDEE--------------------------------------------------------------------------------------------------
E_St_Ectocarpus_siliculosus&CBN74527 ----------------------MMLSSCFRGTGP-------TARAGFVRGLHLGAPNPGSVI-----NDDAYNNVSPSVAAKIGK-----DLHRCSAHPLGIIKERIELYFQQPQFKVFDDLPPIVTVEQNFDELLIPPDHVSRQPSDTYYVDAQRVLRCHTSAHQTSLLRQGEDRFLVCGDVYRRDEVDSTHYPVFHQMEGVRILTEIASKDLKRGLEGLATNLFGNVEMRWVDAYFPFTTPSAELEILFRGKWMEVLGCGVIHDEVMDNAGRTGEVGWAFGLGLERLAMVLFSIPDIRLFWSEDPRFSSQFEAKTLTTFQPYSKYPPCYKDVTFWLPDNFHNNDLFEVVRDVAGDLVEEIRLLDDFIHPKTQRKSRCFRITYRSMDRSLTNEEVDRLQEIVRGYITSRLDAELR--
E_St_Nannochloropsis_gaditana&EWM28680 APILLACCMSGASAAAAADGFMRCTRAFVWPMAP--KMTSFAARRTFCTRHALISAASTVAEDGRVHTEHPMNNVPVTLSGKIGR-----DLHRNPSHPLGIIKDRIEGYFKGVAVECFDNLFPVVPIVNNFDDLLIPPDHVSRSPIDTYYVDDKQVLRTHTSAHQSTMLGKGLEAFLVTGDVYRRDEIDRTHYPVFHQMEGVRIFPGEVEKDLKEALEGMVVTLFGDVERRWVDTYFPFTDPSFELEIFYNDEWLEVLGCGVMQQEIVRRAGKGETLGWAFGLGLERLAMVLFQIPDIRLFWSTDERFTKQFEAGKITTFAPFSKYPPCYKDVSFWIDAGFNNNDFFEIVRGVGGDLVESVVLVDEFVHPKTGRASKCFRVNYRSMERSLTNEEIDVLQEEVRTQMSDALKVELR--
E_St_Phaeodactylum_tricornutum&XP_002180877 WHRALVTR-----------------------------TTTRQSGTGYGAGAFRRKSVSSSAAGSARAELARYDLSHADCNVTTNIASRGKHLHRRPLHPLYNIQQRIQNYW-GNGFQVYDDLSPIVSTANNFDRLRIPSDHVSRSASDTYYLDRQTVLRTHTSAHQVDLLRAGANQFLVTGDVYRRDEIDRSHYPVFHQTEGVKMFANWIERDLKQGLEGLAAHLFGPTEMRWVDAYFPFTHPSYELEILFQDEWLEVLGCGVIHPDIVTNAGRVGEQGWAFGLGLERLAMVLYGIPDIRLFWTEDARFHEQFASGEIVTFQPYSKFPACYKDMSFWIQD-FHVNDLNELVRDVAGDLVEQVELIDNFTNPKSMKTSHCYRISYRSMDRSLTNEEIDKLQEKVRNLTEKQLHVVLR--
E_St_Phytophthora_sojae&XP_009520740 AQGIGARCAVMTRRPSALQGVNKCAARALATRGP----------------------------LEWMKNRDPYCNVGESIASKIGV-----NLHRQPNHPLHIIKTKIEGYFDAPKFTVFDDLDPVVTTYDCFDSMLVPKDHVSRKVTDTYYVDENRVLRAHTSAHEVATMKKGFTAFLVSGDVYRRDEIDASHYPVFHQMEGVRIFSEHVKEELKKTLEGMAKDLFGDVEMRWVEAYFPFTEPSLELEIYFNGDWLEVLGCGVLQQEIVRNAGLGENVGWAFGLGLERLAMVLFDIPDIRLFWSQDKRFISQFKDGQITKFKPYSKYPECFKDVSFW-HDNFHENNLCEVVRDIAGDMVEQVAVVDEFTHPKTQRKSKCYRITYRHMDRNLTNSEVDEIQEVVRARMVKDLGVELR--
E_St_Thalassiosira_oceanica&EJK61167 -------MKVSLSLLAIAQTAE--------------AWSASSSRGTFGALSSTVEDAPPASAETYADPSRYLNDHPSNNVPPHIAALVGRGLHTRPDHPIGIVRAKIQEYFATLPYVVYDAEDPIVTTTQCFDDLRIPPDHPGRSPSDTYYVNDETLLRTHTSAHQSEHLRSGADCFLCAGDVYRRDEIDSSHYPAFHQLEGVRLFPETISVDLKNTLEGLMDHLFGETEKKWSEDYFPFTTPSFELEIKYEGEWLEVLGCGVIHEEVLQMADRPDRRGWAFGLGLERLAMILFEIPDIRLFWTDDERFHSQFKEGQITKFKPYSKFPPVYKDIAFWIPD-FVENDFFEMARGVAGDIVERMELIDEFTNPKKGKTSKCYRITYRSMDRSLTNEEIDALQDSLREKVEVDLGVEVR--
E_Vi_Anthurium_amnicola&JAT44057 SIIHSSLRRPSSLLRHHYHRHHHFRTFALSIPFPPSSSSLRKKSRRPPVAALLELGGVKIVREDVVREGDPTNNVPDTIFSKLGL-----QLHRRDNHPLGILKNAIYDYFDFVKFD--D-LCPIVSVRQNFDDVLVPADHVSRSYNDTYYVDAQTVLRCHTSAHQAELLRKGHNHFLVTGDVYRRDSIDSTHYPVFHQMEGFRVFSSYAAMDLKKSLEGLARHLFGAVEMRWVDTYFPFTNPSFELEIYFQEKWMEVLGCGVTEQEILKRSGRMDNVAWAFGLGLERLAMVLFEIPDIRLFWSTDERFTSQFSEAQLVKFKPFSKFPPCYKDISFWISDSFTENNLCEIVRGIAGDLVEEVQLIDNFTN-KKGMTSHCYRIAYRSMERSLTDEEINQFQWSVRDAVQNKLNVVLR--
E_Vi_Arabidopsis_thaliana&NP_567061 TVFSVQSTIFSRASVALLSSNGFKRFSFVSSFSS--YSPPKMRKRRYPIVSAVDIGGVAIARNDVVREDDPTNNVPDSIFSKLGM-----QLHRRDKHPIGILKNAIYDYFDSNKFEKFEDLSPIVTTKQNFDDVLVPADHVSRSLNDTYYVDSQTVLRCHTSAHQAELLRKGHSRFLVTGDVYRRDSIDSTHYPVFHQMEGFCVFSPYAAEDLKKCLEGLARHLFGSVEMRWVDTYFPFTNPSFELEIYFKEDWLEVLGCGVTEQVILKQSGLENNVAWAFGLGLERLAMVLFDIPDIRFFWSSDERFTSQFGKGELVKFKPYSKYPPCYKDISFWISDLFTENNFCEVVRGIAGDLVEEVKLIDQFTNKKKGLTSHCYRIVFRSMERSLTDEEVNDLQSKVRDEVQKKLNVELR--
E_Vi_Klebsormidium_flaccidum&GAQ79732 ----------------------------------------MRTTRRFHISAVAQTQSLTK--EDVVKEDDPSNNVSDAIFSKLGI-----NLHHRPNHPLCILKEAIYEYFEEPGFQKFDKEPPVVTVKANFDEVLVPANHISRSYNDTYYVNKETVLRCHTSAHQAQKLREGHSHFLLTGDVYRRDAIDATHYPVFHQMEGVKVFSNYIEKDLKECLEGLARHLFGDVQMRWCDCYFPFTDPSFELEIFFNGKWLEVLGCGVMERQILRNTGRPDDRAWAFGLGLERLAMVLFDIPDIRLFWTDDKRFTEQFSAGELQKFKPFSKYPPCYKDIAFWVNDHFTENNFCELVRGEAGDLVEEVQLIDEFTNKKTGRTSNCFRITYRSMERSLTNEEIDAIQEKVREQTASKLKVELR--
E_Vi_Malus_domestica&XP_008346055 LFSKTSPSLRAACLRSFTFCLP------------FSSDKLHIKKWRQPVASVLELGGVKIAKDDVLRD-DPTNNVXDTIFAKLGL-----QLHRRDQHPLGILKNAIYEYFDXDKFD--N-LSPIVSVKENFDDVLVPADHVSRSYNDTYYXDSQTVLRCHTSAHQAEILRRGHTHFLVTGDVYRRDSIDSTHYPVFHQMEGVRVFSPYAAGDLKKCLEGLARHLFGSVEMRWVDTYFPFTNPSFELEIFFQEKWLEVLGCGVTEQEILRRSGKTDNVAWAFGLGLERLAMVLFDIPDIRLFWSSDERFTSQFSSGQLVKFKPFSKYPPCYKDVSFWINEXFTENNLCEVVREVAGDLAEEVQLIDNFTN-KKGMTSHCYRIAYRSMERSLTDDEINKLQWNVRELVQSKLNVVLR--
E_Vi_Marchantia_polymorpha&OAE25030 ALTISSSLRAAPLICCGLPALAGVKARAIGDRSYVAASEKKKPRSTACAAASVEVGGLTLNRDEIVREDDPTNNVPDSVFTKIGL-----QLHNRENHPLGILKNEIYSYFDFQGFKKFDDLSPIVTVKANFDDVLVPADHVSRRMNDTYYVNSETVLRCHTSAHQAEKLREGNTHFLVTGDVYRRDAIDATHYPVFHQMEGFRVFTQLASKHLKETLEGLAERLFGKVEMRWVDTYFPFTDPSYELEIFYQDKWLEVLGCGVVEQEILNRNGRGGTVGWAFGLGLERLAMVLFAIPDIRLFWSDDPRWTTQFKAGQ-TKFKSFSKYPPCYKDISFWISDKFSENNLCEVVRGIAGDLVEEVVLIDEFENKKKGLTSHCYRIAYRSMERSLTDEEINDLQGKIKPVFQSHFGLPIELE
E_Vi_Oryza_sativa&EEC69417 AARFSPSSNPARPPPPRLPLPR-----FLPPTPPL--RPLRTSAAVAAAAAVVEVGGVKIAREDVVKEEDPTNNVPDTIYSKIGL-----QLHRRDNHPLGILKNTIYDYFDFSGFNKFDDLCPLVSIKQNFDDVLVPADHVSRSYNDTYYVDAQTVLRCHTSAHQAELLRDGHTHFLVTGDVYRRDSIDSTHYPCFHQMEGFRVFSPYAAADLKKTLEGLAKHLFGAVEMRWVDTYFPFTNPSFELEIYFQDDWLEVLGCGVTEQEILKNNGRTDNVAWAFGLGLERLAMVLFDIPDIRLFWSNDKRFTSQFSEGKLVKFKPFSKFPPCYKDMSFWINEEFTENNLCEVVRGIAGDLVEEVKLIDNFTN-KKGMTSHCYRIAYRSMERSLTDEEINDMQWNVREEVQNKLKVELR--
gene_1194_KNV1_6 ----------------------MIYITYFQ--------------------------------IITSMNKSAYCNIPKFIEDKLPR-----KLHNQKNHPIEIIKNHIYQYFKKYKFEFFDDLNPVVSIEDNFDKLLIPATHPARSKSDTYYVNEKEVLRTHTSAHQNELLAQGHQSFIVTGDVYRKDEIDARHYPVFHQMEILTIVDDDPEYELKRMLAGLVNYLFPNCSYRLNPDYFPFTHPSFEIEVDYNGKWLEVLGCGVVQPAILENNGIKNKRAIACGLGLDRLAMIFSCIPDIRYIWFPSEKFLSQYADGKLNKFVPYSDLPSLAKDISFFIPDTNKQNDFFELIREVVGDLMEEVKLSDSFYNKKSNKYSRTYKFLYSPNDPGMKDKLVNDNQTNLRELL-KKMDLELR--
