# Supplementary material for: The kinetoplastid-infecting Bodo saltans virus (BsV), a window into the most abundant giant viruses in the sea
Source: eLife. 2018 Mar 27;7:e33014. doi: 10.7554/eLife.33014 (PMC5871332; doi:10.7554/eLife.33014)
Supplement: Figure 4—source data 1. [file elife-33014-fig4-data1.zip › Source_data_Fig4_S1-2_PheRS_tree.newick]

((E_Op_Sacc:0.2538374055635509,E_Op_Schi:0.25105092825413633):0.1546718347649571,((((((((B_Te_Clos:0.3624397861375343,((B_Te_Myco:0.20526858474812185,B_Te_Cory:0.2590863073781309):0.46431588583703026,B_Tt_Ther:0.3618478840477202):0.11109973291237023):0.044489513566577626,(((B_Te_Limn:0.13632623016858095,(B_Te_Sync:0.1370360026430756,B_Te_Nost:0.12601899275714773):0.050499962064430234):0.1098880817546511,B_Te_Syne:0.239269010792774):0.19293591909073718,B_Te_Dein:0.5614419981955195):0.10658693450759675):0.05758412121375561,(B_Aq_Aqui:0.37207479995005716,(B_Fu_Fuso:0.3935876501337723,(B_Pr_Buch:0.4154298739094569,(B_Pr_Camp:0.2534774307887636,B_Pr_Heli:0.33763092055874655):0.24623479300500778):0.08205638465109047):0.0689914476544459):0.022869390292550862):0.11059575432086434,(B_PV_Chla:0.6310070872827475,((((B_un_CaWo:0.34812846272081854,B_un_Parc:0.31997911941240875):0.32599673765733383,B_un_Cand:0.3960551029018212):0.40457708295282147,((B_FC_Bact:0.2771448849970354,(B_FC_Myro:0.2535700928098581,B_FC_Eliz:0.17638605646682953):0.07951639527779687):0.2600790293835628,((BsV_PheRS:0.6028322609920228,(KV_pheRS:0.43633260201207996,E_Al_Vitr:0.4151582435627039):0.1343485225094471):0.2334144798147002,((E_Ha_Emil:0.28565213768544456,E_St_Thal:0.32613124350117606):0.21929788650821117,(E_St_Nann:0.38443824057306625,((E_St_Phae:0.49023335811345564,E_St_Ecto:0.33225972584366414):0.11584498238050445,(E_St_Phyt:0.361663734751675,(E_Vi_Kleb:0.20779301352057136,((E_Vi_Oryz:0.107063137387599,(E_Vi_Arab:0.2048799566463964,(E_Vi_Malu:0.1287325707846261,E_Vi_Anth:0.10736107085602341):0.02678124823189022):0.046857664935677446):0.08677269438481186,E_Vi_Marc:0.258375473607779):0.11623405684421184):0.173806123500993):0.05057938768431652):0.07055138161871055):0.07749662189376155):0.24757339643924522):0.10981871585151784):0.5105235608589096):0.6251322096155362,(B_Te_Myge:0.6073931104850409,B_Te_Urea:0.5248684706059454):0.41756757945770756):0.15818668982478676):0.049620369482361905):0.9212567261887059,(((A_Ea_Metk:0.2954691040975361,A_Ea_Mett:0.3855149176452742):0.08288382199061511,(A_Ea_Meth:0.5617889602435274,(A_Ea_Arch:0.23754690019828753,A_Ea_Meta:0.2492017244226315):0.17986759130836052):0.0663178805069626):0.08440432431255558,(((B_Sp_Borr:0.4428844042302819,B_Sp_Trep:0.30554362485561126):0.48236058232089774,A_Ea_Pyro:0.4923144751673866):0.13925698267227335,((A_TA_Aero:0.47656127336156945,A_TA_Sulf:0.48216390367183615):0.19047940209795805,A_TA_Pyro:0.6883935568000582):0.15191371115076394):0.2433107597785969):0.11120568955028642):0.06740518471409367,A_Ea_Ther:0.6558070445925787):0.16070207163156952,A_Ea_Halo:0.8521866275933677):0.24384162961161032,E_Op_Ence:0.31077684976042647):0.07730020993647614,Bs_pheRS:0.4828159394175482);
