# Supplementary material for: The kinetoplastid-infecting Bodo saltans virus (BsV), a window into the most abundant giant viruses in the sea
Source: eLife. 2018 Mar 27;7:e33014. doi: 10.7554/eLife.33014 (PMC5871332; doi:10.7554/eLife.33014)
Supplement: Figure 4—source data 1. [file elife-33014-fig4-data1.zip › Source_data_Fig4_S1-2_phospho_aln.phy]

 48 790
BsV__tRNA_2'_phosphotransferase/Ap4A_hydrolase ----MDQIERT------------------------------------------------------------------------------------------------RKSKLLSYILRHHPEKFD----------LKI-------DTNG--WIDINKLIVAINMQKEEK------------ITHEQ------ILEIVEK----CDKQRYKL-NDYN---------------------------TMIKANQGHSVDVEL---------------KFIEKIPPKT-LYHGTVYHNIDS-IKSTGLDKM--SRHHVHMTND----MKTAIDVGKRRGR---PIICIIDSQKMHKD--KIKFYCSENNVWLTE---------NVP--PEYIT------------FF---EVDNKVGCG-------------------------------GFIILNKEKTKCLLV--------------------------------------KANNWGFPKGKKNKAESIYECALRELNEETSLTLDDIDIDYNIPIQYEMSYSGNKAVSLYVAYSRQEN-------------------------------------------------------------------------------------------------------VKIKDVDE---------LSEISWLTIDEA------------LNKL-----------DGIKNRRELLI-------------------------GITN-------------------------
B_Te_Cyanobacterium_aponinum&WP_015219955 -----------------------------------------------------------------------------------------------------MKKEHIKKSKILSLILRHQP---------EYID-IKL-------DEKGWVSIN--ELLS------GC-----EKKG--IKISREE------IEEIVKT----NDKKRFTI-CKYTD---------------------------KIKANQGHS--I-KVSL------------NLKCANPPDI-LYHGTTIKFTDS-IIKQGL-LKM-NCHHVHLS----SDIETAKKVGSR--HG-KVMILVIDTKKMTEDG--YKFYLSENNIWLVD---------QVP--SIYFSKIIKV--S----------------------------------------------------------------------------------------------------------------------------------------------------------------------------------------------------------------------------------------------------------------------------------------------------------------------------------------------------------------------------------------------------------
B_FC_Chitinophaga_pinensis&WP_012787757 ----------------------------------------------------------------------------------------------------MNEKQTKSISKFMSLVLRHQP---------ETIG-ITL-------DENGWTDVE--ELLT-------------RMSQHKHPITLAQ------LQEVVET----NDKKRFAF----SE--------DG----------------TKIRASQGHS--V-DVSL------------GLDPVTPPEY-LYHGTVARFLDS-IKKEGL-QKM-SRQHLHLS----KDRETAVNVGSR--RG-APYILTIRTGQMHRDG--FLFYLSDNGVWLTD---------HVP--PAYIEI-----------------------------------------------------------------------------------------------------------------------------------------------------------------------------------------------------------------------------------------------------------------------------------------------------------------------------------------------------------------------------------------------------------------
B_Pr_Vibrio_azureus&WP_021708335 ----------------------------------------------------------------------------------------------------MTPKKIKNVSKFLSFVLRHKP---------DAIG-LDL-------DQNGWANIN--ELIN------KG-----NGSAEVSDLSYSL------IQQVVAS----NDKKRFLI----SE--------DG----------------LSIRANQGHS--I-KVDL------------QLKPTEPPEW-LYHGTATRFLES-IMATGL-TSQ-ARQHVHLS----TNLDTARAVGQR--YG-EPVILTINAQQMHQRG--LPFYLSENGVWLTE---------HVP--TQYISNRPDV--C----------------------------------------------------------------------------------------------------------------------------------------------------------------------------------------------------------------------------------------------------------------------------------------------------------------------------------------------------------------------------------------------------------
V_ds_Bacillus_virus_G&YP_009015583 ----------------------------------------------------------------------------------------------------MNKKDEEKLSKFMSLLLRHKP---------KKFG-LNL-------DEKGGCTIN--ELVT------VI-----NSQDNWDGVTVEN------IKQVVVN----CPKQRYKI--------------EG----------------VKIKANYGHS--SVKIPR--------------VASVPPKV-LYHGTNTKVVSK-ILVEGI-KSM-ERD-VHMS----EGKEFATLAGKR--RG-ELVILKVDSETAHKDG--IKFFFAENEVWLSE---------YIP--PKYLTICEKE-ESGE--------------------------------------------------------------------------------------------------------------------------------------------------------------------------------------------------------------------------------------------------------------------------------------------------------------------------------------------------------------------------------------------------------
B_Te_Chamaesiphon_minutus&WP_015157579 -----------------------------------------------------------------------------------------------MAGNLQISQRHVRISKYLSKHLRHQP---------ERLG-LEL-------LPGGWIEVD--KLLA------AA-----SAHG--FEISLAD------LHQVVAT----NDKQRFAF----NE--------SG----------------DLIRANQGHS--I-DIDL------------QLTAQTPPDT-LYHGTHIKAIAA-IFATGL-QKM-SRHHVHLT----TDLNTAFKVGAR--RG-ESVILGIDTLAMVADG--YSFYLTDNDVWLVD---------AVP--PQYLAQLDCV--PRA--------------------------------------------------------------------------------------------------------------------------------------------------------------------------------------------------------------------------------------------------------------------------------------------------------------------------------------------------------------------------------------------------------
B_Te_Ruminococcus_albus&WP_013498272 --------------------------------------------------------------------------------------------------MSKIKNDDVSLGRFISLVLRHEP---------SAAG-IVL-------DAEGWADVD--ELIH------GI-----CNTG--RKLDMET------LERIVRE----NNKQRYSF----NE--------DK----------------TKIRANQGHS--I-NVVI------------NMKIMSPPEV-LYHGTSEAFIES-IKEKGI-SKM-SRQYVHLS----EDMDSAVKVGSR--HG-KPAVLVIDTAKMSADG--FVFRISENGVWQSD---------DIP--WKYVTEIKYP-------------------------------------------------------------------------------------------------------------------------------------------------------------------------------------------------------------------------------------------------------------------------------------------------------------------------------------------------------------------------------------------------------------
B_Te_Paenibacillus_pectinilyticus&WP_065857805 ---------------------------------------------------------------------------------------------------MLLSKQEESLSKFMSKMLRHTP---------EQFG-LVL-------DHEGFCHIQ--ELLS------AI-----RSEVRWSNIQVED------ITQVVRN----CSKQRYEI--------------VN----------------DYIRANYGHS--VDRLTY--------------QESKPPSI-LYHGTNTKVVDT-ILSAGI-KPM-GRKYVHLS----ESLEFATLAGKR--RG-ELVILEVDGEAAFANG--VKFYVANHGVWLAD---------LVP--ARYLSKSTME-------------------------------------------------------------------------------------------------------------------------------------------------------------------------------------------------------------------------------------------------------------------------------------------------------------------------------------------------------------------------------------------------------------
B_Te_Hungatella_hathewayi&WP_002601453 ---------------------------------------------------------------------------------------------MENKNDNSKNNKWKKMSVFLSLVLRHQP---------DAAG-ITL-------DEHGWADVE--ELIE------GF-----QKTG--RPLNLEM------LKEIVRT----DEKGRYRM----SE--------DG----------------TLIRANQGHS--I-PVDV------------ELKETKPPKV-LYHGTAERFLPS-IMAQGL-KSM-SRLYVHLS----GDYETAVKVGKR--HG-KPVVLSVDTERMTRDG--AVFYQSENGVWLTG---------PVE--SKYLEVMDKE-------------------------------------------------------------------------------------------------------------------------------------------------------------------------------------------------------------------------------------------------------------------------------------------------------------------------------------------------------------------------------------------------------------
E_Op_Tribolium_castaneum&XP_972212 -----------------------------------------------------------------------------------------------------MSTNDVFLSKTLSWLLRHSA---------ATEG-LSL-------TPEGFAPVS--EVLN------HR-----QLRG---KFTVED------IQRIVES----NNKQRFFL-RQNGAI-------------------------LEIRANQGHS--MQVTEL----------ELASYLNDPNVD-VVHGTFFRNLDA-IKRIGL-SRM-SRNHIHFT-RDL--------ALIR--KN-VQVLIYIDVAKALSDG--IKFYMSSNGVILSPG-NE---KGILE--PKYFWKIVKR-------------------------------------------------------------------------------------------------------------------------------------------------------------------------------------------------------------------------------------------------------------------------------------------------------------------------------------------------------------------------------------------------------------
V_ds_Neodiprion_abietis_NPV&YP_667941 ------------------------------------------------------------------------------------------------MSYSVCKNAEMQISRSMCYLLRHDR------------N-FIT-------SSDGFVSID--TLAK------KL------------NISNQQ------ITEIAHR----DSKNRYEI--------------NN----------------DMIRAVQGHS--NRHVDF----------KMDKVAINYKGI-AVHGTFKKHLNS-IISHGL-KRM-SRNHIHLA---------TSKNNAR--KN-ANVFIYINIRHCLKDG--MIFYFSSNGYILTMG--F---DGTIP--SKYIVKYEFA-------------------------------------------------------------------------------------------------------------------------------------------------------------------------------------------------------------------------------------------------------------------------------------------------------------------------------------------------------------------------------------------------------------
V_ds_Neodiprion_lecontei_nucleopolyhedrovirus&YP_025290 ------------------------------------------------------------------------------------------------MSYSVSKNAETQISKSMCYLLRHDK------------N-FVK-------RSDGFVSID--TLAE------KL------------NIDKQR------ITEIAHK----DSKNRYEI--------------NN----------------SMIRAVQGHS--NPHVIF----------QMEKVNIDYDGI-AVHGTFKKHLNS-IMLHGL-KRM-SRNHIHLG---------TSKKNAR--KN-AEVFVYIDIQKCLKNG--ILFHFSSNGYILTTG--I---DGTIP--SKYISKYEFA--NDV--------------------------------------------------------------------------------------------------------------------------------------------------------------------------------------------------------------------------------------------------------------------------------------------------------------------------------------------------------------------------------------------------------
N_Ph_Cafeteria_roenbergensis_virus_BV_PW1&YP_003969744 ---------------------------------------------------------------------------------------------------------MKSLSKKLSYYLRHNL---------DI---FNY-------SKDGYVKIS--ELRE------KN-----IIK---KNTTIDA------IDKIVKN----DSKNRYDL-KFEIN--------NG-----Y------KE--YYIRANQGHS--SGNLDY-------SLILEEIKEPIPN---IFHGTFIKKIDS-IKNTCL-NKM-TRHFIHFA-----AD-DIIHNHLK--RSISQVKVYVDMKKAMDDE--IKFYYAKNKVILSNGKNN---DGIIP--AKYFTKIVYL--DKS--------------------------------------------------------------------------------------------------------------------------------------------------------------------------------------------------------------------------------------------------------------------------------------------------------------------------------------------------------------------------------------------------------
V_ds_Erwinia_phage_Ea35_70&YP_009004875 ----------------------------------------------------------------------------------------------------MSKKLDTRKSMFLALVLRHRP---------EEIG-ITL-------DENGWAKVS--EVIT-------------GFTFTGRGLSLPE------LEIIVET----DEKKRYQL----SD--------DK----------------CYIRAVQGHS--HESVMN-----------MQLEVATPPKY-LYHGTQQISCES-IERQGI-LRL-KRLYVHLT----DDIEAAWRAATR--KRTAGAVYRIDTEKMTRMG--HVFYRAENGVWLAK---------RIP--FSVIEMVDAH--DEETST-----------------------------------------------------------------------------------------------------------------------------------------------------------------------------------------------------------------------------------------------------------------------------------------------------------------------------------------------------------------------------------------------------
E_Op_Plutella_xylostella&XP_011562246 ----------------------------------------------------------------------------------------------------MNNKSDIKLSKALSWILRHGA---------VKEG-LTL-------SPEGYTPVA--YLLQ------HR-----LFK---GQYKITD------IERVVET----NDKQRFKL-QVNPL--------TH-----A----------LEIRANQGHS--LSGVSE---------GLTPIIEAKYPT--VVHGTYVNSYQS-IKKQGL-SRM-SRQHIHFA-KGTPGD-KTVISGLR--RD-AEVFIYLDLQKALDDG--LKFFESENGVILTAG-NK---DGYIL--PKYFLKVTSN-TAG---------------------------------------------------------------------------------------------------------------------------------------------------------------------------------------------------------------------------------------------------------------------------------------------------------------------------------------------------------------------------------------------------------
E_Am_Polysphondylium_pallidum&EFA77897 -----------------------------------------------------------------------------------------------------MSKGDVAISKTLSYLLRHGA---------VKEG-LTI-------SNDGFVKVN--DVLN------HK-----QM----RGVTLEK------LREIVDT----NDKKRYHL-EEIGG--------V-----------------LNIRANQGHT--LKHVDD---VD--LKKIES-VNDVP--S-VIHGTYRKHLES-IKSKGL-NKM-DRNHIHFA----TGDHGDVVSGMR--GN-CELVIHINLQKALDDG--IPFFLSKNGVVLCAG-DK---NGYLS--PIYFSSITDR--RGNPVN-----------------------------------------------------------------------------------------------------------------------------------------------------------------------------------------------------------------------------------------------------------------------------------------------------------------------------------------------------------------------------------------------------
E_Op_Dendroctonus_ponderosae&ENN74374 ----------------------------------------------------------------------------------------------------MTNKSDIVLSKSLSRILRHRA---------REEH-LCI-------SQEGYVAVD--ELLK------NR-----YF----HNCTVED------IKRVVDS----SDKQRFSL-RVFNG--------A-----------------LEICANQGHS--IQGLDK----------LSLVPIREPGQFEVIHGTYFGKWAK-IKREGL-SRM-SRNHIHFA-KGLPCD-KSVISGIR--SN-CQVFIYVNLKAALEAG--IPFFLSSNGVVLSPG-NE---QGLIV--PHYFSRVCDL--YGHLLWNN---------------------------------------------------------------------------------------------------------------------------------------------------------------------------------------------------------------------------------------------------------------------------------------------------------------------------------------------------------------------------------------------------
gene_856_KNV1_3 -----------------------------------------------------------------------------------------------------MSNYYFHLSKSLSWLLRHGA---------VKNN-LTV-------SPDGYILVD--DIKK------LT-----QF----KDYELSD------FKYVTNT----NDKKRFTM-KEENG--------I-----------------WYIRANQGHSAEVGTKIN--------QEELLKKLTEPIDP-IIHGTTYQAYRQ-IKQTGL-NKM-GRTHIHFAITDDFVQGNQQQSGIR--SN-CQIMLYVDMASAMKDG--YEFFMSDNKVVLSPG-DA---NGIIP--FKYVTKAIDR-ANGKTIE-----------------------------------------------------------------------------------------------------------------------------------------------------------------------------------------------------------------------------------------------------------------------------------------------------------------------------------------------------------------------------------------------------
E_Op_Parasteatoda_tepidariorum&XP_015930504 ------------------------------------------------------------------------------------------------MIQSKKPSSDVQLSKSLSWLLRHGA---------TKNG-LNL-------DEGGYVDIQ--NILK------LE-----QF----KRYNFDD------IVRVVNN----NDKKRFTL-RHKEG--------DD-----K---------SLQIRANQGHS--IPVNDD--------KLLTLLTKDTIPSC-VYHGSYLTKLEK-IKEKGL-SKM-NRNHIHFT-GCLPDE-GQIISGMR--GS-CDVIIAVDAIKAIEDE--FKFYMSDNNVILCSG-NA---EGLIP--PMYFKDISMRLKNSQ--------------------------------------------------------------------------------------------------------------------------------------------------------------------------------------------------------------------------------------------------------------------------------------------------------------------------------------------------------------------------------------------------------
E_Op_Trachymyrmex_zeteki&XP_018305407 ------------------------------------------------------------------------------------------------MFSKTQNKSDVALSKRLSYLLRHGA---------TKES-LNI-------KPNGFIAVN--ELLN------TS-----LH-----QYTIDD------IKRVVKE----NNKQRFTL-ETING--------I-----------------LEIKANQGHS--IFKINE----------LSLKILDCIDFD-VIHGTYFKYWPN-IRTEGL-SRM-KRNHIHFA-KGL-----NFVNGLR--QN-AELFIYVNFGKAKEDG--LIFFESENGVVLCAG-NS---KGFIE--TKYFLKVITA--DGQTLNLN---------------------------------------------------------------------------------------------------------------------------------------------------------------------------------------------------------------------------------------------------------------------------------------------------------------------------------------------------------------------------------------------------
E_Cr_Guillardia_theta&XP_005823744 -----------------------------------------------------------------------------------------------------MDGRLVGLSKKMSWLLRHGA---------ISAG-VAM-------EDDGTVSVE--EMLR------HA-----SF----RGYTVAD------VRKVVEH----NDKKRFVL-IMAGA--------Q-----------------LRVRAQQGHG--QLVAAH------VKQENLLEAMREPPQV-CIHGTYLKHWDL-IRQDGL-KRM-SRQHIHLT-DLQPRSGQEKVSGFR--EN-CELLIFVDAAKAMQDG--CKFYRSGNGVILTEG--F---DGVIP--ARYFQRVTRK--DGTEFAMA---------------------------------------------------------------------------------------------------------------------------------------------------------------------------------------------------------------------------------------------------------------------------------------------------------------------------------------------------------------------------------------------------
V_ds_Neodiprion_sertifer_nucleopolyhedrovirus&YP_025197 ----------------------------------------------------------------------------------------------------MMGSKMFTISKKMSYLLRHDP-----------QN-LNM-------DIEGFVNVQ--DMLK------KL------------EISLQM------LNKIVDT----DNKQRYEI--------------VN----------------DKIRAVQGHS--IKNVNV----------SMPKVEISYNGN-AIHGTFSKNLPF-ILTEGI-KRF-TRKHIHMA---------TDMKFVR--KN-TNVFIYVNIPKCIEDG--IICYYSANNYI-SYG--R---NSRCN--STEIFFKYRNKIISITVIIVIIKCIT---------------------------------------------------------------------------------------------------------------------------------------------------------------------------------------------------------------------------------------------------------------------------------------------------------------------------------------------------------------------------------------------
E_Am_Dictyostelium_purpureum&XP_003285749 -------------------------------------------------------------------------------------------M-SYQSITSNNKKSLVQLSKTLSYILRHSA---------VKEG-LNI-------SKDGYVSVD--ELLK------HK-----LF----SQYTFKD------IQEVVDT----NDKKRYNL-KKGEGENS-----EK----------------YFICANQGHS--ISDVDE--------VDLKRIESVDEVES-VVHGTYKKHLKS-ILENGL-QKM-ERNHIHFA-VGLPGE-GQVISGMR--GS-CDMVIYIDLQKCLDDD--IPMFLSKNNVVLTNGKDN---NGILP--IKYFTKIVDK--NNVTIWQR---------------------------------------------------------------------------------------------------------------------------------------------------------------------------------------------------------------------------------------------------------------------------------------------------------------------------------------------------------------------------------------------------
E_Op_Wallemia_mellicola&XP_006960103 -------------------------------------------------------------------------------------MNKEIIP-PKSAKGRVTDSPDVRYSKTLSYILRHGA---------LKEG-LFI-------RKDGFIKVD--DLLQ------RP-----KL----KGLDYEL------LQHLVRT----NDKKRYQL-LDEDG--------V-----------------KLIRAVQGHT--LDTSDL---------ELTQILKPSDASI-AVHGTNPDAWNK-IKNEGL-KTM-GRQYIHLA-TGLPGD-SEVISGMR--KQ-SSIFIYINLEQSLEDG--VKFFKSLNGVILTNG--L---DGTLP--TKYFAKVQNK--DGLDI------------------------------------------------------------------------------------------------------------------------------------------------------------------------------------------------------------------------------------------------------------------------------------------------------------------------------------------------------------------------------------------------------
E_Op_Stomoxys_calcitrans&XP_013115109 ----------------------------------------------------------------------------------------------MLNKTRKPLLKEVILSKKLSWLLRHGA---------AKEG-INI-------QADGFIKVS--DILQ------HP-----NYR---RDFNMNI------LRQIVDN----DAKQRYTL-RKHPV--------EG-----H----------FEIRANQGHS--LLEVKA---DECLQP-ITK-ASEVP--L-AVHGTYYRHWPS-IKAEGL-KRF-TRNHVHFA---TSDDASDNISGFR--SN-CQILIYLDTKKLLDEG-CLKLFRSDNSVILCSGLPH---DGSIP--SKYFLKVVDR-KTGQLLEL----------------------------------------------------------------------------------------------------------------------------------------------------------------------------------------------------------------------------------------------------------------------------------------------------------------------------------------------------------------------------------------------------
E_Al_Paramecium_tetraurelia&XP_001429450 ------------------------------------------------------------------------------------------------MQQKKKDSPLVQLSKTMSYFLRHGA---------LKEG-IPI-------RQDGFVLVQ--DLLK------QP-----SIVK--LKADLQS------IRNVVDN----NDKKRFEL-KEIDG--------Q-----------------LYIRCVQGHT--IE-INE---EE-LLQKIVD-PQQFP--V-IVHGTYFQAWDL-IKNTGL-NKM-ARQHIHFA-VGLPGD-DAVISGMR--NT-CEVIIEVDMEKAMKAG--IQFYVSKNGVVLSSG--V---DGVIA--PQFFKRVTNR--KGQDINFQQQQM-----------------------------------------------------------------------------------------------------------------------------------------------------------------------------------------------------------------------------------------------------------------------------------------------------------------------------------------------------------------------------------------------
A_Ea_Methanopyrus_kandleri&Q8X261 ----------------------------------------------------------------------MKPIRVCPECGKYTEKHTCERC-GRRTEEFLDGRRRLALSKLLSGILRHFP---------EEVK-VKL-------DDEGFTDCDVHELAERIKKYWKN-----REYY--RWLTGEH------IIAVVET----CPKGRFEI-DEH----------------------------GRIRARYGHS---RRLSV----------RPTLPEAENVKE-LYHGTARENLES-ILQHGI-KPM-GRRAVHLT----DDEREALITALR--HTRNPVILVVDAERLRRHG--LVPRKAGKNVYVVEG--------TVP--PDCITRVIRN--PRRSVESEKR-------------------------------------------------------------------------------------------------------------------------------------------------------------------------------------------------------------------------------------------------------------------------------------------------------------------------------------------------------------------------------------------------
A_TA_Ignisphaera_aggregans&WP_013303112 ------------------------------------------------------------------MAVANNTKPIYICSICGVYTEEEIHC-GRRTRLFLDSSRRESLSKLMSFLLRHDP---------ESIG-LKM-------DSSGWVYID--DLVDGIRNRWRN-----SHLY--RWVEKEH------VIAIAML----DPKGRFEI--------------CG----------------DRIRARYGHS---KNLDI----------EIDYPRDIETKI-LYHGTAREFIDR-ISIEGL-KPM-NRHYVHLT----IDMVDACIVGER--HSGNPVVLKIDADCVRSHG--IDIYIASKSIRLAK---------HVP--RKCIIETLEC--THIKEL-----------------------------------------------------------------------------------------------------------------------------------------------------------------------------------------------------------------------------------------------------------------------------------------------------------------------------------------------------------------------------------------------------
A_TA_Hyperthermus_butylicus&A2BMI7 ------------------------------------------------------------------------MKPVYRCRVCSAYTEEPVHC-GRPAEPLMTGEQRLRLSKLMTTLLRHLP---------HEAG-LRL-------DPQGWVGID--ELVRGIRERWRN-----RHLY--QWVTRDH------VIAVALL----DPKGRFQL-DLARG---------------------------RIRAAYGHT--V-RVEL---------GYRPLSMDELPDK-LYHGTVAENLAS-ILSEGL-KPM-RRLMVHMT----TDYSSAVETGRR--HGPNVVVLVIDPRCLAKHG--IPVYRASDTIYLAP---------SVP--PNCITGKIAR-NPQSARKTYLHA------------------------------------------------------------------------------------------------------------------------------------------------------------------------------------------------------------------------------------------------------------------------------------------------------------------------------------------------------------------------------------------------
E_Op_Lipomyces_starkeyi&ODQ75450 ------------------------------------------------------------------------------------MERHIMSH-ARTRQPRAPESPDVKLSKSLSYILRHGP---------AKEK-LPI-------QQDGYMNVM--QLLN------HP-----RL----KGIKFTD------IRRVVDS----NSKNRFKL-EYRGH--------DG-----QETLNLDDPGGWWIRANQGHS--FTVTDL----E--LEPITD-PESCP--V-AIHGTYMEVWKNAIRSQGL-SKM-KRNHIHLA-AGLPGE-TGIISGMR--SN-SDVYIYVDIKKAIEDG--IRFYKSENGVILTDG-K----DGVLP--PQYFGKVVNK--NGDSLL-----------------------------------------------------------------------------------------------------------------------------------------------------------------------------------------------------------------------------------------------------------------------------------------------------------------------------------------------------------------------------------------------------
E_Op_Saitoella_complicata&GAO46773 -------------------------------------------------------------------------MASTAYTGPQQPQGDKKPR-TRGGRGRPNDSPEVQLSKSLSYILRHGA---------AKEG-LEM-------REDGYVILK--DILA------RP-----KF----KNVTFEE------IQHIVET----NDKKRYAL-LPPTDLQQSSP--EG----------------WMIRANQGHTLQVESLEL-----------SEITEPLP--I-CVHGTTKKPWEA-IKQEGL-SKM-KRNHIHLA-VGKFGE-EGVISGMR--KS-CTVFVYVDMKKALEAG--IKFYQSANGVVLTEG-NA---EGKLS--PEFFEKVEDD--KGQLLL-----------------------------------------------------------------------------------------------------------------------------------------------------------------------------------------------------------------------------------------------------------------------------------------------------------------------------------------------------------------------------------------------------
A_Ea_Haloterrigena_turkmenica&WP_012941746 --------------------------------------------------------------------MTEPIRTCAAHGPYSSTDGRCPVC-DARGALLLSGERRRRLSKFVSGALRHFP---------EDVG-LEL-------DAHGWTDYE--ALAGAV----EA-----KY----DWAEPCH------VAAVIAT----DPKGRFER-TDASGTDDGA---GN----------------GLVRASYGHS--V-DVDL-------------GPTDEPVPDELYHGTAPATLAS-IREDGL-RPM-SRQQVHLS----GSREAARRVGQR--HANDPVVLVVDATAMLADD--QRITKRGRETYTTD---------AVA--PEYIDFPAME--S----------------------------------------------------------------------------------------------------------------------------------------------------------------------------------------------------------------------------------------------------------------------------------------------------------------------------------------------------------------------------------------------------------
A_Ea_Methanococcoides_burtonii&Q12V71 ------------------------------------------------------------------MHLNLDSMIRKCNEHGYFRGESCPDC-GESGRYVLDDEREERLGRFISGALRHFP---------DDVG-LTM-------DEQGWVNMD--LLCDIM----DR-----RY----KWATRER------LISLIES----DLKTRYEI--------------KG----------------SKIRARYGHS--V-NVEL-----------DYLETELP--Y-LYYGVSQEEVDM-LLDTGI-APM-RQRYVHLS----TSYGKAIESASV--HTENPVVLEVDVDEAQNNG--LHFMLVNDDIVLTDG---------VP--PEYLSVVEIE--E----------------------------------------------------------------------------------------------------------------------------------------------------------------------------------------------------------------------------------------------------------------------------------------------------------------------------------------------------------------------------------------------------------
E_Op_Tetraodon_nigroviridis&CAF90715 -----------------------------------------------------------------------------MAECNVGQRSGRTGG-RRRRGNRGDEDGDVRLSKSLSYALRHGA---------NQMG-LQI-------GSDGFVFVE--ELLA------HP-----QF----RSYSLED------VERVVNT----NDKQRFKL-RSHRE--------NG-----C----------LQIRASQGHS--IKVIDL------ELKPVLAGSPECPAE--AVHGSYLRNWGS-IKQQGL-SRM-NRTHIHLA-PGLPGE-DGVISGMR--KD-CDLAVFVDVPKALADG--LEFFWSENGVLLTAG-NT---EGMLP--PKYFSRALRL-KPTRSLLSLL--------------------------------------------------------------------------------------------------------------------------------------------------------------------------------------------------------------------------------------------------------------------------------------------------------------------------------------------------------------------------------------------------
E_Vi_Selaginella_moellendorffii&XP_002987040 ------------------------------------------------------------------------------------MEKVAKKE-TRRNEQPSERGRIKALGRALLKVLRQPV---------LHPN-LEM-------RPDGFCKLE--ELLE------LDFMTKSGVPL--SSHTAAE------AIKAVDK----LTKKLAKM-VDETG--------A-----------------LYIGALQEPV--APNGET--------EQLFQKIEKSP--V-CVYGTSKQELEE-IMKNGL-TAS-SSNPMYLV-MAVPDA--EIASSMR--NS-SEVLITVNFQKARKDR-SIEFYTSENGLIFSSG--------SIL--VKYFKQVVEL--PSNKVLL----------------------------------------------------------------------------------------------------------------------------------------------------------------------------------------------------------------------------------------------------------------------------------------------------------------------------------------------------------------------------------------------------
E_Op_Rhizopus_microsporus&CEI86239 ------------------------------------------------------------------MKCKHKSKSASIFIFDRSFSHFLLLV-SLFTMSSQPEEKVTSLSKKLSYVLRHGA---------LKED-LKI-------APDGFVKLD--DLLK------LR-----RF----KGVSYPD------IQYVVDH----NDKKRFEL-KEEND--------V-----------------YYIRATQGHS--IPVIDT---DE--LLEKLD-KVTTP----VIHGTTMKAWES-IKNDGL-SKM-NRLHIHFA-IGLPND-PNVKSGVR--KS-SEVYIFIDADKAMKDG--IKFYKSRNDVILSDG--I---NGTIP--PKYFKKAIDK--HGDVLYEQPS-------------------------------------------------------------------------------------------------------------------------------------------------------------------------------------------------------------------------------------------------------------------------------------------------------------------------------------------------------------------------------------------------
E_Al_Tetrahymena_thermophila&XP_001014494 ------------------------------------------------------------------------------------------MK-KSYGGKRRDDNPDVGLSKKLAWLLRHGA---------EKEG-LNM-------GSDGYVLLQ--EIMS------RN-----DF----STITFDK------VKSVVDN----NDKKRFEM-IQKEH--------NG-----K------IE--WFIRASQGHT--ISSIND-----EELLDKISLDVASSLGI-VVHGTYKQFWEP-ISKEGL-KTM-QRNHIHFA-IGYPGD-KEVISGMR--KT-CDVYIEIDLVKAINDG--IDFFMSKNNVVLTSG--I---NKVLP--PKYFKVVKDR--NGKILFAQPEKLVEQKDDNKEEIEEQKQSN-----------------------------------------------------------------------------------------------------------------------------------------------------------------------------------------------------------------------------------------------------------------------------------------------------------------------------------------------------------------------------
E_Op_Gonapodya_prolifera&KXS16956 -------------------------------------------------------------------------MPPKNFKPRASASSSRTHR-SAGGQRGGTEGHDVHLSKTLSYILRHGA---------QKEG-LPI-------RSDGYVKIS--DLLT------RP-----QL----RQFSFED------FVAVVAQ----NDKKRFML-RREDESGALLHESNDGELVAAEQAKEDQTGPWYIRANQGHS--LK-VEE---LK--LVPVES-ADEIP--V-VIHGTYLRNLPN-IVKKGL-SKM-ARTHIHFA-SGMLGD-DGVISGMR--KD-CDCYIHIATKQAMEDG--FIFYRSSNGVILCSG-DE---NGTLP--SKYFSKVVDV--SGKSVPFERST------------------------------------------------------------------------------------------------------------------------------------------------------------------------------------------------------------------------------------------------------------------------------------------------------------------------------------------------------------------------------------------------
E_Vi_Camelina_sativa&XP_010506475 ----------------MVSMYHSGRFLRRLQALTLSSSACIFPKLSPASSAFMDASIPNSSRKPNFSSFAQSSRSGGRGSSGYERENDRRRP-HGRGGGGGGKDNIDALGRLLTRILRHMA---------TELR-LNM-------RGDGFVKVE--DLLK------LNLKTTANIQL--KSHTIDE------IREAVRR----DNKQRFSL-LEENG--------E-----------------LLIRANQGHS--ITTVES---EKLLKP-VLS-PEEAP--V-CVHGTYRKNLES-ILASGL-NRM-NRMHVHFS-CGLPTD-GEVISGMR--RN-VNVLIFLDMKKALEDG--IAFYVSDNKVILTEG--I---DGVVP--VDYFQKIESW-PDRQSIPF----------------------------------------------------------------------------------------------------------------------------------------------------------------------------------------------------------------------------------------------------------------------------------------------------------------------------------------------------------------------------------------------------
E_Op_Moniliophthora_roreri&XP_007853293 ------------------------------------------------MHLVRHVLRSPQRFTRNTSYQPALGQQKYLKDRATPQERIRKPA-PNHSKPQPTDVATATITRQMSWLLRHAA---------QSQG-IRI-------RPDGYVRVN--DLLS------YY-----LF----KRYNMKS------LQELLRY----DPKHRFEF-KEEEGLWRGS---KE----------------WLVRHQGGHT--IKGVSS----------SAKRITSFPKSSAAIYCTDIQRWKT-FSEHGIWSER-GDELIHLV-RKVPEY--EGIEAFN--PT-VRILISIDVEKAMHDG-DIMFYKINDGSLVTDG-DK---RGCIT--PEYFKEVVAVTWNNEVLVDQLNRGSNPEQEALS--------------------------------------------------------------------------------------------------------------------------------------------------------------------------------------------------------------------------------------------------------------------------------------------------------------------------------------------------------------------------------------
E_Op_Trametes_versicolor&XP_008038010 --------------------------------------------MSVNETAPGPGSQDFGRQREAVRGGNSRGRGGDSTGRGRGGSGGRGGG-SAKPGGRPKDSPEVRISKTLSGILRHRG---------QNEG-LAM-------RPDGYVRVA--ELLQ------RP-----KL----QALKFDA------LQEIVKN----DSKSRYSL-ILEADPSSGE---EV----------------WWIRANQGHS--IKSVVL-------EYEPIKSANEIPTSI-AVHGTNKRAWES-IKEQGL-SKM-ARNHIHLA-QGVAGS--GVISGMR--SS-SQILIYVDVQKALDAG--IKFYISANGVVLTEG-DE---RGFVP--PQFFSRIETA--NGAPLPGWDGPRSSLPDAPANSAEIGQLTKASVVVRPSKTVESVQTSHTSETGVKEIEEKIASTT--------------------------------------LSAQE-----------------------------------------------------------------------------------------------------------------------------------------------------------------------------------------------------------------------------------------------------------------------------------------------
E_Op_Eutypa_lata&XP_007794685 -------------------------------------------------MAAASVLIPLSTINQNGGVLPPSALVQHNPRHGRSRAYSTKGK-GGGRGYNVVEDRDVVIAKAVAFVLKRSVPESEASEDDEEAGHLHS-------DAEGWVSVA--HVLE------HP-----KIAD--LGATLKD------LQRIVST----SNKSRFAL-RQRPEATAEDA--TA----------------YQVRPNS-KR--NIVSEPVLVG----EQFTTETEDLPEFI-VYETSYQGYPLI-LASGGI-KRAGGSTHLSFS----------PVTPDR--ASDADVSIWIELRSALEAAPEIKWQRTESGSIVTAA-------EEVP--KALWKKAVAR-RSDVGLLFEDGEVRQEVPEALR-KGAKG-KGKKGK--GSLQT---RGDDESGSASASDE-------------------------------------------------------------------------------------------------------------------------------------------------------------------------------------------------------------------------------------------------------------------------------------------------------------------------------------------------
E_Op_Chaetomium_globosum&Q2HCC9 ------------------------------------------------MAAAVAVPLSTINGALGGVLPPSALTQHSPRHGRSRAMSMKGKG-GRQRGYSVVEERDVTIAKALMFVVKRAIQKEDVEEDEDGEY-LVA-------DPEGWISLA--DVLT------HS-----RISA--LGATIED------IQRVVGT----AAKSRFDL-RLVSDTEGNAEEPAS----------------WQISRIA-SK--ETVTSPTPVG----DKLTAESPNIPEFV-VYETSYQRYPLI-LALGAITRAPGASEYRTFVPVTVDNEGNESRQSPA--GETAEVSVWVHLRTALQAEPSITWYRSDSGTIITTD--------NIP--KGLWKKAIAR-RPDLGIVFEDGETRKEIPVNLRGKGAKG-RARKGKVVGVKEE---GSGDDSG--SASEE-------------------------------------------------------------------------------------------------------------------------------------------------------------------------------------------------------------------------------------------------------------------------------------------------------------------------------------------------
E_Op_Sclerotinia_sclerotiorum&XP_001593651 ----------------------------------------------MAAAVMQPPSAMSMD-REIMPPSPISNNQSRHGRGKHGGSVSSNKK-SRQRGYSIIAERDSTVTRALTKLLKRFS-EEDNELEEGTEK-FVA-------SAEGWLSCE--KVLK-------------NLET--LDLTLLE------LRKILQSP---SSKPRFTL-KSISSSETESDSPSD----------------YLIRLNTPST--PTTITPSNISMASLELITMSSADLPDFV-VYETSYSNYPLI-LASGGI-RKAGGQSHLSFTSIFISSDATETRTRISTNKDDADVSIYISLKTTIESNPQIKWYRNGNGGIVSEG-DD---NGLMS--KSVWKKVIAR-KVDIGVLFEDGVVKKEVPVGLRGKGVKGKKLGRGKGNGWNKEMRARSEDET---KSNED-------------------------------------------------------------------------------------------------------------------------------------------------------------------------------------------------------------------------------------------------------------------------------------------------------------------------------------------------
E_Op_Marssonina_brunnea&XP_007295061 ----------------------------------------------MAAAVLQPPQGLSLD-REIMDPSPMSPNASRHGRSRHGGSVSKNAK-GRGRGYSVVDDREVLISKALTWLLKRTI-EAGEEQGEGEEK-LVA-------DSDGWVGCQ--ELKR------SN-----LAS---LEVTFPE------LKAFVESP---ASKSRFGL-KLRPDAKEVEDEEEA-----A------SASVYLIKANP-SP--AGPASPTSATTPKYTPISLTTEDLPDFV-VYETSYPNYPLI-LASGGI-KRAGGQDLLQFATIVVQEDGSEVRAP----KSDADVSIHINLRQVMEAEPKIRWARTDAGTVVTAG-DV---DGGIA--KVNWKKVVAR-RPDIGVLYENGEVRKEIPIGLRGKGAKPKKGGKGKGKGAVKEMKARSDDED---TASD--------------------------------------------------------------------------------------------------------------------------------------------------------------------------------------------------------------------------------------------------------------------------------------------------------------------------------------------------
E_Op_Taphrina_deformans&CCG82215 ----------------------------------------------------------------------------------------------------MNSNERTTLSRTLSKILRHKA---------HDEG-LTL-------RADGYISVA--SILS------RP-----KLSN--LKADLEK------IQEVVAK----DNKTRFTM-MQEEG--------GE----------------WFIRANQGHS--LA-VDE---LS--LTPITD-AKLYP--T-VLHGTSMAAWDR-IQSLGL-SKM-KRNHIHCA-TGAFGT---VKSGVR--RN-CEVFIHIDLPKAMHDG--IRFFESSNGVILTSG--M---DGTLA--PQYFSHVEAA--DGSVLVDRRDQSSPAVTRVGIRTALGPRDLFGSTIETAVPKSWLDASLLRQVPDTQEVFLDPDNA--------------------------------------DRSFIVELVERLDVSDPDAGTEHYKVLSEDNDAAAHHITKTEVILPAQDGQDCKILVSGSQKIAKFNTPTQKEISVVMGIVRLAKVSTDVLLMYNAPYSADTVEDGMDIVRAALDRFKVKDWSLFPECC-------------------------------------------------------------------------------------------------------------------------------------------------------------------
E_Op_Crassostrea_gigas&EKC20330 MRITLETLAQTVLKPQSTGDGSQEMAEKTIKENTVPKKKLPKGGRINGTMAKSGEIMLKDREEKTEKGDKTAMEAMEAIEGDGIMEETDKIR-EIIMVHLKDEDPVVFLSKKLSFILRHGA---------EKMG-FKM-------MPGGFLWVD--EILR------RN-----EY----RGFTEED------IKNIVKT----NDKQRFSL-ADENG--------R-----------------LKIRANQGHS--VE-VDG---LE--LTPITD-PSEAP--E-VIHGTYLKSWDI-IKDQGL-NKM-GRNHIHFA-AGEPGE-NGVISGMR--SS-CEVIIKLNMQKALKDG--LKFFRSANNVILSPG-DA---DGFIR--PCYFDSAFQR-YPKDRLPSDDGTQDRPSIPGLSGELANQKNKRKNKGQKNSEAAMKETNMAAPQTKENVPDSLDESD--------------------------------------KSNDATNPTPDKLLEITTVKDEDCCRSAVEELKSTAPVFVYCHLKGEEVTYVVCVSKSCAFNFNTDLLEEGNLREFLNTKSSEMKEMKIFNRIADTSKVLFDKYRIVLDGTSVYDNAIAFDNVEGMPDVNLNDLPRGFDPKDL--------------GSLAVGPELVEKCLLSLKAFDR---------LS--SWTNTEKK------------FKKSLFEEINKYIDEDELKAERQRRK-------------------------GKGNPKPAAAEPRAPTDNKPKNKKKKGKK
CUG78710___RNA_2'_phosphotransferase__Tpt1/KptA___putative_Protein MSNANTFWGRG---------------------------RGGGGGRASGPAPSAHADPAVDLPSLDVFSQPTGSQPSKRARGANSNSNSSSGGNGNSGGSAQAAVRGSAAAPVANAWAASGPRGGALQQQQQQPPKVSAAAAPTGPNTSTTAAATQQQLNSQVTQQQSERSVYDAYIVLDFEATCQEHKSNNFIQEIIEFPMVVVDPDTLKIVAEFQ---------------------------RYVRPVAGDKTLTDF----------CTQLTGITQATVDAAEPFPVVYDQALEW-LKSAGLLD---GKKNVCIVTCGEWDLKTMLPMQLQHSDTSPASKKRLPFPQLFRQWMNIKVAFENERGGRAGGMESMLRQLRIPLAGRHHSGIDDCRNIASILM----QLLKMNPCLTATSRNAAIPTARRLASTEPPKWPATTLATGGATLANKSSTKAPAAPASPAAASDATTTPTTEQAATSSTGDPTAVVPAASGSSKSAALEYLLSTPPLPTPLTQRERDNFSRRLTMILRHRAADFKLTMTENGLVKLKDILKLDFFRDRLDL------------------------------------------------------------HTLGVIIRECPKQRMRVVFGDDGKTVYIGANQGHSIEGIDADLVPITSIEQCPVAVHGTYLD--AWPKIQSSGGLSPMGREHVHFAKGLPGDSKVI---SGMRTNVQVLVYLDVAAALKDKIPLVMSANGVILSAGVGTPPLVPVKYFSKVINAKTGESLI---
