# Supplementary material for: The kinetoplastid-infecting Bodo saltans virus (BsV), a window into the most abundant giant viruses in the sea
Source: eLife. 2018 Mar 27;7:e33014. doi: 10.7554/eLife.33014 (PMC5871332; doi:10.7554/eLife.33014)
Supplement: Figure 4—source data 1. [file elife-33014-fig4-data1.zip › Source_data_Fig4_S1-2_phospho_tree.newick]

('E_Op_Sclerotinia_sclerotiorum&XP_001593651':0.4816922100000003,'E_Op_Marssonina_brunnea&XP_007295061':0.2950961799999998,(('E_Op_Eutypa_lata&XP_007794685':0.4382053699999995,'E_Op_Chaetomium_globosum&Q2HCC9':0.5857974800000001):0.18836326000000003,(('E_Op_Crassostrea_gigas&EKC20330':1.0781380500000002,('E_Op_Gonapodya_prolifera&KXS16956':0.6175640199999997,('E_Op_Tetraodon_nigroviridis&CAF90715':0.6892887500000002,'E_Op_Lipomyces_starkeyi&ODQ75450':0.5283777999999995):0.07433685999999984):0.10609418000000037):0.053226299999999505,(((((('CUG78710___RNA_2'_phosphotransferase__Tpt1/KptA___putative_Protein':3.9760119700000005,(('BsV__tRNA_2'_phosphotransferase/Ap4A_hydrolase':0.6189154700000001,(('V_ds_Bacillus_virus_G&YP_009015583':0.39604236000000004,'B_Te_Paenibacillus_pectinilyticus&WP_065857805':0.5903976100000001):0.5078945599999996,('A_Ea_Methanococcoides_burtonii&Q12V71':1.0142957699999995,('A_Ea_Haloterrigena_turkmenica&WP_012941746':0.9977033000000004,('A_Ea_Methanopyrus_kandleri&Q8X261':0.6608602699999997,('A_TA_Ignisphaera_aggregans&WP_013303112':0.5529321899999999,'A_TA_Hyperthermus_butylicus&A2BMI7':0.5465941799999996):0.2782172000000003):0.25654324000000006):0.1194379699999999):0.4978137199999999):0.20473500999999983):0.03985604000000009,(('B_Te_Chamaesiphon_minutus&WP_015157579':0.8142005600000002,'B_Te_Cyanobacterium_aponinum&WP_015219955':0.49129741000000005):0.13786268999999995,(('B_FC_Chitinophaga_pinensis&WP_012787757':0.39730231999999965,('B_Te_Hungatella_hathewayi&WP_002601453':0.4362789800000004,('B_Te_Ruminococcus_albus&WP_013498272':0.5945028900000002,'V_ds_Erwinia_phage_Ea35_70&YP_009004875':0.9295291599999995):0.12059929999999985):0.18776297000000008):0.10676766999999998,'B_Pr_Vibrio_azureus&WP_021708335':0.6346540100000002):0.11320511999999994):0.21822191999999996):0.3471067699999999):0.32521819000000063,('V_ds_Neodiprion_sertifer_nucleopolyhedrovirus&YP_025197':0.8578364299999999,('V_ds_Neodiprion_abietis_NPV&YP_667941':0.10082932999999983,'V_ds_Neodiprion_lecontei_nucleopolyhedrovirus&YP_025290':0.18065504999999993):0.3297828300000001):0.6218283400000004):0.3192049499999996,('E_Vi_Selaginella_moellendorffii&XP_002987040':1.44504184,'E_Vi_Camelina_sativa&XP_010506475':0.42018369):0.40378355999999993):0.1809990500000005,('E_Op_Saitoella_complicata&GAO46773':0.47004209000000063,('E_Op_Wallemia_mellicola&XP_006960103':0.6256739900000006,('E_Op_Trametes_versicolor&XP_008038010':0.6740297100000006,('E_Op_Taphrina_deformans&CCG82215':1.2105336600000003,'E_Op_Moniliophthora_roreri&XP_007853293':1.58710444):0.16264496000000062):0.21408747999999989):0.14133437999999998):0.14329457000000012):0.18307742000000005,('E_Op_Stomoxys_calcitrans&XP_013115109':0.7360010199999998,'E_Cr_Guillardia_theta&XP_005823744':0.9760238599999997):0.2457974200000006):0.07258764000000006,((('E_Op_Rhizopus_microsporus&CEI86239':0.5472424900000004,'N_Ph_Cafeteria_roenbergensis_virus_BV_PW1&YP_003969744':1.1062268500000005):0.13181264999999964,('E_Al_Paramecium_tetraurelia&XP_001429450':0.5210947599999995,'E_Al_Tetrahymena_thermophila&XP_001014494':0.7672530100000001):0.12371729000000009):0.17093210999999986,(gene_856_KNV1_3:0.9539131599999995,((('E_Op_Dendroctonus_ponderosae&ENN74374':0.4981380299999998,'E_Op_Tribolium_castaneum&XP_972212':0.7081832299999995):0.04671043000000097,('E_Op_Plutella_xylostella&XP_011562246':0.4469431099999994,'E_Op_Trachymyrmex_zeteki&XP_018305407':0.6000171399999998):0.12156659000000047):0.2524106100000001,(('E_Am_Polysphondylium_pallidum&EFA77897':0.5154762599999998,'E_Am_Dictyostelium_purpureum&XP_003285749':0.4452784199999993):0.19701786999999982,'E_Op_Parasteatoda_tepidariorum&XP_015930504':0.6816949899999996):0.09299883000000086):0.05471777999999894):0.11657819000000025):0.05720022000000036):0.047104119999999305):1.63713218):0.17919787000000031);
