# Supplementary material for: The kinetoplastid-infecting Bodo saltans virus (BsV), a window into the most abundant giant viruses in the sea
Source: eLife. 2018 Mar 27;7:e33014. doi: 10.7554/eLife.33014 (PMC5871332; doi:10.7554/eLife.33014)
Supplement: Figure 4—source data 1. [file elife-33014-fig4-data1.zip › Source_data_Fig4_S1-2_pseudo_aln.phy]

 74 863
BsV__pseudouridine_synthase_translation -----------------------------------------------------MFKLSNAPYIIKE---------------------TKDVFFVYKPDGYTSDHSFIEINKNG---------KSIVNYVKNNLSIDDNLKNA-------------KYRYGQINRLDYGTNGTIII----ARNIATFERIQQYMQKQNKKT-----------------------KKVYIALVDGKIEKEHDFI--------------VLYMQKIYTNGE-YTIS--------YDINNKNGEP---------------------TLSEYNV----------------WQYLHDDKTNKYFT---------LVMVRIYTGMTHQIRVHMKSIGHSLVND-------------------YHYGQLNEKINNGKMFLISYLYCIKDIGCSIDYKNEPNFTFNELKITHKINYLTCIQYLLKKNND--------RTIKLKEFKK-------IIKKTNKRLT------VYIKQTENYTIVNIPSGKLNEV-----------DESIRHKLKNNLLDNKLHTVG-----IIDTSIHVKYIYFLLARRKINNMENDKMKISTYKTLQIKN---------------------------------------------------------KQNFTYTYTQ---------------------------------IIVEPK---IQFSSFDALIDELNKNNIFLIY------DKKNGKNEIEYTVFKH-FHNY-------------------------------------ELPIIDTHIIHKFWLNNIKKNKYKY--------------------------DMNIVFS
gene_942_G2SSCNRE_13 ----------------------------------------------------------------------------------------MGKYHVYKPVGQRMGELIEHVKST---YTC----------------------N----------------KACYSGRLDEMAEGIVLILTDEDCKD------CRKHDQ-HNKIYEFTMLAGISTDTGDIL-GIH--QA----------YNDDLNILTEKE-----ITN---NMLD-YNGKHILQKRPVHSSIKY--------------------KILKNNQQPEKRVYIENCEYL--GSDNVTTVNI------------------------IEKLNLLNDIN-----------NTFRKQEIINCWEKYL------------------------------------------GEV----FKTFTFRVKVSSGTYVRQLIMDVSEKSG--------------------FPL-TALNIKRI---G-YC---------------------------------------------------------------------------------------------------------------------------------------------------------------------------------------------------------------------------------------------------------------------------------------------------------------------------------------------------------------
B_un_Candidatus_Campbellbacteria&OGD69047 -----------------------------------------------------------------------------------------MIFELYKKEGQTPLEAMEEFRKENLEYKD----------------------Q----------------KMTYAGRLDPMAEGVLLILTGDDCKE------KQKYLG-LNKEYEFEILWGFQTDTYDIL-GIP--TW----------TSDVQVA-QHSN-----ILKNVGMLGE-MKG-KFVQKYPPYSSMTV------NGKQLFQWAREGRLGEI--KIPE-QEVEVFSTELL--GERYLSREEL------------------------MENILKRIDKV----------KGDFRQEEIKKKWSDILSEL---------------------------------------DTE----PLISKVKIKCSGGTYIRGIANDLG--------------------------G-IVFSLKRTKI---YK---------------------------------------------------------------------------------------------------------------------------------------------------------------------------------------------------------------------------------------------------------------------------------------------------------------------------------------------------------------
gene_595_G1ARTXMU_1 -----------------------------------------------------------------------------------------MILELYKPIGITTVEFIEQYKKE---TKC----------------------K----------------KICFAGRLDPLAHGKLCVLTDEDVYR------KDEFCG-CDKIYESYIIKNITTDTYDIM-GIP--SI----------SYKE-----EQE-----IPK------------KIMQKYPPYSSVMI----TKHRKPYWFVTKMNLQMEE--KDIPTKEVEIHSIEKV--DEKKISSKEI------------------------FDIVNNRISKV--------NEKQNFRQTEILEKWKEIL---TDN------------------------------------EEQ----LTVIKVRVKCSSGTYIR----NIGNMLN----------------------G-CCFDICRIE----Y--IKN-----------------------------------------------------------------------------------------------------------------------------------------------------------------------------------------------------------------------------------------------------------------------------------------------------------------------------------------------------------
N_Ph_Cafeteria_roenbergensis_virus_BV_PW1&YP_003969703 ---------------------------------------------------------------------------------MYNQICSYGMIIEYKECGITMKQFLDKIKIK---YPL----------------------E----------------RYTFTARLDPMACGIIPLIDKQQFKN------VNSYLK-TDKTYQVRIILGLSTDSDDVL-GKI--QN----------MNPY-YF-DKID-----VTKFFPYFEK-NNI-TFEQKYHYFSSKRI-------------YNRYKNKKDI--E--QTHPVTIYKSTVI--SHGTIYMKQW------------------------LTQVIYDINKV--------DKTQNFRQDEILDQWNKIN--CYSE------------------------------------NKI----LTYIDVELDVSSGFFVRQFIRDVSDELN--------------------IPM-LAYKITRIKIN-------------------------------------------------------------------------------------------------------------------------------------------------------------------------------------------------------------------------------------------------------------------------------------------------------------------------------------------------------------------
B_un_Parcubacteria_bacterium&KND51101 ---------------------------------------------------------------------------------MSSVQEKKDIHLVYKNLGETPLNSIQRFKKDNPVYEG----------------------L----------------PITYAGRLDPMAEGLLILLAGDSVNN------KDKYLD-LPKIYVVEMLWGFETDTLDLL-GLA--TL----------KKEFSVP-KEEV-----RK----YLEK-STG-KFEQKYPAYSSKPV------QGKPMFQWAREGRIGEI--DIPE-HEVSLFETKYL--SRRTLLGKDL------------------------LTEIYTKVGLV----------SGDFRQKEILEKWKEVLIEGG--------------------------------------GRD----FVVDKFELRVSSGFYVRQFVKDFAETFG--------------------GVA-TTFHIQRTQIGD-YK-I-------------------------------------------------------------------------------------------------------------------------------------------------------------------------------------------------------------------------------------------------------------------------------------------------------------------------------------------------------------
B_Te_Mycoplasma_gallisepticum&WP_011113348 ------------------------------------------------------------------------------------MDFNNKIVIIDKPKNISSAFCLNLFKKR---FNI----------------------K----------------KAGHNGTLDPLASGVLVVATNKRTKE------LSQLNQ-DDKQYLVKLKFNTHTDSYDRL-GKV--------------IRTTNYVPEIKQ-----LND---YLTS-LDNHSFYQLPPNFSALKV------NGVRAYQLARKA--VDF--ELEK-RPTTIYKAKLI--SY----------------------------------------------------------------------------------------------------------------YDD----YAE--ILLDVKKGFYVRSFVVDLASQFN--------------------TTA-MMVDLVRTRSGQ-YS-LKD-----------VIDYQFNK----------------------------------------------------------------------------------------------------------------------------------------------------------------------------------------------------------------------------------------------------------------------------------------------------------------------------------------
B_un_Parcubacteria_bacterium&KND48238 --------------------------------------------------------------------------------MADRQSINNNLHLLYKKLGETPHEAILRYKNEHPEYKE----------------------T----------------SMTYAGRLDPMAEGLLLVLSGEEILE------KEKYLD-LPKTYEFEMLWGFETDTLDVL-GLVQKFE----------NRDV----QTEK-----IEE---YLKN-SIG-KFEQIYPVYSSRPV------DGKSLFQWAREGRIGEV--DIPK-HTVELYEAEHL--SRRFISKNDL------------------------LEDIKNKVGLV----------NGDFRQNEIVSKWEEILGETD--------------------------------------ASQ----FVIDKIKVKVSSGFYIRQLVSDLAESFY--------------------TKA-IVFHINRESVGG-YK-IS------------------------------------------------------------------------------------------------------------------------------------------------------------------------------------------------------------------------------------------------------------------------------------------------------------------------------------------------------------
gene_559_G2KABVRK_12 ----------------------------------------------------------------------------------------MSVIWFFKPIGWTPKDCVIEYQKI---INQ---------------------------------------KIAFAGRLDPMACGLMPIIIHNSNNTVEVQKIKELLQG-SYKTYRFKLILDFQSDTYDIL-GIA--NK----------KENINIIENLEK-----IKE------------IKIQSYPPYSSQKAFSHQYQKKVPLWKLAKEG--ILP--NKLPKKEIDIRSIKIL--ETEIISNLEF------------------------LEIIKKRLDNL--------NNKTKYRHDKIIDNWNKILEA----------------------------------------ECN----FTVYHLEANVSTGTYIRFIGNELG--------------------------G-IVFDILRTSMHD-KF-LDN---------P-DKYDKFTYNILTE-----------------------------------------------------------------------------------------------------------------------------------------------------------------------------------------------------------------------------------------------------------------------------------------------------------------------------------
B_un_Microgenomates_bacterium&KXK10697 ------------------------------------------------------------------------------MTNQSTYSHSPLVKAIYKREGITPLQAVIEFKTQYPHFAN----------------------E----------------KISYAGRLDPMADGVLLLLIGEANKE------RNQFLF-LQKSYTVEVLFGIYTDSYDVL-GVP--------------QNVRNTRIEKKQ-----LQE---CLAQ-FVG-TIHQKFPPYSSKPV------RGKPLYYWAREGKLHEV--NIPV-KERYIDAIQLL--SVKQVAGKGI------------------------VDQVIKRILQV----------QGNFRQSVIINAWTKQKHVIE--------------------------------------ASE----FTLASIKVIGSSGLYMRQLCVDVGEKLR--------------------VPA-LAYHITRTHVGE-YT-LNL-----------------------------------------------------------------------------------------------------------------------------------------------------------------------------------------------------------------------------------------------------------------------------------------------------------------------------------------------------------
B_Te_Mycoplasma_penetrans&Q8CXQ2 ------------------------------------------------------------------------MKQKYQYIKNTELDLKDKIFGINKPKNFSSNQVIQIIKKY---YGL----------------------K----------------KIGHAGTLDPLATGLLLVATNSKTKE------LNELIL-ENKKYVAEIQFNYQTSTYDAE-GEI--TN-----------YTTRKI-HEKT-----LKE---ELKF-LNSTYWYQQPPVYSAVKI------KGKKLYEYARAN--QEV--SVPF-KKVYINKVELI--SFDS--------------------------------------------------------------------------------------------------------------ISQ----KTF--VSLDVSKGFYIRSFANDIGLRLN--------------------NYG-YLLNLKRVEVGN-YK-LDQ---------A-YDFFDLVKQVN-------------------------------------------------------------------------------------------------------------------------------------------------------------------------------------------------------------------------------------------------------------------------------------------------------------------------------------
B_un_Microgenomates_bacterium&KXK09144 ----------------------------------------------------------------------------------MNPLRNTKHICLYKPLGMTPLQAIQQLRKEHPEYEN----------------------Q----------------KIGYAGRLDPMAEGVLLCMVGDGNKL------REEYIG-LDKTYDVTAILGFSTDSYDLL-GLV--------------TDSSTEI-HTHE-----FEK---SVLK-LANTTIHQPYPPYSSQPV------DGIPLYKRARMGLPYDL--STIPHKEREIYEVSLL--GRYSLTPDQL------------------------LTDIQEKVDIV----------TGDFRQELIIRTWEKLLISP---------------------------------------IHN----ITAIKARIRCSSGTFIRTLINDLGKKAG--------------------SGA-CVHSLVRTQIGE-FS-LTD---------A-IRLYPPR-----------------------------------------------------------------------------------------------------------------------------------------------------------------------------------------------------------------------------------------------------------------------------------------------------------------------------------------
B_un_Candidatus_Zambryskibacteria&OHA99677 --------------------------------------------------------------------------------MEKNSPRDNTIHLVYKELGETPNQALLRFKNKNREYNE----------------------K----------------PITYAGRLDPLAEGLLLVLSGEKILE------KDKYLN-LPKCYTFDLLWGIETDTLDVL-GIS--------------RGGNPNVPGESE-----VLT---VLK--LSG-IFEQSYPAYSSKAV------AGKPLFMWAKEGKLGKI--KIPK-HQVEIFNASFI--SRRTVSGEEL------------------------LKDIISKISLV----------VGDFRQKEIIEKWKEVLGRKQ--------------------------------------ERE----FIIDTISMEVSSGFYVRQFAQDIAKIFG--------------------TIA-TIFHIKRTKVGD-FG-IEN---------C-L-----------------------------------------------------------------------------------------------------------------------------------------------------------------------------------------------------------------------------------------------------------------------------------------------------------------------------------------------
B_un_Candidatus_Kaiserbacteria&OGG86057 ---------------------------------------------------------------------------------------MQKYVVLEKAVGETPLQAVEKFRATHPELVG----------------------V----------------SLAYAGRLDPMASGKLLILIGEECKN------QESYHS-LDKAYRFEVLLGSSSDTGDIL-GLVNWQE----------KTNF----SQSQ-----FQK---VTAS-LRG-PLALPYPKFSSRTV------KGKPLHIWTLENRLGEI--EIPT-AETTIYKLELA--GVRTEAAEVV------------------------YENALSRIELIPKVEEESKALGRDFRRSEVRVAWQVWLEHHR--------------------------------------GEK----VQIATFDCISSSGTYMRSLATEIGRRLG--------------------TTA-LAYSIHRSIIGK-YRTLPL---------G-LGFWSKRF----------------------------------------------------------------------------------------------------------------------------------------------------------------------------------------------------------------------------------------------------------------------------------------------------------------------------------------
E_Al_Plasmodium_cynomolgi&XP_004221338 ---------------------------------------------------------------------------------TLDDILYGGLLNIYKPVNMYSMKVCERVKQV---LRD----------------------H-----FKQVTKTNLNFKVGHGGTLDPFAEGVLVIGIQKGTKK------LSDFLK-CNKKYLALGLLGLETDTLDRE-GKV--VQVSSEMMKGTNKQDDTRI-SPKN-----ITP---ILNK-FIG-FVDQPPPLYSAKRV------HGMRLYEYARKN--IDV--HIKP-NKVHIQDLKYL--NQV---------------------------------------------------------------------------------------------------------------DLP----FFD--LEIKCSGGTYIRSLVRDFAHALN--------------------THA-TLIKLIRIQQGDHFL-YEH---------S-LHYDDINMENV-------------------KRHLIKL-----------------------------------------------------------------------------------------------------------------------------------------------------------------------------------------------------------------------------------------------------------------------------------------------------------
B_un_Candidatus_Adlerbacteria&OGC88668 -------------------------------------------------------------------MANVPSTLHGMDALKAHKSTAGQVLNLYKQLGETPLERLERLRVQKPHYEH----------------------E----------------VLSYAGRLDPMAEGVLLALVGSANKR------RDAYLE-LSKEYTLDILFGFSTDTYDIL-GRV--ME----------TGDPQEI-ERVA-----IQK---GLNE-FRG-HIDQEYPPYSSKTV------EGKSLFAWARNNALGAL--VMPS-RSVTIYHIDII--EMYKVSESML------------------------LNYIEDGVSRV----------TGDFRQEEVLRLWRQHLKK----------------------------------------EGDRFFPAVT--VHIECTSGTYARSVAHGLGVELG--------------------CPA-LALHILRTKVGE-YS-VEK---------S-LK----------------------------------------------------------------------------------------------------------------------------------------------------------------------------------------------------------------------------------------------------------------------------------------------------------------------------------------------
B_Te_Ureaplasma_parvum&WP_006688525 -----------------------------------------------------------------------------------MSAISKNIIIINKPIKWTSNDVVQKVKRV---IGA----------------------K----------------KVGHAGTLDPNASGVLVLGINEGTKL------LTKLIL-DNKSYIAEIKFGTSTNTYDAA-GEI--VS-----------STNRMV-TLTE-----VTK---IVKD-FYKNDYWQKPPQFSALKI------NGQKAYVLARQK--VDF--EIAP-RLVKIFKYQIM--DFNY--------------------------------------------------------------------------------------------------------------EKQ----ILK--ISLHVSKGFYVRSFAVDLATKIN--------------------NLA-HLLTLIRTQSGP-FE-IKD---------A-IEIEQVYDYWN-----------------------------------------NINKYL--------------------------------------------------------------------------------------------------------------------------------------------------------------------------------------------------------------------------------------------------------------------------------------
E_Op_Rhizophagus_irregularis&EXX60603 ------------------------------------------------------------------------------------MMIPHGLFAINKPRGLSSVTILNKIKKL---QTK----------------------N--------------KLKLGHGGTLDPLASGVLVIGVNDGCKR------LQEYIN-CNKTYEAIGILGLATDTYDSE-GKI--IA----------TGPTKHI-TKEY-----ISQ---IISK-FTG-DIMQVPPLYSALRM------EGRRLYEYAREG--LSLPKDLQP-RSVRINSLSLL--NFMTNGTVQV------------------------PKIENYTTNMN-----------YCKNIKQAKNLQEAVSAA----------------------------------------SYP----TFK--IRVECGRGTYIRSLVHDIGKELG--------------------SAA-YVVELIRIQQGN-FI-LKE---------NTLEWDECSNLNN----------------------------IFEALNKN-------------------------------------------------------------------------------------------------------------------------------------------------------------------------------------------------------------------------------------------------------------------------------------------------
B_un_Parcubacteria_group&KKU67885 ---------------------------------------------------------------------------------------MKKYFIVHKKVGETPLQALEVFRQTRPELKN----------------------A----------------PLTYAGRLDPMAEGKLLILIGDECKK------RKQYDG-LDKEYEFEVLFGFKSDTGDVL-GLA--ES----------CADVNRF-SEKE-----ISA---AADF-FIG-TQILPYPAFSSKTV------GGKPLFHYATLNNLEEI--EIPK-VSVRIHKIRFC--GTRSIFGGE-------------------------LIESVLRKIDLLHVDPSDSRTGSGFRKTEIIARWGSFRNGE---------------------------------------EKQ----YIIAKFKTMVSSGTYIRSLASLIGEKLG--------------------TCG-LAYSIRRTKIGR-FV--------------------------------------------------PITKHFGFWKRKI------------------------------------------------------------------------------------------------------------------------------------------------------------------------------------------------------------------------------------------------------------------------------------------------
B_un_Candidatus_Wolfebacteria&KKR12969 -----------------------------------------------------------------------------------------MVLNIYKPLGWTPLQALDALRKVRPELQD----------------------A----------------KMTYAGRLDPMAEGVLVVLVGEAVHT------KEEYTK-LDKTYEADIMFGIGTDTHDLL-GMP--TI----------RAAQ-KI-TNEQ-----LEE---AIKN-MHG-EKEYAFPIYSSKPV------EGKPLFQWARENRMHEI--K-TPTRLMCVQSMRVI--ERRSVTGLAL------------------------QDVIKKNIGNV----------AGDFRQEAIVAQWNALL--GEKE------------------------------------KEI----FDVVRVTVQCGSGTYIRTLAHTIGRQLG--------------------ADA-ILARLVRTSVGP-YA-IGD--------------------------------------------------SLRFDNKKQVEDANDSK----------------------------------------------------------------------------------------------------------------------------------------------------------------------------------------------------------------------------------------------------------------------------------------
B_Pr_Candidatus_Blochmannia&Q493T5 ----------------------------------------------------------------------------MKRYKNVRNRDINGILLLDKPKGISSGLFLNKIKKL---FNA----------------------K----------------KIGHTGTLDPLATGMLPVCFGKATKL------AKYLLH-SDKRYKVSAQLGVSTDTFDSD-GTI--IS----------VSPVQS--NDYI-----LEQ---CLES-FIG-IRNQIPPMFSSLKY------RGVPLYKYARKG--IYF--PRKP-RSIHIYNLSLI--KK----------------------------------------------------------------------------------------------------------------TEN----IIE--LDVHCSTGTYIRSIVNDIGEYLG--------------------CGA-HVIELRRLSVGQ-YI-SSS---------M-INPATLEAIFYNDSFDDV-------------QVFCKLDAFLTPMNMIMLELANISNEKC-------------------------------------------------------------------------------------------------------------------------------------------------------------------------------------------------------------------------------------------------------------------------------------
E_Op_Gryllus_bimaculatus&Q0ZC47 -----------------------------------------------------------------------------------------------KPKNWTSVQALEEIKKV---LRK----------------------D------IPTHFQPPVLKLGHGGTLDHTATGVLAVGVGWGCKL------LPIFLH-GDKKYIATGRFGIATTTYNET-GKI--TE----------EMKYDHI-TEEM-----FEN---TLQK-YTG-KIYQTPPKYSALKY------QGRRIGDWTREG--MDI--EMKP-RPVTCYSLKSR--KF----------------------------------------------------------------------------------------------------------------HLP----HFE--IEVACGGGFYVRSLVHDIGQALS--------------------SCA-HVTTLHPTKHGP-FM-EED---------L----------------------------------------------------------------------------------------------------------------------------------------------------------FG-------------------------------------------------------------------------------------------------------------------------------------------------------------------------------------
E_Op_Pneumocystis_murina&XP_007873574 -------------------------------------------------------------------------------------MNKGGIIAINKPSGWVCTHILNELEKI---LRKSYLYNQLVDISQE---------QAHKRRRKSKDSKYRKIKLGHGGTLDPLASGVLVIGIGKSTKK------LKKFLN-CTKEYEATALFGYSTDTYDSN-GKI--LK----------CMPWSHL-TEDK-----VTK---ALEN-FKG-NILQKPPIYSALHM------KGKRLYQYLREG--IELPEEIKP-QPTTDDAIDISSNVLQEQGAMNY------------------------KSEKRNLFNSTNEIKISDNLSNNVDNEEQKTSNIRSSIKR----------------------------------------KAP----AVK--FRIVASSGTYIRSLIHDLAIFLD--------------------SAA-HIVELVRCRQGK-YI-LNE---------NTIDWSKFQNGDW----------------------------EKDFLEAISLEDDTES-----------------------------------------------------------------------------------------------------------------------------------------------------------------------------------------------------------------------------------------------------------------------------------------
cd02573_B_Sp_Borrelia_burgdorferi&O51743 --------------------------------------------------------------------------------------MENGFLLINKEQGKTSFETLFPIKKY---FNT----------------------N----------------RVGHAGTLDKFASGILVCLVGKYTKL------SGYFTS-LDKEYVAEFRFGLETDTLDPN-GRI--------------VSKTDYIPNVED-----IDL---KLKD-FVG-EIYQSPPRFSSVHI------DGSRAYKLALNG--KFF--EIKK-RKVTVYNIQRL--SY----------------------------------------------------------------------------------------------------------------DFS----SSLLSLKISCSKGTYIRSIARDLAYSLN--------------------SCA-YVSNLKRTKVGM-FR-LKD---------S-TLCENLSKAS-----------------------LISLES-LKSFEKVYIDSNKINLVKNGVYFEI------------------------------------------------------------------------EININEFKILKSR---EE---KILAV-----------------IQGVGLNKYKYVIIF---------------------------------------------------------------------------------------------------------------------------------------------
cd02573_B_Te_Onion_yellows&Q6YQY6 ---------------------------------------------------------------------------------------MNGFFLVNKPEKMTSHDVVFQIKKK---FHF----------------------D----------------KVGHTGTLDPLASGLLIICVGKATKL------AFLFDK-LPKTYQGTFLFNKHYDTLDVT-GKL--LD----------TKNTPLT-DCN------IQK---SFAS-FHQKKYLQIPPMFSAVKI------KGKKMYRLARKN--QVV--DIPP-REVFIHHFEKT--SLF---------------------------------------------------------------------------------------------------------------CRD----QVD--FLAHVSKGTYIRSLARDLALQLN--------------------TYG-ALLRLQRTAIGT-HL-LQN---------A-KTIENLELND-----------------------LILDSTFFAAYDELILNDYLIKLVKNGTHLDQ-----------------------------------------------------------------------RQITTKKPFIVKDS---NK---NFVAY----YDTL---------DENK-YYPRYFF------------------------------------------------------------------------------------------------------------------------------------------------
cd02573_B_Fu_Fusobacterium_nucleatum&Q8R5X8 ---------------------------------------------------------------------------------------MEGIIVINKPKGITSFDVIRKLKKF---LKT----------------------K----------------KIGHTGTLDPLAIGVMLVCVGKATKL------ASDLEA-KDKVYIADFDIGYATDTYDIE-GKK--IA----------ENIIEVS-KEN------LEQ---SLKK-FIG-NIKQVPPMYSAIKI------DGNKLYHLARKG--IEV--ERPE-RDITIEYINLL--DF----------------------------------------------------------------------------------------------------------------KDN----KAK--IETKVSKGCYIRSLIYDIGQDLG--------------------TYA-TMTALQRKQVGE-YS-LEN---------S-YSLEQIEEMTL-----NN-----------NFKFLKTIEEIFSYDKYNLQTEKEFILYKNGNTVKI-----------------------------------------------------------------------KENLENKKYRIYFQ---D----EFIGL----ANIE---------NNNL-LKGYKYY------------------------------------------------------------------------------------------------------------------------------------------------
cd02573_B_Te_Mesoplasma_florum&Q6F1I4 -------------------------------------------------------------------------------------MNKSGIIILNKPKGLTTNHLIQKLKRK---LNV----------------------K----------------KIGHAGTLDPLATGVVICLINNGTKL------SDYFLN-ENKAYEVTMKLFQATDTYDSD-GSI--IE----------EQEPFKI-EQEQ-----VEK---VIAK-FNGLAYEQEPPMYSAIKI------DGKKLYEYAREN--QVV--KVNK-RLIKINSLSLD--KY----------------------------------------------------------------------------------------------------------------ENN----EIS--MTVYCSKGTYIRSLIVDIAKELN--------------------TIA-HVTSLNRIESGN-FI-IKN---------S-VNIENCEESN-----------------------LIKMFDAIKMADYEIVELDDTLNVEHGKKIEV-------------------------------------------------------------------------IAEKNIVFISNK---SK---ELIAC----YERE---------NGNVFKCKRGGLNI----------------------------------------------------------------------------------------------------------------------------------------------
B_Pr_Buchnera_aphidicola&Q057K1 -------------------------------------------------------------------------------MVFQNNKNYNGILLLDKPKGISSNGILQQIKKI---FLA----------------------K----------------KAGYTGSLDPMATGMLPILFGNATKF------SKYLTD-SAKKYHVIAKLGETTSTGDLS-GKK--LK----------IKSINI--NTND-----IYK---ILNS-FIG-EIYQVPPMFSAIKY------NGIPLYKYARLG--ILV--PRKK-RKLFIYKINFI--QF----------------------------------------------------------------------------------------------------------------VNP----FLE--FTVICSKGTYIRSLVNDIGNKLF--------------------CGG-HVIFLRRLYIKP-YN-SSK---------L-VTLSNLHFIENKNIEQIHKFY----LFNMLNTFLLPVSSFFFKYPIIKILHSDINNFQKKIKIAL-----------------------------------------------------------------------NFFSTIGLVQVITK---KNN--IFLGI----GKIN---------KFGI-LTPKCVLCS----------------------------------------------------------------------------------------------------------------------------------------------
cd02573_B_Te_Mycoplasma_mycoides&Q6MTR0 -------------------------------------------------------------------------------------MQKSGIFILNKPSNISTYQLINQVKKK---LNI----------------------K----------------KVGHCGTLDLLATGVVICLVNNATKI------SDYLLN-ANKAYQVKIKLFTLTDSFDAE-GNI--IQ----------TQTPFNI-SLDQ-----INK---VISK-YNNYTYNQYPPIYSSIKV------DGKKLYEYALTN--QNV--EIKS-RKVTIYKTSLL--SY----------------------------------------------------------------------------------------------------------------DQK----NYEIFLDVKCSKGTYIRSLAVDICKDLN--------------------TIG-YVVYLNRTLSGN-FK-LEN---------A-IDLNNISWDH-----------------------LISINDAIRTNDFKVVKYQNSLEIIQGKKIIL------------------------------------------------------------------------NDINDDLVFISDD---QN---NILAV----YQKY---------DNNIFKIKRGGLNNDIY-------------------------------------------------------------------------------------------------------------------------------------------
cd02572_A_Ea_Halobacterium_salinarum&Q9HPA4 -----------------------------------------------------------------------MGIRPPPGERSPAAVLSFGVVNLDKPPGPSAHQVSAWIRDL---VGV----------------------E----------------KAAHAGTLDPKVTGCLPVLTGTATRI------APALLE-GFKEYVAVLEL----------------------------HDDPPRI----------LPD---VIEA-FTG-EIYQKPPKKSAVA---------------------RRL-------RTRTVYDLDVL--DV----------------------------------------------------------------------------------------------------------------DGR----QVL--LRIRCESGTYIRKLCHDIGRALG--------------------TNA-HMGHLRRSATTP-FD-DTD---------L-VTLHDLADAVA-WLRDTDDTEPPDAPADALRAAVQPAERALTHLPRLTIADSAAHEVATGAPVYA---------------------------------------------------------PGVIDTTAL----PTPPADGALVACYTA---GG---TAVCL----GRLVGDPD----ADAGVVVALERVLV-----------------------------------------------------------------------------------------------------------------------------------------------
B_Te_Caldicellulosiruptor_saccharolyticus&A4XL67 ---------------------------------------------------------------------------------------MNGILLVDKPVGLTSHDVVEYVRKL---FKT---------------------------------------KVGHCGTLDPFASGLLVLLIGEATKL------SSFFTQ-TKKTYIATMQFGIKTDTLDIT-GKV--------------QLRNNIFIEQNE-----IED---CLKD-LKG-EVELSVPIYSAKKV------KGRKLYEYAREG--IDI--EIPK-IKSIIYSIEMI--NY----------------------------------------------------------------------------------------------------------------CYP----YMT--FKVECSHGTYIRSLAEEIAKKLS--------------------TVA-TLVQLRRAKNGV-FD-IKA---------A-FSLDFISEDS-----------------------IIPLENLI--LNEIIVNESVYKKLINGNPLTR---------------------------------------------------------KDIKEI-------RLNDSLFEDFYKISM---KD---AFFVY----KREG---------DKFKYLLKVENYR-----------------------------------------------------------------------------------------------------------------------------------------------
B_Pr_Buchnera_aphidicola&Q89AF6 --------------------------------------------------------------------------------MYSEFRSIDGIILIDKPYGLSSHETLQKVKGI---LKI----------------------K----------------KMGHTGTLDPLATGMLPMCCGRATKF------SQFLMN-FKKRYRVIAKLGQKTSTSDSE-GQI--IH----------VRPITF--TNLQ-----LQK---VLKS-FHG-KIKQIPSMYSAIKY------HGHALYKYARQG--IVI--SRKV-RDAIIYELKVLGYSY----------------------------------------------------------------------------------------------------------------KHK----YLE--LDIICSKGTYIRTLIEDVGEKLN--------------------CGA-HVISLRRLQVGN-YT-SFQ---------M-IDIKTLNKLVK--YN-----------INVLEHILLSVDNAISCFPEVNIVPNVIKNLQNGQKVKT-----------------------------------------------------------------------HSGFINQFVRITEG---INR--RFIGI----GKIN---------NINE-LYSYRLII-----------------------------------------------------------------------------------------------------------------------------------------------
B_Pr_Legionella_pneumophila&A5IHU5 ------------------------------------------------------------------------------MTTIESQCSIDGILLLNKPQGMTSNAALQKAKHL---FGA----------------------K----------------KAGHTGSLDPLATGMLPLCFGEATKI------CQYLLN-ADKSYETIGRLGSKTNTADCT-GEV--IF----------CIENYTV-SHEE-----MIA---TLEK-YKG-KIKQIPSMFSALKH------KGTPLYRLAREG--IEI--ERKA-RDIVISQLKLE--QF----------------------------------------------------------------------------------------------------------------DGE----CFT--LTVSCSKGTYIRNLVEDIGDTLK--------------------AGA-HMTKLHRLYTAG-FE-NNR---------M-YTLDELQDMPL-----SQ-----------RLACLIPIDQAIQHLTPVILSDSEVTAIRQGKVISN----------------------------------------------------------------------KTGAVEGEDLRLYGE---QS---QFIGI----GQAL---------IHGD-IKAKRLVSFAL--------------------------------------------------------------------------------------------------------------------------------------------
E_Op_Aspergillus_niger&CAK43580 ---------------------------------------------------------------------------------MSGEKIYEGVFAVHKPQGVSSADVVRTLQTH---FNPSTLFAPWLADERARRA------RESTYQRKRRRTQRLDVKIGHGGTLDPLATGILVAGVGKGTKH------LNEFLG-CTKQYETVVLFGAETDTYDRL-GKV--VR----------KAPYEHV-TREM-----VEK---ALEQ-FRG-KIMQRPPIFSALKV------NGKKLYEYAREGKEPPI--EIQK-RPVEVTDLRIV--EWYEPGTHEFKWPEVEAEGEEKAVAEKLLAKEDELPIVEREADGEGEASAKRKSPPAEDAKEEKVEGGDAESAPSAKKQKVADGEAAPVAPAEQEASDAPKAEAEESSESKPQSQPQ----PAAVKITMTVSSGFYVRSLAHDLGKAVG--------------------SCG-LMSSLIRSRQAQ-FELHPD---------KVLEYKDLEAGEEVWGP--------------------KVQRFLEDWEEKRLARPSSPRSPKQN-----------------------------------------------------------------------------------------------------------------------------------------------------------------------------------------------------------------------------------------------------------------------------------
cd02573_B_Te_Mycoplasma_pulmonis&Q98Q19 -----------------------------------------------------------------------------------------MFYLIYKEKGISSFKAIKDFAWQ---NNI----------------------K----------------KIGHSGTLDPEATGLLLLASDEDTKL------LDYVDK-KFKSYRATMILGLQSQSFDSQ-GKI--------------INSSNLKVDNLT-----IEK---TIKN-FVG-PFVQIPPIFSAKKI------NGKRAYEYARQG--SEI--SMKA-QEVFVKSIEIE--KI----------------------------------------------------------------------------------------------------------------DFP----KVI--FKAKVSRGTYIRSLINQIGLELK--------------------TYA-LMDDLERIELSG----LSK-----------NDLGVVSDLD------------------------------IIDLEVLSLEKHEILTLAKGQKFSK------------------------------------------------------------------------DLADGKYAFIYKN---TK---KILGICKIESKIIAPIKIFNKKIEKSLKKDEKNE------------------------------------------------------------------------------------------------------------------------------------------------
B_Pr_Dichelobacter_nodosus&WP_041729351 ---------------------------------------------------------------------------------MILKRDINGILLLNKPRGISSNSALQKARAL---FQA----------------------K----------------KAGHGGTLDPFASGLLPLFLGEATKF------SQYMLG-ADKQYLVGIRFGRETTTDDCN-GET--LN----------TLPPPDL-LNLD-----WQS---VLAH-FQG-DYQQTPPIFSALKI------NGKRAYELAREG--IIP--EIAP-RIIHIASCSVI--AV----------------------------------------------------------------------------------------------------------------NKD----YAQ--LRIRCSKGSYIRAFARDLGRFLN--------------------SAA-HAETLIREASGH-FA-LNQ---------A-HDLSTLKTLSL-----SE-----------RDALLLPIEYALKNIPPLAIPEDKIRFICHGNDIAI-------------------------------------------------------------------------TATNGLYQLSAD---G----HFLGI----GEAR---------DGR--LYPKRLLSTEASGVF----------------------------------------------------------------------------------------------------------------------------------------
B_Pr_Buchnera_aphidicola&Q8K9H3 -------------------------------------------------------------------------------MFFHKKRNVNGFLLLDKPKGMTSNNVLQKVKII---FKA----------------------K----------------KAGYIGTLDPLATGILPICFGEATKF------SNYLNA-SDKHYNVIARLGEKTSTSDSD-GII--VR----------KRPI-LF-TPIQ-----LSL---ALKA-LTG-SVNQIPSMYSAVKY------KGIPLYKYARQG--INV--KRNI-RCVFIYKIDLV--DQ----------------------------------------------------------------------------------------------------------------KDN----WIE--LNVHCSKGTYIRTLIEDLGEKLF--------------------CGA-HVIRLRRLKIGL-LS-YSK---------L-VKLSFLENLLN--EKNVVKIN----FFKKIDDLLMPVDTPVYFLPKIYISIEKLSVFRLGQKVNF-----------------------------------------------------------------------SSSITNGLVRVFEK---DNN--TFIGL----GKIN---------SEKT-LIPYRLVSMLTN-------------------------------------------------------------------------------------------------------------------------------------------
cd02573_B_Te_Mycoplasma_mobile&Q6KHH8 ---------------------------------------------------------------------------------------MKMILLLRKTKNISSFNFINNFKKT---KGF----------------------K----------------KIGHCGTLDPLATGLLIVATDEDTKL------IDYLDQ-KDKTYVARAKLGFETTTYDSE-GEI--IN----------QSSNVKF-TKEK-----LIE---VLNS-FIG-LTKQMPPKYSAKKL------NGIRAYDLARQN--IDF--ELNE-VEINITKIKLL--SYNE--------------------------------------------------------------------------------------------------------------DEN----YFD--FEVVVSRGTYIRSLIYDIGIKLN--------------------SLA-YMESLERTKIGN-LF-LEK-----------NQDDKILNAKE-----------------------------IIQLEIIQLEKNQIENLSKGLLIDL-------------------------------------------------------------------------KNEDNFYALFWK---D----EMIGF----GQILNNVL----KSKKLIGKKIQKILGDKQSE-----------------------------------------------------------------------------------------------------------------------------------------
B_Pr_Bdellovibrio_bacteriovorus&WP_011164031 ---------------------------------------------------------------------------------MTNKNQFNGLLLVDKPSGISSHDVVARLRRI---LST----------------------R----------------AVGHSGTLDPMASGLMACLVNEGTKL------SQYILE-GDKGYRLRAQFGIRTDTLDTT-GET--LE----------TRPTDHL-TREL-----ILS---EALK-LQG-EMEVEVPIYSAIKV------QGKKLYEYARGE--QEV--TIPK-KVMKFWDIEPV--EI----------------------------------------------------------------------------------------------------------------GSD----WAE--FDIKCSKGSYIRTWIDLLGKALG--------------------CGA-AMSGLRRTWSSP-YK-IDQ---------A-QTLEQIEASVK---------------GGSLGPAFVPMELALPQVKRIRIKGQDKVLLGNGQISHD--------------------------------------------------------------------------LRSQLISAFNP---DVD--QYIQVLAQEGGEL---------LAVIGLEPGRGFVLRRVFKYS---------------------------------------------------------------------------------------------------------------------------------------
B_Te_Ethanoligenens_harbinense&WP_013486615 ---------------------------------------------------------------------------------------MDGILILNKPAGITSFGAVARVRRL---AHL----------------------R----------------KIGHAGTLDPMATGVLPLFLGQATRA------IGLLPC-TDKSYIARMRLGVRTDTGDCT-GKV--LE----------TRPVSA--GKSD-----VAH---ALPA-FTG-DILQVPPMYSAVHQ------NGQRLYELARRG--EVV--ERAA-RPVTIRALALL--EA----------------------------------------------------------------------------------------------------------------GDG----DYT--LSVTCSSGTYIRTLVEDIGEALG--------------------CGA-TMTALTRTAAAS-FT-LEQ---------A-CTIEELERFAA---------------ADLLQEKILDVEYPFNILNDVVLTDKQAVRFRNGGFLSL-------------------------------------------------------------ER-------VEGAPPVGLCRVHAP---DG---AFLGL----GETD---------GAKQVLRVKCMLAGRDESGNLPCG------------------------------------------------------------------------------------------------------------------------------------
B_Pr_Polynucleobacter_asymbioticus&ABP34440 -----------------------------------------------------------------------------------MSTRIDGVVLLDKPAGMSSQGAVTAVKRA---FNA----------------------D----------------KAGHTGTLDPMATGLLPICLGEATKY------SQDLLE-ADKTYIAQVKFGSRTDTGDAE-GLI--IE----------ELPLPAF-ENDAALLKLLES---LLPK-FTG-LISQVPPMYSALKR------DGKPLYEYARAG--VEL--ERAP-RDITIHKIRWT--NV----------------------------------------------------------------------------------------------------------------QWP----EAT--LEVSCSKGTYIRVLAEDLGNALG--------------------CGA-HLVGLRRTEVGH-LT-LDQ---------S-FTIESIQNGGK-----DS------------SSYILPVDALLQTLPHLTVDEQQAKRLEMGQRVPL----------------------------------------------------------NLPSI-------E------ALVRIYRA---TAAPHNFIGT----ADWR----------SGV-LHPKRLISQA---------------------------------------------------------------------------------------------------------------------------------------------
B_Tt_Thermosipho_melanesiensis&A6LLV6 ---------------------------------------------------------------------------------------MMGFLNLYKPKGVTSHDVVDEVRRK---LNI----------------------R----------------RVGHAGTLDPFAEGVLVVGVGSTTRL------LEYLQV-ERKRYYVKALLGVITETFDIT-GEI--VE----------ERECNI--PDER-----IID---VVKS-FVG-KYKQVPPAYSAKKY------KGERLYKLAREG--KII--SLPP-VDVEIYGIDKI--IV----------------------------------------------------------------------------------------------------------------KKP----HFS--FEVEVSKGTYIRSLCMDIGYKLG--------------------CGA-TAKELKRLSVGT-FD-IRD---------A-INPFEVGREKL-------------------LESLIDVQKVLP-LPKVEIYKDFVENIYNGNQPTL---------------------------------------------------------DFVKEM-------VDSFSKDDDVMLIC----NG---QLVAIAKAERNSKFLE---KNLPRGRIFKLKKVFKEI---------------------------------------------------------------------------------------------------------------------------------------------
B_Pr_Acinetobacter_baumannii&WP_004745415 ---------------------------------------------------------------------------MTTKNQKFSRRHISGVFLLNKPLGLSSNAALQKVRWL---YRA----------------------Q----------------KAGHTGALDPLATGLLPICLGEATKF------SHYLLD-STKRYQTTVRLGQTTTTGDVE-GDI--LQ----------ERPIPVL-SKEL-----IEQ---TLEK-FRG-DIQQVPPMYSALKK------EGKPLYELARKG--IEI--EREA-RPVTIYALELI--EF----------------------------------------------------------------------------------------------------------------TEN----SIT--LDVTCSKGTYIRVLGEDMGEALG--------------------CGG-HLTMLHRIQTGH-FE-LIP---------S-YTIEYLESLTE-----EQ-----------REALLLPVYAPIDHFLKIQVPEGREKYFCNGLESNI----------------------------------------------------------DHSAE--------------AEVLVFSG---E----RCLGL----AEIT---------DKKR-LVPKRILNL----------------------------------------------------------------------------------------------------------------------------------------------
B_Te_Spiroplasma_citri&Q14NU4 --------------------------------------------------------------------------------------MHDGIFLINKPTGKTSNQVIQEIKQK---LEI----------------------N----------------KIGHAGTLDPLATGLLVVLINNATKM------SEYLLT-ADKAYDVEMRLFIETDTGDIT-GNV--LN----------KTAPFKI-QKKV-----LKK---IFNE-FNGFMYEQYPPKYSAIKV------NGKKLYEYARQD--KEV--KIKP-RTVTIKAIKLK--KY----------------------------------------------------------------------------------------------------------------DAH----NHTIKFSVLCTKGTYIRSLVTDIAAKLN--------------------TIA-TVTALCRTQSGN-FL-LSK---------A-ISPETVNFNE-----------------------LISMYDALFTNNQQLLLYHHDEEIRQGKPIVI------------------------------------------------------------------------IKHTDPIIFIIDK---NK---NVLAIYKHIGKHV------YACQRGLWSHIEPKKQDDREKGDHY--------------------------------------------------------------------------------------------------------------------------------------
B_Pr_Reinekea_blandensis&WP_008041617 ------------------------------------------------------------------------------MARRRKGRPVTGVLLVDKPAGWSSNGLLQKVRWL---FQA----------------------Q----------------KAGHTGALDPAATGLLPICLGEATKF------TQFLLD-ADKRYQTTGVMGVETDTLDGE-GEV--VR----------QSPVPSI-SATE-----VQQ---VLDEHFTG-EIEQIPPMYSALKR------DGKKLYELAREG--KSV--DLEP-RPVRIERNQLT--RL----------------------------------------------------------------------------------------------------------------ALP----EFD--LDVHCSKGTYIRTLVADVGTHFG--------------------CGA-HVKTLRRLQHGQ-FH-LDN---------A-VTLEALERRREEQGP-EA-----------LDFWLISLDVLLADLPAIHLAEQPTRLFSHGNDVQI----------------------------------------------------------DADQP--------------GQVRVYDT---HK---RFLGV----GRVT---------ERSR-LQPVRLIAQG---------------------------------------------------------------------------------------------------------------------------------------------
B_Pr_Nitrosospira_multiformis&Q2Y7W4 -------------------------------------------------------------------------------MSPGSKRHISGVLLLDKASGLSSNQALQTAKRI---FSA----------------------H----------------KAGHTGTLDPMATGLLPICFGEATKF------SSALLG-ADKTYEAVLRLGYMSTTGDAE-GEISIAA--------GMESQYVDL-TREK-----IEA---VRKS-FIG-VITQVPPMYSAIKH------RGKPMYTFARAG--VEI--ERQP-RAITIHDLSIE--AY----------------------------------------------------------------------------------------------------------------QGN----EMR--IRVTCGSGTYIRTLAEDLGHALG--------------------CGGAYLTALRRSALGG-FD-LPQ---------A-YTLTGLEAMPP-----SQ-----------RDSCLLPADSLLRSLPPVVVDSAAALSLLQGRAIPG----------------------------------------------------------THP-A-------GESLLPGRQVRLYDK---AQ---RFLGL----GEIS---------TEGY-ISPKRLIRFEQSL------------------------------------------------------------------------------------------------------------------------------------------
B_Pr_Idiomarina_loihiensis&Q5QTZ0 ----------------------------------------------------------------------------MSKARLRKGRALTGVVLLNKPQGMSSNHALQRVKRL---YNA----------------------Q----------------KAGHTGALDPLATGILPVCLGEATKF------SQYLLD-ADKAYRVEATLGVRTTTSDAE-GEV--VE----------EKPVAV--DTAK-----VAD---AIKQ-FIG-EQDQSPSIYSALKH------EGRPLYYYARQG--IEV--PKKT-RTITVHSIELL--NI----------------------------------------------------------------------------------------------------------------QDN----KVT--LQVSCSKGTYIRTLVDDLGQLLG--------------------CGA-HVSMLHRNAVAD-IA-EAA---------M-VTLEQLETLAEEGY--EG-----------LDALLHPADLLLGQLPEVTVTQAQTRDFLHGQPIPL--------------------------------------------------------------P-------EQNGNDAEEWRVATE---NSL---FLGV----ARVK---------NAEL-W-PRR--VIAREHVDL---------------------------------------------------------------------------------------------------------------------------------------
B_Tt_Thermotoga_petrophila&A5IIS7 --------------------------------------------------------------------------------------MKHGILVAYKPKGPTSHDVVDEVRKK---LKT----------------------R----------------KVGHGGTLDPFACGVLIIGVNQGTRI------LEFYKD-LKKVYWVKMRLGLITETFDIT-GEV--VE----------ERECNA--TEEE-----IRE---AIFS-FVG-EYDQVPPAYSAKKH------KGERLYKLAREG--KII--NLPP-KRVKIFKIWDV--NV----------------------------------------------------------------------------------------------------------------EGR----DVS--FRAEVSPGTYIRSLCMDIGYKLG--------------------CGA-TAVELVRESVGS-YT-IEE---------S-LNVFEAAPEEI-------------------ENRIIPLEKCLEWLPRVVVHQESTKTILNGSQIHL---------------------------------------------------------EMLKEW--------DGFKKGEVVRVFNE---EG---RLLALAEAERNSSFLETLRKHERNERVLTLRKVFNTR---------------------------------------------------------------------------------------------------------------------------------------------
E_Op_Mus_musculus&Q8C0D0 --------------------------------MAAAEAEVVSPLIVDTAPDTSGTAEASVAASVAEAARTESQAPASKAALAAKLMSLSGVFAVHKPKGPTSAELLNRLKEK---LLA----------------------EAGMPSPEWNKRQKQTLKVGHGGTLDSAAQGVLVVGIGRGTKM------LTSMLS-GSKRYITIGELGKATDTLDST-GKV--TE----------EKPYDKI-TRED-----IEG---ILQK-FTG-NIMQVPPLYSALKK------DGQRLSTLMKKG--KVV--EARPARPVTVHSISLL--KF----------------------------------------------------------------------------------------------------------------QPP----FFT--LDVECGGGFYIRSLVSDIGKELS--------------------SCA-SVLELTRTKQGP-FT-LAQ----HALPEDRWTIDDIEQSLE------------------RCTSLLPEELTFKKLK----SDNSSDQVISCGYITL----------------------------------------------------------------------RDTKREDDAVKTL--------------------------------------------------------------------------------------------------------------------------------------------------------------------------------------------
cd02573_B_Pr_Wolinella_succinogenes&Q7M9J1 ---------------------------------------------------------------------MEANKGKFYHETGGESLKPNALFVGYKPMFMSSNHYLQRLKRR---FGV----------------------K----------------KAGYSGTLDPFAKGVLVVAFGHYTRL------FDHLNQ-EPKVYRATLWLGLHSDSLDIE--NI--LG----------VEVIPPY-SKER-----VEE---IMGA-LEG-EISYTPPKYCAKRI------GGRRAYDMARNK--EEV--ELPI-LTMRVGRLSLL--HY----------------------------------------------------------------------------------------------------------------THP----FVH--FEAEVSKGSYIRSLGGMIASRLG--------------------CYG-ALSSLERLSEGE-MR-FEG---------Y-RELEPLEILPY----------------------------------PKIDATSLKEEFLHGKKLLA-----------------------------------------------------------------------SDLGNPKEGKYIAE---FE---EFFSI----IEIK---------EGQVVYLLNRMEKC----------------------------------------------------------------------------------------------------------------------------------------------
B_Tt_Petrotoga_mobilis&WP_012209482 --------------------------------------------------------------------------------------MKSGFLVINKPKGITSHDVINILRKK---FGL----------------------Q----------------KIGHAGTLDPFATGVLVVGVNKATKL------LEFFQN-EKKTYYVKAELGIITDTFDIE-GKI--QE----------KNIVTQQ-HISN-----LKD---ICFS-FVG-EYLQVPPAYSAKKY------KGKKLYEYAREG--KII--NLPP-KKVKIYQLSNF--SQ----------------------------------------------------------------------------------------------------------------EGQ----EFS--FFVEVSSGTYIRSLIMDIGYALG--------------------CGA-VTKELCRVKSGK-FE-LKD---------S-ILLEEVSLEK-----------------------MLKMDEALD-LPYVKINNGQ--LVIKGQQIYK---------------------------------------------------------DNVLEF--------SNFNKNDYVKIYDE---KE---CFLGI----GRAE---------KKSTFLRTLLKEEERNDRIVKIYKILYEVT------------------------------------------------------------------------------------------------------------------------------
B_Pr_Neisseria_meningitidis&CCA44412 --------------------------------------------------------------------MPMPSEHRTMNTGKPQKRAVNGVLLLDKPEGLSSNTALQKARRL---FHA----------------------E----------------KAGHTGVLDPLATGLLPVCFGEATKF------AQYLLD-ADKAYTATLKLGEASSTGDAE-GEIIATA----------RADI----SLAE-----FQT---ACQA-LTG-NIRQVPPMFSALKH------EGKPLYEYARKG--IVI--ERKA-RYITVYAIDIA--EF----------------------------------------------------------------------------------------------------------------DAP----KAV--IDVRCSKGTYIRTLSEDIAKHIG--------------------TFA-HLTALRRTETAG-FT-IAQ---------S-HTLEALANLNETE----------------RDSLLLPCDVLVSHFPQTVLNDYAVHMLHCGQRPRF----------------------------------------------------------------------EEDLPSDTPVRVYTE---NG---RFVGL----AEYQ---------KEICRLKALRLMNTAASAA-----------------------------------------------------------------------------------------------------------------------------------------
B_Pr_Burkholderia_mallei&Q62KL1 -------------------------------------------------------------------------MTTVSPRPRMARRALDGVLLLDKPVGLSSNDALMRAKRL---YQA----------------------K----------------KAGHTGTLDPLASGLLPLCFGEATKF------SQDLLE-ADKTYEATMRLGVRTTTGDAE-GDV--LD----------TRDVSC--DEAA-----VRA---ALAR-FVG-EIVQVPPMYSALKR------DGKPLYEYARAG--QTV--EREG-RTVTIRALALV--SC----------------------------------------------------------------------------------------------------------------ALP----DVT--FRVTCSKGTYVRTLAEDIGEALG--------------------CGA-HLTMLRRTGVGP-LT-LEH---------A-VTLDALDAATQ-----DE-----------RDARLAPVDALLSTFPCVKLDAALATRFLHGQRLKL----------------------------------------------------------SELAA-------RPDAAEGGRVRVY------DADDRLLGV----ARAS----------EGV-LAPERLVVTGA--------------------------------------------------------------------------------------------------------------------------------------------
B_Pr_Shewanella_baltica&A6WRG6 ------------------------------------------------------------------------------MARRPKGRFIDGIVLLDKSTGMSSNFALQRVKRF---FNA----------------------N----------------KAGHTGALDPLATGMLPVCLGEGTKF------SQHLLD-ADKRYLVTAKLGERTDTSDSD-GEV--VQ----------TRAIDF--TEAQ-----LLT---ALDF-FRG-ETQQVPSMYSALKY------QGQPLYKYAREG--IEV--PRES-RPITVFELNFI--GL----------------------------------------------------------------------------------------------------------------EGD----ELT--LDIHCSKGTYIRTIIDDLGEMLG--------------------CGA-HVIMLRRTQVAQ-YP-YAR---------M-VSLEQLEALVAQAH--EQQID----PSVLLDPLLLPMDTAVADFPEVNVPDAIAPYLMQGQAVRV--------------------------------------------------------------P-------VNADLKTDELVRITL---GDIR-RFVGI----GTMN---------EDGL-LAPKRLIVIHDEPAETD--------------------------------------------------------------------------------------------------------------------------------------
B_Tt_Fervidobacterium_nodosum&WP_011994194 ----------------------------------------------------------------------------------MEQKIISGLLLVDKDKGPTSHDIVNKVRNI---FNV----------------------K----------------QVGHAGTLDPFATGLLLVGIGKATRL------LEYLQG-ETKVYKVKMQLGIITDTFDIT-GTV--ME----------ENNINN--SERE-----IIE---AINS-FIG-TYKQVPPAYSAKKY------QGKKLYELAREG--KII--NLPP-REVTIYEISDI--KI----------------------------------------------------------------------------------------------------------------ELP----YVE--FTTKVSAGTYIRSLCMDIGYKLG--------------------CGA-TTVELRRTKVGK-FD-VGN---------A-VRI-DENIEKV-------------------KGHVIPMEEILD-LPKIVILDKT--KVYNGIHPKV---------------------------------------------------------EDLISY--------DNFKKDDLVQIFA----DG---KLIAI----AMAE---------RNSSFIET-LKKQSRNERILTLEKVFRLD-------------------------------------------------------------------------------------------------------------------------------
B_Pr_Wigglesworthia_glossinidia&Q8D2X8 --------------------------------------------------------MIYLIIILLKFQKNLYDLLYSVIIKEDYLRNINGILLLDKPIGLSSNLILQKIKKL---FKA----------------------K----------------KAGYIGTLDPIASGMLPIFFGDATKF------SDYLLN-TNKWYKIKAKLGEKTNTLDSF-GKI--IC----------IRPILNI-KKLN-----IEK---ILSE-FQG-EIYQKPPMFSSLKH------LGKPLYKYARQG--IYI--PREK-RKVYVHYIKLL--SF----------------------------------------------------------------------------------------------------------------SKK----YFS--LTIKCSKGTYVRSIVDDIGEKLF--------------------CGA-HIVKLRRTKLFN-YK-ESH---------M-IDSNKLYNIKKKFNDLKK-----------LDECLLPIESIFKKLPIIVVNDDIINRLRNGIKLNF-----------------------------------------------------------------------WKIKKNNLFKIISK---DTK--KFVGI----IDIN---------KYGRANSIKLIK------------------------------------------------------------------------------------------------------------------------------------------------
E_St_Albugo_candida&CCI50567 -------------------------------------------------------------------------------MRIRDAFAGGCFLNLRKPKGLTSHDCVDKVRKI---IKN----------------------R----------------QIGHCGTLDPFAEGVLPLAVGRATRF------IQYLNN--DKEYEGSIRFGVTTSSDDID-GDI--LT----------KRPASWL-SRET-----IAK---TMQT-FVG-EIQQVPPRVSAIKI------NGQRAYDLARRN--VDV--QLQA-RQVEIYQIQLL--KFRSG-------------------------------------------------------------------------------------------------------------DFP----EAL--INVKCGAGTYIRSIARECGEAIFHPKTRETIDLVNFEDEGDQIVGG-TLATLLRKRSSN-FD-LKR---------S-ITLEALEADWK--------------LNSCNVAAVHSIENALEHLHSVQLPSTLSAMYLKNQIVNF---------------------------------------------------------PITLIKDTGVVTVHAPSKTGRALRIYDS---AKPA-QLLGVSPIEMTSS----------GNVCLRKRLFL------------------------------------------------------------------------------------------------------------------------------------------------
B_Pr_Nitrosomonas_eutropha&Q0AFJ5 ----------------------------------------------------------------------MVKLLSSARSVQLKSVNCNGVLLLNKPVGISSNRALQISKRL---LSA----------------------T----------------KAGHTGTLDPMAQGLLPICLGEATKF------SSALLS-ADKTYKASLQLGYISSTGDAE-GEIRRVA----------KSDACPP-DSRQ-----VTA---ILQT-FLG-RSNQIPPMFSALKL------YGKPLYRYAREG--ITI--ERKV-REIVIHSISLN--AL----------------------------------------------------------------------------------------------------------------SGF----EMM--IAVRCSSGTYIRTLAEDIGKALG--------------------YGGAYLTALSRTGVGH-FD-LSQ---------A-CNLDQLESEQP-----SD-----------RLKFLYPIDSLLSDIPSMVFDDDEVVRLQQGQKIRK----------------------------------------------------------DR--S-------RPLFLASPKLKLYDR---EN---IFLGL----GEWV---------DSEV-IAPRRMVVLAAVTAAGGLADSIG--------------------------------------------------------------------------------------------------------------------------------
B_Pr_Bermanella_marisrubri&WP_007016556 ------------------------------------------------------------------------------MGRRRKGRDISGIIVIDKPSGMTSNGVLQQVKRL---YGA----------------------A----------------KAGHTGALDPIATGVLPICLGEATKF------SQRLLE-SDKRYITKVQLGESRDTADIE-GEI--LD----------RADVPDL-TQDK-----IES---ALTQ-FRG-EITQVPPMYSALKH------QGKKLYELARAGEDFDI--QSKA-RQVSILKLELL--DF----------------------------------------------------------------------------------------------------------------GDD----WLE--LDVTCTKGTYIRSLAEDVAKALG--------------------TLG-FVAVLRRLGAGP-YH-ADM---------M-HELEQLVEIKDKSEDFSN-----------LDQLLMPTQTALPDVPLVELTLKQAHDLQFGRAIEL----------------------------------------------------------NSQQF-------KAGEPAIAQVQLRLR---YAQWDLLLGI----GELS---------AQGV-IAPKRLLKVPQLDELLKELA-----------------------------------------------------------------------------------------------------------------------------------
cd02573_B_Te_Mycoplasma_hyopneumoniae&Q601U7 ------------------------------------------MADTLDLGSSAFGCKGSSPFLRTTMIGQPCVDFFFFFFFFFKKKKKKMITFLYKPKKISSAKFLRQWSKT---NLI----------------------K----------------KAGHAGTLDPLASGLLLVATEDDTKL------LQYLDQ-KTKTYLAKIQFGFWSTTYDAE-GQI--YG----------VEQPIKV-TKDN-----LEQ---ALNR-LSE-SQKQVPPVFSSKKV------SGKSAYHYARQG--KQI--ELKP-ISIKISKTILI--NF----------------------------------------------------------------------------------------------------------------DEK----LQNCVIMWQVSRGCYIRSLADDLGKMLK--------------------TRA-YLSDLERTKIGN-FD-------------KKFLNQSLKPQD------------------------------LFDLQQVKLDLENLELLLQGKKINY-------------------------------------------------------------------------FAKNSELNTLIF---KD---EVVGF----GKIINNVLIT--KKLFGNRIKKIINT-----------------------------------------------------------------------------------------------------------------------------------------------
cd02572_A_Ea_Haloarcula_marismortui&Q5UXH1 -----------------------------------------------------MATRGRHRSRTSGTSSEPMTLRAPPDERDLDSLRSFGVVNLDKPPGPSAHQVAAWIRDA---TGQ----------------------D----------------RVAHGGTLDPKVTGCLPVLLGDAARM------AQVFDN-AVKEYVTVLELHDQ---------------------------------APAD-----IAD---IVAE-FET-DIYQKPPRKSAVK---------------------RQL-------RSRRIHSLDIL--EQ----------------------------------------------------------------------------------------------------------------GDR----RLL--LRVRCASGTYIRKLCHDIGLAAG--------------------TGA-HMGDLRRTATGT-FD-DGS---------L-STMHDLVDALA-FAADGDEAQ--------LREIIQPAERALSHLPRVTIAPSAAREVAEGAPVYA---------------------------------------------------------PGVIETGPAEVGDATPEIDSQVVSV-TP---DG---AAVCL----GTLVSDPD----ADSGLVVELDRMLV-----------------------------------------------------------------------------------------------------------------------------------------------
cd02572_A_Ea_Pyrococcus_horikoshii&O59357 -------------------------------------------MARDEVRRMLPADIKREVLIKDENAETNPKWGFPPYERPIELHIQYGVINLDKPPGPTSHEVVAWIKRI---LNL----------------------E----------------KAGHGGTLDPKVSGVLPVALEKATRV------VQALLP-AGKEYVALMHLH----------GDV----------------------PENK-----IID---VMKE-FEG-EIIQRPPLRSAVK---------------------RRL-------RTRKVYYIEIL--EI----------------------------------------------------------------------------------------------------------------DGR----DVL--FKVGVEAGTYIRSLIHHIGLALG--------------------VGA-HMAELRRTRSGP-FK-EDE---------TLVTLHDLVDYYHFWKEDGIEKY--------LRRAIQPMEKAVEHLPKIWIKDSAVAAVAHGANLTV---------------------------------------------------------PGIVKL-------NVGIKRGDLVAIMTL---KD---ELVAL----GKAMMTSQEMMQRSKGIAVDVEKVFMPRDWYPKLW--------------------------------------------------------------------------------------------------------------------------------------
B_Pr_Verminephrobacter_eiseniae&A1WLI1 --------------------------------------------------------------------------MPPASRTRVQRRPVHGVLLLDKPLALSSNQALQKAKWL---LRA----------------------E----------------KAGHTGTLDPLATGVLPLCFGAATKF------SQLQLD-APKTYEAIALPGVTTSTGDAE-GAVLQRC----------AVDPAQL-APER-----LSA---VQRQ-FTG-PISQLPPMHSALKK------DGRALYTYARAG--IAL--ERAA-RAVVIHALELS--LV----------------------------------------------------------------------------------------------------------------QHAPAQTAIK--IAVTCSKGCYIRTLAEDIGAALG--------------------CGA-HLSALRRTDSGG-IG-IER---------C-ISLERLQALPE-----AE-----------RLACLQPPQSLLTRHLRVTLDSDNAARFLSGLPRRG----------------------------------------------------------AWPDA--------------PAVAVFGA---DPP--ALLGV----GHIA----------GGC-LLPDRLLSALEIAQILASQPQRQDCGILEET------------------------------------------------------------------------------------------------------------------------
cd02572_A_Ea_Methanocaldococcus_jannaschii&Q57612 --------------------------------------------MILLEKTQEKKINDKEELIVKEEVETNWDYGCNPYERKIEDLIKYGVVVVDKPRGPTSHEVSTWVKKI---LNL----------------------D----------------KAGHGGTLDPKVTGVLPVALERATKT------IPMWHI-PPKEYVCLMHLH----------RDA----------------------SEED-----ILR---VFKE-FTG-RIYQRPPLKAAVK---------------------RRL-------RIRKIHELELL--DK----------------------------------------------------------------------------------------------------------------DGK----DVL--FRVKCQSGTYIRKLCEDIGEALG--------------------TSA-HMQELRRTKSGC-FE-EKD---------A-VYLQDLLDAYVFWKEDGDEEE--------LRRVIKPMEYGLRHLKKVVVKDSAVDAICHGADVYV---------------------------------------------------------RGIAKL-------SKGIGKGETVLVETL---KG---EAVAV----GKALMNTKEILNADKGVAVDVERVYMDRGTYPRMWKRKK----------------------------------------------------------------------------------------------------------------------------------
E_Op_Candida_glabrata&Q6FJU1 ---------------------------------------------------------------------------------------MNGIFAIEKPSGISSNQFMMQVQKI---FNNSAVFSKEIERATAERRKQF-EQQTGKKASKRKLRKVSKVKMGHGGTLDPLASGVLVLGVGTGTKQ------LSQYLSGTVKVYETEALFGISTTSGDSE-GEI--LS----------RNSVKHL-KLED-----VKT---VEEK-FRG-SLKQTPPIYSALKM------NGKSLHEYAREG--KPLPRAIEP-RQVTIYDLEILPKTLSKDHDYKL------------------------IETEDESNSQIVKDLNANMLFDTLYYSKEYVEKMNLPSEVAAIEPPIPLTDEEKQEIGELKDKY----------------RAP----LLH--AKASVSSGTYIRSLVSDIGKAMR--------------------TSC-YMTKLIRIQQQE-WSLEKN---------NVFKLEDFTDKDE-------------QVWAKVLEIVLEKGSSVNIVEELKNAESLYQQQIKDLKVKE-----------------------------------------------------------------------TEDLAGATGSTAQPVVEET---EHNDLKRKHEESL---------------------------------------------------------------------------------------------------------------------------------------------------------------------
cd02572_A_Ea_Methanothermobacter_thermautotrophicus&O26140 -----------------------------------------------------MQVSLMANFIELKEATTNPDYGCPPAERDIEAHISMGVVNLDKPSGPTSHQVDSWVRDM---LHV----------------------E----------------KVGHGGTLDPKVTGVLPLGIDRATRV------MQLLLE-APKEYVCLMRVH----------REV----------------------DEER-----IRE---VLGE-FQG-KIFQIPPLKSAVK---------------------RDL-------RVRTIYRVDIL--EV----------------------------------------------------------------------------------------------------------------DGQ----DVL--FRIACEAGTYVRKYCHDVGEALG--------------------AGA-HMAELRRTAVGP-FT-EEG---------L-VTLHDLKDAYQFWVEDGDETF--------LRECILPMEFAVGHLPRVVILDSAVDAICHGADLAR---------------------------------------------------------GGIAGL-------DDNIAWGDTVAIMTL---KG---ELVGV----GEASMSALDIAAADGGLVIETRKVFMEPGTYPRMWR-------------------------------------------------------------------------------------------------------------------------------------
cd02572_A_Ea_Archaeoglobus_fulgidus&O30001 --------------------------------------------------------MKLENFYVKDDASTDESYGCYPTKRPMEEYIRKGLVCIDKPMGPSSHEVVVWVRRI---LNV----------------------S----------------KTGHAGTLDPRVTGVLPIFIENATKM------VKFLQE-SSKEYVCLMRLH----------GDA----------------------KRED-----VEK---VMKL-FVG-RIYQRPPLKSAVK---------------------KVL-------RIREIYEMELL--EM----------------------------------------------------------------------------------------------------------------EGR----DVL--FRVVTESGTYIRKLCRDIGEVLG--------------------TGA-HMQELRRTRTGK-FG-EDM---------C-YTLQDLLDAYVFWKEEGEEKY--------LREIIKPMEVAAAELPKIVIKDSAVDAICHGANLSV---------------------------------------------------------RGVAYV-------EKNVKKDSTVAIFTL---KN---ELVAI----GRALMDAEDIYRLKKGIAADIQRVMMERGVYPKVWKSSSD---------------------------------------------------------------------------------------------------------------------------------
cd02572_A_DP_Nanoarchaeum_equitans&P60346 -------------------------------MLCLSLMRIFCSKCLEEQECPLPWELEKYEIWVKKEAETNEKWGEDPYNRPIERLLKYSVINLDKPSGPTSHQVVAWVRDI---VGV---------------------------------------KAGHGGTLDPKVTGVLPIAIGEATKV------LQTLLI-AGKEYVALMHLH----------KEV----------------------SEKD-----IIK---VMSK-FVG-TIIQTPPLRSAVKK---------------------------RP-RKKKVYCIKII--EI----------------------------------------------------------------------------------------------------------------DGK----DVL--FRVSTQGGVYIRKLIHDIGVKLG--------------------VGA-HMQELRRIKSGP-FH-ENN---------S-VYLQDIVDSLYFWKEEGNEEY--------IRKVFLPVEEAVKHLKKIYILDSAVAAIVHGANLAV---------------------------------------------------------PGIAKL-------YSNIKKGDLVSIHTL---KG---ELVAI----GIALMDSKEMLEKKRGIAVDIERVFMKPGLYPKMWVSQG----------------------------------------------------------------------------------------------------------------------------------
cd02572_A_Ea_Methanosarcina_acetivorans&Q8TRR5 -----------------------------------------------MSSAGKLPSEIERTLVRKSGAWTNPVYGCAPEKRPILEYIEKGVVNIDKPSGPTSHEVAAWVKAI---LGV----------------------N----------------TAGHAGSLDPKVTGLLPTLLGKATKA------VPALRL-SGKEYVCHLKLH----------RAM----------------------PPKL-----VRK---VCEE-FTG-PIYQMPPIKSAVK---------------------RVI-------RVRTIYYIEVL--EI----------------------------------------------------------------------------------------------------------------EGM----SVL--FRVGCEAGTYIRKLCHDIGLALG--------------------CGG-HMQALRRTKAGP-FT-EKT---------L-VTLHELKDAYVFWKEDGDESE--------LRRVIRPMESAVSHLPKIILRDSAVDAVCSGASLAV---------------------------------------------------------PGITSL-------DSSLAEGELAALFTL---KG---ELVAL----AKAEMNTEEILKASAGIAASPIRVLMEAGTYPKGWTKKEESVRL-----------------------------------------------------------------------------------------------------------------------------
E_Op_Pyrenochaeta&OAL47748 ------------------------------------------------------------------------------MEAPLPSEVLEGIFAIDKPAHVSSADVLEKLQST---FATSSTFKPLLEHQPKRPSKDGSQVF----------------RIGHGGTLDPMAEGVLIIGIGRGTKQ------LQQYLA-CSKTYETVVLFGVSTDTYDGT-GVI--TG----------RAECKHI-TQEL-----IKE---RLKG-FQG-TIQQTPPLYSALKI------NGVKACVYARRE--EEIPRQLES-RQMQVDECILL--NWYEAGQHDF------------------------TLP----------------------------------------------------------------------GETLPAA-VP----AAR--IRLTVCSGFYVRSFAHDLGVAAQ--------------------SQA-HMTSLLRTRQAT-FT-ARISQELPGYISA-LSYADLDYGEHVWG-----------------------TKLRPQLERWVKTNPINNGHVNGRDQDT----------------------------------------------------------------------KIKLAADKAMRPRQR---FRG--EWMATEKSERVKQQG----GKFKGKWSRKPAVNAFGTQHHEETTKA------------------------------------------------------------------------------------------------------------------------------------
B_Pr_Limnobacter&WP_008248726 ------------------------------------------------------------------------MVVATVAETKKQKRALSGVLLFDKSTGFSSNQALQIVKRL---YRA----------------------E----------------KTGHTGTLDPLASGLLPLMFGEATKF------AADLID-ASKTYRTKVRLGFSSNTGDAE-GELTKVG----------NRALESI-TEDE-----VKQ---VCEQ-FVG-EIQQVPPMFSALKK------DGKPLYEYAREG--IEL--DRPA-RTLLIHQLDVI--KVEHNTNH----------------------------------------------------------------------------------------------------------GES----SCTIELEVNCSKGTYVRTLGEDIAKALG--------------------TAG-YLTELRRTAIGD-LK-VER---------A-YTLEALKVLGESETPFDA-----------LDAVLFPVDALLGSLGKVELNNEFARRFSHGQRLPL----------------------------------------------------------------------ELADAKPGRVRVYGEAPAQDVNTEVSNTAFKGNSRFMGTGILETDGKGALLRPDRLIQVNL--------------------------------------------------------------------------------------------------------------------------------------------
E_Op_Debaryomyces_hansenii&Q6BPN6 ---------------------------------------------------------------------------------------MNGVFAIEKPSGITSSKFIGDIQAL---FTQSEIFKNDLNEAKTKAAQALGTDKKWSKERINKRVKSLKVKIGHGGTLDPMASGVLVVGVGLGTKK------LQYYLSECNKTYETKALLGISTTTGDAE-GEI--IT----------KNQVSHI-TQEM-----IKE---TAPK-FIG-DLKQTPPIFSALKM------NGKPLYDYAREGIPLPM--PIKV-RQVKVFDVKVH--DEDSLRTDHE------------------------FQTLKSELDEQ-----------GNPKEHELSNNPTLNDSPLYFSEQYLSKAETEGLPKEVGKPRSLADDSLPE-------KLP----LIH--LTADVSSGTYIRSLVSDYGRALE--------------------SSA-YMVELIRVRQSE-WQ-LGK---------NVFKISDFENRDE--------------------RIWGPVLKKVLDSDHDIDVLKELNDFSEKIAPLL-------------------------------------------------------------------------EREQEVIEKFGDANKQDKEAHVADTTSIANTNT--------TERDAEIPKKRTIDEIEK-------------------------------------------------------------------------------------------------------------------------------------------
B_Pr_Psychrobacter_arcticus&Q4FVL3 -------------------------------------------------------------------MSIASTQADKKSSNHPDKIKISGVILVDKPQGMTSQQVVSKVKYL---FKS-----------------PNHDSK----------------KAGHTGTLDPMATGLLPICLGEATKF------SHYQLD-ADKSYQATILLGSQTDTGDAD-GQV--TA----------EATISAF-DDTM-----LDK---IAQQ-FLG-AQQQIPPMYSALKK------DGKKLYEYARAG--IEV--DRPP-RDIILKAIELK--AI----------------------------------------------------------------------------------------------------------------DEQ----QIQ--LTVTCSKGTYVRVLAEDIAKAIG--------------------TLG-HLTALSRLQVGD-FK-IDE---------T-ITLANLEALAL-----EQ-----------RQTYLLPVDACIDINAELTLSSEQCERVQMGQRLNVIDQLTNDLQSYITSAIEQHLSTSNKNAAVNQNVEDDNDDNDDNDDNDDNDDNDDNDDNDDNAQ-------QLLHEIPVDIRLIDE---HG---TFIGL----GAVS---------LNGR-LQPKKLIQL----------------------------------------------------------------------------------------------------------------------------------------------
cd02572_E_Op_Homo_sapiens&O60832 MADAEVIILPKKHKKKKERKSLPEEDVAEIQHAEEFLIKPESKVAKLDTSQWPLLLKNFDKLNVRTTHYTPLACGSNPLKREIGDYIRTGFINLDKPSNPSSHEVVAWIRRI---LRV----------------------E----------------KTGHSGTLDPKVTGCLIVCIERATRL------VKSQQS-AGKEYVGIVRL-----HNAIEGGTQ-------------------------------LSR---ALET-LTG-ALFQRPPLIAAVK---------------------RQL-------RVRTIYESKMI--EY----------------------------------------------------------------------------------------------------------------DPE----RRLGIFWVSCEAGTYIRTLCVHLGLLLG--------------------VGG-QMQELRRVRSGV-MS-EKD---------HMVTMHDVLDAQWLYDNHKDESY--------LRRVVYPLEKLLTSHKRLVMKDSAVNAICYGAKIML---------------------------------------------------------PGVLRY-------EDGIEVNQEIVVITT---KG---EAICM----AIALMTTAVISTCDHGIVAKIKRVIMERDTYPRKWGLGPKASQKKLMIKQGLLDKHGKPTDSTPATWKQEYVDYSESAKKEVVAEVVKAPQVVAEAAKTAKRKRESESESDETPPAAPQLIKKEKKKSKKDKKAKAGLESGAEPGDGDSDTTKKKKKKKKAKEVELVSE
