# Supplementary material for: The kinetoplastid-infecting Bodo saltans virus (BsV), a window into the most abundant giant viruses in the sea
Source: eLife. 2018 Mar 27;7:e33014. doi: 10.7554/eLife.33014 (PMC5871332; doi:10.7554/eLife.33014)
Supplement: Figure 4—source data 1. [file elife-33014-fig4-data1.zip › Source_data_Fig4_S1-2_pseudo_tree.newick]

('cd02572_A_Ea_Halobacterium_salinarum&Q9HPA4':0.22509236,'cd02572_A_Ea_Haloarcula_marismortui&Q5UXH1':0.37471879,('cd02572_E_Op_Homo_sapiens&O60832':0.79925751,('cd02572_A_Ea_Archaeoglobus_fulgidus&O30001':0.38153739,((('cd02572_A_Ea_Methanosarcina_acetivorans&Q8TRR5':0.43591106,'cd02572_A_Ea_Methanothermobacter_thermautotrophicus&O26140':0.379521):0.03594417,(('E_St_Albugo_candida&CCI50567':1.30569516,('B_Te_Ethanoligenens_harbinense&WP_013486615':0.83030857,('B_Pr_Dichelobacter_nodosus&WP_041729351':1.03431133,((('B_Pr_Polynucleobacter_asymbioticus&ABP34440':0.51086711,'B_Pr_Psychrobacter_arcticus&Q4FVL3':0.70868894):0.1842821,(('B_Pr_Verminephrobacter_eiseniae&A1WLI1':0.7712097,('B_Pr_Burkholderia_mallei&Q62KL1':0.41377403,'B_Pr_Limnobacter&WP_008248726':0.66513409):0.05834922):0.09896213,(('B_Pr_Nitrosospira_multiformis&Q2Y7W4':0.41207648,'B_Pr_Nitrosomonas_eutropha&Q0AFJ5':0.62820117):0.26432521,'B_Pr_Neisseria_meningitidis&CCA44412':0.61452522):0.09401636):0.08292793):0.09548048,('B_Pr_Acinetobacter_baumannii&WP_004745415':0.52445199,('B_Pr_Reinekea_blandensis&WP_008041617':0.65701081,('B_Pr_Bermanella_marisrubri&WP_007016556':0.88150974,('B_Pr_Legionella_pneumophila&A5IHU5':0.8869303,((('B_Pr_Candidatus_Blochmannia&Q493T5':0.8499356,((('B_Pr_Buchnera_aphidicola&Q057K1':0.54634943,'B_Pr_Wigglesworthia_glossinidia&Q8D2X8':0.80072906):0.25472722,'B_Pr_Buchnera_aphidicola&Q8K9H3':0.52066542):0.06176832,'B_Pr_Buchnera_aphidicola&Q89AF6':0.60535975):0.13262996):0.31527719,'B_Pr_Shewanella_baltica&A6WRG6':0.41401486):0.11729726,'B_Pr_Idiomarina_loihiensis&Q5QTZ0':0.55300079):0.15887757):0.04977528):0.10780089):0.07679829):0.07038838):0.12032603):0.21842802):0.17947693):0.16656262,((((('E_Op_Aspergillus_niger&CAK43580':0.6577794,'E_Op_Pyrenochaeta&OAL47748':0.91884565):0.54552972,('E_Op_Candida_glabrata&Q6FJU1':0.9304786,'E_Op_Debaryomyces_hansenii&Q6BPN6':0.91447467):0.55381044):0.10739381,('E_Op_Pneumocystis_murina&XP_007873574':1.064221,(('E_Op_Gryllus_bimaculatus&Q0ZC47':0.82864209,'E_Op_Mus_musculus&Q8C0D0':0.66496873):0.33329222,('E_Al_Plasmodium_cynomolgi&XP_004221338':1.38801402,'E_Op_Rhizophagus_irregularis&EXX60603':0.52920329):0.1811243):0.1377193):0.22531611):0.42965941,(BsV__pseudouridine_synthase_translation:3.80320059,((('B_Te_Spiroplasma_citri&Q14NU4':0.68304431,('cd02573_B_Te_Mesoplasma_florum&Q6F1I4':0.49441892,'cd02573_B_Te_Mycoplasma_mycoides&Q6MTR0':0.43593801):0.21577281):0.49003579,(('B_Te_Mycoplasma_penetrans&Q8CXQ2':0.98737484,('B_Te_Ureaplasma_parvum&WP_006688525':0.90574433,'B_Te_Mycoplasma_gallisepticum&WP_011113348':1.08771074):0.38511104):0.28311176,('cd02573_B_Pr_Wolinella_succinogenes&Q7M9J1':1.89282925,('cd02573_B_Te_Mycoplasma_pulmonis&Q98Q19':1.1645321,('cd02573_B_Te_Mycoplasma_hyopneumoniae&Q601U7':1.07772082,'cd02573_B_Te_Mycoplasma_mobile&Q6KHH8':0.63042504):0.09856251):0.38362685):0.160798):0.22728683):0.24084247,('cd02573_B_Fu_Fusobacterium_nucleatum&Q8R5X8':1.11996245,('cd02573_B_Sp_Borrelia_burgdorferi&O51743':1.06002447,'cd02573_B_Te_Onion_yellows&Q6YQY6':1.06993695):0.3015703):0.18717293):0.11384414):0.000009):0.09828949,((('B_un_Microgenomates_bacterium&KXK09144':0.94968,('B_un_Candidatus_Adlerbacteria&OGC88668':1.09445992,(('B_un_Candidatus_Wolfebacteria&KKR12969':1.08326755,(('B_un_Candidatus_Campbellbacteria&OGD69047':0.49725925,(('B_un_Candidatus_Kaiserbacteria&OGG86057':0.99332985,'B_un_Parcubacteria_group&KKU67885':0.61078808):0.77169121,('B_un_Parcubacteria_bacterium&KND48238':0.32825849,('B_un_Parcubacteria_bacterium&KND51101':0.57818107,'B_un_Candidatus_Zambryskibacteria&OHA99677':0.58423104):0.14534242):0.47366219):0.10466127):0.22072264,((gene_595_G1ARTXMU_1:0.85666487,('N_Ph_Cafeteria_roenbergensis_virus_BV_PW1&YP_003969703':2.07379571,gene_942_G2SSCNRE_13:1.36869003):0.50993634):0.26093309,gene_559_G2KABVRK_12:1.89986235):0.34845915):0.08678662):0.04643621,'B_un_Microgenomates_bacterium&KXK10697':1.22310003):0.07204916):0.1214785):1.25415741,('B_Te_Caldicellulosiruptor_saccharolyticus&A4XL67':1.1244766,('B_Tt_Petrotoga_mobilis&WP_012209482':0.57069407,('B_Tt_Fervidobacterium_nodosum&WP_011994194':0.39997424,('B_Tt_Thermosipho_melanesiensis&A6LLV6':0.47525778,'B_Tt_Thermotoga_petrophila&A5IIS7':0.37435647):0.28854215):0.0958815):0.47803205):0.06378537):0.11044863,'B_Pr_Bdellovibrio_bacteriovorus&WP_011164031':1.44940021):0.05011921):0.09971675):0.98908779):0.04729886,('cd02572_A_Ea_Methanocaldococcus_jannaschii&Q57612':0.32779727,('cd02572_A_Ea_Pyrococcus_horikoshii&O59357':0.24536876,'cd02572_A_DP_Nanoarchaeum_equitans&P60346':0.34754735):0.17288462):0.07592463):0.0151264):0.1264435):0.62518675);
