# Supplementary material for: The kinetoplastid-infecting Bodo saltans virus (BsV), a window into the most abundant giant viruses in the sea
Source: eLife. 2018 Mar 27;7:e33014. doi: 10.7554/eLife.33014 (PMC5871332; doi:10.7554/eLife.33014)
Supplement: Figure 4—source data 1. [file elife-33014-fig4-data1.zip › Source_data_Fig4_S3_all-Mimi_COGs]

	ApMV	BsV	CatV	AMoV	MVc	IndV	AaV	CroV	OLV1	OLV2	KloV	CeV	HokV	PgV
NBoG1000	8	143	4	5	5	1	0	0	0	0	0	0	0	0
NBoG1001	3	0	3	5	32	1	45	24	3	1	1	0	0	0
NBoG1002	2	2	2	2	2	2	1	2	2	1	2	2	2	2
NBoG1003	1	1	3	1	1	1	2	1	1	1	3	1	1	1
NBoG1004	1	1	1	1	1	1	1	1	2	2	1	2	1	2
NBoG1005	1	1	1	0	1	4	1	1	1	1	4	1	2	1
NBoG1006	1	1	1	1	1	2	1	1	1	1	2	1	1	1
NBoG1007	1	1	1	1	1	1	1	1	1	1	1	1	1	1
NBoG1008	1	1	1	2	1	1	1	1	1	1	2	1	1	1
NBoG1009	1	0	6	3	4	0	0	1	0	0	2	0	1	1
NBoG1010	1	1	1	1	1	1	1	1	1	1	2	1	1	1
NBoG1011	0	12	2	0	0	1	0	0	6	0	7	0	3	0
NBoG1012	1	1	1	1	1	1	1	1	1	1	1	1	1	1
NBoG1013	1	1	1	1	1	1	1	1	1	1	1	1	1	1
NBoG1014	1	1	1	1	1	1	1	1	1	1	1	1	1	1
NBoG1015	2	1	1	2	2	1	0	1	0	0	2	1	1	1
NBoG1016	1	1	2	1	1	1	1	1	1	2	1	1	1	1
NBoG1017	0	3	3	1	1	4	0	0	0	0	2	0	2	0
NBoG1018	0	0	8	0	0	0	0	1	0	0	4	0	0	0
NBoG1019	1	3	21	1	1	1	0	0	0	0	1	0	0	0
NBoG1020	0	1	2	0	0	0	1	1	1	1	0	1	0	1
NBoG1021	1	4	4	1	1	3	0	0	0	0	3	0	3	0
NBoG1022	1	1	1	1	1	1	1	1	0	0	1	0	1	0
NBoG1023	1	1	1	1	1	1	1	1	1	1	1	0	1	1
NBoG1024	0	0	2	1	1	1	0	1	0	0	1	1	3	0
NBoG1025	1	1	1	1	1	1	1	1	1	2	1	1	1	1
NBoG1026	1	1	1	1	1	1	1	1	1	1	1	1	1	1
NBoG1027	1	1	2	1	1	2	0	1	0	0	2	1	1	0
NBoG1028	1	1	2	1	1	2	1	1	1	1	2	2	1	1
NBoG1029	1	1	1	1	1	1	1	1	1	1	1	1	1	1
NBoG1030	1	1	1	1	1	1	1	1	1	1	1	1	1	1
NBoG1031	3	0	0	1	2	0	0	0	0	0	1	1	2	0
NBoG1032	1	1	1	1	1	1	1	1	0	1	1	1	1	1
NBoG1033	1	1	1	2	1	1	1	1	1	1	2	1	1	1
NBoG1034	2	3	1	1	2	1	0	0	0	0	0	0	1	0
NBoG1035	1	1	1	0	1	4	0	1	1	1	3	1	3	1
NBoG1036	1	1	1	1	1	1	1	1	2	1	1	0	1	1
NBoG1037	0	24	0	0	0	0	0	0	0	0	0	0	0	0
NBoG1038	0	0	13	0	0	1	0	0	0	0	7	0	0	1
NBoG1039	1	1	1	1	1	1	1	1	2	1	1	1	1	1
NBoG1040	0	0	0	0	0	0	0	0	0	0	0	0	22	0
NBoG1041	1	1	1	1	1	1	1	1	1	1	1	1	1	1
NBoG1042	1	1	1	1	1	1	1	1	1	1	1	1	1	1
NBoG1043	1	1	1	0	1	1	0	1	0	0	1	1	1	1
NBoG1044	1	1	1	1	1	1	0	1	1	2	1	1	0	1
NBoG1045	1	1	1	1	1	2	0	1	1	0	2	2	2	2
NBoG1046	1	1	1	1	1	1	1	1	2	2	1	1	1	1
NBoG1047	1	1	1	1	1	1	0	1	2	1	1	1	1	1
NBoG1048	1	1	1	1	1	1	1	0	1	1	1	1	1	1
NBoG1049	1	2	2	1	2	1	0	0	0	0	2	0	2	0
NBoG1050	1	1	1	1	1	1	1	1	0	1	1	1	0	1
NBoG1051	1	1	1	1	1	1	0	0	0	0	1	1	1	0
NBoG1052	1	1	1	1	1	1	0	0	0	0	1	1	3	1
NBoG1053	1	0	0	2	1	0	0	1	0	0	3	1	0	0
NBoG1054	1	1	1	1	1	1	0	0	0	0	2	0	1	0
NBoG1055	0	0	0	0	0	0	0	0	0	0	1	6	0	11
NBoG1056	2	2	1	1	2	1	0	0	0	0	3	0	0	0
NBoG1057	1	1	1	1	1	1	1	1	0	0	1	1	1	1
NBoG1058	1	1	1	1	1	1	1	1	0	0	1	0	1	0
NBoG1059	2	1	2	1	1	1	0	3	0	0	1	1	1	0
NBoG1060	2	0	2	1	1	1	1	1	0	0	1	1	1	1
NBoG1061	1	2	2	1	1	1	0	1	1	1	1	1	1	0
NBoG1062	4	0	1	1	2	0	0	0	0	0	1	0	0	0
NBoG1063	1	1	1	1	1	1	0	1	0	0	1	0	1	0
NBoG1064	0	1	1	0	0	1	0	0	1	1	1	1	1	1
NBoG1065	1	1	0	1	1	0	0	0	0	0	2	0	1	0
NBoG1066	1	0	0	1	1	0	0	1	1	1	0	1	0	1
NBoG1067	1	1	1	1	1	1	0	1	1	1	1	1	1	1
NBoG1068	0	0	0	1	1	1	1	0	0	0	5	0	0	0
NBoG1069	0	0	0	0	0	0	0	0	0	0	4	0	0	0
NBoG1070	1	0	0	1	0	0	0	0	0	0	1	0	0	0
NBoG1071	0	0	0	0	0	0	0	0	0	0	0	0	16	0
NBoG1072	1	1	1	1	1	1	1	1	1	1	1	1	1	1
NBoG1073	1	1	1	1	1	1	1	1	1	1	1	1	1	1
NBoG1074	1	1	1	1	1	1	1	1	1	1	1	1	1	1
NBoG1075	1	0	1	1	1	0	1	1	0	0	1	0	0	1
NBoG1076	1	1	1	1	1	1	0	1	1	1	1	1	1	1
NBoG1077	1	1	1	0	1	1	0	1	0	0	1	0	1	0
NBoG1078	1	0	0	1	1	0	0	1	1	1	0	1	0	1
NBoG1079	0	0	1	0	0	1	0	0	0	1	0	1	0	2
NBoG1080	3	3	5	0	1	0	0	1	0	0	0	0	0	0
NBoG1081	0	1	0	0	0	1	0	2	0	1	2	0	7	0
NBoG1082	0	0	0	1	0	0	0	0	0	0	0	0	0	0
NBoG1083	1	1	1	1	1	1	0	1	1	1	1	1	1	1
NBoG1084	1	1	1	1	1	1	1	2	1	0	1	1	0	1
NBoG1085	1	1	1	1	1	1	1	1	0	0	1	0	1	0
NBoG1086	1	1	1	1	1	1	0	1	0	0	1	1	1	0
NBoG1087	1	2	1	1	1	1	0	1	0	0	1	0	1	0
NBoG1088	1	1	1	1	1	2	0	2	0	0	1	1	1	0
NBoG1089	1	1	2	0	1	0	0	1	0	0	1	0	1	0
NBoG1090	1	1	1	1	1	1	0	1	0	0	1	0	1	0
NBoG1091	1	1	1	1	1	1	0	1	1	1	1	1	1	1
NBoG1092	1	1	1	1	1	1	0	1	1	1	1	1	1	1
NBoG1093	1	1	1	1	1	1	0	1	0	0	1	0	1	0
NBoG1094	1	1	1	1	0	0	0	1	0	0	2	1	1	0
NBoG1095	0	0	0	0	1	0	0	0	1	1	0	1	0	1
NBoG1096	0	3	0	0	0	0	4	0	0	0	2	0	0	0
NBoG1097	0	6	2	0	0	0	0	1	0	0	1	0	1	0
NBoG1098	0	10	0	1	1	0	0	0	0	0	0	0	0	0
NBoG1099	1	2	0	0	1	1	0	0	0	0	1	0	0	0
NBoG1100	0	0	1	0	0	1	0	1	2	0	1	0	0	0
NBoG1101	1	0	0	1	3	0	0	0	0	0	0	0	0	0
NBoG1102	1	0	0	1	1	1	0	0	0	0	1	0	1	0
NBoG1103	0	0	0	0	0	0	0	0	2	0	0	0	0	0
NBoG1104	1	0	1	1	1	0	1	0	1	0	2	1	0	1
NBoG1105	1	1	1	1	1	1	1	1	0	0	1	0	1	0
NBoG1106	1	1	1	1	1	1	1	1	0	0	1	1	1	1
NBoG1107	1	1	1	1	1	0	0	1	1	1	1	1	0	0
NBoG1108	0	1	1	0	0	1	0	1	1	0	1	1	1	1
NBoG1109	0	0	0	0	0	0	2	0	1	1	0	1	0	1
NBoG1110	0	1	2	0	0	1	1	0	0	1	1	0	1	1
NBoG1111	2	0	0	1	1	0	0	0	0	0	4	0	0	0
NBoG1112	1	0	1	2	2	1	0	0	0	0	2	0	1	0
NBoG1113	0	1	1	0	0	1	1	1	0	1	1	1	1	1
NBoG1114	1	1	1	1	1	1	0	0	0	0	1	0	1	0
NBoG1115	1	1	1	1	1	1	1	0	0	0	1	0	1	1
NBoG1116	1	0	1	2	1	0	1	0	1	1	0	1	0	1
NBoG1117	1	1	1	1	1	0	1	1	0	0	1	0	1	0
NBoG1118	0	0	0	0	0	0	1	0	1	1	0	1	0	1
NBoG1119	1	0	1	1	1	1	0	1	0	0	1	0	1	0
NBoG1120	1	1	1	1	1	1	0	1	0	0	1	0	1	0
NBoG1121	3	2	1	1	0	1	0	1	0	0	1	0	0	0
NBoG1122	1	1	1	1	1	0	0	0	1	1	0	1	1	1
NBoG1123	1	1	1	1	1	1	0	0	0	0	1	0	1	0
NBoG1124	1	1	1	1	1	1	0	1	0	0	1	1	1	1
NBoG1125	1	1	1	1	1	1	0	1	0	0	1	0	2	0
NBoG1126	2	1	1	2	2	0	0	0	0	0	0	0	0	0
NBoG1127	1	2	1	1	1	1	1	0	0	0	1	0	1	0
NBoG1128	1	1	2	0	0	0	0	0	0	0	1	0	2	0
NBoG1129	0	0	2	1	1	0	0	0	0	1	0	0	0	0
NBoG1130	0	0	0	0	0	12	0	0	0	0	0	0	0	0
NBoG1131	1	0	0	1	1	1	1	0	0	1	0	0	0	0
NBoG1132	0	1	0	0	0	0	0	0	0	0	8	0	0	0
NBoG1133	0	0	0	0	0	0	0	0	0	0	2	0	0	0
NBoG1134	0	1	0	0	1	0	0	0	0	0	1	0	0	0
NBoG1135	1	0	1	1	1	1	1	0	0	0	1	0	1	0
NBoG1136	1	1	1	1	1	1	1	0	0	0	1	0	0	0
NBoG1137	0	0	0	1	1	1	0	0	1	0	0	1	0	0
NBoG1138	1	1	1	1	1	1	0	0	0	0	1	0	1	0
NBoG1139	1	1	1	2	1	1	0	1	0	0	1	0	1	0
NBoG1140	1	1	1	1	1	1	0	1	0	0	1	0	1	0
NBoG1141	1	0	0	1	1	0	0	0	0	0	0	0	0	0
NBoG1142	0	5	0	0	0	2	0	0	0	1	1	0	1	1
NBoG1143	0	2	3	1	1	1	0	0	0	0	1	0	1	0
NBoG1144	0	0	0	0	0	0	0	0	0	0	2	0	0	0
NBoG1145	1	0	0	2	1	1	0	0	0	0	3	0	1	0
NBoG1146	0	1	0	0	0	0	0	0	7	0	0	0	0	0
NBoG1147	0	0	0	0	0	1	1	1	0	1	0	1	0	1
NBoG1148	1	1	1	1	1	1	0	1	0	0	1	0	1	0
NBoG1149	1	1	1	1	1	1	0	1	0	0	1	0	1	0
NBoG1150	1	0	0	1	1	0	0	0	0	0	0	0	0	0
NBoG1151	0	0	0	0	0	0	1	0	0	0	0	0	0	0
NBoG1152	1	1	1	1	1	1	0	1	0	0	1	0	1	0
NBoG1153	1	1	1	1	1	1	0	1	0	0	1	0	1	0
NBoG1154	1	0	3	1	0	0	0	1	0	0	1	0	0	0
NBoG1155	1	0	1	1	1	1	0	0	0	0	1	0	0	0
NBoG1156	1	1	1	1	1	0	0	0	0	0	1	0	1	0
NBoG1157	1	1	1	2	1	1	0	0	0	0	1	0	1	0
NBoG1158	1	1	1	1	1	1	0	1	0	0	1	0	1	0
NBoG1159	1	1	1	1	1	1	0	1	0	0	1	0	1	0
NBoG1160	1	1	1	1	1	1	0	1	0	0	1	0	1	0
NBoG1161	1	1	1	1	1	1	0	1	0	0	1	0	1	0
NBoG1162	1	0	0	1	1	1	0	1	0	0	1	0	1	0
NBoG1163	1	1	1	1	1	0	0	1	0	0	1	1	1	0
NBoG1164	1	1	1	1	1	1	0	1	0	0	1	0	1	0
NBoG1165	1	1	1	1	1	1	0	1	0	0	1	0	1	0
NBoG1166	1	1	1	1	1	1	0	1	0	0	1	0	1	0
NBoG1167	1	1	1	1	1	1	0	1	0	0	1	0	1	0
NBoG1168	1	1	1	1	1	1	0	1	0	0	1	0	1	0
NBoG1169	1	1	1	1	1	1	0	1	0	0	1	0	1	0
NBoG1170	1	1	1	1	1	1	0	1	0	0	1	0	1	0
NBoG1171	1	1	1	1	1	0	0	0	1	1	0	1	0	1
NBoG1172	1	1	1	1	1	1	0	1	0	0	1	0	1	0
NBoG1173	1	1	1	1	1	1	0	1	0	0	1	0	1	0
NBoG1174	2	0	1	1	2	0	0	0	0	0	0	0	0	0
NBoG1175	1	1	1	1	1	1	0	1	0	0	1	0	1	0
NBoG1176	1	1	1	1	1	1	0	1	0	0	1	0	1	0
NBoG1177	1	0	1	1	1	0	0	0	0	0	0	0	0	0
NBoG1178	1	1	1	1	1	0	0	0	0	0	1	0	1	0
NBoG1179	0	10	0	0	0	0	0	0	0	0	0	0	0	0
NBoG1180	0	0	0	0	0	2	0	0	0	0	0	0	0	0
NBoG1181	0	0	0	0	0	1	0	0	0	0	9	0	0	0
NBoG1182	1	1	1	1	1	1	1	0	0	0	1	0	0	0
NBoG1183	2	1	1	1	1	0	0	0	0	0	1	0	0	0
NBoG1184	1	0	0	1	1	0	1	0	1	1	0	1	0	1
NBoG1185	1	1	1	1	1	1	0	1	0	0	1	0	0	0
NBoG1186	0	0	0	0	0	0	1	0	1	1	0	1	0	1
NBoG1187	0	1	3	0	0	1	1	0	0	0	1	1	1	1
NBoG1188	1	1	0	2	2	0	0	0	0	0	1	0	1	0
NBoG1189	1	1	1	1	1	1	0	1	0	0	1	0	0	0
NBoG1190	1	0	1	1	1	1	0	1	0	0	1	0	0	0
NBoG1191	1	1	2	1	1	1	0	0	0	0	0	0	0	0
NBoG1192	1	1	1	1	1	1	0	1	0	0	1	0	0	0
NBoG1193	1	1	1	1	1	1	0	1	0	0	0	0	1	0
NBoG1194	1	1	1	1	1	1	0	1	0	0	1	0	0	0
NBoG1195	1	0	1	1	1	1	0	1	0	0	1	0	1	0
NBoG1196	1	0	1	1	1	0	0	0	1	1	0	1	0	1
NBoG1197	1	1	1	1	1	1	0	1	0	0	1	0	0	0
NBoG1198	1	0	1	1	1	1	0	1	0	0	1	0	1	0
NBoG1199	1	1	1	1	1	1	0	0	0	0	1	0	1	0
NBoG1200	1	1	1	1	1	1	0	0	0	0	1	0	1	0
NBoG1201	1	1	1	1	1	1	0	0	0	0	1	0	1	0
NBoG1202	1	1	1	1	1	1	0	1	0	0	1	0	0	0
NBoG1203	1	1	1	1	1	1	0	1	0	0	0	0	1	0
NBoG1204	1	0	1	1	1	0	0	0	0	0	1	0	1	0
NBoG1205	1	0	0	1	1	0	0	0	0	0	0	0	0	0
NBoG1206	0	0	1	0	0	1	0	0	0	0	1	0	1	0
NBoG1207	0	0	0	0	0	1	0	1	0	1	0	0	0	0
NBoG1208	0	0	1	0	0	1	0	0	0	0	0	1	0	1
NBoG1209	0	1	1	0	1	1	0	1	1	1	1	0	1	0
NBoG1210	0	0	1	0	0	1	0	0	0	0	1	0	2	0
NBoG1211	0	1	1	0	0	0	2	0	0	0	0	0	0	0
NBoG1212	2	0	1	1	1	0	0	0	0	0	1	0	0	0
NBoG1213	2	1	1	2	0	0	0	0	0	0	1	0	0	0
NBoG1214	0	0	0	0	0	0	0	0	0	0	4	0	0	0
NBoG1215	0	2	2	0	0	1	0	0	0	0	1	0	3	0
NBoG1216	0	0	5	0	0	0	0	0	0	0	2	0	0	0
NBoG1217	0	0	9	0	0	0	0	0	0	0	0	0	0	0
NBoG1218	0	0	2	0	0	0	0	0	0	0	4	0	1	0
NBoG1219	1	0	1	1	1	2	0	0	0	0	1	0	0	0
NBoG1220	0	0	0	0	0	2	0	0	0	0	0	1	0	1
NBoG1221	0	0	0	0	0	0	0	0	0	0	9	0	0	0
NBoG1222	0	1	1	1	1	1	0	0	0	0	2	0	1	0
NBoG1223	1	0	0	2	1	0	0	0	0	0	0	0	0	0
NBoG1224	2	0	0	1	3	0	0	0	0	0	0	0	0	0
NBoG1225	1	0	0	1	4	0	0	0	0	0	0	0	0	0
NBoG1226	1	0	0	0	2	0	0	0	0	0	0	0	0	0
NBoG1227	0	0	0	1	1	1	1	1	0	0	1	0	0	0
NBoG1228	0	0	0	0	0	0	0	0	1	1	0	0	0	0
NBoG1229	0	1	1	0	0	1	1	0	1	1	1	1	1	0
NBoG1230	1	0	0	1	1	1	0	1	0	0	0	0	1	0
NBoG1231	1	0	0	1	1	0	0	0	0	0	1	0	0	0
NBoG1232	1	1	1	1	1	0	0	0	0	0	0	0	0	0
NBoG1233	1	1	1	1	1	1	0	0	0	0	1	0	0	0
NBoG1234	1	1	1	1	1	0	0	0	0	0	1	0	1	0
NBoG1235	1	0	1	1	1	1	0	1	0	0	1	0	0	0
NBoG1236	1	0	1	1	1	1	0	1	0	0	1	0	0	0
NBoG1237	1	1	1	1	1	1	0	0	0	0	0	0	1	0
NBoG1238	1	1	1	1	1	1	0	0	0	0	1	0	0	0
NBoG1239	1	0	1	1	1	1	0	1	0	0	1	0	0	0
NBoG1240	1	1	0	1	1	1	0	0	0	0	1	0	1	0
NBoG1241	0	1	1	0	0	1	0	1	0	0	1	1	1	1
NBoG1242	1	0	0	1	1	0	0	0	0	0	0	0	0	0
NBoG1243	1	1	1	0	1	1	0	0	0	0	1	0	1	0
NBoG1244	1	0	1	1	1	1	0	1	0	0	1	0	0	0
NBoG1245	0	1	1	1	1	1	0	1	0	0	1	0	1	0
NBoG1246	0	1	0	0	0	0	0	0	0	0	1	1	0	0
NBoG1247	0	1	1	1	1	1	0	1	0	0	1	0	1	0
NBoG1248	0	1	1	1	1	1	0	1	0	0	1	0	1	0
NBoG1249	0	1	1	1	1	1	0	1	0	0	1	0	1	0
NBoG1250	0	0	0	0	0	1	0	1	1	1	1	1	0	1
NBoG1251	0	1	0	0	0	1	0	0	0	0	0	1	0	1
NBoG1252	0	1	1	0	0	0	0	1	1	1	0	0	0	0
NBoG1253	2	0	0	1	1	0	0	0	0	0	0	0	0	0
NBoG1254	1	0	0	2	0	0	0	0	0	0	0	0	0	0
NBoG1255	0	0	0	0	0	1	0	0	0	0	0	0	0	0
NBoG1256	0	0	5	0	0	1	0	0	0	0	1	0	1	0
NBoG1257	0	1	1	0	0	0	0	2	0	0	1	0	1	0
NBoG1258	0	1	1	0	0	1	0	3	0	0	1	0	1	0
NBoG1259	0	0	2	0	0	0	0	0	0	0	0	0	3	0
NBoG1260	1	0	0	1	1	0	0	0	0	0	0	0	3	0
NBoG1261	0	0	1	0	1	0	0	0	0	0	1	0	3	0
NBoG1262	0	0	1	0	0	2	0	0	0	0	0	0	1	0
NBoG1263	0	0	0	0	0	0	0	0	1	1	4	1	0	1
NBoG1264	1	0	0	0	1	1	0	0	0	0	2	0	1	0
NBoG1265	2	0	0	1	3	0	0	0	0	0	0	0	0	0
NBoG1266	1	0	1	1	2	0	0	0	0	0	0	0	1	0
NBoG1267	0	0	0	0	0	0	0	0	2	0	0	1	0	1
NBoG1268	0	0	0	0	0	2	0	0	2	0	1	0	1	2
NBoG1269	1	0	0	1	1	0	0	0	0	0	1	0	2	0
NBoG1270	0	0	0	0	0	0	8	0	0	0	0	0	0	0
NBoG1271	0	0	0	0	0	8	0	0	0	0	0	0	0	0
NBoG1272	0	1	0	0	0	0	1	1	1	0	1	1	0	0
NBoG1273	0	0	0	0	0	0	0	0	1	1	0	1	0	1
NBoG1274	0	0	0	0	0	0	1	0	1	1	0	0	0	1
NBoG1275	0	0	0	0	0	0	1	0	1	1	0	1	0	1
NBoG1276	0	0	0	0	0	0	0	0	1	0	1	1	0	1
NBoG1277	1	0	0	0	0	0	0	0	0	0	0	0	0	0
NBoG1278	2	0	0	1	1	0	0	0	0	0	0	0	0	0
NBoG1279	1	0	0	1	1	0	0	1	0	0	0	1	0	0
NBoG1280	1	0	1	1	1	0	0	0	0	0	0	1	1	0
NBoG1281	1	0	0	1	1	0	0	0	0	0	1	0	0	0
NBoG1282	1	0	1	1	1	0	0	0	0	0	1	0	1	0
NBoG1283	1	0	0	1	1	0	0	0	0	0	0	0	0	0
NBoG1284	1	0	1	0	1	1	0	0	0	0	1	0	1	0
NBoG1285	1	0	1	1	1	0	0	0	0	0	1	0	1	0
NBoG1286	1	0	0	1	1	1	0	0	0	0	1	0	0	0
NBoG1287	1	0	0	0	1	0	0	0	0	0	0	0	0	0
NBoG1288	1	1	0	1	1	0	0	0	0	0	0	0	0	0
NBoG1289	1	0	1	0	1	1	0	1	0	0	1	0	0	0
NBoG1290	1	0	0	1	1	1	0	0	0	0	1	0	1	0
NBoG1291	1	0	0	1	1	0	0	0	0	0	0	1	0	0
NBoG1292	1	0	0	1	1	0	0	1	0	0	0	1	1	0
NBoG1293	1	1	0	1	1	0	0	1	0	0	0	0	1	0
NBoG1294	0	0	0	1	1	0	0	1	0	0	2	0	2	0
NBoG1295	0	0	1	1	1	0	0	0	0	0	1	1	1	0
NBoG1296	0	1	0	0	0	1	0	1	0	0	1	1	0	1
NBoG1297	0	0	0	0	0	0	0	0	1	0	0	0	0	0
NBoG1298	0	0	0	0	0	0	0	0	0	0	0	1	0	1
NBoG1299	0	3	0	0	0	0	0	0	0	0	3	0	0	1
NBoG1300	0	0	5	0	0	0	0	0	0	0	0	0	1	0
NBoG1301	1	0	2	1	1	0	0	0	0	0	0	0	0	0
NBoG1302	0	1	2	0	0	0	0	3	0	0	1	0	0	0
NBoG1303	0	0	0	0	0	2	0	0	0	0	0	0	0	0
NBoG1304	0	0	0	0	0	1	0	0	0	0	4	0	0	0
NBoG1305	0	0	0	0	0	0	0	0	0	0	7	0	0	0
NBoG1306	0	1	1	0	0	0	0	0	0	0	3	0	0	0
NBoG1307	1	0	0	1	1	0	0	0	0	0	0	0	0	0
NBoG1308	1	0	0	0	3	0	0	0	0	0	0	0	0	0
NBoG1309	1	0	0	1	3	0	0	0	0	0	0	0	0	0
NBoG1310	0	0	0	0	0	1	0	0	2	2	0	1	0	1
NBoG1311	0	0	0	1	1	0	0	0	0	0	0	0	0	0
NBoG1312	1	0	0	0	1	0	0	0	0	0	1	0	0	0
NBoG1313	0	0	0	0	0	1	0	6	0	0	0	0	0	0
NBoG1314	0	0	0	0	0	0	0	0	0	0	0	0	7	0
NBoG1315	0	7	0	0	0	0	0	0	0	0	0	0	0	0
NBoG1316	0	7	0	0	0	0	0	0	0	0	0	0	0	0
NBoG1317	0	0	1	0	0	0	0	0	0	0	0	0	0	0
NBoG1318	1	1	1	0	1	1	0	0	0	0	0	0	0	0
NBoG1319	1	0	0	1	1	0	0	1	0	0	0	0	0	0
NBoG1320	0	0	0	0	0	0	1	0	0	0	0	0	0	0
NBoG1321	0	0	0	0	0	0	1	0	0	0	0	0	1	0
NBoG1322	0	1	1	1	1	1	1	0	0	0	0	0	0	0
NBoG1323	0	1	0	0	0	1	1	1	0	0	1	1	0	1
NBoG1324	0	1	1	0	0	1	0	0	0	0	1	0	1	0
NBoG1325	0	1	0	0	0	0	0	0	0	0	1	0	1	1
NBoG1326	1	1	0	1	1	0	0	0	0	0	0	0	0	0
NBoG1327	1	0	1	1	1	0	0	0	0	0	0	0	0	0
NBoG1328	1	0	0	1	1	0	0	0	0	0	0	0	0	0
NBoG1329	1	0	1	1	1	0	0	0	0	0	1	0	0	0
NBoG1330	1	0	0	0	0	1	0	0	0	0	1	0	1	0
NBoG1331	1	0	1	1	1	0	0	0	0	0	0	0	0	0
NBoG1332	1	0	0	1	1	0	0	0	0	0	0	0	0	0
NBoG1333	1	0	1	1	1	0	0	0	0	0	1	0	0	0
NBoG1334	1	0	0	1	1	0	0	0	0	0	0	0	0	0
NBoG1335	1	0	1	1	1	0	0	0	0	0	0	0	1	0
NBoG1336	1	1	1	0	1	0	0	0	0	0	1	0	0	0
NBoG1337	1	0	1	1	1	0	0	1	0	0	0	0	0	0
NBoG1338	1	0	0	1	1	0	0	0	0	0	0	0	0	0
NBoG1339	1	0	0	1	1	0	0	0	0	0	0	0	0	0
NBoG1340	1	0	1	1	1	0	0	0	0	0	0	0	0	0
NBoG1341	1	0	0	2	2	0	0	0	0	0	0	0	0	0
NBoG1342	1	0	0	2	2	0	0	0	0	0	0	0	0	0
NBoG1343	0	0	1	1	1	1	0	0	0	0	1	0	1	0
NBoG1344	0	0	1	0	0	1	0	1	0	0	1	1	0	0
NBoG1345	0	0	0	0	0	0	0	0	0	0	0	1	0	1
NBoG1346	0	0	1	0	0	1	0	0	1	1	1	0	1	0
NBoG1347	0	1	0	0	0	0	0	0	0	0	0	1	0	1
NBoG1348	0	0	0	0	0	0	0	0	1	1	0	1	0	1
NBoG1349	0	0	1	0	0	0	0	0	0	1	2	0	0	2
NBoG1350	0	0	0	0	0	1	0	0	0	0	1	0	0	0
NBoG1351	1	0	0	2	1	0	0	0	0	0	0	0	0	0
NBoG1352	0	5	0	0	0	0	0	0	0	0	0	0	0	0
NBoG1353	0	5	1	0	0	0	0	0	0	0	0	0	0	0
NBoG1354	0	4	0	0	0	2	0	0	0	0	0	0	0	0
NBoG1355	0	0	6	0	0	0	0	0	0	0	0	0	0	0
NBoG1356	0	1	3	0	0	0	0	0	0	0	2	0	0	0
NBoG1357	0	0	3	0	0	2	0	0	0	0	1	0	0	0
NBoG1358	1	0	2	0	2	0	0	0	0	0	0	0	0	0
NBoG1359	0	0	2	0	0	0	0	0	1	0	2	0	1	0
NBoG1360	0	1	2	0	0	0	0	0	1	0	1	0	1	0
NBoG1361	0	1	1	0	0	0	0	2	1	0	1	0	0	0
NBoG1362	0	0	0	0	0	0	0	0	0	0	0	0	6	0
NBoG1363	0	0	0	0	0	2	0	1	0	0	2	0	1	0
NBoG1364	0	0	0	0	0	2	0	0	0	0	2	0	0	0
NBoG1365	0	0	0	0	0	0	0	0	0	0	3	0	0	0
NBoG1366	0	0	0	0	0	0	0	0	0	0	5	0	1	0
NBoG1367	0	0	0	0	0	1	0	0	0	0	5	0	0	0
NBoG1368	0	0	1	0	0	1	0	0	0	0	4	0	0	0
NBoG1369	0	0	0	0	0	0	0	0	1	2	0	0	0	0
NBoG1370	1	0	0	1	2	0	0	0	0	0	0	0	0	0
NBoG1371	0	0	0	0	0	0	0	0	0	2	0	0	0	0
NBoG1372	0	0	0	0	0	0	0	0	0	0	0	0	6	0
NBoG1373	0	0	6	0	0	0	0	0	0	0	0	0	0	0
NBoG1374	0	1	0	0	0	0	1	1	1	1	0	1	0	0
NBoG1375	0	0	1	0	0	0	1	0	0	0	1	0	1	0
NBoG1376	0	0	0	1	1	0	1	0	0	0	0	0	0	0
NBoG1377	0	0	0	0	0	0	1	1	0	1	0	1	0	1
NBoG1378	0	0	0	0	0	0	0	0	0	0	1	0	0	0
NBoG1379	0	0	0	1	1	0	0	0	0	0	0	0	0	0
NBoG1380	1	0	0	1	1	0	0	0	0	0	0	0	0	0
NBoG1381	1	1	0	1	1	0	0	0	0	0	0	0	0	0
NBoG1382	1	1	0	1	1	0	0	0	0	0	0	0	0	0
NBoG1383	1	0	0	1	1	0	0	0	0	0	1	0	0	0
NBoG1384	1	0	1	1	1	0	0	0	0	0	0	0	0	0
NBoG1385	1	0	0	1	1	0	0	0	0	0	1	0	0	0
NBoG1386	1	0	0	1	1	0	0	0	0	0	1	0	0	0
NBoG1387	1	0	1	1	1	0	0	0	0	0	0	0	0	0
NBoG1388	1	0	0	1	1	0	0	0	0	0	0	0	0	0
NBoG1389	1	0	1	1	1	0	0	0	0	0	0	0	0	0
NBoG1390	1	0	0	1	1	0	0	1	0	0	0	0	0	0
NBoG1391	1	1	0	1	1	0	0	0	0	0	0	0	0	0
NBoG1392	1	0	1	1	1	0	0	0	0	0	0	0	0	0
NBoG1393	1	0	0	1	1	0	0	0	0	0	1	0	0	0
NBoG1394	1	1	0	1	1	0	0	0	0	0	0	0	0	0
NBoG1395	0	0	0	2	1	0	0	0	0	0	1	0	0	0
NBoG1396	1	0	0	0	1	0	0	0	0	0	0	0	0	0
NBoG1397	1	0	0	1	1	1	0	0	0	0	0	0	0	0
NBoG1398	1	0	0	1	1	0	0	0	0	0	0	0	0	0
NBoG1399	1	0	0	1	1	0	0	0	0	0	1	0	0	0
NBoG1400	1	0	0	1	1	0	0	1	0	0	0	0	0	0
NBoG1401	1	0	0	1	1	0	0	1	0	0	0	0	0	0
NBoG1402	1	0	0	1	1	0	0	0	0	0	1	0	0	0
NBoG1403	1	0	1	1	1	0	0	0	0	0	0	0	0	0
NBoG1404	1	0	0	1	1	0	0	0	0	0	0	0	0	0
NBoG1405	0	1	1	0	0	1	0	1	0	0	1	0	1	0
NBoG1406	1	0	0	1	2	0	0	0	0	0	0	0	0	0
NBoG1407	1	0	0	1	1	1	0	0	0	0	0	0	0	0
NBoG1408	1	0	0	1	1	0	0	0	0	0	0	0	0	0
NBoG1409	0	1	1	0	0	1	0	1	0	0	1	0	1	0
NBoG1410	1	1	0	0	0	0	0	0	1	0	1	0	0	0
NBoG1411	2	0	0	2	0	0	0	0	0	0	0	0	0	0
NBoG1412	1	0	0	1	1	0	0	0	0	0	0	0	0	0
NBoG1413	1	1	0	0	2	0	0	0	0	0	0	0	0	0
NBoG1414	1	0	0	1	1	0	0	0	0	0	0	0	0	0
NBoG1415	1	0	0	1	2	0	0	0	0	0	0	0	0	0
NBoG1416	1	0	0	1	1	0	0	0	0	0	0	0	0	0
NBoG1417	1	0	0	2	1	0	0	0	0	0	0	0	0	0
NBoG1418	1	0	0	1	0	0	0	0	0	0	0	0	0	0
NBoG1419	1	0	0	0	2	0	0	0	0	0	1	0	0	0
NBoG1420	0	0	1	1	1	0	0	0	0	0	0	0	0	0
NBoG1421	0	0	0	0	0	1	0	0	0	0	1	1	1	0
NBoG1422	1	0	0	1	1	0	0	0	0	0	0	0	0	0
NBoG1423	0	0	0	0	0	0	0	1	1	0	1	0	0	0
NBoG1424	0	0	0	0	0	0	0	0	0	0	0	1	1	0
NBoG1425	0	0	0	0	0	0	0	0	0	0	0	0	0	1
NBoG1426	0	0	0	0	0	1	0	0	0	0	1	0	1	0
NBoG1427	0	1	1	0	0	1	0	0	0	0	1	1	1	0
NBoG1428	0	1	1	0	0	1	0	1	0	0	1	0	1	0
NBoG1429	0	1	1	0	0	1	0	1	0	0	1	0	1	0
NBoG1430	0	1	0	0	0	1	0	1	0	0	1	1	0	1
NBoG1431	0	0	1	0	1	0	0	0	0	0	1	0	2	0
NBoG1432	0	0	2	0	1	0	0	1	0	0	1	1	0	0
NBoG1433	0	0	1	0	0	0	0	0	0	0	0	0	0	0
NBoG1434	0	0	0	0	0	0	0	0	0	0	0	1	0	0
NBoG1435	0	0	0	0	0	1	0	1	0	1	1	1	0	1
NBoG1436	0	0	0	0	0	0	5	0	0	0	0	0	0	0
NBoG1437	1	0	0	0	0	0	0	0	0	0	0	0	0	0
NBoG1438	0	5	0	0	0	0	0	0	0	0	0	0	0	0
NBoG1439	0	4	0	0	0	0	0	0	0	0	1	0	0	0
NBoG1440	0	4	0	0	0	0	0	0	0	0	1	0	0	0
NBoG1441	0	4	0	0	0	0	0	0	0	0	0	0	0	0
NBoG1442	0	3	0	0	0	1	1	0	0	0	0	0	0	0
NBoG1443	1	0	0	0	1	0	0	0	0	0	0	0	2	0
NBoG1444	0	1	1	0	0	0	0	0	0	0	1	0	2	0
NBoG1445	0	0	0	0	0	1	0	0	0	0	1	0	2	0
NBoG1446	0	0	0	0	0	0	0	0	0	0	0	0	5	0
NBoG1447	1	0	0	1	0	0	0	0	0	0	2	0	0	0
NBoG1448	0	0	1	1	0	0	0	0	0	0	2	1	0	0
NBoG1449	0	0	0	1	2	0	0	0	0	0	0	0	0	0
NBoG1450	0	0	0	1	3	0	0	0	0	0	0	0	0	0
NBoG1451	1	0	0	1	2	0	0	0	0	0	0	0	0	0
NBoG1452	1	0	0	0	2	0	0	0	0	0	1	0	0	0
NBoG1453	0	0	0	0	0	0	0	0	2	1	0	1	0	1
NBoG1454	0	0	0	0	0	0	0	0	2	1	0	1	0	1
NBoG1455	0	0	0	0	0	0	0	0	2	1	0	1	0	1
NBoG1456	0	0	0	0	0	0	0	0	0	5	0	0	0	0
NBoG1457	0	1	0	0	0	0	0	0	1	0	1	0	0	0
NBoG1458	1	0	0	0	0	0	0	0	0	0	0	0	0	0
NBoG1459	0	5	0	0	0	0	0	0	0	0	0	0	0	0
NBoG1460	0	5	0	0	0	0	0	0	0	0	0	0	0	0
NBoG1461	0	0	5	0	0	0	0	0	0	0	0	0	0	0
NBoG1462	0	0	0	0	0	0	0	0	0	0	5	0	0	0
NBoG1463	0	1	0	0	0	0	1	1	0	0	0	0	1	1
NBoG1464	0	0	0	0	0	0	1	0	1	1	0	1	0	1
NBoG1465	0	0	0	0	0	0	1	0	0	0	0	0	0	1
NBoG1466	0	0	0	0	0	0	1	0	1	1	0	1	0	1
NBoG1467	0	0	0	0	0	0	1	0	1	1	0	1	0	1
NBoG1468	0	0	0	0	0	0	1	0	1	1	0	1	0	1
NBoG1469	0	0	0	0	0	0	1	0	1	1	0	1	0	1
NBoG1470	0	1	1	0	0	1	1	0	0	0	1	0	0	0
NBoG1471	0	0	0	0	0	0	1	0	1	1	0	1	0	1
NBoG1472	0	0	0	0	0	0	1	0	0	0	0	0	0	0
NBoG1473	0	0	0	0	0	0	1	0	1	1	0	1	0	1
NBoG1474	0	0	0	0	0	0	1	0	1	1	0	1	0	1
NBoG1475	1	0	0	1	1	0	0	0	0	0	0	0	0	0
NBoG1476	1	0	0	1	1	0	0	0	0	0	0	0	0	0
NBoG1477	1	0	0	1	1	0	0	0	0	0	0	0	0	0
NBoG1478	1	0	0	1	1	0	0	0	0	0	0	0	0	0
NBoG1479	1	0	0	1	1	0	0	0	0	0	0	0	0	0
NBoG1480	1	0	0	1	1	0	0	0	0	0	0	0	0	0
NBoG1481	1	0	0	1	1	0	0	0	0	0	0	0	0	0
NBoG1482	1	0	0	1	1	0	0	0	0	0	0	0	0	0
NBoG1483	1	0	0	1	1	0	0	0	0	0	0	0	0	0
NBoG1484	1	0	0	1	1	0	0	0	0	0	0	0	0	0
NBoG1485	1	0	0	1	1	0	0	0	0	0	0	0	0	0
NBoG1486	1	0	0	1	1	0	0	0	0	0	0	0	0	0
NBoG1487	1	0	0	1	1	0	0	0	0	0	0	0	0	0
NBoG1488	1	0	0	1	1	0	0	0	0	0	0	0	0	0
NBoG1489	1	0	0	1	1	0	0	0	0	0	0	0	0	0
NBoG1490	1	0	0	1	1	0	0	0	0	0	0	0	0	0
NBoG1491	1	0	0	1	1	0	0	0	0	0	0	0	0	0
NBoG1492	1	0	0	1	1	0	0	0	0	0	0	0	0	0
NBoG1493	1	0	0	1	1	0	0	0	0	0	0	0	0	0
NBoG1494	1	0	0	1	1	0	0	0	0	0	0	0	0	0
NBoG1495	1	0	0	1	1	0	0	0	0	0	0	0	0	0
NBoG1496	1	0	0	1	1	0	0	0	0	0	0	0	0	0
NBoG1497	1	0	0	1	1	0	0	0	0	0	0	0	0	0
NBoG1498	1	0	0	1	1	0	0	0	0	0	0	0	0	0
NBoG1499	1	0	0	1	1	0	0	0	0	0	0	0	0	0
NBoG1500	1	0	0	1	1	0	0	0	0	0	0	0	0	0
NBoG1501	1	0	0	1	1	0	0	0	0	0	0	0	0	0
NBoG1502	1	0	0	1	1	0	0	0	0	0	0	0	0	0
NBoG1503	1	0	0	1	1	0	0	0	0	0	0	0	0	0
NBoG1504	0	0	1	1	1	0	0	0	0	0	0	0	0	0
NBoG1505	1	0	0	1	1	0	0	0	0	0	0	0	0	0
NBoG1506	1	0	0	1	1	0	0	0	0	0	0	0	0	0
NBoG1507	1	0	0	1	1	0	0	0	0	0	0	0	0	0
NBoG1508	1	0	0	1	1	0	0	0	0	0	0	0	0	0
NBoG1509	1	0	0	1	1	0	0	0	0	0	0	0	0	0
NBoG1510	1	0	0	1	1	0	0	0	0	0	0	0	0	0
NBoG1511	1	0	0	0	1	0	0	0	0	0	0	0	0	0
NBoG1512	1	0	0	1	1	0	0	0	0	0	0	0	0	0
NBoG1513	1	0	0	1	1	0	0	0	0	0	0	0	0	0
NBoG1514	0	0	1	1	1	0	0	0	0	0	0	0	0	0
NBoG1515	1	0	0	1	1	0	0	0	0	0	0	0	0	0
NBoG1516	1	0	0	1	1	0	0	0	0	0	0	0	0	0
NBoG1517	1	0	0	1	1	0	0	0	0	0	0	0	0	0
NBoG1518	1	0	0	1	1	0	0	0	0	0	0	0	0	0
NBoG1519	1	0	0	1	1	0	0	0	0	0	0	0	0	0
NBoG1520	1	0	0	1	1	0	0	0	0	0	0	0	0	0
NBoG1521	1	0	0	1	1	0	0	0	0	0	0	0	0	0
NBoG1522	1	1	1	0	1	0	0	0	0	0	0	0	0	0
NBoG1523	1	0	0	1	1	0	0	0	0	0	0	0	0	0
NBoG1524	1	0	0	1	1	0	0	0	0	0	0	0	0	0
NBoG1525	1	0	0	1	1	0	0	0	0	0	0	0	0	0
NBoG1526	1	0	0	1	1	0	0	0	0	0	0	0	0	0
NBoG1527	1	0	0	1	1	0	0	0	0	0	0	0	0	0
NBoG1528	1	0	0	1	1	0	0	0	0	0	0	0	0	0
NBoG1529	1	0	0	1	1	0	0	0	0	0	0	0	0	0
NBoG1530	1	0	0	1	1	0	0	0	0	0	0	0	0	0
NBoG1531	1	0	0	1	1	0	0	0	0	0	0	0	0	0
NBoG1532	1	0	0	1	1	0	0	0	0	0	0	0	0	0
NBoG1533	1	0	0	1	1	0	0	0	0	0	0	0	0	0
NBoG1534	1	0	0	1	1	0	0	0	0	0	0	0	0	0
NBoG1535	1	0	0	1	1	0	0	0	0	0	0	0	0	0
NBoG1536	1	0	1	1	0	0	0	0	0	0	0	0	0	0
NBoG1537	1	1	0	0	0	0	0	0	0	0	0	0	1	0
NBoG1538	1	0	0	1	1	0	0	0	0	0	0	0	0	0
NBoG1539	1	0	0	1	1	0	0	0	0	0	0	0	0	0
NBoG1540	1	0	0	1	1	0	0	0	0	0	0	0	0	0
NBoG1541	1	0	0	1	1	0	0	0	0	0	0	0	0	0
NBoG1542	1	0	0	1	1	0	0	0	0	0	0	0	0	0
NBoG1543	1	0	0	1	1	0	0	0	0	0	0	0	0	0
NBoG1544	1	0	0	1	1	0	0	0	0	0	0	0	0	0
NBoG1545	1	0	0	1	1	0	0	0	0	0	0	0	0	0
NBoG1546	1	0	0	1	1	0	0	0	0	0	0	0	0	0
NBoG1547	1	0	0	1	1	0	0	0	0	0	0	0	0	0
NBoG1548	1	0	0	1	1	0	0	0	0	0	0	0	0	0
NBoG1549	1	0	0	1	1	0	0	0	0	0	0	0	0	0
NBoG1550	1	0	0	1	1	0	0	0	0	0	0	0	0	0
NBoG1551	1	0	0	1	1	0	0	0	0	0	0	0	0	0
NBoG1552	1	0	0	1	1	0	0	0	0	0	0	0	0	0
NBoG1553	1	0	0	1	1	0	0	0	0	0	0	0	0	0
NBoG1554	1	0	0	1	1	0	0	0	0	0	0	0	0	0
NBoG1555	1	0	0	1	1	0	0	0	0	0	0	0	0	0
NBoG1556	1	0	0	1	1	0	0	0	0	0	0	0	0	0
NBoG1557	1	0	0	1	1	0	0	0	0	0	0	0	0	0
NBoG1558	1	0	0	1	1	0	0	0	0	0	0	0	0	0
NBoG1559	1	0	0	1	1	0	0	0	0	0	0	0	0	0
NBoG1560	1	0	0	1	1	0	0	0	0	0	0	0	0	0
NBoG1561	1	0	0	1	1	0	0	0	0	0	0	0	0	0
NBoG1562	1	0	0	1	1	0	0	0	0	0	0	0	0	0
NBoG1563	1	0	0	1	1	0	0	0	0	0	0	0	0	0
NBoG1564	1	0	0	1	1	0	0	0	0	0	0	0	0	0
NBoG1565	1	0	0	1	1	0	0	0	0	0	0	0	0	0
NBoG1566	1	0	0	1	1	0	0	0	0	0	0	0	0	0
NBoG1567	1	0	0	1	1	0	0	0	0	0	0	0	0	0
NBoG1568	1	0	0	1	1	0	0	0	0	0	0	0	0	0
NBoG1569	1	0	0	1	1	0	0	0	0	0	0	0	0	0
NBoG1570	1	0	0	1	1	0	0	0	0	0	0	0	0	0
NBoG1571	1	0	0	1	1	0	0	0	0	0	0	0	0	0
NBoG1572	1	0	0	1	1	0	0	0	0	0	0	0	0	0
NBoG1573	1	0	0	1	1	0	0	0	0	0	0	0	0	0
NBoG1574	1	0	0	1	1	0	0	0	0	0	0	0	0	0
NBoG1575	1	0	0	1	1	0	0	0	0	0	0	0	0	0
NBoG1576	1	0	0	1	1	0	0	0	0	0	0	0	0	0
NBoG1577	1	0	0	1	1	0	0	0	0	0	0	0	0	0
NBoG1578	1	0	0	1	1	0	0	0	0	0	0	0	0	0
NBoG1579	1	0	0	1	1	0	0	0	0	0	0	0	0	0
NBoG1580	1	0	0	1	1	0	0	0	0	0	0	0	0	0
NBoG1581	1	0	0	1	1	0	0	0	0	0	0	0	0	0
NBoG1582	1	0	0	1	1	0	0	0	0	0	0	0	0	0
NBoG1583	1	0	0	1	1	0	0	0	0	0	0	0	0	0
NBoG1584	1	0	0	1	1	0	0	0	0	0	0	0	0	0
NBoG1585	1	0	0	1	1	0	0	0	0	0	0	0	0	0
NBoG1586	1	0	0	1	1	0	0	0	0	0	0	0	0	0
NBoG1587	1	0	0	1	1	0	0	0	0	0	0	0	0	0
NBoG1588	1	0	0	1	1	0	0	0	0	0	0	0	0	0
NBoG1589	1	0	0	1	1	0	0	0	0	0	0	0	0	0
NBoG1590	1	0	0	1	1	0	0	0	0	0	0	0	0	0
NBoG1591	1	0	0	1	1	0	0	0	0	0	0	0	0	0
NBoG1592	0	1	1	0	0	1	0	0	0	0	1	0	1	0
NBoG1593	1	0	0	1	1	0	0	0	0	0	0	0	0	0
NBoG1594	1	0	0	1	1	0	0	0	0	0	0	0	0	0
NBoG1595	0	1	1	0	0	1	0	0	0	0	1	0	1	0
NBoG1596	1	0	0	1	1	0	0	0	0	0	0	0	0	0
NBoG1597	1	0	0	1	1	0	0	0	0	0	0	0	0	0
NBoG1598	1	0	0	1	1	0	0	0	0	0	0	0	0	0
NBoG1599	1	0	0	1	1	0	0	0	0	0	0	0	0	0
NBoG1600	1	0	0	1	1	0	0	0	0	0	0	0	0	0
NBoG1601	1	0	0	1	1	0	0	0	0	0	0	0	0	0
NBoG1602	1	0	0	1	1	0	0	0	0	0	0	0	0	0
NBoG1603	1	0	0	1	1	0	0	0	0	0	0	0	0	0
NBoG1604	1	0	0	1	1	0	0	0	0	0	0	0	0	0
NBoG1605	1	0	0	1	1	0	0	0	0	0	0	0	0	0
NBoG1606	1	0	0	1	1	0	0	0	0	0	0	0	0	0
NBoG1607	1	0	0	1	1	0	0	0	0	0	0	0	0	0
NBoG1608	1	0	0	1	1	0	0	0	0	0	0	0	0	0
NBoG1609	1	0	0	1	1	0	0	0	0	0	0	0	0	0
NBoG1610	1	0	0	1	1	0	0	0	0	0	0	0	0	0
NBoG1611	1	0	0	1	1	0	0	0	0	0	0	0	0	0
NBoG1612	1	0	0	1	1	0	0	0	0	0	0	0	0	0
NBoG1613	1	0	0	1	1	0	0	0	0	0	0	0	0	0
NBoG1614	1	0	0	1	1	0	0	0	0	0	0	0	0	0
NBoG1615	1	0	0	1	1	0	0	0	0	0	0	0	0	0
NBoG1616	1	0	0	1	1	0	0	0	0	0	0	0	0	0
NBoG1617	1	0	0	1	1	0	0	0	0	0	0	0	0	0
NBoG1618	1	0	0	1	1	0	0	0	0	0	0	0	0	0
NBoG1619	1	0	0	1	1	0	0	0	0	0	0	0	0	0
NBoG1620	1	0	1	0	1	0	0	0	0	0	1	0	0	0
NBoG1621	1	0	0	1	1	0	0	0	0	0	0	0	0	0
NBoG1622	1	0	0	1	1	0	0	0	0	0	0	0	0	0
NBoG1623	1	0	0	1	1	0	0	0	0	0	0	0	0	0
NBoG1624	1	0	0	1	1	0	0	0	0	0	0	0	0	0
NBoG1625	1	0	0	1	1	0	0	0	0	0	0	0	0	0
NBoG1626	1	0	0	1	1	0	0	0	0	0	0	0	0	0
NBoG1627	1	0	0	1	1	0	0	0	0	0	0	0	0	0
NBoG1628	1	0	0	1	1	0	0	0	0	0	0	0	0	0
NBoG1629	1	0	0	1	1	0	0	0	0	0	0	0	0	0
NBoG1630	1	0	0	1	1	0	0	0	0	0	0	0	0	0
NBoG1631	1	0	0	1	1	0	0	0	0	0	0	0	0	0
NBoG1632	1	0	0	1	1	0	0	0	0	0	0	0	0	0
NBoG1633	1	0	0	1	1	0	0	0	0	0	0	0	0	0
NBoG1634	1	0	0	1	1	0	0	0	0	0	0	0	0	0
NBoG1635	0	0	0	0	0	0	0	1	0	1	1	0	0	0
NBoG1636	1	0	0	1	1	0	0	0	0	0	0	0	0	0
NBoG1637	1	0	0	1	1	0	0	0	0	0	0	0	0	0
NBoG1638	1	0	0	1	1	0	0	0	0	0	0	0	0	0
NBoG1639	1	0	0	1	1	0	0	0	0	0	0	0	0	0
NBoG1640	1	0	0	1	1	0	0	0	0	0	0	0	0	0
NBoG1641	1	0	0	1	1	0	0	0	0	0	0	0	0	0
NBoG1642	1	0	0	1	1	0	0	0	0	0	0	0	0	0
NBoG1643	1	0	0	1	1	0	0	0	0	0	0	0	0	0
NBoG1644	1	0	0	1	1	0	0	0	0	0	0	0	0	0
NBoG1645	1	0	0	1	1	0	0	0	0	0	0	0	0	0
NBoG1646	1	0	0	1	1	0	0	0	0	0	0	0	0	0
NBoG1647	1	0	0	0	1	0	0	0	0	0	1	0	1	0
NBoG1648	1	0	0	1	1	0	0	0	0	0	0	0	0	0
NBoG1649	1	0	0	1	1	0	0	0	0	0	0	0	0	0
NBoG1650	1	0	0	1	1	0	0	0	0	0	0	0	0	0
NBoG1651	1	0	0	1	1	0	0	0	0	0	0	0	0	0
NBoG1652	1	0	0	1	1	0	0	0	0	0	0	0	0	0
NBoG1653	1	0	0	1	1	0	0	0	0	0	0	0	0	0
NBoG1654	1	0	0	1	1	0	0	0	0	0	0	0	0	0
NBoG1655	1	0	0	1	1	0	0	0	0	0	0	0	0	0
NBoG1656	1	0	0	0	1	0	0	0	0	0	0	0	1	0
NBoG1657	1	0	0	1	1	0	0	0	0	0	0	0	0	0
NBoG1658	1	0	0	1	1	0	0	0	0	0	0	0	0	0
NBoG1659	1	0	0	1	1	0	0	0	0	0	0	0	0	0
NBoG1660	1	0	0	1	1	0	0	0	0	0	0	0	0	0
NBoG1661	1	0	0	1	1	0	0	0	0	0	0	0	0	0
NBoG1662	1	0	0	1	1	0	0	0	0	0	0	0	0	0
NBoG1663	1	0	0	1	1	0	0	0	0	0	0	0	0	0
NBoG1664	1	0	0	1	1	0	0	0	0	0	0	0	0	0
NBoG1665	1	0	0	1	1	0	0	0	0	0	0	0	0	0
NBoG1666	1	0	0	1	1	0	0	0	0	0	0	0	0	0
NBoG1667	1	0	0	1	1	0	0	0	0	0	0	0	0	0
NBoG1668	1	0	0	1	1	0	0	0	0	0	0	0	0	0
NBoG1669	1	0	0	1	1	0	0	0	0	0	0	0	0	0
NBoG1670	1	0	0	1	1	0	0	0	0	0	0	0	0	0
NBoG1671	1	0	0	1	1	0	0	0	0	0	0	0	0	0
NBoG1672	1	0	0	1	1	0	0	0	0	0	0	0	0	0
NBoG1673	1	0	1	0	1	0	0	0	0	0	0	0	0	0
NBoG1674	1	0	0	1	1	0	0	0	0	0	0	0	0	0
NBoG1675	1	0	0	1	1	0	0	0	0	0	0	0	0	0
NBoG1676	1	0	0	1	1	0	0	0	0	0	0	0	0	0
NBoG1677	1	0	0	1	1	0	0	0	0	0	0	0	0	0
NBoG1678	1	0	0	1	1	0	0	0	0	0	0	0	0	0
NBoG1679	1	0	0	1	1	0	0	0	0	0	0	0	0	0
NBoG1680	1	0	0	1	1	0	0	0	0	0	0	0	0	0
NBoG1681	1	0	0	1	1	0	0	0	0	0	0	0	0	0
NBoG1682	1	0	0	1	1	0	0	0	0	0	0	0	0	0
NBoG1683	1	0	0	1	1	1	0	0	0	0	0	0	0	0
NBoG1684	1	0	0	1	0	0	0	0	0	0	1	0	0	0
NBoG1685	1	0	0	1	1	0	0	0	0	0	0	0	0	0
NBoG1686	1	0	0	1	1	0	0	0	0	0	0	0	0	0
NBoG1687	1	0	0	1	1	0	0	0	0	0	0	0	0	0
NBoG1688	1	0	0	0	1	0	0	0	0	0	0	0	1	0
NBoG1689	1	0	0	1	1	0	0	0	0	0	0	0	0	0
NBoG1690	1	0	0	1	1	0	0	0	0	0	0	0	0	0
NBoG1691	1	0	0	1	1	0	0	0	0	0	0	0	0	0
NBoG1692	0	0	0	1	2	0	0	0	0	0	0	0	0	0
NBoG1693	1	0	0	1	1	0	0	0	0	0	0	0	0	0
NBoG1694	1	0	0	1	1	0	0	0	0	0	0	0	0	0
NBoG1695	0	0	0	1	1	0	0	0	0	0	0	0	0	0
NBoG1696	0	1	0	0	0	0	0	1	0	0	2	0	0	0
NBoG1697	0	0	0	0	0	0	0	0	0	1	0	0	0	1
NBoG1698	0	1	1	0	0	1	0	0	0	0	1	0	1	0
NBoG1699	0	0	0	0	0	1	0	0	1	1	0	1	0	1
NBoG1700	0	0	0	0	0	0	0	1	1	1	0	1	0	1
NBoG1701	0	0	0	1	1	0	0	0	0	0	0	0	0	0
NBoG1702	0	0	0	1	2	0	0	0	0	0	0	0	0	0
NBoG1703	0	1	1	1	1	0	0	1	0	0	0	0	0	0
NBoG1704	0	0	1	0	0	1	0	0	0	0	0	1	1	0
NBoG1705	0	1	0	0	0	0	0	1	0	0	0	0	0	1
NBoG1706	0	0	0	0	0	0	0	1	0	0	0	0	0	0
NBoG1707	0	0	0	0	0	0	0	0	0	1	0	1	0	0
NBoG1708	0	1	1	0	0	1	0	0	0	0	1	0	1	0
NBoG1709	0	1	1	0	0	1	0	0	0	0	1	0	1	0
NBoG1710	0	1	1	0	0	1	0	0	0	0	1	0	1	0
NBoG1711	0	1	1	0	0	0	0	0	0	0	1	0	0	0
NBoG1712	0	1	1	0	0	1	0	0	0	0	1	0	1	0
NBoG1713	0	1	1	0	0	1	0	0	0	0	1	0	1	0
NBoG1714	0	1	1	0	0	1	0	0	0	0	1	0	1	0
NBoG1715	0	1	1	0	0	1	0	0	0	0	1	0	1	0
NBoG1716	0	1	1	0	0	1	0	0	0	0	1	0	1	0
NBoG1717	0	1	0	0	0	0	0	0	0	0	1	0	1	0
NBoG1718	0	1	1	0	0	1	0	0	0	0	1	0	1	0
NBoG1719	0	1	1	0	0	1	0	0	0	0	1	0	1	0
NBoG1720	0	1	1	0	0	1	0	0	0	0	1	0	1	0
NBoG1721	0	1	1	0	0	1	0	0	0	0	1	0	1	0
NBoG1722	0	1	0	0	0	1	0	0	0	0	1	0	1	0
NBoG1723	0	1	1	0	0	1	0	0	0	0	1	0	1	0
NBoG1724	0	1	1	0	0	1	0	0	0	0	1	1	0	0
NBoG1725	0	1	1	0	0	1	0	0	0	0	1	0	1	0
NBoG1726	0	1	1	0	0	1	0	0	0	0	1	0	1	0
NBoG1727	0	1	1	0	0	1	0	0	0	0	1	0	1	0
NBoG1728	0	1	1	0	1	0	0	0	0	0	1	0	0	0
NBoG1729	0	0	1	0	0	1	0	0	0	0	0	0	1	0
NBoG1730	0	0	1	0	0	1	0	1	0	0	1	0	1	0
NBoG1731	0	0	0	0	0	0	0	0	1	2	0	1	0	1
NBoG1732	0	0	0	0	0	0	0	0	0	0	1	1	0	1
NBoG1733	0	0	0	0	0	1	0	0	0	0	0	0	1	0
NBoG1734	0	0	0	0	0	0	0	0	0	0	1	0	0	0
NBoG1735	0	0	0	0	0	0	0	0	0	1	1	0	0	0
NBoG1736	0	0	1	0	0	0	2	0	0	0	1	0	0	0
NBoG1737	2	0	0	0	0	0	0	0	0	0	0	0	0	0
NBoG1738	2	0	0	0	0	0	0	0	0	0	0	0	0	0
NBoG1739	1	0	0	2	0	0	0	0	0	0	0	0	0	0
NBoG1740	0	0	0	2	1	0	0	0	0	0	0	0	0	0
NBoG1741	0	4	0	0	0	0	0	0	0	0	0	0	0	0
NBoG1742	0	4	0	0	0	0	0	0	0	0	0	0	0	0
NBoG1743	0	0	2	0	0	0	0	0	0	0	2	0	0	0
NBoG1744	0	0	4	0	0	0	0	0	0	0	0	0	0	0
NBoG1745	0	0	2	1	0	0	0	0	0	0	0	0	0	0
NBoG1746	0	0	4	0	0	0	0	0	0	0	0	0	0	0
NBoG1747	0	0	0	0	0	0	0	0	1	1	0	2	0	0
NBoG1748	0	0	0	0	0	0	0	0	0	1	1	0	2	0
NBoG1749	0	0	0	0	0	2	0	0	0	0	0	0	0	0
NBoG1750	0	1	0	0	0	0	0	0	0	0	0	0	0	0
NBoG1751	0	0	0	0	0	1	0	0	0	0	3	0	0	0
NBoG1752	0	0	0	0	0	1	0	0	0	0	2	0	1	0
NBoG1753	0	0	0	0	0	1	0	0	0	0	2	0	1	0
NBoG1754	0	1	0	0	0	0	0	0	0	0	2	0	1	0
NBoG1755	0	0	0	0	0	0	0	0	0	0	2	0	0	0
NBoG1756	0	0	0	0	0	0	0	0	0	0	1	0	0	0
NBoG1757	1	0	0	0	2	0	0	0	0	0	0	0	0	0
NBoG1758	0	0	0	1	2	0	0	0	0	0	0	0	0	0
NBoG1759	1	0	0	0	2	0	0	0	0	0	0	0	0	0
NBoG1760	1	0	0	0	2	0	0	0	0	0	0	0	0	0
NBoG1761	1	0	0	0	2	0	0	0	0	0	0	0	0	0
NBoG1762	0	0	0	1	2	0	0	0	0	0	0	0	0	0
NBoG1763	0	0	0	1	3	0	0	0	0	0	0	0	0	0
NBoG1764	0	0	0	1	3	0	0	0	0	0	0	0	0	0
NBoG1765	0	0	0	0	0	0	0	0	2	1	0	0	0	0
NBoG1766	0	0	0	0	0	0	0	0	2	0	0	1	0	1
NBoG1767	0	1	0	0	0	0	0	0	0	0	0	0	0	0
NBoG1768	0	0	0	0	0	0	0	0	1	1	0	0	0	2
NBoG1769	0	1	0	0	0	0	0	0	0	0	0	0	0	3
NBoG1770	0	0	0	0	0	0	0	0	0	0	0	0	0	4
NBoG1771	0	0	1	0	0	0	0	0	0	0	0	0	0	2
NBoG1772	0	0	0	0	0	1	0	0	0	0	0	0	0	0
NBoG1773	0	0	0	0	0	1	0	0	0	0	0	0	0	0
NBoG1774	1	0	0	0	0	0	0	0	0	0	0	0	0	0
NBoG1775	0	0	0	0	0	0	0	4	0	0	0	0	0	0
NBoG1776	0	0	0	0	0	0	0	0	0	0	0	0	4	0
NBoG1777	0	0	0	0	0	0	0	0	0	0	0	0	4	0
NBoG1778	0	0	0	0	0	0	0	0	0	0	0	0	4	0
NBoG1779	0	4	0	0	0	0	0	0	0	0	0	0	0	0
NBoG1780	0	0	4	0	0	0	0	0	0	0	0	0	0	0
NBoG1781	0	0	4	0	0	0	0	0	0	0	0	0	0	0
NBoG1782	0	0	0	0	0	0	0	0	0	0	0	0	0	4
NBoG1783	0	0	0	0	0	0	0	0	0	0	4	0	0	0
NBoG1784	0	0	0	0	0	0	1	0	0	0	0	0	0	0
NBoG1785	0	0	0	0	0	0	1	0	0	0	0	0	0	0
NBoG1786	0	0	0	0	0	0	1	0	1	0	0	1	0	1
NBoG1787	0	0	0	0	0	0	1	1	0	0	0	1	0	1
NBoG1788	0	0	0	0	0	0	1	0	0	0	0	1	0	1
NBoG1789	0	1	0	0	0	1	1	0	0	1	0	0	0	0
NBoG1790	0	1	0	0	0	0	0	1	0	0	0	0	1	0
NBoG1791	0	0	0	0	0	0	1	0	1	0	0	0	0	0
NBoG1792	1	0	0	1	0	0	0	0	0	0	0	0	0	0
NBoG1793	1	0	0	1	0	0	0	0	0	0	0	0	0	0
NBoG1794	1	0	0	1	0	0	0	0	0	0	0	0	0	0
NBoG1795	1	0	0	1	0	0	0	0	0	0	0	0	0	0
NBoG1796	1	0	0	0	1	0	0	0	0	0	0	0	0	0
NBoG1797	1	0	0	0	1	0	0	0	0	0	0	0	0	0
NBoG1798	1	0	0	0	1	0	0	0	0	0	1	0	0	0
NBoG1799	1	0	0	0	1	0	0	0	0	0	0	0	0	0
NBoG1800	1	0	0	1	0	0	0	0	0	0	0	0	0	0
NBoG1801	1	1	0	0	1	0	0	0	0	0	0	0	0	0
NBoG1802	1	0	0	1	0	0	0	0	0	0	0	0	0	0
NBoG1803	0	0	1	0	0	1	0	0	0	0	1	0	1	0
NBoG1804	0	0	1	0	0	0	0	0	0	0	1	0	0	1
NBoG1805	0	1	1	0	0	1	0	0	0	0	1	0	0	0
NBoG1806	1	0	0	0	1	0	0	0	0	0	0	0	0	0
NBoG1807	1	0	0	0	1	0	0	0	0	0	0	0	0	0
NBoG1808	1	0	0	0	0	0	0	0	0	0	0	0	0	0
NBoG1809	1	0	0	0	1	0	0	0	0	0	0	0	0	0
NBoG1810	1	0	0	1	1	0	0	0	0	0	0	0	0	0
NBoG1811	1	0	0	0	1	0	0	0	0	0	0	0	0	0
NBoG1812	0	0	0	1	1	0	0	0	0	0	0	0	1	0
NBoG1813	1	0	0	1	0	0	0	0	0	0	0	0	0	0
NBoG1814	1	0	0	0	0	0	0	1	0	0	1	0	0	0
NBoG1815	1	0	0	0	1	0	0	0	0	0	0	0	0	0
NBoG1816	0	0	0	0	0	0	0	0	1	1	0	1	0	1
NBoG1817	1	0	0	0	0	0	0	0	0	0	1	0	0	0
NBoG1818	0	0	0	0	0	0	0	0	1	1	0	1	0	1
NBoG1819	0	1	1	0	0	1	0	0	0	0	1	0	0	0
NBoG1820	0	0	1	0	0	1	0	0	0	0	1	0	1	0
NBoG1821	1	0	0	1	0	0	0	0	0	0	0	0	0	0
NBoG1822	0	0	1	0	0	0	0	0	0	0	0	0	0	0
NBoG1823	2	0	0	0	1	0	0	0	0	0	0	0	0	0
NBoG1824	1	0	1	0	1	0	0	0	0	0	0	0	0	0
NBoG1825	1	0	0	1	0	0	0	0	0	0	0	0	0	0
NBoG1826	1	0	0	1	0	0	0	0	0	0	0	0	0	0
NBoG1827	1	0	0	0	1	0	0	0	0	0	1	0	0	0
NBoG1828	1	0	0	0	1	0	0	0	0	0	0	0	0	0
NBoG1829	0	1	1	0	0	1	0	0	0	0	1	0	0	0
NBoG1830	1	0	0	1	0	0	0	0	0	0	0	0	0	0
NBoG1831	1	0	0	0	1	0	0	0	0	0	0	0	0	0
NBoG1832	1	0	0	0	0	0	0	0	0	0	0	0	0	0
NBoG1833	1	0	0	0	1	0	0	0	0	0	0	0	0	0
NBoG1834	1	0	0	1	0	0	0	0	0	0	0	0	0	0
NBoG1835	1	0	0	0	1	0	0	0	0	0	1	0	0	0
NBoG1836	1	0	0	0	1	0	0	0	0	0	0	0	0	0
NBoG1837	1	0	0	0	1	0	0	0	0	0	0	0	0	0
NBoG1838	1	0	0	1	1	0	0	0	0	0	0	0	0	0
NBoG1839	1	0	0	0	1	0	0	0	0	0	0	0	0	0
NBoG1840	1	0	0	0	1	0	0	0	0	0	0	0	0	0
NBoG1841	1	0	0	0	1	0	0	0	0	0	1	0	0	0
NBoG1842	1	0	0	1	0	0	0	0	0	0	0	0	0	0
NBoG1843	1	0	0	1	1	0	0	0	0	0	0	0	0	0
NBoG1844	1	0	0	0	1	0	0	0	0	0	0	0	0	0
NBoG1845	1	0	0	0	1	0	0	0	0	0	0	0	0	0
NBoG1846	2	0	0	0	1	0	0	0	0	0	0	0	0	0
NBoG1847	1	0	0	1	1	0	0	0	0	0	0	0	0	0
NBoG1848	1	0	0	1	0	0	0	0	0	0	0	0	0	0
NBoG1849	1	0	0	0	1	0	0	0	0	0	0	0	0	0
NBoG1850	0	0	0	1	1	0	0	0	0	0	0	0	0	0
NBoG1851	1	0	0	0	1	0	0	0	0	0	0	0	0	0
NBoG1852	1	0	0	1	1	0	0	0	0	0	0	0	0	0
NBoG1853	1	0	0	1	0	0	0	0	0	0	0	0	0	0
NBoG1854	1	0	0	1	0	0	0	0	0	0	0	0	0	0
NBoG1855	1	0	0	1	0	0	0	0	0	0	0	0	0	0
NBoG1856	1	0	0	1	1	0	0	0	0	0	0	0	0	0
NBoG1857	0	0	0	1	2	0	0	0	0	0	0	0	0	0
NBoG1858	0	0	0	1	1	0	0	0	0	0	0	0	0	0
NBoG1859	0	0	0	1	1	0	0	0	0	0	0	0	0	0
NBoG1860	0	1	1	0	0	0	0	0	0	0	1	0	1	0
NBoG1861	0	0	0	1	1	0	0	0	0	0	1	0	0	0
NBoG1862	1	0	0	1	1	0	0	0	0	0	0	0	0	0
NBoG1863	0	0	0	1	1	0	0	0	0	0	1	0	0	0
NBoG1864	0	1	0	1	0	1	0	0	0	0	0	0	0	0
NBoG1865	1	0	0	1	1	0	0	0	0	0	0	0	0	0
NBoG1866	1	0	0	1	1	0	0	0	0	0	0	0	0	0
NBoG1867	0	1	1	0	0	1	0	0	0	0	1	0	0	0
NBoG1868	0	0	0	1	1	0	0	0	0	0	0	0	0	0
NBoG1869	0	0	0	1	1	0	0	0	0	0	0	0	1	0
NBoG1870	0	0	0	1	0	0	0	0	0	0	0	0	0	0
NBoG1871	0	0	1	1	1	0	0	0	0	0	0	0	0	0
NBoG1872	0	0	0	0	0	0	0	0	0	0	1	0	1	0
NBoG1873	0	0	0	2	1	0	0	0	0	0	0	0	0	0
NBoG1874	0	0	0	0	1	0	0	0	0	0	0	0	0	0
NBoG1875	0	0	0	1	1	0	0	0	0	0	0	0	0	0
NBoG1876	0	0	0	2	1	0	0	0	0	0	0	0	0	0
NBoG1877	0	0	0	1	1	0	0	0	0	0	0	0	0	0
NBoG1878	0	0	0	0	0	0	0	0	1	0	0	1	0	1
NBoG1879	0	0	1	0	0	1	0	0	0	0	1	0	1	0
NBoG1880	0	0	1	1	1	0	0	1	0	0	0	0	0	0
NBoG1881	0	0	0	0	0	0	0	0	0	0	1	0	0	0
NBoG1882	0	0	0	0	0	0	0	0	1	1	0	1	0	1
NBoG1883	0	0	0	0	0	0	0	0	0	0	0	1	0	1
NBoG1884	0	0	0	0	0	0	0	0	0	1	0	0	0	1
NBoG1885	0	1	0	0	0	1	0	0	0	1	0	0	0	0
NBoG1886	0	0	0	0	1	0	0	0	0	0	0	0	0	0
NBoG1887	0	0	0	0	0	0	0	0	0	0	0	1	0	0
NBoG1888	0	1	0	0	0	0	0	0	0	0	1	0	1	0
NBoG1889	0	1	0	0	0	1	0	0	0	0	1	0	0	0
NBoG1890	0	1	1	0	0	1	0	0	0	0	1	0	0	0
NBoG1891	0	1	0	0	0	1	0	0	0	0	1	0	1	0
NBoG1892	0	1	1	0	0	1	0	0	0	0	1	0	0	0
NBoG1893	0	1	1	0	0	0	0	0	0	0	0	0	0	0
NBoG1894	0	0	0	0	0	1	0	0	1	1	1	0	0	0
NBoG1895	0	1	1	0	0	1	0	0	0	0	1	0	0	0
NBoG1896	0	1	2	0	0	0	0	1	0	0	0	0	0	0
NBoG1897	0	1	0	0	0	0	0	0	1	1	0	1	0	0
NBoG1898	0	1	1	0	0	1	0	0	0	0	1	0	0	0
NBoG1899	0	1	1	0	0	0	0	0	0	0	1	0	1	0
NBoG1900	0	0	0	0	0	0	0	0	0	0	1	0	0	0
NBoG1901	0	1	1	0	0	1	0	0	0	0	1	0	0	0
NBoG1902	0	1	1	0	0	1	0	0	0	0	0	0	1	0
NBoG1903	0	1	1	0	0	1	0	0	0	0	0	0	1	0
NBoG1904	0	1	1	0	0	1	0	0	0	0	1	0	0	0
NBoG1905	0	1	1	0	0	1	0	0	0	0	1	0	0	0
NBoG1906	0	1	1	0	0	1	0	0	0	0	1	0	0	0
NBoG1907	0	1	1	0	0	1	0	0	0	0	1	0	0	0
NBoG1908	0	1	1	0	0	1	0	0	0	0	1	0	0	0
NBoG1909	0	1	0	0	1	0	0	0	0	0	0	0	0	0
NBoG1910	0	1	0	0	1	0	0	0	0	0	0	0	1	0
NBoG1911	0	1	1	0	0	0	0	1	0	0	0	0	1	0
NBoG1912	0	1	0	0	0	1	0	0	0	0	1	0	1	0
NBoG1913	0	0	1	0	0	0	0	0	0	0	1	0	0	0
NBoG1914	0	0	1	0	0	0	0	0	0	0	2	1	0	0
NBoG1915	0	0	1	0	0	1	0	1	0	0	0	0	1	0
NBoG1916	0	0	1	0	0	0	0	0	0	0	0	0	0	0
NBoG1917	0	0	1	0	0	1	0	1	0	1	0	0	0	0
NBoG1918	0	0	1	0	0	1	0	0	0	0	1	0	1	0
NBoG1919	0	0	1	0	0	1	0	0	0	0	1	0	0	0
NBoG1920	0	0	1	0	0	1	0	0	0	0	1	0	1	0
NBoG1921	0	0	1	0	0	1	0	1	0	0	1	0	0	0
NBoG1922	0	0	0	0	0	0	0	0	0	0	1	1	0	1
NBoG1923	0	0	1	0	0	1	0	1	0	0	1	0	0	0
NBoG1924	0	0	2	0	0	0	0	0	0	0	1	0	1	0
NBoG1925	0	0	1	0	0	1	0	0	0	0	1	0	1	0
NBoG1926	0	0	1	0	0	1	0	0	0	0	1	0	1	0
NBoG1927	0	0	0	0	0	1	0	0	0	0	2	0	0	0
NBoG1928	0	0	1	0	0	0	0	0	0	0	0	0	0	0
NBoG1929	0	0	1	0	0	1	0	0	0	0	0	0	0	0
NBoG1930	0	0	1	0	0	1	0	0	0	0	1	0	1	0
NBoG1931	0	0	1	0	0	0	0	1	0	0	1	0	1	0
NBoG1932	0	0	1	0	0	1	0	0	0	0	1	0	1	0
NBoG1933	0	0	1	0	0	1	0	0	0	0	1	0	1	0
NBoG1934	0	0	1	0	0	0	0	0	0	0	0	0	1	0
NBoG1935	0	0	1	0	0	1	0	0	0	0	1	0	1	0
NBoG1936	0	0	0	0	0	0	0	0	1	1	0	1	0	1
NBoG1937	0	0	0	0	0	0	0	0	1	1	0	1	0	1
NBoG1938	0	0	0	0	0	0	0	0	1	1	0	1	0	1
NBoG1939	0	0	0	0	0	0	0	0	1	1	0	1	0	1
NBoG1940	0	0	0	0	0	0	0	0	1	1	0	1	0	1
NBoG1941	0	0	0	0	0	0	0	0	1	1	0	1	0	1
NBoG1942	0	0	0	0	0	0	0	0	1	1	0	1	0	1
NBoG1943	0	0	0	0	0	0	0	0	0	0	1	1	0	1
NBoG1944	0	0	0	0	0	0	0	0	1	1	0	1	0	1
NBoG1945	0	0	0	0	0	0	0	0	1	1	0	1	0	1
NBoG1946	0	0	0	0	0	0	0	0	1	1	0	1	0	1
NBoG1947	0	0	0	0	0	0	0	0	1	1	0	1	0	1
NBoG1948	0	0	0	0	0	0	0	0	1	1	0	1	0	1
NBoG1949	0	0	0	0	0	0	0	0	1	1	0	1	0	1
NBoG1950	0	0	0	0	0	0	0	0	1	1	0	1	0	1
NBoG1951	0	0	0	0	0	0	0	0	1	1	0	1	0	1
NBoG1952	0	0	0	0	0	0	0	0	1	1	0	1	0	1
NBoG1953	0	0	0	0	0	0	0	0	1	1	0	1	0	1
NBoG1954	0	0	0	0	0	0	0	0	1	1	0	1	0	1
NBoG1955	0	0	0	0	0	0	0	0	0	0	0	1	1	1
NBoG1956	0	0	0	0	0	0	0	0	1	1	0	1	0	1
NBoG1957	0	0	0	0	0	0	0	0	1	1	0	1	0	1
NBoG1958	0	0	0	0	0	0	0	0	1	1	0	1	0	1
NBoG1959	0	0	0	0	0	0	0	0	1	1	0	1	0	1
NBoG1960	0	0	0	0	0	0	0	0	1	1	0	1	0	1
NBoG1961	0	0	0	0	0	0	0	0	1	1	0	1	0	1
NBoG1962	0	0	0	0	0	0	0	0	1	1	0	1	0	1
NBoG1963	0	0	0	0	0	0	0	0	1	1	0	1	0	1
NBoG1964	0	0	0	0	0	0	0	0	1	1	0	1	0	1
NBoG1965	0	0	0	0	0	0	0	0	0	0	0	1	0	1
NBoG1966	0	0	0	0	0	0	0	0	1	1	0	1	0	1
NBoG1967	0	0	0	0	0	0	0	0	1	1	0	1	0	1
NBoG1968	0	0	0	0	0	1	0	1	0	0	1	0	0	0
NBoG1969	0	0	0	0	0	0	0	0	0	0	1	0	0	0
NBoG1970	0	0	0	0	0	0	0	0	1	1	0	0	0	0
NBoG1971	0	0	0	0	0	0	0	0	0	0	1	0	0	0
NBoG1972	0	0	0	0	1	0	0	0	0	0	0	0	0	0
NBoG1973	0	0	0	0	1	0	0	0	0	0	0	0	0	0
NBoG1974	0	2	0	0	0	0	0	0	0	0	0	0	0	1
NBoG1975	0	2	0	0	0	0	0	0	0	0	0	0	0	0
NBoG1976	0	3	0	0	0	0	0	0	0	0	0	0	0	0
NBoG1977	0	1	2	0	0	0	0	0	0	0	0	0	0	0
NBoG1978	0	0	3	0	0	0	0	0	0	0	0	0	0	0
NBoG1979	0	0	3	0	0	0	0	0	0	0	0	0	0	0
NBoG1980	0	0	2	0	0	0	0	0	0	0	1	0	0	0
NBoG1981	0	0	2	0	0	0	0	0	0	0	1	0	0	0
NBoG1982	0	0	3	0	0	0	0	0	0	0	0	0	0	0
NBoG1983	0	0	0	0	1	0	0	0	0	0	0	2	0	0
NBoG1984	0	0	0	0	0	0	0	0	0	0	0	2	0	1
NBoG1985	0	0	1	0	0	0	0	0	0	0	0	0	0	0
NBoG1986	0	0	0	0	0	0	0	0	0	0	1	0	2	0
NBoG1987	0	0	0	0	0	0	0	0	0	0	0	0	3	0
NBoG1988	0	0	0	0	0	0	0	0	0	0	0	0	3	0
NBoG1989	0	0	0	0	0	0	0	0	0	0	1	0	2	0
NBoG1990	0	0	0	0	0	0	0	0	0	0	0	0	3	0
NBoG1991	0	0	0	0	0	1	0	0	0	0	2	0	0	0
NBoG1992	0	0	1	0	0	0	0	0	0	0	2	0	0	0
NBoG1993	0	0	1	0	0	0	0	0	0	0	2	0	0	0
NBoG1994	0	0	1	0	0	0	0	0	0	0	2	0	0	0
NBoG1995	0	0	0	0	0	0	0	0	0	0	2	0	1	0
NBoG1996	0	0	0	0	0	0	0	0	0	0	3	0	0	0
NBoG1997	0	0	1	0	0	0	0	0	0	0	2	0	0	0
NBoG1998	0	0	0	0	0	0	0	0	0	0	3	0	0	0
NBoG1999	0	0	0	0	0	0	0	0	0	0	2	0	0	0
NBoG2000	0	0	0	0	0	0	0	0	0	0	2	0	1	0
NBoG2001	0	0	0	0	0	0	0	0	0	0	3	0	0	0
NBoG2002	0	0	1	0	0	0	0	0	0	0	2	0	0	0
NBoG2003	0	0	0	0	0	1	0	0	0	0	2	0	0	0
NBoG2004	0	0	1	0	0	0	0	0	0	0	2	0	0	0
NBoG2005	0	0	1	0	0	0	0	0	0	0	2	0	0	0
NBoG2006	0	0	0	0	0	1	0	0	0	0	2	0	0	0
NBoG2007	0	0	0	0	2	0	0	0	0	0	0	0	0	0
NBoG2008	0	0	0	0	0	0	0	0	2	1	0	0	0	0
NBoG2009	0	0	0	0	0	0	0	0	2	1	0	0	0	0
NBoG2010	0	0	0	0	0	0	0	0	2	1	0	0	0	0
NBoG2011	0	0	0	0	0	0	0	0	2	1	0	0	0	0
NBoG2012	0	0	0	0	0	0	0	0	2	1	0	0	0	0
NBoG2013	0	0	0	0	0	0	0	0	2	1	0	0	0	0
NBoG2014	0	0	0	0	0	0	0	0	2	1	0	0	0	0
NBoG2015	0	0	0	0	0	0	0	0	1	2	0	0	0	0
NBoG2016	0	0	0	0	0	0	0	3	0	0	0	0	0	0
NBoG2017	0	0	0	0	0	0	0	3	0	0	0	0	0	0
NBoG2018	0	0	0	0	0	0	0	3	0	0	0	0	0	0
NBoG2019	0	0	0	0	0	0	0	0	0	0	0	0	3	0
NBoG2020	0	0	0	0	0	0	0	0	0	0	0	0	3	0
NBoG2021	0	0	0	0	0	0	0	0	0	0	0	0	3	0
NBoG2022	0	0	0	0	0	0	0	0	0	0	0	0	3	0
NBoG2023	0	0	0	0	0	0	0	0	0	0	0	0	3	0
NBoG2024	0	0	0	0	0	0	0	0	0	0	0	0	3	0
NBoG2025	0	0	0	0	0	0	0	0	0	0	0	0	3	0
NBoG2026	0	0	0	0	0	0	0	0	0	0	0	0	3	0
NBoG2027	0	0	0	0	0	0	0	0	0	0	0	0	3	0
NBoG2028	0	3	0	0	0	0	0	0	0	0	0	0	0	0
NBoG2029	0	3	0	0	0	0	0	0	0	0	0	0	0	0
NBoG2030	0	3	0	0	0	0	0	0	0	0	0	0	0	0
NBoG2031	0	0	3	0	0	0	0	0	0	0	0	0	0	0
NBoG2032	0	0	3	0	0	0	0	0	0	0	0	0	0	0
NBoG2033	0	0	3	0	0	0	0	0	0	0	0	0	0	0
NBoG2034	0	0	3	0	0	0	0	0	0	0	0	0	0	0
NBoG2035	0	0	3	0	0	0	0	0	0	0	0	0	0	0
NBoG2036	0	0	3	0	0	0	0	0	0	0	0	0	0	0
NBoG2037	0	0	3	0	0	0	0	0	0	0	0	0	0	0
NBoG2038	0	0	0	0	0	0	3	0	0	0	0	0	0	0
NBoG2039	0	0	0	0	0	0	0	0	3	0	0	0	0	0
NBoG2040	0	0	0	0	0	0	0	0	3	0	0	0	0	0
NBoG2041	0	0	0	0	0	0	0	0	2	1	0	0	0	0
NBoG2042	0	0	0	0	0	0	0	0	0	0	3	0	0	0
NBoG2043	0	0	0	0	0	0	0	0	0	0	3	0	0	0
NBoG2044	0	0	0	0	0	0	0	0	0	0	3	0	0	0
NBoG2045	0	0	0	0	0	0	0	0	0	0	3	0	0	0
NBoG2046	0	0	0	0	0	0	1	0	0	0	0	0	0	0
NBoG2047	0	0	0	0	0	0	1	1	0	0	0	0	0	1
NBoG2048	0	0	0	0	0	0	1	0	0	0	0	1	0	1
NBoG2049	0	0	0	0	0	0	0	0	1	0	0	1	0	1
NBoG2050	0	0	0	0	0	0	1	0	0	0	0	0	0	0
NBoG2051	0	0	1	0	0	0	0	0	0	0	0	0	0	0
NBoG2052	1	0	0	0	0	0	0	0	0	0	0	0	0	0
NBoG2053	0	0	0	1	1	0	0	0	0	0	0	0	0	0
NBoG2054	1	0	0	0	1	0	0	0	0	0	0	0	0	0
NBoG2055	1	0	0	0	1	0	0	0	0	0	0	0	0	0
NBoG2056	0	0	0	1	1	0	0	0	0	0	0	0	0	0
NBoG2057	1	0	0	0	1	0	0	0	0	0	0	0	0	0
NBoG2058	1	0	0	0	0	0	0	0	0	0	0	0	0	0
NBoG2059	1	0	0	0	1	0	0	0	0	0	0	0	0	0
NBoG2060	1	0	0	1	0	0	0	0	0	0	0	0	0	0
NBoG2061	1	0	0	0	1	0	0	0	0	0	0	0	0	0
NBoG2062	1	0	0	0	1	0	0	0	0	0	0	0	0	0
NBoG2063	1	0	0	0	1	0	0	0	0	0	0	0	0	0
NBoG2064	1	0	0	0	1	0	0	0	0	0	0	0	0	0
NBoG2065	0	0	0	1	1	0	0	0	0	0	0	0	0	0
NBoG2066	0	0	0	1	1	0	0	0	0	0	0	0	0	0
NBoG2067	0	0	0	1	1	0	0	0	0	0	0	0	0	0
NBoG2068	0	0	0	1	1	0	0	0	0	0	0	0	0	0
NBoG2069	1	0	0	0	1	0	0	0	0	0	0	0	0	0
NBoG2070	1	0	0	1	0	0	0	0	0	0	0	0	0	0
NBoG2071	1	0	0	0	1	0	0	0	0	0	0	0	0	0
NBoG2072	1	0	0	0	1	0	0	0	0	0	0	0	0	0
NBoG2073	1	0	0	0	1	0	0	0	0	0	0	0	0	0
NBoG2074	0	0	0	1	1	0	0	0	0	0	0	0	0	0
NBoG2075	0	0	0	1	1	0	0	0	0	0	0	0	0	0
NBoG2076	0	0	0	0	1	0	0	0	0	0	0	0	0	0
NBoG2077	1	0	0	0	0	0	0	0	0	0	0	0	0	0
NBoG2078	1	0	0	0	0	0	0	0	0	0	0	0	0	0
NBoG2079	0	0	0	0	0	0	0	0	0	1	0	1	0	1
NBoG2080	1	0	0	0	1	0	0	0	0	0	0	0	0	0
NBoG2081	1	0	0	0	1	0	0	0	0	0	0	0	0	0
NBoG2082	1	0	0	0	0	0	0	0	0	0	1	0	0	0
NBoG2083	0	0	0	0	0	1	0	0	0	0	1	0	1	0
NBoG2084	1	0	0	1	0	0	0	0	0	0	0	0	0	0
NBoG2085	1	0	0	0	0	1	0	0	0	0	0	0	0	0
NBoG2086	1	0	0	0	1	0	0	0	0	0	0	0	0	0
NBoG2087	1	0	0	0	1	0	0	0	0	0	0	0	0	0
NBoG2088	0	0	1	0	0	1	0	0	0	0	1	0	0	0
NBoG2089	1	0	0	0	1	0	0	0	0	0	0	0	0	0
NBoG2090	1	0	0	0	1	0	0	0	0	0	0	0	0	0
NBoG2091	0	0	0	1	1	0	0	0	0	0	0	0	0	0
NBoG2092	1	0	0	0	1	0	0	0	0	0	0	0	0	0
NBoG2093	1	0	0	0	0	0	0	0	0	0	0	0	0	0
NBoG2094	1	0	0	0	1	0	0	0	0	0	0	0	0	0
NBoG2095	0	0	0	1	1	0	0	0	0	0	0	0	0	0
NBoG2096	1	0	0	1	0	0	0	0	0	0	0	0	0	0
NBoG2097	1	0	0	0	1	0	0	0	0	0	0	0	0	0
NBoG2098	1	0	0	0	0	0	0	0	0	0	0	0	0	0
NBoG2099	0	0	0	1	1	0	0	0	0	0	0	0	0	0
NBoG2100	1	0	0	0	1	0	0	0	0	0	0	0	0	0
NBoG2101	0	0	0	1	1	0	0	0	0	0	0	0	0	0
NBoG2102	1	0	0	1	0	0	0	0	0	0	0	0	0	0
NBoG2103	0	0	1	0	1	0	0	0	0	0	1	0	0	0
NBoG2104	1	0	0	0	0	1	0	0	0	0	0	0	0	0
NBoG2105	1	0	0	0	0	0	0	0	0	0	1	0	0	0
NBoG2106	1	0	0	0	1	0	0	0	0	0	0	0	0	0
NBoG2107	1	0	0	0	1	0	0	0	0	0	0	0	0	0
NBoG2108	1	0	0	0	1	0	0	0	0	0	0	0	0	0
NBoG2109	1	0	0	0	1	0	0	0	0	0	0	0	0	0
NBoG2110	1	0	0	0	1	0	0	0	0	0	0	0	0	0
NBoG2111	0	0	0	1	1	0	0	0	0	0	0	0	0	0
NBoG2112	1	0	0	1	0	0	0	0	0	0	0	0	0	0
NBoG2113	1	0	0	0	0	0	0	0	0	0	0	0	0	0
NBoG2114	1	0	0	0	1	0	0	0	0	0	0	0	0	0
NBoG2115	1	0	0	0	1	0	0	0	0	0	0	0	0	0
NBoG2116	1	0	0	0	1	0	0	0	0	0	0	0	0	0
NBoG2117	1	0	0	0	1	0	0	0	0	0	0	0	0	0
NBoG2118	1	0	0	0	1	0	0	0	0	0	0	0	0	0
NBoG2119	1	0	0	0	1	0	0	0	0	0	0	0	0	0
NBoG2120	1	0	0	0	1	0	0	0	0	0	0	0	0	0
NBoG2121	0	0	0	1	1	0	0	0	0	0	0	0	0	0
NBoG2122	1	0	0	1	0	0	0	0	0	0	0	0	0	0
NBoG2123	1	0	0	0	1	0	0	0	0	0	0	0	0	0
NBoG2124	1	0	0	0	1	0	0	0	0	0	0	0	0	0
NBoG2125	0	0	0	1	0	0	0	0	0	0	1	0	0	0
NBoG2126	0	0	0	1	1	0	0	0	0	0	0	0	0	0
NBoG2127	0	0	0	1	1	0	0	0	0	0	0	0	0	0
NBoG2128	0	0	0	1	1	0	0	0	0	0	0	0	0	0
NBoG2129	0	0	0	1	1	0	0	0	0	0	0	0	0	0
NBoG2130	0	0	0	1	1	0	0	0	0	0	0	0	0	0
NBoG2131	0	0	0	1	1	0	0	0	0	0	0	0	0	0
NBoG2132	0	0	0	1	1	0	0	0	0	0	0	0	0	0
NBoG2133	0	0	0	1	1	0	0	0	0	0	0	0	0	0
NBoG2134	0	0	0	1	1	0	0	0	0	0	0	0	0	0
NBoG2135	0	0	0	1	1	0	0	0	0	0	0	0	0	0
NBoG2136	0	0	0	1	1	0	0	0	0	0	0	0	0	0
NBoG2137	0	0	0	1	1	0	0	0	0	0	0	0	0	0
NBoG2138	0	0	1	0	0	0	0	0	0	0	1	0	0	0
NBoG2139	0	0	0	0	0	1	0	0	0	0	0	0	0	0
NBoG2140	0	0	0	1	1	0	0	0	0	0	0	0	0	0
NBoG2141	0	0	0	1	1	0	0	0	0	0	0	0	0	0
NBoG2142	0	0	0	1	1	0	0	0	0	0	0	0	0	0
NBoG2143	0	0	0	1	1	0	0	0	0	0	0	0	0	0
NBoG2144	0	0	0	1	1	0	0	0	0	0	0	0	0	0
NBoG2145	0	0	0	1	0	0	0	0	0	0	1	0	0	0
NBoG2146	0	0	0	1	1	0	0	0	0	0	0	0	0	0
NBoG2147	0	0	1	0	0	0	0	0	0	0	0	0	1	0
NBoG2148	0	0	0	1	1	0	0	0	0	0	0	0	0	0
NBoG2149	0	0	0	1	1	0	0	0	0	0	0	0	0	0
NBoG2150	0	0	0	1	1	0	0	0	0	0	0	0	0	0
NBoG2151	0	0	0	1	1	0	0	0	0	0	0	0	0	0
NBoG2152	0	0	0	1	1	0	0	0	0	0	0	0	0	0
NBoG2153	0	0	1	0	0	1	0	0	0	0	1	0	0	0
NBoG2154	0	0	0	1	1	0	0	0	0	0	0	0	0	0
NBoG2155	0	0	0	1	1	0	0	0	0	0	0	0	0	0
NBoG2156	0	0	0	1	1	0	0	0	0	0	0	0	0	0
NBoG2157	0	0	0	1	1	0	0	0	0	0	0	0	0	0
NBoG2158	0	0	0	1	1	0	0	0	0	0	0	0	0	0
NBoG2159	0	0	0	1	1	0	0	0	0	0	0	0	0	0
NBoG2160	0	0	0	1	1	0	0	0	0	0	0	0	0	0
NBoG2161	0	0	0	1	1	0	0	0	0	0	0	0	0	0
NBoG2162	0	0	0	1	1	0	0	0	0	0	0	0	0	0
NBoG2163	0	0	0	1	1	0	0	0	0	0	0	0	0	0
NBoG2164	0	0	0	1	1	0	0	0	0	0	0	0	0	0
NBoG2165	0	0	0	1	1	0	0	0	0	0	0	0	0	0
NBoG2166	0	0	0	1	1	0	0	0	0	0	0	0	0	0
NBoG2167	0	0	0	1	1	0	0	0	0	0	0	0	0	0
NBoG2168	0	0	0	1	1	0	0	0	0	0	0	0	0	0
NBoG2169	0	0	0	1	1	0	0	0	0	0	0	0	0	0
NBoG2170	0	0	0	1	1	0	0	0	0	0	0	0	0	0
NBoG2171	0	0	0	1	1	0	0	0	0	0	0	0	0	0
NBoG2172	0	0	0	1	1	0	0	0	0	0	0	0	0	0
NBoG2173	0	0	0	1	0	0	0	1	0	0	0	0	0	0
NBoG2174	0	0	0	1	1	0	0	0	0	0	0	0	0	0
NBoG2175	0	0	0	1	1	0	0	0	0	0	0	0	0	0
NBoG2176	0	0	0	1	1	0	0	0	0	0	0	0	0	0
NBoG2177	0	0	0	1	1	0	0	0	0	0	0	0	0	0
NBoG2178	0	0	0	1	1	0	0	0	0	0	0	0	0	0
NBoG2179	0	0	0	1	1	0	0	0	0	0	0	0	0	0
NBoG2180	0	0	0	1	1	0	0	0	0	0	0	0	0	0
NBoG2181	0	1	1	0	0	1	0	0	0	0	0	0	0	0
NBoG2182	0	0	0	1	1	0	0	0	0	0	0	0	0	0
NBoG2183	0	0	0	1	1	0	0	0	0	0	0	0	0	0
NBoG2184	0	0	0	1	1	0	0	0	0	0	0	0	0	0
NBoG2185	0	0	0	1	1	0	0	0	0	0	0	0	0	0
NBoG2186	0	0	0	1	1	0	0	0	0	0	0	0	0	0
NBoG2187	0	0	0	1	1	0	0	0	0	0	0	0	0	0
NBoG2188	0	0	0	1	1	0	0	0	0	0	0	0	0	0
NBoG2189	0	0	0	1	1	0	0	0	0	0	0	0	0	0
NBoG2190	0	0	0	1	1	0	0	0	0	0	0	0	0	0
NBoG2191	0	0	0	1	1	0	0	0	0	0	0	0	0	0
NBoG2192	0	0	0	1	0	0	0	0	0	0	0	0	1	0
NBoG2193	0	0	0	1	1	0	0	0	0	0	0	0	0	0
NBoG2194	0	0	0	1	1	0	0	0	0	0	0	0	0	0
NBoG2195	0	0	0	1	1	0	0	0	0	0	0	0	0	0
NBoG2196	0	0	0	1	1	0	0	0	0	0	0	0	0	0
NBoG2197	0	0	0	1	1	0	0	0	0	0	0	0	0	0
NBoG2198	0	0	0	1	1	0	0	0	0	0	0	0	0	0
NBoG2199	0	0	0	1	1	0	0	0	0	0	0	0	0	0
NBoG2200	0	0	0	1	1	0	0	0	0	0	0	0	0	0
NBoG2201	0	0	0	1	1	0	0	0	0	0	0	0	0	0
NBoG2202	0	0	0	1	1	0	0	0	0	0	0	0	0	0
NBoG2203	0	0	0	1	1	0	0	0	0	0	0	0	0	0
NBoG2204	0	0	0	1	1	0	0	0	0	0	0	0	0	0
NBoG2205	0	0	0	1	1	0	0	0	0	0	0	0	0	0
NBoG2206	0	0	0	1	1	0	0	0	0	0	0	0	0	0
NBoG2207	0	0	0	1	1	0	0	0	0	0	0	0	0	0
NBoG2208	0	0	0	1	1	0	0	0	0	0	0	0	0	0
NBoG2209	0	0	0	1	1	0	0	0	0	0	0	0	0	0
NBoG2210	0	0	0	0	1	0	0	0	0	0	0	0	0	0
NBoG2211	0	0	0	1	1	0	0	0	0	0	0	0	0	0
NBoG2212	0	0	0	1	1	0	0	0	0	0	0	0	0	0
NBoG2213	0	0	0	1	1	0	0	0	0	0	0	0	0	0
NBoG2214	0	0	0	1	1	0	0	0	0	0	0	0	0	0
NBoG2215	0	0	0	1	1	0	0	0	0	0	0	0	0	0
NBoG2216	0	0	0	0	0	0	0	0	0	0	1	0	1	0
NBoG2217	0	0	0	1	1	0	0	0	0	0	0	0	0	0
NBoG2218	0	0	0	1	1	0	0	0	0	0	0	0	0	0
NBoG2219	0	0	0	1	1	0	0	0	0	0	0	0	0	0
NBoG2220	0	0	0	1	1	0	0	0	0	0	0	0	0	0
NBoG2221	0	0	0	1	1	0	0	0	0	0	0	0	0	0
NBoG2222	0	0	0	1	1	0	0	0	0	0	0	0	0	0
NBoG2223	0	0	0	1	0	0	0	0	0	0	1	0	0	0
NBoG2224	0	0	0	1	1	0	0	0	0	0	0	0	0	0
NBoG2225	0	0	0	1	0	0	0	0	0	0	1	0	1	0
NBoG2226	0	0	0	0	1	0	0	0	0	0	0	0	0	0
NBoG2227	0	0	0	0	0	0	0	0	0	0	0	1	0	0
NBoG2228	0	0	1	0	0	0	0	0	0	0	0	0	0	0
NBoG2229	0	0	0	0	0	0	0	0	1	1	0	0	0	1
NBoG2230	0	0	0	0	0	1	0	1	0	0	1	0	0	0
NBoG2231	0	1	0	0	0	0	0	0	0	0	1	0	0	0
NBoG2232	0	1	0	0	0	1	0	1	0	0	0	0	0	0
NBoG2233	0	1	1	0	0	0	0	0	0	0	1	0	0	0
NBoG2234	0	1	0	0	0	0	0	0	0	0	0	0	0	0
NBoG2235	0	1	1	0	0	0	0	1	0	0	0	0	0	0
NBoG2236	0	1	0	0	0	1	0	0	0	0	0	0	1	0
NBoG2237	0	1	0	0	0	1	0	0	0	0	0	0	1	0
NBoG2238	0	1	1	0	0	1	0	0	0	0	0	0	0	0
NBoG2239	0	1	1	0	0	0	0	0	0	0	1	0	0	0
NBoG2240	0	1	1	0	0	1	0	0	0	0	0	0	0	0
NBoG2241	0	1	1	0	0	0	0	0	0	0	0	0	0	1
NBoG2242	0	1	0	0	0	0	0	0	0	0	0	1	0	0
NBoG2243	0	1	1	0	0	0	0	0	0	0	1	0	0	0
NBoG2244	0	1	0	0	0	1	0	0	0	0	1	0	0	0
NBoG2245	0	1	1	0	0	0	0	0	0	0	0	0	1	0
NBoG2246	0	1	0	0	0	1	0	0	0	0	1	0	0	0
NBoG2247	0	1	1	0	0	0	0	0	0	0	0	0	1	0
NBoG2248	0	1	0	0	0	0	0	1	1	0	0	0	0	0
NBoG2249	0	1	0	0	0	0	0	0	0	0	0	0	0	0
NBoG2250	0	1	0	0	0	1	0	0	0	0	1	0	0	0
NBoG2251	0	1	1	0	0	0	0	0	0	0	0	0	1	0
NBoG2252	0	0	1	0	0	1	0	0	0	0	0	0	1	0
NBoG2253	0	0	1	0	0	0	0	0	0	0	1	0	1	0
NBoG2254	0	0	1	0	0	0	0	0	0	0	1	0	1	0
NBoG2255	0	0	1	0	1	1	0	0	0	0	0	0	0	0
NBoG2256	0	0	1	0	0	0	0	0	0	0	1	0	0	0
NBoG2257	0	0	1	0	0	0	0	0	0	0	1	0	1	0
NBoG2258	0	0	1	0	0	0	0	0	0	0	1	0	1	0
NBoG2259	0	0	1	0	0	1	0	0	0	0	1	0	0	0
NBoG2260	0	0	1	0	1	0	0	0	0	0	1	0	0	0
NBoG2261	0	0	1	0	0	0	0	1	0	0	0	0	0	1
NBoG2262	0	0	1	0	0	1	0	0	0	0	1	0	0	0
NBoG2263	0	0	1	0	0	0	0	0	0	0	1	0	1	0
NBoG2264	0	0	1	0	0	0	0	0	0	0	0	0	1	0
NBoG2265	0	0	1	0	0	0	0	0	0	0	1	0	1	0
NBoG2266	0	0	1	0	0	1	0	1	0	0	0	0	0	0
NBoG2267	0	0	1	0	0	1	0	0	0	0	1	0	0	0
NBoG2268	0	0	1	0	0	0	0	0	0	0	1	0	1	0
NBoG2269	0	0	1	0	0	1	0	0	0	0	1	0	0	0
NBoG2270	0	0	1	0	0	1	0	0	0	0	1	0	0	0
NBoG2271	0	0	1	0	0	1	0	0	0	0	1	0	0	0
NBoG2272	0	0	1	0	0	1	0	0	0	0	0	0	1	0
NBoG2273	0	0	1	0	0	1	0	0	0	0	1	0	0	0
NBoG2274	0	0	1	0	0	1	0	0	0	0	1	0	0	0
NBoG2275	0	0	1	0	0	1	0	0	0	0	1	0	0	0
NBoG2276	0	0	1	0	0	1	0	0	0	0	1	0	0	0
NBoG2277	0	0	1	0	0	1	0	0	0	0	1	0	0	0
NBoG2278	0	0	1	0	0	1	0	0	0	0	1	0	0	0
NBoG2279	0	0	1	0	0	1	0	0	0	0	1	0	0	0
NBoG2280	0	0	1	0	0	1	0	0	0	0	1	0	0	0
NBoG2281	0	0	1	0	0	1	0	0	0	0	1	0	0	0
NBoG2282	0	0	1	0	0	1	0	0	0	0	1	0	0	0
NBoG2283	0	0	1	0	0	0	0	0	0	0	1	0	1	0
NBoG2284	0	0	1	0	0	0	0	0	0	0	1	1	0	0
NBoG2285	0	0	1	0	0	0	0	0	0	0	1	0	1	0
NBoG2286	0	0	1	0	0	1	0	0	0	0	1	0	0	0
NBoG2287	0	0	1	0	0	1	0	0	0	0	1	0	0	0
NBoG2288	0	0	1	0	0	0	0	0	0	1	1	0	0	0
NBoG2289	0	0	1	0	0	1	0	0	0	0	1	0	0	0
NBoG2290	0	0	1	0	0	1	0	0	0	0	1	0	0	0
NBoG2291	0	0	1	0	0	1	0	0	0	0	1	0	0	0
NBoG2292	0	0	1	0	0	0	0	0	0	0	1	0	1	0
NBoG2293	0	0	1	0	0	1	0	0	0	0	1	0	0	0
NBoG2294	0	0	1	0	0	1	0	0	0	0	1	0	0	0
NBoG2295	0	0	1	0	0	1	0	0	0	0	1	0	0	0
NBoG2296	0	0	1	0	0	1	0	0	0	0	1	0	0	0
NBoG2297	0	0	1	0	0	1	0	0	0	0	1	0	0	0
NBoG2298	0	0	0	0	0	0	0	0	1	1	0	1	0	0
NBoG2299	0	0	0	0	0	0	0	1	0	0	0	1	0	1
NBoG2300	0	0	0	0	0	0	0	0	1	0	0	1	0	1
NBoG2301	0	0	0	0	0	0	0	0	1	0	0	1	0	1
NBoG2302	0	0	0	0	0	0	0	0	1	0	0	1	0	1
NBoG2303	0	0	0	0	0	0	0	0	1	0	0	1	0	1
NBoG2304	0	0	0	0	0	0	0	0	1	0	0	1	0	1
NBoG2305	0	0	0	0	0	0	0	0	1	0	0	1	0	1
NBoG2306	0	0	0	0	0	0	0	0	0	0	1	1	0	1
NBoG2307	0	0	0	0	0	0	0	0	0	0	0	1	0	1
NBoG2308	0	0	0	0	0	0	0	0	1	1	0	1	0	0
NBoG2309	0	0	0	0	0	0	0	0	1	0	0	1	0	1
NBoG2310	0	0	0	0	0	0	0	0	1	1	0	1	0	0
NBoG2311	0	0	0	0	0	0	0	0	0	1	0	1	0	1
NBoG2312	0	0	0	0	0	0	0	0	0	1	0	1	1	0
NBoG2313	0	0	0	0	0	0	0	1	0	0	0	1	0	1
NBoG2314	0	0	0	0	0	0	0	0	0	1	0	1	0	1
NBoG2315	0	0	0	0	0	0	0	0	1	0	0	1	0	1
NBoG2316	0	0	0	0	0	0	0	0	0	0	0	1	0	1
NBoG2317	0	0	0	0	0	0	0	1	0	0	0	0	1	0
NBoG2318	0	0	0	0	0	0	0	1	1	1	0	0	0	0
NBoG2319	0	0	0	0	0	0	0	0	0	0	1	0	1	0
NBoG2320	0	0	0	0	0	0	0	0	0	0	0	0	1	0
NBoG2321	0	0	0	0	0	1	0	0	0	0	1	0	1	0
NBoG2322	0	0	0	0	0	1	0	0	0	0	0	0	1	0
NBoG2323	0	0	0	0	0	1	0	0	0	0	1	0	1	0
NBoG2324	0	0	0	0	0	0	0	0	0	0	1	0	1	0
NBoG2325	0	0	0	0	0	1	0	0	0	0	0	0	1	0
NBoG2326	0	0	0	0	0	1	0	0	0	0	1	0	1	0
NBoG2327	0	0	0	0	0	1	0	0	0	0	1	0	1	0
NBoG2328	0	0	0	0	0	1	0	0	0	0	1	0	1	0
NBoG2329	0	0	0	0	0	0	0	0	0	0	1	0	0	0
NBoG2330	0	0	0	0	0	0	0	0	0	0	1	0	0	0
NBoG2331	0	0	0	0	1	1	0	0	0	1	0	0	0	0
NBoG2332	0	0	0	0	0	1	0	0	0	0	1	0	0	0
NBoG2333	0	0	0	0	1	0	0	0	0	0	0	0	0	0
NBoG2334	0	0	0	0	0	0	0	0	1	1	0	0	0	1
NBoG2335	0	0	0	0	0	0	0	0	1	1	0	0	0	1
NBoG2336	0	0	0	0	0	0	0	0	1	1	0	0	0	1
NBoG2337	0	0	0	0	0	0	2	0	0	0	0	0	0	0
NBoG2338	0	2	0	0	0	0	0	0	0	0	0	0	0	0
NBoG2339	0	2	0	0	0	0	0	0	0	0	0	0	0	0
NBoG2340	0	2	0	0	0	0	0	0	0	0	0	0	0	0
NBoG2341	0	2	0	0	0	0	0	0	0	0	0	0	0	0
NBoG2342	0	2	0	0	0	0	0	0	0	0	0	0	0	0
NBoG2343	0	2	0	0	0	0	0	0	0	0	0	0	0	0
NBoG2344	0	0	2	0	0	0	0	0	0	0	0	0	0	0
NBoG2345	0	0	2	0	0	0	0	0	0	0	0	0	0	0
NBoG2346	0	0	2	0	0	0	0	0	0	0	0	0	0	0
NBoG2347	0	0	2	0	0	0	0	0	0	0	0	0	0	0
NBoG2348	0	0	2	0	0	0	0	0	0	0	0	0	0	0
NBoG2349	0	0	2	0	0	0	0	0	0	0	0	0	0	0
NBoG2350	0	0	2	0	0	0	0	0	0	0	0	0	0	0
NBoG2351	0	0	2	0	0	0	0	0	0	0	0	0	0	0
NBoG2352	0	0	2	0	0	0	0	0	0	0	0	0	0	0
NBoG2353	0	0	2	0	0	0	0	0	0	0	0	0	0	0
NBoG2354	0	0	2	0	0	0	0	0	0	0	0	0	0	0
NBoG2355	0	0	2	0	0	0	0	0	0	0	0	0	0	0
NBoG2356	0	0	0	0	0	0	0	0	0	0	0	2	0	0
NBoG2357	0	0	0	0	0	0	0	0	0	0	0	2	0	0
NBoG2358	0	0	0	0	0	0	0	0	0	0	0	2	0	0
NBoG2359	0	0	0	0	0	0	0	2	0	0	0	0	0	0
NBoG2360	0	0	0	0	0	0	0	2	0	0	0	0	0	0
NBoG2361	0	0	0	0	0	0	0	0	0	0	0	0	2	0
NBoG2362	0	0	0	0	0	0	0	0	0	0	0	0	2	0
NBoG2363	0	0	0	0	0	0	0	0	0	0	0	0	2	0
NBoG2364	0	0	0	0	0	0	0	0	0	0	0	0	2	0
NBoG2365	0	0	0	0	0	0	0	0	0	0	0	0	2	0
NBoG2366	0	0	0	0	0	0	0	0	0	0	0	0	2	0
NBoG2367	0	0	0	0	0	0	0	0	0	0	0	0	2	0
NBoG2368	0	0	0	0	0	0	0	0	0	0	0	0	2	0
NBoG2369	0	0	0	0	0	0	0	0	0	0	0	0	2	0
NBoG2370	0	0	0	0	0	0	0	0	0	0	0	0	2	0
NBoG2371	0	0	0	0	0	0	0	0	0	0	0	0	2	0
NBoG2372	0	0	0	0	0	2	0	0	0	0	0	0	0	0
NBoG2373	0	0	0	0	0	2	0	0	0	0	0	0	0	0
NBoG2374	0	0	0	0	0	2	0	0	0	0	0	0	0	0
NBoG2375	0	0	0	0	0	0	0	0	0	0	2	0	0	0
NBoG2376	0	0	0	0	0	0	0	0	0	0	2	0	0	0
NBoG2377	0	0	0	0	0	0	0	0	0	0	2	0	0	0
NBoG2378	0	0	0	0	0	0	0	0	0	0	2	0	0	0
NBoG2379	0	0	0	0	0	0	0	0	0	0	2	0	0	0
NBoG2380	0	0	0	0	0	0	0	0	0	0	2	0	0	0
NBoG2381	0	0	0	0	0	0	0	0	0	0	2	0	0	0
NBoG2382	0	0	0	0	0	0	0	0	0	0	2	0	0	0
NBoG2383	0	0	0	0	0	0	0	0	0	0	2	0	0	0
NBoG2384	0	0	0	0	0	0	0	0	0	0	2	0	0	0
NBoG2385	0	0	0	0	2	0	0	0	0	0	0	0	0	0
NBoG2386	0	0	0	0	2	0	0	0	0	0	0	0	0	0
NBoG2387	0	0	0	0	2	0	0	0	0	0	0	0	0	0
NBoG2388	0	0	0	0	2	0	0	0	0	0	0	0	0	0
NBoG2389	0	0	0	0	2	0	0	0	0	0	0	0	0	0
NBoG2390	0	0	0	0	2	0	0	0	0	0	0	0	0	0
NBoG2391	0	0	0	0	2	0	0	0	0	0	0	0	0	0
NBoG2392	0	0	0	0	2	0	0	0	0	0	0	0	0	0
NBoG2393	0	0	0	0	2	0	0	0	0	0	0	0	0	0
NBoG2394	0	0	0	0	2	0	0	0	0	0	0	0	0	0
NBoG2395	0	0	0	0	2	0	0	0	0	0	0	0	0	0
NBoG2396	0	0	0	0	2	0	0	0	0	0	0	0	0	0
NBoG2397	0	0	0	0	0	0	0	0	2	0	0	0	0	0
NBoG2398	0	0	0	0	0	0	0	0	2	0	0	0	0	0
NBoG2399	0	0	0	0	0	0	0	0	0	2	0	0	0	0
NBoG2400	0	0	0	0	0	0	0	0	0	0	0	0	0	2
NBoG2401	0	0	0	0	0	0	0	0	0	0	0	0	0	2
NBoG2402	0	0	0	0	0	0	0	0	0	0	0	0	0	2
NBoG2403	0	0	0	0	0	0	0	0	0	0	0	0	0	2
NBoG2404	0	0	0	0	0	0	0	2	0	0	0	0	0	0
NBoG2405	0	0	0	0	0	0	0	2	0	0	0	0	0	0
NBoG2406	0	0	0	0	0	0	0	2	0	0	0	0	0	0
NBoG2407	0	0	0	0	0	0	0	2	0	0	0	0	0	0
NBoG2408	0	0	0	0	0	0	0	2	0	0	0	0	0	0
NBoG2409	0	0	0	0	0	0	0	0	0	0	0	0	2	0
NBoG2410	0	0	0	0	0	0	0	0	0	0	0	0	2	0
NBoG2411	0	0	0	0	0	0	0	0	0	0	0	0	2	0
NBoG2412	0	0	0	0	0	0	0	0	0	0	0	0	2	0
NBoG2413	0	0	0	0	0	0	0	0	0	0	0	0	2	0
NBoG2414	0	0	0	0	0	0	0	0	0	0	0	0	2	0
NBoG2415	0	0	0	0	0	0	0	0	0	0	0	0	2	0
NBoG2416	0	0	0	0	0	0	0	0	0	0	0	0	2	0
NBoG2417	0	0	0	0	0	0	0	0	0	0	0	0	2	0
NBoG2418	0	0	0	0	0	0	0	0	0	0	0	0	2	0
NBoG2419	0	0	0	0	0	0	0	0	0	0	0	0	2	0
NBoG2420	0	0	0	0	0	0	0	0	0	0	0	0	2	0
NBoG2421	0	0	0	0	0	0	0	0	0	0	0	0	2	0
NBoG2422	0	0	0	0	0	0	0	0	0	0	0	0	2	0
NBoG2423	0	0	0	0	0	0	0	0	0	0	0	0	2	0
NBoG2424	0	0	0	0	0	0	0	0	0	0	0	0	2	0
NBoG2425	0	0	0	0	0	0	0	0	0	0	0	0	2	0
NBoG2426	0	0	0	0	0	0	0	0	0	0	0	0	2	0
NBoG2427	0	0	0	0	0	0	0	0	0	0	0	0	2	0
NBoG2428	0	0	0	0	0	0	0	0	0	0	0	0	2	0
NBoG2429	0	0	0	0	0	0	0	0	0	0	0	0	2	0
NBoG2430	0	0	0	0	0	0	0	0	0	0	0	0	2	0
NBoG2431	0	0	0	0	0	0	0	0	0	0	0	0	2	0
NBoG2432	0	0	0	0	0	0	0	0	0	0	0	0	2	0
NBoG2433	0	0	0	0	0	0	0	0	0	0	0	0	2	0
NBoG2434	0	0	0	0	0	0	0	0	0	0	0	0	2	0
NBoG2435	0	0	0	0	0	0	0	0	0	0	0	0	2	0
NBoG2436	0	0	0	0	0	0	0	0	0	0	0	0	2	0
NBoG2437	0	2	0	0	0	0	0	0	0	0	0	0	0	0
NBoG2438	0	2	0	0	0	0	0	0	0	0	0	0	0	0
NBoG2439	0	2	0	0	0	0	0	0	0	0	0	0	0	0
NBoG2440	0	2	0	0	0	0	0	0	0	0	0	0	0	0
NBoG2441	0	2	0	0	0	0	0	0	0	0	0	0	0	0
NBoG2442	0	2	0	0	0	0	0	0	0	0	0	0	0	0
NBoG2443	0	2	0	0	0	0	0	0	0	0	0	0	0	0
NBoG2444	0	2	0	0	0	0	0	0	0	0	0	0	0	0
NBoG2445	0	2	0	0	0	0	0	0	0	0	0	0	0	0
NBoG2446	0	2	0	0	0	0	0	0	0	0	0	0	0	0
NBoG2447	0	2	0	0	0	0	0	0	0	0	0	0	0	0
NBoG2448	0	2	0	0	0	0	0	0	0	0	0	0	0	0
NBoG2449	0	2	0	0	0	0	0	0	0	0	0	0	0	0
NBoG2450	0	2	0	0	0	0	0	0	0	0	0	0	0	0
NBoG2451	0	2	0	0	0	0	0	0	0	0	0	0	0	0
NBoG2452	0	2	0	0	0	0	0	0	0	0	0	0	0	0
NBoG2453	0	2	0	0	0	0	0	0	0	0	0	0	0	0
NBoG2454	0	2	0	0	0	0	0	0	0	0	0	0	0	0
NBoG2455	0	2	0	0	0	0	0	0	0	0	0	0	0	0
NBoG2456	0	2	0	0	0	0	0	0	0	0	0	0	0	0
NBoG2457	0	2	0	0	0	0	0	0	0	0	0	0	0	0
NBoG2458	0	2	0	0	0	0	0	0	0	0	0	0	0	0
NBoG2459	0	2	0	0	0	0	0	0	0	0	0	0	0	0
NBoG2460	0	2	0	0	0	0	0	0	0	0	0	0	0	0
NBoG2461	0	0	2	0	0	0	0	0	0	0	0	0	0	0
NBoG2462	0	0	2	0	0	0	0	0	0	0	0	0	0	0
NBoG2463	0	0	2	0	0	0	0	0	0	0	0	0	0	0
NBoG2464	0	0	2	0	0	0	0	0	0	0	0	0	0	0
NBoG2465	0	0	2	0	0	0	0	0	0	0	0	0	0	0
NBoG2466	0	0	2	0	0	0	0	0	0	0	0	0	0	0
NBoG2467	0	0	2	0	0	0	0	0	0	0	0	0	0	0
NBoG2468	0	0	2	0	0	0	0	0	0	0	0	0	0	0
NBoG2469	0	0	2	0	0	0	0	0	0	0	0	0	0	0
NBoG2470	0	0	2	0	0	0	0	0	0	0	0	0	0	0
NBoG2471	0	0	2	0	0	0	0	0	0	0	0	0	0	0
NBoG2472	0	0	2	0	0	0	0	0	0	0	0	0	0	0
NBoG2473	0	0	2	0	0	0	0	0	0	0	0	0	0	0
NBoG2474	0	0	2	0	0	0	0	0	0	0	0	0	0	0
NBoG2475	0	0	2	0	0	0	0	0	0	0	0	0	0	0
NBoG2476	0	0	2	0	0	0	0	0	0	0	0	0	0	0
NBoG2477	0	0	2	0	0	0	0	0	0	0	0	0	0	0
NBoG2478	0	0	2	0	0	0	0	0	0	0	0	0	0	0
NBoG2479	0	0	2	0	0	0	0	0	0	0	0	0	0	0
NBoG2480	0	0	2	0	0	0	0	0	0	0	0	0	0	0
NBoG2481	0	0	2	0	0	0	0	0	0	0	0	0	0	0
NBoG2482	0	0	2	0	0	0	0	0	0	0	0	0	0	0
NBoG2483	0	0	2	0	0	0	0	0	0	0	0	0	0	0
NBoG2484	0	0	2	0	0	0	0	0	0	0	0	0	0	0
NBoG2485	0	0	2	0	0	0	0	0	0	0	0	0	0	0
NBoG2486	0	0	2	0	0	0	0	0	0	0	0	0	0	0
NBoG2487	0	0	2	0	0	0	0	0	0	0	0	0	0	0
NBoG2488	0	0	2	0	0	0	0	0	0	0	0	0	0	0
NBoG2489	0	0	2	0	0	0	0	0	0	0	0	0	0	0
NBoG2490	0	0	2	0	0	0	0	0	0	0	0	0	0	0
NBoG2491	0	0	2	0	0	0	0	0	0	0	0	0	0	0
NBoG2492	0	0	2	0	0	0	0	0	0	0	0	0	0	0
NBoG2493	2	0	0	0	0	0	0	0	0	0	0	0	0	0
NBoG2494	0	0	0	0	0	0	2	0	0	0	0	0	0	0
NBoG2495	0	0	0	0	0	0	2	0	0	0	0	0	0	0
NBoG2496	0	0	0	0	0	0	2	0	0	0	0	0	0	0
NBoG2497	0	0	0	0	0	0	2	0	0	0	0	0	0	0
NBoG2498	0	0	0	0	0	0	2	0	0	0	0	0	0	0
NBoG2499	0	0	0	0	0	0	0	0	2	0	0	0	0	0
NBoG2500	0	0	0	0	0	0	0	0	2	0	0	0	0	0
NBoG2501	0	0	0	0	0	0	0	0	2	0	0	0	0	0
NBoG2502	0	0	0	0	0	0	0	0	2	0	0	0	0	0
NBoG2503	0	0	0	0	0	0	0	0	0	0	0	0	0	2
NBoG2504	0	0	0	0	0	0	0	0	0	0	0	0	0	2
NBoG2505	0	0	0	0	0	0	0	0	0	0	0	0	0	2
NBoG2506	0	0	0	0	0	0	0	0	0	0	0	0	0	2
NBoG2507	0	0	0	0	2	0	0	0	0	0	0	0	0	0
NBoG2508	0	0	0	0	2	0	0	0	0	0	0	0	0	0
NBoG2509	0	0	0	0	0	0	0	0	0	0	0	2	0	0
NBoG2510	0	0	0	0	0	0	0	0	0	0	0	2	0	0
NBoG2511	0	0	0	0	0	0	0	0	0	0	0	2	0	0
NBoG2512	0	0	0	0	0	0	0	0	0	0	0	2	0	0
NBoG2513	0	0	0	0	0	0	0	0	0	0	0	2	0	0
NBoG2514	0	0	0	0	0	0	0	0	0	0	2	0	0	0
NBoG2515	0	0	0	0	0	0	0	0	0	0	2	0	0	0
NBoG2516	0	0	0	0	0	0	0	0	0	0	2	0	0	0
NBoG2517	0	0	0	0	0	0	0	0	0	0	2	0	0	0
NBoG2518	0	0	0	0	0	0	0	0	0	0	2	0	0	0
NBoG2519	0	0	0	0	0	0	0	0	0	0	2	0	0	0
NBoG2520	0	0	0	0	0	0	0	0	0	0	2	0	0	0
NBoG2521	0	0	0	0	0	0	0	0	0	0	2	0	0	0
NBoG2522	0	0	0	0	0	0	0	0	0	0	2	0	0	0
NBoG2523	0	0	0	0	0	0	0	0	0	0	2	0	0	0
NBoG2524	0	0	0	0	0	0	0	0	0	0	2	0	0	0
NBoG2525	0	0	0	0	0	0	0	0	0	0	2	0	0	0
NBoG2526	0	0	0	0	0	0	0	0	0	0	2	0	0	0
NBoG2527	0	0	0	0	0	0	0	0	0	0	2	0	0	0
NBoG2528	0	0	0	0	0	0	0	0	0	0	2	0	0	0
NBoG2529	0	0	0	0	0	0	0	0	0	0	2	0	0	0
NBoG2530	0	0	0	0	0	0	0	0	0	0	2	0	0	0
NBoG2531	0	0	0	0	0	0	0	0	0	0	2	0	0	0
NBoG2532	0	0	0	0	0	0	0	0	0	0	2	0	0	0
NBoG2533	0	0	0	0	0	0	0	0	0	0	2	0	0	0
NBoG2534	0	0	0	0	0	0	0	0	0	0	2	0	0	0
NBoG2535	0	0	0	0	0	0	0	0	0	0	2	0	0	0
NBoG2536	0	0	0	0	0	0	0	0	0	0	2	0	0	0
NBoG2537	0	0	0	0	0	0	0	0	0	0	2	0	0	0
NBoG2538	0	0	0	0	0	0	0	0	0	0	2	0	0	0
NBoG2539	0	0	0	0	0	0	0	0	0	0	2	0	0	0
NBoG2540	0	0	0	0	0	0	0	0	0	0	2	0	0	0
NBoG2541	0	0	0	0	0	0	0	0	0	0	2	0	0	0
NBoG2542	0	0	0	0	0	0	0	0	0	0	2	0	0	0
NBoG2543	0	0	0	0	0	0	0	0	0	0	2	0	0	0
NBoG2544	0	0	0	0	0	0	0	0	0	0	2	0	0	0
NBoG2545	0	0	0	0	0	2	0	0	0	0	0	0	0	0
NBoG2546	0	0	0	0	0	2	0	0	0	0	0	0	0	0
NBoG2547	0	0	0	0	0	2	0	0	0	0	0	0	0	0
NBoG2548	0	0	0	0	0	2	0	0	0	0	0	0	0	0
NBoG2549	0	0	0	0	0	2	0	0	0	0	0	0	0	0
NBoG2550	0	0	0	0	0	2	0	0	0	0	0	0	0	0
NBoG2551	0	0	0	0	0	2	0	0	0	0	0	0	0	0
NBoG2552	0	0	0	0	0	0	0	1	0	0	0	1	0	0
NBoG2553	0	0	0	0	0	0	1	0	0	0	0	0	0	0
NBoG2554	0	1	0	0	0	0	1	0	0	0	0	0	0	0
NBoG2555	0	0	0	0	0	0	1	0	0	0	0	0	0	0
NBoG2556	1	0	0	0	0	0	0	0	0	0	0	0	0	0
NBoG2557	0	0	0	0	0	0	1	0	0	0	1	0	0	0
NBoG2558	0	0	0	0	0	0	1	0	0	0	1	0	0	0
NBoG2559	0	0	0	0	0	0	1	0	0	0	0	0	0	0
NBoG2560	0	0	0	0	0	0	1	0	0	0	0	0	0	0
NBoG2561	0	0	0	0	0	0	0	0	0	0	0	1	0	1
NBoG2562	0	0	0	0	0	0	1	0	1	0	0	0	0	0
NBoG2563	0	0	0	0	0	0	1	0	0	0	0	0	0	0
NBoG2564	0	0	1	0	0	0	1	0	0	0	0	0	0	0
NBoG2565	0	0	0	0	0	0	1	0	0	1	0	0	0	0
NBoG2566	1	0	0	0	0	0	0	0	0	0	0	0	0	0
NBoG2567	1	0	0	0	0	0	0	0	0	0	0	0	0	0
NBoG2568	1	0	0	0	0	0	0	0	0	0	0	0	0	0
NBoG2569	1	0	0	0	0	0	0	0	0	0	0	0	0	0
NBoG2570	0	0	0	0	0	0	0	0	0	0	1	0	1	0
NBoG2571	1	0	0	0	0	0	0	0	0	0	0	0	0	0
NBoG2572	1	0	0	0	0	0	0	0	0	0	0	0	0	0
NBoG2573	1	0	0	0	0	0	0	0	0	0	0	0	0	0
NBoG2574	1	0	0	0	0	0	0	0	0	0	0	0	0	0
NBoG2575	1	0	0	0	0	0	0	0	0	0	0	0	0	0
NBoG2576	1	0	0	0	0	0	0	0	0	0	0	0	0	0
NBoG2577	1	0	0	0	0	0	0	0	0	0	0	0	0	0
NBoG2578	1	0	0	0	0	0	0	0	0	0	0	0	0	0
NBoG2579	0	0	0	1	1	0	0	0	0	0	0	0	0	0
NBoG2580	1	0	0	0	0	0	0	0	0	0	0	0	0	0
NBoG2581	1	0	0	0	0	0	0	0	0	0	0	0	0	0
NBoG2582	1	0	0	0	0	0	0	0	0	0	0	0	0	0
NBoG2583	1	0	0	0	0	0	0	0	0	0	0	0	0	0
NBoG2584	1	0	0	0	0	0	0	0	0	0	0	0	0	0
NBoG2585	1	0	0	0	0	0	0	0	0	0	0	0	0	0
NBoG2586	1	0	0	0	0	0	0	0	0	0	0	0	0	0
NBoG2587	1	0	0	0	0	0	0	0	0	0	0	0	0	0
NBoG2588	1	0	0	0	0	0	0	0	0	0	0	0	0	0
NBoG2589	1	0	0	0	0	0	0	0	0	0	0	0	0	0
NBoG2590	1	0	0	0	0	0	0	0	0	0	0	0	0	0
NBoG2591	1	0	0	0	0	0	0	0	0	0	0	0	0	0
NBoG2592	1	0	0	0	0	0	0	0	0	0	0	0	0	0
NBoG2593	1	0	0	0	0	0	0	0	0	0	0	0	0	0
NBoG2594	1	0	0	0	0	0	0	0	0	0	0	0	0	0
NBoG2595	1	0	0	0	0	0	0	0	0	0	0	0	0	0
NBoG2596	1	0	0	0	0	0	0	0	0	0	0	0	0	0
NBoG2597	1	0	0	0	0	0	0	0	0	0	0	0	0	0
NBoG2598	1	0	0	0	0	0	0	0	0	0	0	0	0	0
NBoG2599	1	0	0	0	0	0	0	0	0	0	0	0	0	0
NBoG2600	1	0	0	0	0	0	0	0	0	0	0	0	0	0
NBoG2601	1	0	0	0	0	0	0	0	0	0	0	0	0	0
NBoG2602	1	0	0	0	0	0	0	0	0	0	0	0	0	0
NBoG2603	1	0	0	0	0	0	0	0	0	0	0	0	0	0
NBoG2604	1	0	0	0	0	0	0	0	0	0	0	0	0	0
NBoG2605	1	0	0	0	0	0	0	0	0	0	0	0	0	0
NBoG2606	1	0	0	0	0	0	0	0	0	0	0	0	0	0
NBoG2607	1	0	0	0	0	0	0	0	0	0	0	0	0	0
NBoG2608	1	0	0	0	0	0	0	0	0	0	0	0	0	0
NBoG2609	1	0	0	0	0	0	0	0	0	0	0	0	0	0
NBoG2610	1	0	0	0	0	0	0	0	0	0	0	0	0	0
NBoG2611	1	0	0	0	0	0	0	0	0	0	0	0	0	0
NBoG2612	1	0	0	0	0	0	0	0	0	0	0	0	0	0
NBoG2613	1	0	0	0	0	0	0	0	0	0	0	0	0	0
NBoG2614	1	0	0	0	0	0	0	0	0	0	0	0	0	0
NBoG2615	1	0	0	0	0	0	0	0	0	0	0	0	0	0
NBoG2616	0	0	0	0	0	1	0	0	0	0	1	0	0	0
NBoG2617	1	0	0	0	0	0	0	0	0	0	0	0	0	0
NBoG2618	1	0	0	0	0	0	0	0	0	0	0	0	0	0
NBoG2619	0	0	0	1	0	0	0	0	0	0	0	0	0	0
NBoG2620	1	0	0	0	0	0	0	0	0	0	0	0	0	0
NBoG2621	1	0	0	0	0	0	0	0	0	0	0	0	0	0
NBoG2622	1	0	0	0	0	0	0	0	0	0	0	0	0	0
NBoG2623	1	0	0	0	0	0	0	0	0	0	0	0	0	0
NBoG2624	1	0	0	0	0	0	0	0	0	0	0	0	0	0
NBoG2625	1	0	0	0	0	0	0	0	0	0	0	0	0	0
NBoG2626	1	0	0	0	0	0	0	0	0	0	0	0	0	0
NBoG2627	1	0	0	0	0	0	0	0	0	0	0	0	0	0
NBoG2628	1	0	0	0	0	0	0	0	0	0	0	0	0	0
NBoG2629	1	0	0	0	0	0	0	0	0	0	0	0	0	0
NBoG2630	1	0	0	0	0	0	0	0	0	0	0	0	0	0
NBoG2631	1	0	0	0	0	0	0	0	0	0	0	0	0	0
NBoG2632	1	0	0	0	0	0	0	0	0	0	0	0	0	0
NBoG2633	1	0	0	0	0	0	0	0	0	0	0	0	0	0
NBoG2634	0	0	0	1	0	0	0	0	0	0	0	0	0	0
NBoG2635	1	0	0	0	0	0	0	0	0	0	0	0	0	0
NBoG2636	1	0	0	0	0	0	0	0	0	0	0	0	0	0
NBoG2637	1	0	0	0	0	0	0	0	0	0	0	0	0	0
NBoG2638	1	0	0	0	0	0	0	0	0	0	0	0	0	0
NBoG2639	1	0	0	0	0	0	0	0	0	0	0	0	0	0
NBoG2640	1	0	0	0	0	0	0	0	0	0	0	0	0	0
NBoG2641	1	0	0	0	0	0	0	0	0	0	0	0	0	0
NBoG2642	1	0	0	0	0	0	0	0	0	0	0	0	0	0
NBoG2643	1	0	0	0	0	0	0	0	0	0	0	0	0	0
NBoG2644	1	0	0	0	0	0	0	0	0	0	0	0	0	0
NBoG2645	1	0	0	0	0	0	0	0	0	0	0	0	0	0
NBoG2646	1	0	0	0	0	0	0	0	0	0	0	0	0	0
NBoG2647	1	0	0	0	0	0	0	0	0	0	0	0	0	0
NBoG2648	0	0	0	0	1	0	0	0	0	0	0	0	0	0
NBoG2649	1	0	0	0	0	0	0	0	0	0	0	0	0	0
NBoG2650	1	0	0	0	0	0	0	0	0	0	0	0	0	0
NBoG2651	1	0	0	0	0	0	0	0	0	0	0	0	0	0
NBoG2652	1	0	0	0	0	0	0	0	0	0	0	0	0	0
NBoG2653	1	0	0	0	0	0	0	0	0	0	0	0	0	0
NBoG2654	1	0	0	0	0	0	0	0	0	0	0	0	0	0
NBoG2655	1	0	0	0	0	0	0	0	0	0	0	0	0	0
NBoG2656	1	0	0	0	0	0	0	0	0	0	0	0	0	0
NBoG2657	1	0	0	0	0	0	0	0	0	0	0	0	0	0
NBoG2658	1	0	0	0	0	0	0	0	0	0	0	0	0	0
NBoG2659	1	0	0	0	0	0	0	0	0	0	0	0	0	0
NBoG2660	1	0	0	0	0	0	0	0	0	0	0	0	0	0
NBoG2661	1	0	0	0	0	0	0	0	0	0	0	0	0	0
NBoG2662	1	0	0	0	0	0	0	0	0	0	0	0	0	0
NBoG2663	1	0	0	0	0	0	0	0	0	0	0	0	0	0
NBoG2664	1	0	0	0	0	0	0	0	0	0	0	0	0	0
NBoG2665	1	0	0	0	0	0	0	0	0	0	0	0	0	0
NBoG2666	1	0	0	0	0	0	0	0	0	0	0	0	0	0
NBoG2667	1	0	0	0	0	0	0	0	0	0	0	0	0	0
NBoG2668	1	0	0	0	0	0	0	0	0	0	0	0	0	0
NBoG2669	1	0	0	0	0	0	0	0	0	0	0	0	0	0
NBoG2670	1	0	0	0	0	0	0	0	0	0	0	0	0	0
NBoG2671	1	0	0	0	0	0	0	0	0	0	0	0	0	0
NBoG2672	1	0	0	0	0	0	0	0	0	0	0	0	0	0
NBoG2673	1	0	0	0	0	0	0	0	0	0	0	0	0	0
NBoG2674	1	0	0	0	0	0	0	0	0	0	0	0	0	0
NBoG2675	1	0	0	0	0	0	0	0	0	0	0	0	0	0
NBoG2676	1	0	0	0	0	0	0	0	0	0	0	0	0	0
NBoG2677	1	0	0	0	0	0	0	0	0	0	0	0	0	0
NBoG2678	1	0	0	0	0	0	0	0	0	0	0	0	0	0
NBoG2679	1	0	0	0	0	0	0	0	0	0	0	0	0	0
NBoG2680	1	0	0	0	0	0	0	0	0	0	0	0	0	0
NBoG2681	1	0	0	0	0	0	0	0	0	0	0	0	0	0
NBoG2682	1	0	0	0	0	0	0	0	0	0	0	0	0	0
NBoG2683	1	0	0	0	0	0	0	0	0	0	0	0	0	0
NBoG2684	1	0	0	0	0	0	0	0	0	0	0	0	0	0
NBoG2685	1	0	0	0	0	0	0	0	0	0	0	0	0	0
NBoG2686	1	0	0	0	0	0	0	0	0	0	0	0	0	0
NBoG2687	1	0	0	0	0	0	0	0	0	0	0	0	0	0
NBoG2688	1	0	0	0	0	0	0	0	0	0	0	0	0	0
NBoG2689	1	0	0	0	0	0	0	0	0	0	0	0	0	0
NBoG2690	1	0	0	0	0	0	0	0	0	0	0	0	0	0
NBoG2691	1	0	0	0	0	0	0	0	0	0	0	0	0	0
NBoG2692	1	0	0	0	0	0	0	0	0	0	0	0	0	0
NBoG2693	0	0	0	0	0	0	0	0	0	0	1	0	0	0
NBoG2694	1	0	0	0	0	0	0	0	0	0	0	0	0	0
NBoG2695	1	0	0	0	0	0	0	0	0	0	0	0	0	0
NBoG2696	1	0	0	0	0	0	0	0	0	0	0	0	0	0
NBoG2697	1	0	0	0	0	0	0	0	0	0	0	0	0	0
NBoG2698	1	0	0	0	0	0	0	0	0	0	0	0	0	0
NBoG2699	1	0	0	0	0	0	0	0	0	0	0	0	0	0
NBoG2700	1	0	0	0	0	0	0	0	0	0	0	0	0	0
NBoG2701	1	0	0	0	0	0	0	0	0	0	0	0	0	0
NBoG2702	1	0	0	0	0	0	0	0	0	0	0	0	0	0
NBoG2703	1	0	0	0	0	0	0	0	0	0	0	0	0	0
NBoG2704	1	0	0	0	0	0	0	0	0	0	0	0	0	0
NBoG2705	1	0	0	0	0	0	0	0	0	0	0	0	0	0
NBoG2706	1	0	0	0	0	0	0	0	0	0	0	0	0	0
NBoG2707	1	0	0	0	0	0	0	0	0	0	0	0	0	0
NBoG2708	1	0	0	0	0	0	0	0	0	0	0	0	0	0
NBoG2709	1	0	0	0	0	0	0	0	0	0	0	0	0	0
NBoG2710	1	0	0	0	0	0	0	0	0	0	0	0	0	0
NBoG2711	1	0	0	0	0	0	0	0	0	0	0	0	0	0
NBoG2712	1	0	0	0	0	0	0	0	0	0	0	0	0	0
NBoG2713	1	0	0	0	0	0	0	0	0	0	0	0	0	0
NBoG2714	1	0	0	0	0	0	0	0	0	0	0	0	0	0
NBoG2715	1	0	0	0	0	0	0	0	0	0	0	0	0	0
NBoG2716	1	0	0	0	0	0	0	0	0	0	0	0	0	0
NBoG2717	1	0	0	0	0	0	0	0	0	0	0	0	0	0
NBoG2718	0	0	0	1	0	0	0	0	0	0	0	0	0	0
NBoG2719	1	0	0	0	0	0	0	0	0	0	0	0	0	0
NBoG2720	1	0	0	0	0	0	0	0	0	0	0	0	0	0
NBoG2721	1	0	0	0	0	0	0	0	0	0	0	0	0	0
NBoG2722	1	0	0	0	0	0	0	0	0	0	0	0	0	0
NBoG2723	1	0	0	0	0	0	0	0	0	0	0	0	0	0
NBoG2724	1	0	0	0	0	0	0	0	0	0	0	0	0	0
NBoG2725	1	0	0	0	0	0	0	0	0	0	0	0	0	0
NBoG2726	1	0	0	0	0	0	0	0	0	0	0	0	0	0
NBoG2727	1	0	0	0	0	0	0	0	0	0	0	0	0	0
NBoG2728	1	0	0	0	0	0	0	0	0	0	0	0	0	0
NBoG2729	0	0	0	0	1	0	0	0	0	0	0	0	0	0
NBoG2730	1	0	0	0	0	0	0	0	0	0	0	0	0	0
NBoG2731	1	0	0	0	0	0	0	0	0	0	0	0	0	0
NBoG2732	0	0	0	0	1	0	0	0	0	0	0	0	0	0
NBoG2733	1	0	0	0	0	0	0	0	0	0	0	0	0	0
NBoG2734	1	0	0	0	0	0	0	0	0	0	0	0	0	0
NBoG2735	1	0	0	0	0	0	0	0	0	0	0	0	0	0
NBoG2736	1	0	0	0	0	0	0	0	0	0	0	0	0	0
NBoG2737	1	0	0	0	0	0	0	0	0	0	0	0	0	0
NBoG2738	1	0	0	0	0	0	0	0	0	0	0	0	0	0
NBoG2739	1	0	0	0	0	0	0	0	0	0	0	0	0	0
NBoG2740	1	0	0	0	0	0	0	0	0	0	0	0	0	0
NBoG2741	1	0	0	0	0	0	0	0	0	0	0	0	0	0
NBoG2742	0	0	0	1	0	0	0	0	0	0	0	0	0	0
NBoG2743	1	0	0	0	0	0	0	0	0	0	0	0	0	0
NBoG2744	1	0	0	0	0	0	0	0	0	0	0	0	0	0
NBoG2745	1	0	0	0	0	0	0	0	0	0	0	0	0	0
NBoG2746	1	0	0	0	0	0	0	0	0	0	0	0	0	0
NBoG2747	1	0	0	0	0	0	0	0	0	0	0	0	0	0
NBoG2748	1	0	0	0	0	0	0	0	0	0	0	0	0	0
NBoG2749	1	0	0	0	0	0	0	0	0	0	0	0	0	0
NBoG2750	1	0	0	0	0	0	0	0	0	0	0	0	0	0
NBoG2751	1	0	0	0	0	0	0	0	0	0	0	0	0	0
NBoG2752	1	0	0	0	0	0	0	0	0	0	0	0	0	0
NBoG2753	1	0	0	0	0	0	0	0	0	0	0	0	0	0
NBoG2754	1	0	0	0	0	0	0	0	0	0	0	0	0	0
NBoG2755	1	0	0	0	0	0	0	0	0	0	0	0	0	0
NBoG2756	1	0	0	0	0	0	0	0	0	0	0	0	0	0
NBoG2757	1	0	0	0	0	0	0	0	0	0	0	0	0	0
NBoG2758	1	0	0	0	0	0	0	0	0	0	0	0	0	0
NBoG2759	1	0	0	0	0	0	0	0	0	0	0	0	0	0
NBoG2760	1	0	0	0	0	0	0	0	0	0	0	0	0	0
NBoG2761	1	0	0	0	0	0	0	0	0	0	0	0	0	0
NBoG2762	1	0	0	0	0	0	0	0	0	0	0	0	0	0
NBoG2763	1	0	0	0	0	0	0	0	0	0	0	0	0	0
NBoG2764	1	0	0	0	0	0	0	0	0	0	0	0	0	0
NBoG2765	1	0	0	0	0	0	0	0	0	0	0	0	0	0
NBoG2766	1	0	0	0	0	0	0	0	0	0	0	0	0	0
NBoG2767	1	0	0	0	0	0	0	0	0	0	0	0	0	0
NBoG2768	1	0	0	0	0	0	0	0	0	0	0	0	0	0
NBoG2769	1	0	0	0	0	0	0	0	0	0	0	0	0	0
NBoG2770	1	0	0	0	0	0	0	0	0	0	0	0	0	0
NBoG2771	1	0	0	0	0	0	0	0	0	0	0	0	0	0
NBoG2772	1	0	0	0	0	0	0	0	0	0	0	0	0	0
NBoG2773	1	0	0	0	0	0	0	0	0	0	0	0	0	0
NBoG2774	1	0	0	0	0	0	0	0	0	0	0	0	0	0
NBoG2775	1	0	0	0	0	0	0	0	0	0	0	0	0	0
NBoG2776	1	0	0	0	0	0	0	0	0	0	0	0	0	0
NBoG2777	1	0	0	0	0	0	0	0	0	0	0	0	0	0
NBoG2778	1	0	0	0	0	0	0	0	0	0	0	0	0	0
NBoG2779	1	0	0	0	0	0	0	0	0	0	0	0	0	0
NBoG2780	1	0	0	0	0	0	0	0	0	0	0	0	0	0
NBoG2781	0	0	0	1	0	0	0	0	0	0	0	0	0	0
NBoG2782	1	0	0	0	0	0	0	0	0	0	0	0	0	0
NBoG2783	1	0	0	0	0	0	0	0	0	0	0	0	0	0
NBoG2784	1	0	0	0	0	0	0	0	0	0	0	0	0	0
NBoG2785	1	0	0	0	0	0	0	0	0	0	0	0	0	0
NBoG2786	1	0	0	0	0	0	0	0	0	0	0	0	0	0
NBoG2787	1	0	0	0	0	0	0	0	0	0	0	0	0	0
NBoG2788	1	0	0	0	0	0	0	0	0	0	0	0	0	0
NBoG2789	1	0	0	0	0	0	0	0	0	0	0	0	0	0
NBoG2790	1	0	0	0	0	0	0	0	0	0	0	0	0	0
NBoG2791	1	0	0	0	0	0	0	0	0	0	0	0	0	0
NBoG2792	1	0	0	0	0	0	0	0	0	0	0	0	0	0
NBoG2793	1	0	0	0	0	0	0	0	0	0	0	0	0	0
NBoG2794	1	0	0	0	0	0	0	0	0	0	0	0	0	0
NBoG2795	1	0	0	0	0	0	0	0	0	0	0	0	0	0
NBoG2796	1	0	0	0	0	0	0	0	0	0	0	0	0	0
NBoG2797	1	0	0	0	0	0	0	0	0	0	0	0	0	0
NBoG2798	1	0	0	0	0	0	0	0	0	0	0	0	0	0
NBoG2799	1	0	0	0	0	0	0	0	0	0	0	0	0	0
NBoG2800	1	0	0	0	0	0	0	0	0	0	0	0	0	0
NBoG2801	1	0	0	0	0	0	0	0	0	0	0	0	0	0
NBoG2802	1	0	0	0	0	0	0	0	0	0	0	0	0	0
NBoG2803	1	0	0	0	0	0	0	0	0	0	0	0	0	0
NBoG2804	1	0	0	0	0	0	0	0	0	0	0	0	0	0
NBoG2805	1	0	0	0	0	0	0	0	0	0	0	0	0	0
NBoG2806	1	0	0	0	0	0	0	0	0	0	0	0	0	0
NBoG2807	1	0	0	0	0	0	0	0	0	0	0	0	0	0
NBoG2808	1	0	0	0	0	0	0	0	0	0	0	0	0	0
NBoG2809	1	0	0	0	0	0	0	0	0	0	0	0	0	0
NBoG2810	1	0	0	0	0	0	0	0	0	0	0	0	0	0
NBoG2811	1	0	0	0	0	0	0	0	0	0	0	0	0	0
NBoG2812	1	0	0	0	0	0	0	0	0	0	0	0	0	0
NBoG2813	1	0	0	0	0	0	0	0	0	0	0	0	0	0
NBoG2814	1	0	0	0	0	0	0	0	0	0	0	0	0	0
NBoG2815	1	0	0	0	0	0	0	0	0	0	0	0	0	0
NBoG2816	1	0	0	0	0	0	0	0	0	0	0	0	0	0
NBoG2817	1	0	0	0	0	0	0	0	0	0	0	0	0	0
NBoG2818	1	0	0	0	0	0	0	0	0	0	0	0	0	0
NBoG2819	1	0	0	0	0	0	0	0	0	0	0	0	0	0
NBoG2820	1	0	0	0	0	0	0	0	0	0	0	0	0	0
NBoG2821	1	0	0	0	0	0	0	0	0	0	0	0	0	0
NBoG2822	0	0	0	0	1	0	0	0	0	0	0	0	0	0
NBoG2823	1	0	0	0	0	0	0	0	0	0	0	0	0	0
NBoG2824	1	0	0	0	0	0	0	0	0	0	0	0	0	0
NBoG2825	1	0	0	0	0	0	0	0	0	0	0	0	0	0
NBoG2826	1	0	0	0	0	0	0	0	0	0	0	0	0	0
NBoG2827	1	0	0	0	0	0	0	0	0	0	0	0	0	0
NBoG2828	0	0	0	1	1	0	0	0	0	0	0	0	0	0
NBoG2829	1	0	0	0	1	0	0	0	0	0	0	0	0	0
NBoG2830	1	0	0	0	0	0	0	0	0	0	0	0	0	0
NBoG2831	1	0	0	0	0	0	0	0	0	0	0	0	0	0
NBoG2832	1	0	0	0	0	0	0	0	0	0	0	0	0	0
NBoG2833	1	0	0	0	0	0	0	0	0	0	0	0	0	0
NBoG2834	1	0	0	0	0	0	0	0	0	0	0	0	0	0
NBoG2835	0	0	0	0	1	0	0	0	0	0	0	0	0	0
NBoG2836	1	0	0	0	0	0	0	0	0	0	0	0	0	0
NBoG2837	1	0	0	0	0	0	0	0	0	0	0	0	0	0
NBoG2838	1	0	0	0	0	0	0	0	0	0	0	0	0	0
NBoG2839	1	0	0	0	0	0	0	0	0	0	0	0	0	0
NBoG2840	1	0	0	0	0	0	0	0	0	0	0	0	0	0
NBoG2841	1	0	0	0	0	0	0	0	0	0	0	0	0	0
NBoG2842	1	0	0	0	0	0	0	0	0	0	0	0	0	0
NBoG2843	1	0	0	0	0	0	0	0	0	0	0	0	0	0
NBoG2844	1	0	0	0	0	0	0	0	0	0	0	0	0	0
NBoG2845	1	0	0	0	0	0	0	0	0	0	0	0	0	0
NBoG2846	1	0	0	0	0	0	0	0	0	0	0	0	0	0
NBoG2847	1	0	0	0	0	0	0	0	0	0	0	0	0	0
NBoG2848	1	0	0	0	0	0	0	0	0	0	0	0	0	0
NBoG2849	1	0	0	0	0	0	0	0	0	0	0	0	0	0
NBoG2850	1	0	0	0	0	0	0	0	0	0	0	0	0	0
NBoG2851	1	0	0	0	0	0	0	0	0	0	0	0	0	0
NBoG2852	1	0	0	0	0	0	0	0	0	0	0	0	0	0
NBoG2853	1	0	0	0	0	0	0	0	0	0	0	0	0	0
NBoG2854	1	0	0	0	0	0	0	0	0	0	0	0	0	0
NBoG2855	1	0	0	0	0	0	0	0	0	0	0	0	0	0
NBoG2856	0	0	0	1	0	0	0	0	0	0	0	0	0	0
NBoG2857	0	0	0	1	0	0	0	0	0	0	0	0	0	0
NBoG2858	0	0	0	1	0	0	0	0	0	0	0	0	0	0
NBoG2859	0	0	0	1	0	0	0	0	0	0	0	0	0	0
NBoG2860	0	0	0	1	0	0	0	0	0	0	0	0	0	0
NBoG2861	0	0	0	1	0	0	0	0	0	0	0	0	0	0
NBoG2862	0	0	0	1	0	0	0	0	0	0	0	0	0	0
NBoG2863	0	0	0	1	0	0	0	0	0	0	0	0	0	0
NBoG2864	0	0	0	1	0	0	0	0	0	0	0	0	0	0
NBoG2865	0	0	0	1	0	0	0	0	0	0	0	0	0	0
NBoG2866	0	0	0	1	0	0	0	0	0	0	0	0	0	0
NBoG2867	0	0	0	1	0	0	0	0	0	0	0	0	0	0
NBoG2868	0	0	0	1	0	0	0	0	0	0	0	0	0	0
NBoG2869	0	0	0	1	0	0	0	0	0	0	0	0	0	0
NBoG2870	0	0	0	0	1	0	0	0	0	0	0	0	0	0
NBoG2871	0	0	0	1	0	0	0	0	0	0	0	0	0	0
NBoG2872	0	0	0	1	0	0	0	0	0	0	0	0	0	0
NBoG2873	0	0	0	1	0	0	0	0	0	0	0	0	0	0
NBoG2874	0	0	0	1	0	0	0	0	0	0	0	0	0	0
NBoG2875	0	0	0	0	1	0	0	0	0	0	0	0	0	0
NBoG2876	0	0	0	1	0	0	0	0	0	0	0	0	0	0
NBoG2877	0	0	0	1	0	0	0	0	0	0	0	0	0	0
NBoG2878	0	0	0	0	1	0	0	0	0	0	0	0	0	0
NBoG2879	0	0	0	0	1	0	0	0	0	0	0	0	0	0
NBoG2880	0	0	0	1	0	0	0	0	0	0	0	0	0	0
NBoG2881	0	0	0	0	1	0	0	0	0	0	0	0	0	0
NBoG2882	0	0	0	0	1	0	0	0	0	0	0	0	0	0
NBoG2883	0	0	0	0	1	0	0	0	0	0	0	0	0	0
NBoG2884	0	0	0	1	0	0	0	0	0	0	0	0	0	0
NBoG2885	0	0	0	1	0	0	0	0	0	0	0	0	0	0
NBoG2886	0	0	0	1	0	0	0	0	0	0	0	0	0	0
NBoG2887	0	0	0	0	1	0	0	0	0	0	0	0	0	0
NBoG2888	0	0	0	1	0	0	0	0	0	0	0	0	0	0
NBoG2889	0	0	0	1	0	0	0	0	0	0	0	0	0	0
NBoG2890	0	0	0	1	0	0	0	0	0	0	0	0	0	0
NBoG2891	0	0	0	1	0	0	0	0	0	0	0	0	0	0
NBoG2892	0	0	0	0	0	0	0	0	0	0	1	0	0	0
NBoG2893	0	0	0	1	0	0	0	0	0	0	0	0	0	0
NBoG2894	0	0	0	1	0	0	0	0	0	0	0	0	0	0
NBoG2895	0	0	0	1	0	0	0	0	0	0	0	0	0	0
NBoG2896	0	0	1	0	0	0	0	1	0	0	0	0	0	0
NBoG2897	0	0	0	1	0	0	0	0	0	0	0	0	0	0
NBoG2898	0	0	0	1	0	0	0	0	0	0	0	0	0	0
NBoG2899	0	0	0	1	0	0	0	0	0	0	0	0	0	0
NBoG2900	0	0	0	1	0	0	0	0	0	0	0	0	0	0
NBoG2901	0	0	0	1	0	0	0	0	0	0	0	0	0	0
NBoG2902	0	0	0	1	0	0	0	0	0	0	0	0	0	0
NBoG2903	0	0	0	0	1	0	0	0	0	0	0	0	0	0
NBoG2904	0	0	0	1	0	0	0	0	0	0	0	0	0	0
NBoG2905	0	0	0	1	0	0	0	0	0	0	0	0	0	0
NBoG2906	0	0	0	0	1	0	0	0	0	0	0	0	0	0
NBoG2907	0	0	0	1	0	0	0	0	0	0	0	0	0	0
NBoG2908	0	0	0	0	1	0	0	0	0	0	0	0	0	0
NBoG2909	0	0	0	1	0	0	0	0	0	0	0	0	0	0
NBoG2910	0	0	0	1	0	0	0	0	0	0	0	0	0	0
NBoG2911	0	0	0	1	0	0	0	0	0	0	0	0	0	0
NBoG2912	0	0	0	1	0	0	0	0	0	0	0	0	0	0
NBoG2913	0	0	0	1	0	0	0	0	0	0	0	0	0	0
NBoG2914	0	0	0	0	0	0	0	0	1	1	0	0	0	0
NBoG2915	0	0	0	0	1	0	0	0	0	0	0	0	0	0
NBoG2916	0	0	0	1	0	0	0	0	0	0	0	0	0	0
NBoG2917	0	0	0	1	0	0	0	0	0	0	0	0	0	0
NBoG2918	0	0	0	0	1	0	0	0	0	0	0	0	0	0
NBoG2919	0	0	0	0	1	0	0	0	0	0	0	0	0	0
NBoG2920	0	0	0	1	0	0	0	0	0	0	0	0	0	0
NBoG2921	0	0	0	1	0	0	0	0	0	0	0	0	0	0
NBoG2922	0	0	0	0	1	0	0	0	0	0	0	0	0	0
NBoG2923	0	0	0	1	0	0	0	0	0	0	0	0	0	0
NBoG2924	0	0	0	1	0	0	0	0	0	0	0	0	0	0
NBoG2925	0	0	0	1	0	0	0	0	0	0	0	0	0	0
NBoG2926	0	0	0	1	0	0	0	0	0	0	0	0	0	0
NBoG2927	0	0	0	1	0	0	0	0	0	0	0	0	0	0
NBoG2928	0	0	0	1	0	0	0	0	0	0	0	0	0	0
NBoG2929	0	0	0	1	0	0	0	0	0	0	0	0	0	0
NBoG2930	0	0	0	1	0	0	0	0	0	0	0	0	0	0
NBoG2931	0	0	0	1	0	0	0	0	0	0	0	0	0	0
NBoG2932	0	0	0	1	0	0	0	0	0	0	0	0	0	0
NBoG2933	0	0	0	1	0	0	0	0	0	0	0	0	0	0
NBoG2934	0	0	0	0	1	0	0	0	0	0	0	0	0	0
NBoG2935	0	0	0	1	0	0	0	0	0	0	0	0	0	0
NBoG2936	0	0	0	1	0	0	0	0	0	0	0	0	0	0
NBoG2937	0	0	0	1	0	0	0	0	0	0	0	0	0	0
NBoG2938	0	0	0	1	0	0	0	0	0	0	0	0	0	0
NBoG2939	0	0	0	1	0	0	0	0	0	0	0	0	0	0
NBoG2940	0	0	0	0	1	0	0	0	0	0	0	0	0	0
NBoG2941	0	0	0	1	0	0	0	0	0	0	0	0	0	0
NBoG2942	0	0	0	0	1	0	0	0	0	0	0	0	0	0
NBoG2943	0	0	0	1	0	0	0	0	0	0	0	0	0	0
NBoG2944	0	0	0	1	0	0	0	0	0	0	0	0	0	0
NBoG2945	0	0	0	1	0	0	0	0	0	0	0	0	0	0
NBoG2946	0	0	0	1	0	0	0	0	0	0	0	0	0	0
NBoG2947	0	0	0	0	1	0	0	0	0	0	0	0	0	0
NBoG2948	0	0	0	0	1	0	0	0	0	0	0	0	0	0
NBoG2949	0	0	0	1	0	0	0	0	0	0	0	0	0	0
NBoG2950	0	0	0	0	1	0	0	0	0	0	0	0	0	0
NBoG2951	0	0	0	1	0	0	0	0	0	0	0	0	0	0
NBoG2952	0	0	0	1	0	0	0	0	0	0	0	0	0	0
NBoG2953	0	0	0	1	0	0	0	0	0	0	0	0	0	0
NBoG2954	0	0	0	1	0	0	0	0	0	0	0	0	0	0
NBoG2955	0	0	0	1	0	0	0	0	0	0	0	0	0	0
NBoG2956	0	0	0	1	0	0	0	0	0	0	0	0	0	0
NBoG2957	0	0	0	0	1	0	0	0	0	0	0	0	0	0
NBoG2958	0	0	0	1	0	0	0	0	0	0	0	0	0	0
NBoG2959	0	0	0	0	1	0	0	0	0	0	0	0	0	0
NBoG2960	0	0	0	1	0	0	0	0	0	0	0	0	0	0
NBoG2961	0	0	0	0	1	0	0	0	0	0	0	0	0	0
NBoG2962	0	0	0	0	1	0	0	0	0	0	0	0	0	0
NBoG2963	0	0	0	0	1	0	0	0	0	0	0	0	0	0
NBoG2964	0	0	0	0	1	0	0	0	0	0	0	0	0	0
NBoG2965	0	0	0	1	0	0	0	0	0	0	0	0	0	0
NBoG2966	0	0	0	1	0	0	0	0	0	0	0	0	0	0
NBoG2967	0	0	0	1	0	0	0	0	0	0	0	0	0	0
NBoG2968	0	0	0	1	0	0	0	0	0	0	0	0	0	0
NBoG2969	0	0	0	0	1	0	0	0	0	0	0	0	0	0
NBoG2970	0	0	0	1	0	0	0	0	0	0	0	0	0	0
NBoG2971	0	0	0	1	0	0	0	0	0	0	0	0	0	0
NBoG2972	0	0	0	0	1	0	0	0	0	0	0	0	0	0
NBoG2973	0	0	0	1	0	0	0	0	0	0	0	0	0	0
NBoG2974	0	0	0	1	0	0	0	0	0	0	0	0	0	0
NBoG2975	0	0	0	1	1	0	0	0	0	0	0	0	0	0
NBoG2976	0	0	0	1	1	0	0	0	0	0	0	0	0	0
NBoG2977	0	0	0	1	0	0	0	0	0	0	0	0	0	0
NBoG2978	0	0	0	1	1	0	0	0	0	0	0	0	0	0
NBoG2979	0	0	0	1	1	0	0	0	0	0	0	0	0	0
NBoG2980	1	0	0	1	0	0	0	0	0	0	0	0	0	0
NBoG2981	0	0	0	0	0	1	0	0	0	0	1	0	0	0
NBoG2982	0	0	0	1	1	0	0	0	0	0	0	0	0	0
NBoG2983	0	0	0	1	1	0	0	0	0	0	0	0	0	0
NBoG2984	0	0	0	1	0	0	0	0	0	0	0	0	1	0
NBoG2985	0	0	0	1	1	0	0	0	0	0	0	0	0	0
NBoG2986	0	0	0	1	0	0	0	0	0	0	0	0	1	0
NBoG2987	0	0	0	1	1	0	0	0	0	0	0	0	0	0
NBoG2988	0	0	0	1	1	0	0	0	0	0	0	0	0	0
NBoG2989	0	0	0	1	1	0	0	0	0	0	0	0	0	0
NBoG2990	0	0	0	1	1	0	0	0	0	0	0	0	0	0
NBoG2991	1	0	0	0	1	0	0	0	0	0	0	0	0	0
NBoG2992	1	0	0	0	1	0	0	0	0	0	0	0	0	0
NBoG2993	0	0	0	0	0	1	0	0	0	0	0	0	0	0
NBoG2994	0	0	0	0	0	0	0	0	0	0	0	0	1	0
NBoG2995	0	0	0	0	0	1	0	0	0	0	1	0	0	0
NBoG2996	0	0	0	0	0	0	0	0	0	0	1	0	0	0
NBoG2997	0	0	1	0	0	0	0	0	0	0	1	0	0	0
NBoG2998	0	1	0	0	0	0	0	0	0	0	1	0	0	0
[truncated: 4,305 more rows]
