# Supplementary material for: The kinetoplastid-infecting Bodo saltans virus (BsV), a window into the most abundant giant viruses in the sea
Source: eLife. 2018 Mar 27;7:e33014. doi: 10.7554/eLife.33014 (PMC5871332; doi:10.7554/eLife.33014)
Supplement: Figure 4—figure supplement 2—source data 1. [file elife-33014-fig4-figsupp2-data1.xlsx]

## Sheet: Sheet1
Name	Abbr.	Class	BsV	KloV	IndV	CatV	HokV	MimV	CroV	PhycV	PanV
Isoleucine-tRNA synthetase	IleRS	aaRS	x	x	x	x	x	x	x
Methionine-tRNA synthetase	MetRS	aaRS		x	x	x	x	x
Glutamate-tRNA synthetase	GluRS	aaRS		x
Aspartate-tRNA synthetase	AspRS	aaRS	ψ	x
Alanyl-tRNA synthetase	AlaRS	aaRS		x
Threonine-tRNA synthetase	ThrRS	aaRS		x		x	x
Cysteinyl-tRNA synthetase	CysRS	aaRS				x		x
Arginine-tRNA synthetase	ArgRS	aaRS		x		x	x	x
Histidine-tRNA synthetase	HisRS	aaRS		x		x	x
Proline-tRNA synthetase	ProRS	aaRS		x		x	x
Lysine-tRNA synthetase	LysRS	aaRS		x		x	x
Serine-tRNA synthetase	SerRS	aaRS		x			x
Tyrosine-tRNA synthetase	TyrRS	aaRS		x		x	x	x			x
Glycine-tRNA synthetase	GlyRS	aaRS		x		x
Leucine-tRNA synthetase	LeuRS	aaRS		x		x	x
Tryptophan-tRNA synthetase	TrpRS	aaRS		x		x	x	x			x
Phenylalanine-tRNA synthetase	PheRS	aaRS	x	x
Valyl-tRNA	ValRS	aaRS		x		x
Asparagine-tRNA synthetase	AsnRS	aaRS	ψ	xx	x	x	xx	x
Glutamine-tRNA synthetase, cytoplasmic	GlnRS	aaRS	ψ	xx		x	x
Translation initiation factor IF-2	IF-2	TF	x
Eukaryotic initiation factor 1	eIF-1	TF		x	x			x	x
Eukaryotic initiation factor 1A	eIF-1A	TF		x	x	x	x
Eukaryotic initiation factor 2 subunit alpha	eIF-2a	TF	x	x	x	x	x		x
Eukaryotic initiation factor 2 subunit beta #1	eIF-2b#1	TF	x	x	x	x	x		x
Eukaryotic initiation factor 2 subunit beta #2	eIF-2b#2	TF		x		x	x		x
Eukaryotic initiation factor 2 subunit gamma	eIF-2g	TF	x	x	x	x	x		x
Eukaryotic initiation factor 4A-III	eIF-4A-III	TF	x	x		x	x	x	x
Eukaryotic initiation factor 4E	eIF-4E	TF	x	x	x	x	x	x	x	x	x
Middle domain of eukaryotic initiation factor 4G	eIF-4G	TF		x	x	x	x
Eukaryotic initiation factor 5A	eIF-5A	TF	x	x						x
Eukaryotic initiation factor 5B	eIF-5B	TF			x				x
Eukaryotic elongation factor 1	eEF-1	TF	x	x			x			x
Eukaryotic peptide chain release factor subunit 1	eRF-1	TF	x	x		x	x	x
GTP-binding elongation/initiation factor		TF	x					x
tRNA 2'-phosphotransferase 1 phospho		TM	x	x			x		x
tRNA pseudouridine synthase B pseudo		TM	x			x	x		x
Peptidyl-tRNA hydrolase peptidyl		TM		xx			xx		x
tRNA(Ile)-lysidine synthase lysidine		TM	x	x	x				x	x
tRNA(His)-guanylyl transferase guanyl		TM	x	x		x
Putative tRNA ligase/uridine kinase		TM	x	x			x
Putative RtcB-like tRNA-splicing ligase		TM	x
Putative CAA-nucleotidyltransferase		TM	xx
Putative methyltransferase TRM13-like		TM	x
DHH family phosphohydrolase-like protein		TM	x	x		x	x	x
Pseudouridine synthase		TM	x
DEXDc helicases		TM	x	x	x	x	x	x	x
tRNA specific rnase3		TM	x					x
Putative ATP-dependent RNA helicase		TM	x	x	x	x	x	x	x
