# Supplementary material for: The kinetoplastid-infecting Bodo saltans virus (BsV), a window into the most abundant giant viruses in the sea
Source: eLife. 2018 Mar 27;7:e33014. doi: 10.7554/eLife.33014 (PMC5871332; doi:10.7554/eLife.33014)
Supplement: Figure 6—source data 1. [file elife-33014-fig6-data1.zip]

Archive with 9 entries (9 files):
- Source_data_Fig6A-Fig4C_orthoMCL_groups.txt
- Source_data_Fig6A_gene-clusters.csv
- Source_data_Fig6A_script.R
- Source_data_Fig6B_ncvog_cat.phy
- Source_data_Fig6-S_ncvog0023.phy
- Source_data_Fig6-S_ncvog0038.phy
- Source_data_Fig6-S_ncvog0076.phy
- Source_data_Fig6-S_ncvog0249.phy
- Source_data_Fig6-S_ncvog0262.phy
