# Supplementary material for: The kinetoplastid-infecting Bodo saltans virus (BsV), a window into the most abundant giant viruses in the sea
Source: eLife. 2018 Mar 27;7:e33014. doi: 10.7554/eLife.33014 (PMC5871332; doi:10.7554/eLife.33014)
Supplement: Figure 6—source data 1. [file elife-33014-fig6-data1.zip › Source_data_Fig6A-Fig4C_orthoMCL_groups.txt]

NBoG1000: AMaV|1 AMaV|41 AMaV|462 AMaV|56 AMaV|70 AMgV|53 AMgV|39 AMgV|463 AMgV|464 ApMV|003986992 ApMV|003987394 ApMV|003987447 ApMV|003987408 BsV|80071 BsV|80072 BsV|80073 BsV|80074 BsV|80075 BsV|80076 BsV|80077 BsV|80078 BsV|80079 BsV|80080 BsV|80081 BsV|80082 BsV|80083 BsV|80084 BsV|80085 BsV|80087 BsV|80088 BsV|80089 BsV|80090 BsV|80092 BsV|80093 BsV|80095 BsV|80096 BsV|80097 BsV|80098 BsV|80100 BsV|80101 BsV|80102 BsV|80107 BsV|80108 BsV|80109 BsV|80110 BsV|80111 BsV|80112 BsV|80113 BsV|80122 BsV|80124 BsV|80125 BsV|80126 BsV|80127 BsV|80128 BsV|80129 BsV|80130 BsV|80131 BsV|80132 BsV|80133 BsV|80135 BsV|80136 BsV|80138 BsV|80139 BsV|80140 BsV|80141 BsV|80142 BsV|80150 BsV|80151 BsV|80153 BsV|80155 BsV|80156 BsV|80157 BsV|80158 BsV|80159 BsV|80160 BsV|80161 BsV|80162 BsV|80163 BsV|80164 BsV|80165 BsV|80166 BsV|80167 BsV|80168 BsV|80169 BsV|80170 BsV|80171 BsV|80172 BsV|80173 BsV|80952 BsV|81005 BsV|81006 BsV|81007 BsV|81008 BsV|81165 BsV|81167 BsV|81168 BsV|81169 BsV|81171 BsV|81172 BsV|81175 BsV|81177 BsV|81178 BsV|81179 BsV|81180 BsV|81181 BsV|81182 BsV|81184 BsV|81186 BsV|81187 BsV|81188 BsV|81192 BsV|81194 BsV|81195 BsV|81196 BsV|81197 BsV|81198 BsV|81199 BsV|81201 BsV|81203 BsV|81204 BsV|81206 BsV|81207 BsV|81208 BsV|81209 BsV|81211 BsV|81212 BsV|81213 BsV|81214 BsV|81215 BsV|81216 BsV|81218 BsV|81221 BsV|81222 BsV|81223 BsV|81225 BsV|81226 BsV|81227 BsV|81234 BsV|81235 BsV|81237 BsV|81238 BsV|81239 BsV|81240 BsV|81241 BsV|81242 BsV|81243 BsV|81244 BsV|81245 BsV|81246 BsV|81248 BsV|81264 BsV|81266 BsV|81268 BsV|80099 BsV|81185 BsV|80114 CatV|08040 CatV|08041 CatV|08042 CatV|08045 PVs|1181 PVs|217 PVs|905 PVs|2541 AMoV|007353998 AMaV|12 ApMV|003987437 MVc|004894073 MarV|15 ApMV|003987379 PVd|518 AMaV|79 ApMV|003987372 MoVs|24 MVc|004894190 PiVs|236 PVs|2536 LauV|337 AMaV|946 ApMV|003986502 MVc|004894954 PbCV|610 AMoV|007353997 AMgV|40 AMoV|007354781 AMgV|467 AMgV|916 MVc|004895149 IndV|09627 AMgV|918 MVc|004895161 AMoV|007354031 AMoV|007354401 MoVs|22 FauV|51780 PVd|163 PVs|586 PiVs|242 PiVs|215 PVs|2538 PVs|1521
NBoG1001: AaV|009052082 AaV|009052092 AaV|009052094 AaV|009052099 AaV|009052286 AaV|009052383 AaV|009052422 AaV|009052083 AaV|009052084 AaV|009052085 AaV|009052086 AaV|009052088 AaV|009052090 AaV|009052091 AaV|009052095 AaV|009052096 AaV|009052097 AaV|009052100 AaV|009052150 AaV|009052209 AaV|009052232 AaV|009052338 AaV|009052384 AaV|009052417 AaV|009052419 AaV|009052420 AaV|009052423 AaV|009052087 AaV|009052089 AaV|009052093 AaV|009052101 AaV|009052243 AaV|009052294 AaV|009052418 AaV|009052421 AaV|009052424 AaV|009052425 AaV|009052455 AaV|009052164 AaV|009052225 AaV|009052450 AaV|009052351 AaV|009052125 AaV|009052399 AaV|009052412 AMoV|007354639 AMoV|007354770 CatV|08061 CatV|08070 CatV|08071 CroV|003969634 CroV|003969663 CroV|003970160 CroV|003969659 CroV|003969661 CroV|003969660 CroV|003969700 CroV|003969746 CroV|003970039 CroV|003970042 CroV|003970060 CroV|003970144 CroV|003970147 CroV|003970161 CroV|003970163 CroV|003969755 CroV|003970164 CroV|003969756 CroV|003970140 CroV|003970172 CroV|003970174 CroV|003970041 CroV|003970162 CroV|003970173 MVc|004894168 MVc|004894274 MVc|004894818 MVc|004894897 MVc|004894968 MVc|004894169 MVc|004894170 MVc|004894172 MVc|004894275 MVc|004894276 MVc|004894680 MVc|004894681 MVc|004894682 MVc|004894683 MVc|004894814 MVc|004894816 MVc|004894817 MVc|004894896 MVc|004894898 MVc|004894899 MVc|004894970 MVc|004894971 MVc|004894820 MVc|004894900 MVc|004894815 MVc|004894284 MVc|004894287 MVc|004895092 MVc|004895091 MVc|004895042 OLV1|05893 OLV1|05895 AMgV|940 AMoV|007354801 OLV2|06310 OLV1|05979 AMoV|007354852 AMaV|660 ApMV|003986788 KloV|12639 AMaV|904 AMgV|945 AMoV|007354638 ApMV|003986546 IndV|10101 AMgV|120 MVc|004894085 AMgV|19 AMgV|718 AMgV|732 AMgV|733 AMgV|953 MVc|004895109 ApMV|003986918
NBoG1002: OLV1|06065 OLV1|06093 AaV|009052364 AMaV|577 AMgV|493 AMoV|007354426 ApMV|003986873 ASFV|90 AtcV|800 BsV|80682 CatV|09148 CeV|009173563 CroV|003969775 EhV|349 HokV|10832 IiV|123 IndV|09817 ISKV|83 KloV|11750 LauV|125 MarV|140 MVc|004894579 OLV2|06393 PbCV|475 PVd|872 PVs|1828 WiV|59 YLV1|210 AMaV|339 AMgV|685 AMoV|007354592 ApMV|003987112 BsV|80856 CeV|009173469 HokV|11110 KloV|11576 MVc|004894765 PgV|008052438 CatV|09234 CroV|003970077 IndV|09954 MoVs|89 PiVs|2 SGV|93 PgV|008052560
NBoG1003: AaV|009052316 MsV|43 AaV|009052394 AcV|34 AMaV|440 AMgV|332 AMoV|007354277 ApMV|003987013 ASFV|65 BsV|80519 CatV|09020 CeV|009173653 CroV|003970001 EhV|410 FauV|52040 HokV|10760 HvV|170 IiV|294 IndV|09455 ISKV|98 KloV|11342 LauV|430 MarV|384 MoVs|214 MVc|004894424 MyxV|99 OLV1|06029 OLV2|06441 PacV|86012 PgV|008052581 PiVs|102 PVd|1077 PVs|17 SfV|116 SGV|59 TnV|124 WiV|27 CatV|09016 McV|86 VacV|126 CatV|09013 KloV|11343 MarV|381 KloV|11340 LauV|431
NBoG1004: OLV2|06431 OLV2|06461 PgV|008052526 PgV|008052546 AaV|009052296 AMaV|707 AMgV|297 AMoV|007354245 ApMV|003986740 ASFV|109 BsV|80394 CatV|08988 CeV|009173531 CroV|003969856 EhV|40 FauV|51752 HokV|10992 HvV|117 IiV|43 IndV|09480 ISKV|92 KloV|11367 LauV|416 MarV|406 McV|36 MoVs|153 MsV|93 MVc|004894390 MyxV|54 OLV1|05878 PacV|85761 PiVs|226 PVd|900 PVs|13 SfV|72 SGV|90 TnV|28 WiV|80 AcV|179 VacV|80 CeV|009173543 OLV1|06021
NBoG1005: IndV|09845 IndV|09846 TnV|1 TnV|21 AaV|009052173 AMaV|523 AMgV|422 ApMV|003986929 AtcV|581 BpV|47 BsV|80571 CatV|09335 CeV|009173446 CroV|003969975 HokV|10617 IiV|196 ISKV|120 KloV|11198 LauV|97 MarV|113 MpVS|152 MVc|004894515 OLV1|05938 OLV2|06358 OtV|67 PbCV|496 PgV|008052475 SGV|91 WiV|184 YLV1|181 MoVs|177 AtcV|197 HvV|125 SfV|83 KloV|11179 HokV|10616 IndV|09379 KloV|11207 IndV|09838 KloV|11175
NBoG1006: AaV|009052430 AMaV|520 AMgV|418 AMoV|007354360 ApMV|003986933 AtcV|537 BpV|107 BsV|80573 CatV|09332 CeV|009173448 CroV|003969974 EhV|71 HokV|10614 HvV|148 IndV|09852 KloV|11172 LauV|98 MoVs|192 MpVS|204 MVc|004894513 OLV1|05937 OLV2|06360 OtV|123 PbCV|447 PgV|008052476 PVd|1003 PVs|2014 SfV|95 YLV1|121 AMgV|419 ISKV|65 MarV|115 TnV|149 WiV|119 IndV|09848 IiV|188 PiVs|96 SGV|47 KloV|11173
NBoG1007: AaV|009052208 AMaV|633 AMgV|566 AMoV|007354487 ApMV|003986815 ASFV|118 AtcV|826 BpV|60 BsV|80792 CatV|09285 CeV|009173500 CroV|003970085 EhV|447 FauV|51773 HokV|10219 IiV|95 IndV|09765 ISKV|102 KloV|11852 LauV|173 MarV|180 MpVS|166 MVc|004894645 MyxV|152 OLV1|05815 OLV2|06189 OtV|81 PacV|85797 PbCV|464 PgV|008052426 PiVs|28 PVd|795 PVs|11 SGV|116 TnV|77 VacV|181 WiV|5 YLV1|167
NBoG1008: AaV|009052217 AMaV|623 AMgV|551 AMoV|007354476 ApMV|003986825 AtcV|63 BpV|20 BsV|80752 CatV|09278 CeV|009173620 CroV|003970130 EhV|443 HokV|11096 IiV|432 IndV|09771 ISKV|107 KloV|11832 LauV|105 MpVS|94 MVc|004894633 OLV1|06143 OLV2|06483 OtV|24 PbCV|233 PgV|008052566 PVs|16 SGV|35 WiV|77 YLV1|203 AMgV|552 AMoV|007354477 PiVs|419 KloV|11831 HvV|180 MoVs|206 PVd|1028 SfV|123 TnV|2
NBoG1009: AMgV|829 AMgV|830 AMgV|831 AMgV|832 CatV|07983 CatV|08024 CatV|08026 CatV|08039 MyxV|163 MyxV|19 MyxV|20 MyxV|21 MyxV|7 PbCV|289 PbCV|291 PbCV|361 KloV|11961 AMaV|861 AMoV|007354734 ApMV|003986584 CatV|08069 CroV|003970062 HokV|10361 KloV|12321 MVc|004894553 PgV|008052331 VacV|38 AMgV|124 AMoV|007354083 ASFV|123 MVc|004894977 PVs|1130 AMoV|007354826 PbCV|554 CatV|08395 MVc|004894511 MVc|004894902
NBoG1010: AaV|009052186 AMaV|632 AMgV|565 AMoV|007354486 ApMV|003986816 ASFV|117 AtcV|760 BpV|75 BsV|80982 CatV|09284 CeV|009173474 CroV|003970087 EhV|46 FauV|51772 HokV|10220 IiV|384 IndV|09766 KloV|11851 LauV|239 MarV|232 MpVS|181 MVc|004894644 OLV1|06063 OLV2|06331 OtV|99 PacV|85779 PbCV|378 PgV|008052446 PiVs|346 PVd|202 PVs|2 SGV|99 VacV|151 WiV|123 YLV1|144 KloV|11850
NBoG1011: BsV|80668 BsV|80669 BsV|80670 BsV|80673 BsV|80678 BsV|81067 BsV|81069 BsV|81070 BsV|81071 BsV|80677 BsV|81068 BsV|81072 CatV|08948 CatV|09192 HokV|10456 HokV|10530 HokV|10538 KloV|12559 KloV|12560 KloV|12561 KloV|12587 KloV|12588 KloV|12667 KloV|12668 OLV1|05991 OLV1|05992 OLV1|06086 OLV1|06087 OLV1|06089 PacV|85724 PacV|86170 OLV1|06088 PVs|2495 PVd|1470 IndV|10054
NBoG1012: AaV|009052206 AMaV|550 AMgV|457 AMoV|007354395 ApMV|003986900 ASFV|42 AtcV|218 BpV|154 BsV|80692 CatV|09304 CeV|009173460 CroV|003969949 FauV|52088 HokV|10604 IiV|308 IndV|10039 KloV|12607 MarV|178 MoVs|202 MpVS|9 MsV|89 MVc|004894548 OLV1|05820 OLV2|06191 OtV|167 PacV|86117 PbCV|683 PgV|008052508 PiVs|48 PVd|1040 PVs|2052 SGV|11 WiV|47 YLV1|71 LauV|170
NBoG1013: AaV|009052240 AMaV|512 AMgV|408 AMoV|007354352 ApMV|003986942 AtcV|424 BpV|125 BsV|80593 CatV|09327 CeV|009173380 CroV|003969971 EhV|402 HokV|10841 HvV|73 IiV|394 IndV|09858 ISKV|3 KloV|11165 LauV|289 MarV|284 MoVs|185 MpVS|222 MVc|004894504 OLV1|05856 OLV2|06273 OtV|140 PbCV|135 PgV|008052384 PVd|1010 PVs|15 SfV|14 SGV|29 TnV|71 WiV|114 YLV1|96
NBoG1014: AaV|009052449 AMoV|007354456 AtcV|121 CeV|009173490 ISKV|97 MVc|004894614 OLV1|06010 OLV2|06420 PbCV|705 PgV|008052514 TnV|67 AMaV|609 AMgV|529 ApMV|003986841 BsV|80710 CatV|09263 CroV|003969931 HokV|10808 IndV|09785 KloV|11814 FauV|52083 MpVS|41 OtV|207 ASFV|26 BpV|187 PacV|86123 SGV|78 IiV|121 YLV1|59 MarV|222 EhV|4 MoVs|93 WiV|177 LauV|224 PiVs|439
NBoG1015: AMaV|365 AMgV|668 AMoV|007354575 ApMV|003987086 BpV|91 CeV|009173467 LauV|218 MarV|216 MpVS|194 MVc|004894744 OtV|116 PiVs|458 AMaV|502 AMgV|398 AMoV|007354341 ApMV|003986953 AtcV|249 BsV|80445 CatV|09348 CroV|003969801 FauV|52113 HokV|10629 IiV|8 IndV|09385 KloV|11214 MVc|004894493 PacV|86114 PbCV|666 YLV1|126 HvV|54 PgV|008052436 TnV|99 KloV|12352 SfV|31
NBoG1016: CatV|09044 CatV|09103 AaV|009052367 AMaV|466 AMgV|360 AMoV|007354303 ApMV|003986988 ASFV|52 AtcV|310 BpV|16 BsV|80450 CeV|009173327 CroV|003969958 EhV|30 FauV|52134 HokV|10554 IiV|424 IndV|09433 KloV|11304 LauV|389 MarV|268 MpVS|90 MVc|004894454 OLV1|05889 OLV2|06308 OtV|20 PacV|86043 PbCV|62 PgV|008052370 PiVs|330 WiV|104 YLV1|207 OLV2|06309
NBoG1017: BsV|80284 BsV|80580 CatV|08763 IndV|09709 MyxV|98 AMgV|310 AMoV|007354254 AtcV|642 CatV|09001 HokV|10891 IndV|09468 KloV|11356 MVc|004894401 PacV|85743 PbCV|572 VacV|125 IndV|09409 LauV|372 IiV|346 McV|83 PacV|86158 IndV|10109 BsV|80457 PVd|648 WiV|22 CatV|08391 MoVs|19 PVd|631 PVs|1367 HokV|11107 KloV|11573 PVs|1387
NBoG1018: CatV|07978 CatV|08158 CatV|08160 CatV|08183 CatV|09217 CatV|08179 CatV|08396 CatV|08398 KloV|11683 KloV|12313 KloV|11887 MsV|140 MsV|141 MsV|142 MsV|144 MsV|145 MsV|146 MsV|155 MsV|156 MsV|157 MsV|16 MsV|17 MsV|18 MsV|20 MsV|21 MsV|22 MsV|23 MsV|265 MsV|19 AMaV|165 KloV|11186 CroV|003970098
NBoG1019: BsV|80482 BsV|80930 BsV|80979 CatV|07958 CatV|07959 CatV|08010 CatV|08011 CatV|08112 CatV|08122 CatV|08409 CatV|08410 CatV|08495 CatV|08496 CatV|08497 CatV|08498 CatV|08510 CatV|08511 CatV|08551 CatV|08568 CatV|08779 CatV|09100 CatV|08408 CatV|08509 CatV|08406 AMaV|395 AMgV|630 AMoV|007354543 ApMV|003987057 IndV|09925 KloV|12312 MVc|004894711
NBoG1020: AaV|009052392 AcV|216 ASFV|34 BpV|22 BsV|80268 CatV|09088 CeV|009173712 CroV|003969701 EhV|77 FauV|51748 IiV|33 LauV|350 MoVs|495 MpVS|125 MyxV|155 OLV2|06216 OtV|33 PgV|008052700 PiVs|22 PVd|250 PVs|489 SGV|114 VacV|183 WiV|149 YLV1|201 AtcV|361 PacV|85745 PbCV|408 OLV1|05931 CatV|08057 MarV|414
NBoG1021: IndV|09892 IndV|09964 PiVs|255 PiVs|352 PiVs|331 PiVs|332 PiVs|341 PiVs|356 PiVs|357 PiVs|358 AMaV|737 AMgV|272 AMoV|007354220 ApMV|003986711 BsV|80205 CatV|08702 HokV|10721 KloV|11569 MVc|004894365 BsV|80809 CatV|08354 KloV|11168 CatV|09118 BsV|81046 BsV|81047 HokV|11123 KloV|11765 CatV|08666 IndV|09856 HokV|10613
NBoG1022: AaV|009052210 EhV|36 AMaV|498 AMgV|394 AMoV|007354337 ApMV|003986957 BsV|80441 CroV|003969796 HokV|10594 IndV|09394 MVc|004894489 ASFV|78 BpV|165 HvV|77 IiV|120 LauV|209 MpVS|20 OtV|181 SfV|11 YLV1|63 KloV|11219 PbCV|459 WiV|3 CatV|09343 FauV|52000 PacV|85951 AtcV|572 MarV|207 TnV|66 PiVs|400
NBoG1023: HvV|166 LauV|231 MarV|240 PacV|86055 TnV|7 AaV|009052343 AMaV|373 AMgV|654 ApMV|003987078 ASFV|43 BsV|80825 CatV|08889 CroV|003969763 HokV|11116 IndV|09527 ISKV|63 KloV|11437 MVc|004894734 OLV1|05863 OLV2|06474 PgV|008052557 PiVs|441 SGV|103 WiV|139 IiV|447 AMoV|007354564 FauV|52129 SfV|115 LauV|204 MarV|204
NBoG1024: CatV|08319 CatV|08367 HokV|10610 HokV|10611 HokV|10612 PVs|1035 PVs|1076 AcV|104 AMgV|469 AMoV|007354404 AtcV|658 CeV|009173411 CroV|003969983 FauV|51986 IndV|09966 KloV|12466 LauV|200 MarV|198 MpVS|2 MsV|203 MVc|004894558 PacV|86099 PVd|1209 SGV|61 YLV1|213 PVs|7 BpV|146 OtV|160 PVs|2243
NBoG1025: AaV|009052233 AMaV|620 AMgV|547 AMoV|007354472 ApMV|003986828 AtcV|384 BsV|80748 CatV|09276 CeV|009173607 CroV|003969923 FauV|52006 HokV|11094 IndV|09773 KloV|11829 MarV|170 MVc|004894629 OLV1|06036 OLV2|06445 PacV|85960 PbCV|90 PgV|008052578 WiV|120 YLV1|98 BpV|129 IiV|333 MpVS|225 OtV|144 OLV2|06446 LauV|160
NBoG1026: AaV|009052397 AMaV|744 AMgV|264 AMoV|007354212 ApMV|003986703 ASFV|92 BsV|80378 CatV|08922 CeV|009173524 HokV|11016 IiV|286 IndV|09495 ISKV|17 KloV|11390 LauV|286 MarV|289 MVc|004894356 OLV1|06014 OLV2|06425 PacV|85866 PgV|008052518 PiVs|454 SGV|111 WiV|73 CroV|003970127 FauV|51821 SfV|25 TnV|88 HvV|63
NBoG1027: AMaV|559 AMgV|471 AMoV|007354406 ApMV|003986891 CatV|09213 CeV|009173596 CroV|003969669 EhV|455 FauV|51809 HokV|10688 HvV|101 IndV|09643 KloV|11719 MoVs|142 MVc|004894560 PacV|85851 PiVs|18 WiV|32 IiV|102 ISKV|99 LauV|254 MarV|91 SfV|58 SGV|66 BsV|80925 CatV|09114 IndV|09617 KloV|12405 TnV|54
NBoG1028: AaV|009052282 AMaV|583 AMgV|504 AMoV|007354435 ApMV|003986866 AtcV|780 BsV|80549 CatV|08830 CeV|009173307 EhV|115 FauV|51808 HokV|11011 IndV|09382 KloV|11211 LauV|108 MarV|122 OLV2|06482 PbCV|488 WiV|131 MVc|004894591 CatV|09351 CroV|003969804 IiV|18 KloV|12333 PgV|008052631 CeV|009173621 OLV1|05859 IndV|09597
NBoG1029: AaV|009052143 AMaV|449 AMgV|346 AMoV|007354289 ApMV|003987005 AtcV|73 BpV|109 BsV|80514 CatV|09028 CeV|009173324 CroV|003969851 HokV|11000 IndV|09450 KloV|11334 MpVS|207 MVc|004894437 OLV1|06076 OLV2|06404 OtV|125 PbCV|652 PgV|008052411 YLV1|118 MpVS|206 LauV|240 MarV|231 WiV|141 PiVs|464
NBoG1030: AaV|009052234 AMaV|593 AMoV|007354443 ApMV|003986857 AtcV|239 BpV|80 CatV|09250 CeV|009173475 CroV|003969838 HokV|10821 IndV|09798 KloV|11781 MpVS|185 MVc|004894600 OLV1|05953 OLV2|06334 OtV|106 PbCV|238 PgV|008052447 YLV1|135 AMgV|513 ASFV|55 BsV|80636 FauV|52138 PacV|86039 PVd|996 PVs|2004
NBoG1031: AMaV|101 AMaV|87 AMaV|93 ApMV|003987350 ApMV|003987358 ApMV|003987364 MVc|004894915 MVc|004895060 AcV|177 AMgV|28 FauV|51819 AMoV|007354741 MoVs|410 PiVs|382 PVd|562 PVs|8 KloV|12201 CeV|009173408 MoVs|324 MyxV|22 PVs|1230 EhV|23 HokV|10989 HokV|11085 PVd|421 PVd|40
NBoG1032: AaV|009052132 AMaV|445 AMgV|342 AMoV|007354284 ApMV|003987009 BsV|80769 CatV|09222 CeV|009173665 CroV|003970135 EhV|363 FauV|52109 HokV|10848 IiV|245 IndV|09639 LauV|24 MarV|31 MsV|133 MVc|004894431 OLV2|06506 PacV|86113 PgV|008052655 WiV|98 KloV|11731 PVd|845 MoVs|487 PVs|1784
NBoG1033: AaV|009052253 AMaV|434 AMgV|327 AMoV|007354084 ApMV|003987019 AtcV|816 BpV|18 BsV|80412 CatV|09008 CeV|009173485 CroV|003970006 HokV|10898 IndV|09463 KloV|11226 MpVS|92 MVc|004894419 OLV1|05950 OLV2|06337 OtV|22 PbCV|469 PgV|008052453 YLV1|205 AMoV|007354271 KloV|11351 AMgV|125
NBoG1034: AtcV|252 AtcV|256 BsV|80470 BsV|80893 BsV|81065 PbCV|586 PbCV|596 CatV|09093 AMgV|605 AMoV|007354522 HokV|11106 MVc|004894687 AMaV|421 ApMV|003987031 IndV|09716 AMaV|513 AMgV|409 ApMV|003986941 HvV|12 MVc|004894505 PbCV|609 MarV|315 LauV|370 SfV|42
NBoG1035: HokV|10772 HokV|11039 IndV|09740 IndV|09840 AMaV|429 AMgV|597 ApMV|003987023 ASFV|107 FauV|52114 KloV|11714 MVc|004894674 OLV1|05871 OLV2|06466 PacV|85802 PgV|008052552 HokV|10659 CeV|009173556 BsV|80939 CatV|09225 CroV|003970075 IndV|09636 KloV|11746 KloV|12168 IndV|09898
NBoG1036: OLV1|05986 OLV1|06082 AaV|009052201 MpVS|150 AMaV|648 AMgV|584 AMoV|007354502 ApMV|003986800 BpV|45 BsV|80838 CatV|09136 CroV|003970117 HokV|11052 IndV|09712 KloV|11567 LauV|380 MarV|311 MVc|004894660 OLV2|06349 OtV|64 PgV|008052449 PiVs|195 PVd|998 PVs|2008
NBoG1037: BsV|80650 BsV|80924 BsV|80649 BsV|80648 BsV|80647 BsV|80646 BsV|80645 BsV|80644 BsV|80643 BsV|80642 BsV|80641 BsV|80640 BsV|80586 BsV|80883 BsV|80585 BsV|80584 BsV|80454 BsV|80453 BsV|80452 BsV|80247 BsV|80553 BsV|80246 BsV|80245 BsV|80244
NBoG1038: CatV|08248 CatV|08374 CatV|08403 CatV|08540 CatV|08598 CatV|08679 CatV|08768 CatV|08938 CatV|08970 CatV|09051 CatV|09095 CatV|09190 CatV|09259 KloV|11224 KloV|11225 KloV|11380 KloV|11381 KloV|11587 KloV|12302 KloV|12541 IndV|10004 PgV|008052592
NBoG1039: OLV1|05972 OLV1|06055 AaV|009052254 CeV|009173637 HokV|10809 IndV|09792 OLV2|06493 PgV|008052639 MyxV|82 VacV|108 AcV|190 AMaV|597 AMgV|518 AMoV|007354447 ApMV|003986853 BsV|80718 CatV|09257 CroV|003969915 KloV|11793 McV|65 MsV|51 MVc|004894603
NBoG1040: HokV|10510 HokV|10511 HokV|10993 HokV|10509 HokV|10508 HokV|10507 HokV|10506 HokV|10505 HokV|10504 HokV|10503 HokV|10502 HokV|10501 HokV|10500 HokV|10499 HokV|10498 HokV|10496 HokV|10495 HokV|10491 HokV|10486 HokV|10512 HokV|10482 HokV|10168
NBoG1041: AaV|009052260 AMaV|537 AMgV|443 AMoV|007354382 ApMV|003986913 AtcV|722 BpV|73 BsV|80627 CatV|09316 CeV|009173334 CroV|003969964 HokV|10632 IndV|09870 KloV|11146 MpVS|179 MVc|004894535 OLV1|05888 OLV2|06307 OtV|97 PgV|008052369 YLV1|140 PbCV|32
NBoG1042: AaV|009052277 AMaV|702 AMgV|303 AMoV|007354250 ApMV|003986746 BsV|80408 CatV|08992 CeV|009173464 KloV|11362 MpVS|164 MVc|004894395 OLV1|06070 OtV|79 PgV|008052432 YLV1|191 AtcV|145 BpV|58 CroV|003969862 HokV|10886 IndV|09475 OLV2|06399 PbCV|716
NBoG1043: AcV|54 AMaV|692 AMgV|316 ApMV|003986756 ASFV|112 BpV|23 BsV|80288 CatV|08791 CeV|009173315 CroV|003969793 HokV|10654 IndV|09580 KloV|11523 LauV|210 MarV|208 MpVS|109 MVc|004894407 MyxV|106 OtV|36 PacV|85769 PgV|008052595 VacV|130
NBoG1044: AMaV|605 AMgV|526 AMoV|007354453 ApMV|003986845 AtcV|798 BpV|82 BsV|80715 CatV|09261 CeV|009173638 CroV|003969814 IndV|09787 KloV|11810 MpVS|186 MVc|004894610 OLV1|05862 OLV2|06477 OtV|107 PbCV|476 PgV|008052638 PiVs|393 YLV1|134 OLV2|06476
NBoG1045: AMaV|690 AMgV|318 AMoV|007354262 ApMV|003986758 CatV|09212 CroV|003969759 HokV|10979 IndV|09921 KloV|11718 LauV|172 MVc|004894410 YLV1|17 MarV|179 PgV|008052738 OLV1|06118 BsV|80926 CeV|009173306 HokV|10298 PgV|008052353 CeV|009173756 IndV|09644 KloV|11572
NBoG1046: OLV1|05967 OLV1|06059 AaV|009052144 AMaV|592 AMgV|512 AMoV|007354442 ApMV|003986858 ASFV|53 BsV|80653 CatV|09252 CeV|009173634 CroV|003969816 FauV|52094 HokV|10817 IndV|09796 KloV|11783 MVc|004894599 OLV2|06497 PacV|86074 PgV|008052642 OLV2|06498
NBoG1047: OLV1|05973 OLV1|06054 AMaV|570 AMgV|485 AMoV|007354418 ApMV|003986880 ASFV|62 BsV|80691 CatV|09232 CeV|009173562 CroV|003970079 FauV|52140 HokV|10937 IndV|09819 KloV|11748 MarV|171 MVc|004894571 OLV2|06492 PacV|86037 PgV|008052558 LauV|159
NBoG1048: AaV|009052249 AMgV|436 AMoV|007354374 ApMV|003986921 BpV|113 CeV|009173375 MpVS|211 OLV1|05852 OLV2|06276 OtV|129 PgV|008052377 AMaV|530 MVc|004894527 PbCV|453 YLV1|114 AtcV|545 CatV|09325 IndV|09860 KloV|11163 BsV|80588 HokV|10843
NBoG1049: HokV|10672 AcV|78 AMaV|581 MsV|166 PiVs|76 AMgV|496 AMoV|007354269 ApMV|003986868 BsV|81010 CatV|08843 IndV|09814 KloV|11756 MVc|004894584 PacV|86024 AMgV|325 KloV|11690 MVc|004894417 BsV|80667 CatV|09237 HokV|10829
NBoG1050: AaV|009052402 AMgV|373 ApMV|003986975 AtcV|387 BpV|116 CeV|009173366 CroV|003969826 IndV|09415 MpVS|214 OtV|132 PgV|008052501 YLV1|111 AMaV|479 AMoV|007354316 BsV|80462 MVc|004894467 CatV|09366 KloV|11266 PbCV|514 OLV2|06283
NBoG1051: AcV|225 AMaV|703 AMgV|301 AMoV|007354249 ApMV|003986745 BsV|80403 CatV|08991 CeV|009173284 FauV|52106 HokV|10882 IndV|09478 KloV|11363 LauV|45 MarV|61 MsV|122 MVc|004894394 PacV|86107 PiVs|52 PVd|201 PVs|429
NBoG1052: AcV|12 AcV|13 AcV|14 AcV|15 AcV|16 AcV|248 AcV|249 AcV|250 AcV|251 AcV|252 WiV|101 WiV|106 WiV|97 WiV|130 WiV|24 WiV|61 WiV|62 IiV|51 MsV|114
NBoG1053: FauV|51713 FauV|51714 FauV|51889 FauV|52183 FauV|52184 FauV|52020 FauV|52130 FauV|51723 FauV|51891 FauV|52039 FauV|52124 FauV|52185 LauV|374 LauV|154 PiVs|306 LauV|161 MarV|272 MarV|169 LauV|401
NBoG1054: HokV|10435 HokV|10436 HokV|10852 IndV|09663 MoVs|316 MVc|004894718 AMaV|389 AMgV|638 AMoV|007354550 ApMV|003987063 CatV|08827 KloV|11652 LauV|215 MarV|213 PgV|008052346 AtcV|385 PbCV|498 BsV|80295 CeV|009173301
NBoG1055: KloV|11741 KloV|12077 AMaV|540 AMgV|446 AMoV|007354385 ApMV|003986910 CeV|009173278 KloV|11712 MarV|190 MVc|004894538 PacV|85814 PVd|420 PVs|902 PiVs|307 AMgV|811 AMoV|007354717 LauV|180 CroV|003969683 EhV|125
NBoG1056: AcV|52 MsV|215 AMgV|586 AMoV|007354504 CatV|09048 FauV|52085 HokV|10557 IndV|09430 KloV|11297 LauV|146 MarV|156 MVc|004894662 AMaV|650 ApMV|003986798 ASFV|31 BsV|80481 KloV|11483 PacV|86119 PiVs|175
NBoG1057: AcV|11 AcV|253 AcV|260 AcV|4 AcV|258 AcV|259 AcV|261 AcV|3 AcV|5 AcV|6 AcV|66 AcV|67 HvV|140 HvV|141 HvV|25 TnV|3 HvV|138 SfV|45
NBoG1058: CeV|009173275 CeV|009173277 CeV|009173347 CeV|009173650 CeV|009173760 CeV|009173512 PgV|008052328 PgV|008052348 PgV|008052364 PgV|008052397 PgV|008052458 PgV|008052538 PgV|008052591 PgV|008052615 PgV|008052640 PgV|008052688 PgV|008052744 KloV|12633
NBoG1059: PacV|85958 PacV|86056 PacV|86097 PacV|85991 AMgV|421 ApMV|003986930 BsV|80317 CatV|08984 IndV|10025 KloV|11178 MVc|004894516 OtV|66 AMoV|007354362 KloV|11369 ApMV|003986742 BsV|80521 MVc|004894552 KloV|11856
NBoG1060: AaV|009052200 AcV|173 AMaV|643 AMgV|578 AMoV|007354498 ApMV|003986805 BsV|80360 CatV|08903 CeV|009173744 CroV|003970095 HokV|10245 IiV|265 IndV|09515 KloV|11423 MsV|196 MVc|004894655 PgV|008052712 WiV|84
NBoG1061: AaV|009052244 CroV|003969712 IndV|09646 AMaV|428 AMgV|598 AMoV|007354515 ApMV|003987024 BsV|80931 CatV|09209 HokV|11099 KloV|11716 MarV|226 MVc|004894675 WiV|37 YLV1|196 FauV|52053 LauV|227 PacV|85987
NBoG1062: AMaV|124 ApMV|003987327 CatV|08835 CroV|003969690 HokV|10147 AMaV|487 AMgV|383 AMoV|007354326 ApMV|003986967 ASFV|23 CatV|09360 CeV|009173309 CroV|003969913 IndV|09402 KloV|11237 MVc|004894478 CroV|003969734 BsV|80228
NBoG1063: CatV|08681 CatV|08688 AaV|009052134 KloV|12242 PbCV|753 HokV|10268 AMgV|755 AMaV|275 ApMV|003987176 AMaV|276 AMoV|007354660 ApMV|003987175 MVc|004894842 PgV|008052336 CeV|009173265 CroV|003969770 IndV|09883
NBoG1064: CatV|08723 CatV|09301 AMaV|553 AMgV|461 AMoV|007354399 ApMV|003986897 BpV|196 BsV|80963 CeV|009173627 CroV|003970036 HokV|10988 IndV|10024 KloV|12614 MVc|004894551 OLV1|05798 OLV2|06244 BsV|80316
NBoG1065: WiV|117 WiV|28 WiV|137 AMaV|52 AMgV|90 ApMV|003987397 KloV|11935 AMaV|53 CatV|08060 MVc|004894119 AMaV|964 AMgV|966 AMoV|007354869 ApMV|003986488 MVc|004894060 ApMV|003986479 ApMV|003986937
NBoG1066: CatV|09329 KloV|11167 PbCV|470 AMaV|515 AMgV|410 AMoV|007354353 ApMV|003986939 AtcV|813 CroV|003969972 IndV|09857 MpVS|228 MVc|004894506 YLV1|100 BpV|136 OtV|147 BsV|80591 HokV|10839
NBoG1067: AcV|149 BsV|80783 IiV|82 MsV|92 MyxV|26 VacV|41 PgV|008052659 CeV|009173676 KloV|11854 CatV|09286 HokV|10217 IndV|09764 OLV1|05826 OLV2|06197 PVd|1156 PVs|18 VacV|30
NBoG1068: AMaV|204 AMgV|231 AMoV|007354181 ApMV|003987247 KloV|12429 LauV|238 MVc|004894321 PiVs|116 PVs|823 BsV|80756 HokV|10385 KloV|12205 MarV|233 MoVs|34 PacV|85845 PVs|382 PVd|156
NBoG1069: AMaV|432 AMgV|326 AMoV|007354270 ApMV|003987020 BpV|83 CeV|009173598 MpVS|187 MVc|004894418 OLV2|06313 OtV|108 CroV|003970007 OLV1|05914 WiV|138 IiV|164 PgV|008052601 LauV|148 MarV|158
NBoG1070: AMaV|472 AMgV|366 AMoV|007354308 ApMV|003986982 BsV|80491 CatV|09050 CeV|009173631 CroV|003969707 HokV|10875 IndV|09428 KloV|11293 MpVS|38 MVc|004894460 OLV1|05962 OLV2|06501 OtV|203 PgV|008052645
NBoG1071: KloV|11228 KloV|11235 KloV|11240 KloV|11808 PbCV|125 PbCV|265 AaV|009052174 AMoV|007354355 MVc|004894508 AtcV|247 IndV|09849 LauV|33 MarV|72 AMgV|412 KloV|11318 AtcV|511
NBoG1072: KloV|11265 KloV|12360 KloV|12380 KloV|11729 FauV|51975 PacV|86025 HvV|38 IiV|163 ISKV|40 LauV|167 MarV|159 PiVs|19 SfV|38 SGV|65 WiV|89 PacV|86182
NBoG1073: LauV|290 LauV|351 MarV|106 MarV|126 MarV|393 MarV|51 MarV|200 MarV|285 PacV|85904 PacV|86120 AMaV|297 AMgV|730 AMoV|007354634 ApMV|003987154 KloV|12007 LauV|198
NBoG1074: HokV|11126 HokV|11127 HokV|11121 HokV|11120 HokV|11047 HokV|11028 HokV|11026 HokV|11025 HokV|11023 HokV|11022 HokV|11021 HokV|11020 HokV|10881 HokV|10528 HokV|10519 HokV|10425
NBoG1075: AaV|009052166 AMaV|731 AMgV|280 AMoV|007354228 ApMV|003986717 CatV|08925 CeV|009173643 CroV|003969716 HokV|10649 IndV|09491 KloV|11384 MVc|004894374 OLV1|05907 OLV2|06321 PgV|008052594 BsV|80386
NBoG1076: AaV|009052245 AMaV|586 AMgV|507 AMoV|007354438 ApMV|003986863 BsV|80662 CatV|09241 CroV|003970119 HokV|10826 IndV|09811 KloV|11760 MVc|004894594 OLV1|06024 PgV|008052541 CeV|009173536 OLV2|06435
NBoG1077: AaV|009052285 AMaV|563 AMgV|475 AMoV|007354410 ApMV|003986887 CeV|009173557 IndV|09638 OLV1|05869 OLV2|06468 PgV|008052553 BsV|80933 CatV|09224 CroV|003969844 HokV|10660 KloV|11732 MVc|004894563
NBoG1078: AaV|009052377 AMaV|343 AMgV|681 AMoV|007354587 ApMV|003987108 AtcV|111 BpV|98 CatV|08669 CroV|003969982 KloV|11490 MpVS|198 MVc|004894760 OtV|121 PgV|008052443 YLV1|233 PbCV|733
NBoG1079: AcV|148 BsV|80516 CeV|009173322 CroV|003969852 IndV|09452 OLV1|06074 OLV2|06402 PgV|008052407 AMaV|446 AMgV|343 AMoV|007354285 ApMV|003987008 KloV|11337 MVc|004894432 CatV|09024 HokV|10999
NBoG1080: AMaV|494 AMgV|389 ApMV|003986960 BsV|80537 CatV|09340 CroV|003969792 HokV|10591 IndV|09397 KloV|11223 MpVS|175 MVc|004894486 OtV|92 YLV1|153 BpV|68 PbCV|73 AtcV|359
NBoG1081: AMaV|501 AMgV|397 AMoV|007354340 ApMV|003986954 AtcV|546 BpV|112 CeV|009173466 MVc|004894492 OLV2|06396 PbCV|456 PgV|008052435 CroV|003969800 OtV|128 MpVS|210 YLV1|115 OLV1|06068
NBoG1082: AtcV|404 CatV|08290 CeV|009173510 HvV|126 IiV|326 IndV|09981 OLV2|06218 PbCV|506 PgV|008052468 SfV|84 TnV|14 WiV|95 YLV1|157 ISKV|94 PgV|008052461 SGV|96
NBoG1083: AMaV|65 AMaV|793 ApMV|003986571 ApMV|003987301 ApMV|003987385 BsV|80468 BsV|80656 BsV|80679 CatV|07993 CatV|08269 CatV|08566 CatV|08502 CatV|08756 CroV|003969989 MVc|004895071
NBoG1084: CroV|003970029 CroV|003970105 HokV|10254 HokV|10354 HokV|10588 HokV|10923 HokV|10350 HokV|10351 HokV|10352 KloV|11535 KloV|12650 BsV|80507 FauV|51935 IndV|10089 OLV2|06201
NBoG1085: IiV|1 IiV|232 WiV|10 WiV|122 WiV|140 WiV|148 WiV|159 WiV|168 WiV|188 WiV|48 WiV|50 WiV|75 WiV|90 AMgV|1 AMoV|007354836
NBoG1086: OLV1|06001 OLV2|06414 PgV|008052366 BsV|80517 AMaV|443 AMgV|338 AMoV|007354281 ApMV|003987011 CatV|09023 CeV|009173314 HokV|10998 IndV|09453 KloV|11338 MVc|004894429 CroV|003969828
NBoG1087: AaV|009052120 AMaV|700 AMgV|306 AMoV|007354251 ApMV|003986748 BsV|80407 CatV|08993 CroV|003969668 IndV|09473 KloV|11360 MVc|004894397 OLV1|06028 PgV|008052582 CroV|003969869 CeV|009173654
NBoG1088: AaV|009052122 AMaV|627 AMgV|557 AMoV|007354481 ApMV|003986821 BsV|80760 CatV|09282 CroV|003970091 FauV|52077 HokV|10789 IndV|09768 KloV|11843 MVc|004894637 PacV|86133 ASFV|67
NBoG1089: AMoV|007354415 CeV|009173561 AMaV|568 AMgV|481 ApMV|003986882 CroV|003969741 HokV|10931 MVc|004894568 ASFV|58 BsV|80950 CatV|09230 IndV|09822 KloV|11734 PacV|86034 FauV|52142
NBoG1090: AcV|88 AMaV|640 AMgV|575 AMoV|007354495 ApMV|003986808 BsV|80389 CatV|09295 CroV|003970108 HokV|10214 IndV|09758 KloV|12619 MsV|1 MVc|004894652 BsV|80954 MsV|84
NBoG1091: AMaV|193 AMgV|246 AMoV|007354196 ApMV|003987259 BsV|80369 CatV|08913 CeV|009173542 CroV|003969739 HokV|11054 IndV|09504 MVc|004894335 PacV|86126 CroV|003969911 KloV|11401 IndV|09572
NBoG1092: AMaV|431 AMgV|595 ApMV|003987021 BsV|81110 CatV|08653 CroV|003970026 HokV|10371 KloV|11692 LauV|83 MarV|93 MVc|004894672 PacV|86128 PVd|1362 PVs|1258 CatV|08770
NBoG1093: AMaV|546 AMgV|452 AMoV|007354391 ApMV|003986904 BsV|80702 CatV|09311 CroV|003969942 HokV|10598 IndV|09873 MVc|004894544 PacV|86129 PbCV|45 AtcV|285 KloV|12599 FauV|52079
NBoG1094: AMaV|569 AMgV|484 AMoV|007354417 ApMV|003986881 BsV|80689 CatV|09231 CeV|009173560 CroV|003970070 HokV|10936 IndV|09820 KloV|11747 MVc|004894570 OLV1|05866 PgV|008052556 OLV2|06471
NBoG1095: AMaV|626 AMgV|555 AMoV|007354480 ApMV|003986822 BsV|80759 CatV|09281 CeV|009173615 CroV|003970090 HokV|10845 IndV|09769 KloV|11841 MVc|004894636 OLV1|06043 PgV|008052569 OLV2|06455
NBoG1096: AMaV|742 AMgV|266 AMoV|007354214 ApMV|003986705 ASFV|94 CroV|003970124 MVc|004894358 EhV|16 CatV|08924 FauV|51823 IndV|09493 KloV|11386 PacV|85868 BsV|80380 HokV|10650
NBoG1097: AMaV|814 AMgV|502 AMoV|007354433 ApMV|003986633 AtcV|317 BsV|80600 CatV|08730 CeV|009173262 CroV|003969850 KloV|12502 MpVS|28 OtV|189 YLV1|229 HokV|10676 KloV|12357
NBoG1098: CeV|009173733 EhV|336 HvV|60 IiV|439 MoVs|139 OLV1|05998 OLV2|06411 PgV|008052747 PiVs|438 PVd|883 PVs|1846 SfV|29 TnV|84 WiV|154 MVc|004895171
NBoG1099: AaV|009052313 AaV|009052323 AaV|009052339 AaV|009052359 BsV|80659 BsV|80779 BsV|80824 KloV|12399 PbCV|404 PbCV|682 PbCV|700 FauV|51807 KloV|11324 PiVs|125
NBoG1100: BsV|80064 BsV|80106 BsV|80117 BsV|80189 BsV|81251 YLV1|146 BsV|81097 EhV|382 CatV|07974 HokV|10981 KloV|12583 CatV|08475 CroV|003970168 FauV|51928
NBoG1101: BsV|80147 BsV|80420 BsV|80422 BsV|80632 BsV|80790 BsV|80274 BsV|80421 BsV|80425 BsV|80789 BsV|80275 AMaV|983 AMoV|007354878 HvV|28 MVc|004894052
NBoG1102: BsV|80565 BsV|80568 PbCV|451 PbCV|462 AMaV|525 AMgV|423 ApMV|003986927 AtcV|420 KloV|11181 MVc|004894517 PVd|991 PVs|465 IndV|09843 PVs|1997
NBoG1103: MsV|113 MsV|119 MsV|30 MsV|32 MsV|36 OLV1|06154 OLV1|06157 IndV|09706 CatV|09149 KloV|11577 CroV|003969909 FauV|51743 McV|138 TnV|74
NBoG1104: MVc|004894851 MVc|004894880 MVc|004895133 AMaV|271 AMgV|770 AMoV|007354675 ApMV|003987180 LauV|255 MarV|250 MoVs|358 PVd|627 PVs|1363 MoVs|317 PiVs|211
NBoG1105: MyxV|159 MyxV|3 VacV|19 VacV|29 AMaV|223 AMgV|210 AMoV|007354160 ApMV|003987228 HokV|10165 IndV|10065 KloV|12104 MVc|004894302 MyxV|18 VacV|191
NBoG1106: OLV1|06061 OLV1|06097 ASFV|64 BpV|34 FauV|52048 LauV|336 MarV|365 MpVS|138 OtV|51 PacV|85992 PiVs|5 AtcV|674 PbCV|409 YLV1|4
NBoG1107: YLV1|171 YLV1|172 AaV|009052446 AMgV|284 AMoV|007354233 KloV|11973 MVc|004894378 PgV|008052330 CeV|009173270 OLV1|05808 AMaV|722 ApMV|003986726 CatV|08298 KloV|12393
NBoG1108: AaV|009052112 AMaV|551 AMgV|458 AMoV|007354396 ApMV|003986899 BsV|80967 HokV|10607 IndV|10038 KloV|12608 MVc|004894549 PVd|248 PVs|4 CatV|09303 CroV|003970094
NBoG1109: AaV|009052275 AMaV|497 AMgV|393 AMoV|007354336 ApMV|003986958 MVc|004894488 BsV|80440 CatV|09342 CroV|003969795 HokV|10593 IndV|09395 KloV|11221 PgV|008052612 CeV|009173585
NBoG1110: AMaV|364 AMgV|179 AMoV|007354131 ApMV|003987087 CatV|08450 KloV|12121 MVc|004894259 BsV|80987 CeV|009173522 CroV|003969935 OLV1|05940 PacV|85810 PbCV|770 OLV2|06355
NBoG1111: BsV|80701 CeV|009173300 CatV|09310 CroV|003969937 HokV|10599 IiV|457 IndV|09874 KloV|12600 LauV|113 MarV|133 OLV1|06128 PgV|008052345 PiVs|32 WiV|146
NBoG1112: AaV|009052226 AaV|009052317 AtcV|634 AtcV|638 BpV|62 MpVS|168 OtV|84 YLV1|164 CeV|009173648 OLV1|05912 OLV2|06316 PbCV|175 PgV|008052600
NBoG1113: CatV|08633 CatV|09174 AaV|009052390 AtcV|117 BsV|80895 IndV|09682 KloV|11632 PbCV|645 PacV|86166 PgV|008052739 EhV|120 HokV|10853 OLV2|06228
NBoG1114: KloV|11361 KloV|11467 KloV|11951 KloV|12613 AMaV|22 ApMV|003987426 MVc|004895037 PacV|85885 AMaV|857 AMoV|007354848 ApMV|003986587 PacV|85930 PiVs|198
NBoG1115: KloV|11375 KloV|11489 AMaV|217 AMgV|215 AMoV|007354166 ApMV|003987234 HokV|10344 MVc|004894307 CatV|08931 IndV|09559 AMgV|771 AMoV|007354676 MVc|004894852
NBoG1116: AaV|009052148 BsV|80735 CatV|09271 CeV|009173333 CroV|003969928 HokV|10803 IndV|09778 KloV|11824 OLV2|06212 PgV|008052421 BpV|29 MpVS|131 OtV|45
NBoG1117: EhV|5 AMaV|509 AMgV|405 AMoV|007354349 ApMV|003986946 BsV|80554 CatV|09355 HokV|10623 IndV|09830 KloV|11206 MVc|004894501 AtcV|710 PbCV|383
NBoG1118: AaV|009052176 AMaV|478 AMgV|372 AMoV|007354315 ApMV|003986976 BsV|80463 CatV|09365 HokV|10647 IndV|09414 KloV|11251 MVc|004894466 PacV|85947 PgV|008052398
NBoG1119: AaV|009052266 AMaV|759 AMgV|248 AMoV|007354198 ApMV|003986689 MVc|004894341 OLV2|06302 PgV|008052405 PiVs|409 CeV|009173339 OLV1|05885 AMoV|007354199 CatV|08777
NBoG1120: AaV|009052335 AMaV|552 AMgV|459 AMoV|007354397 ApMV|003986898 BsV|80237 CatV|09302 CroV|003969760 HokV|10872 KloV|12609 MVc|004894550 PVd|1438 PVs|2447
NBoG1121: AaV|009052345 ASFV|69 CeV|009173534 MoVs|97 OLV1|06023 OLV2|06432 PgV|008052529 PiVs|354 PVd|686 PVs|1583 FauV|52028 EhV|310 PacV|85980
NBoG1122: AcV|103 AMgV|219 CroV|003969714 IndV|09691 KloV|11622 MVc|004894311 AMaV|214 AMoV|007354170 ApMV|003987237 HokV|10939 CatV|09163 FauV|51769 PacV|85775
NBoG1123: AcV|236 CatV|08916 IndV|09501 KloV|11398 AMaV|745 AMgV|263 AMoV|007354211 ApMV|003986702 BsV|80371 CroV|003970122 HokV|11051 MVc|004894355 PacV|85827
NBoG1124: AMaV|149 ApMV|003987302 CatV|07992 AMaV|72 AMoV|007354256 ApMV|003986593 IndV|09985 KloV|12318 AMaV|874 ApMV|003986572 BsV|80863 CroV|003969990 BsV|80201
NBoG1125: AMaV|315 AMgV|711 AMoV|007354615 ApMV|003987136 BsV|80953 CatV|08761 CeV|009173498 HokV|10870 MVc|004894796 OLV1|05956 OLV2|06265 PbCV|258 PgV|008052429
NBoG1126: AMaV|398 AMgV|629 AMoV|007354542 ApMV|003987055 ASFV|91 BsV|80349 CatV|09185 FauV|51810 HokV|11100 IndV|09664 KloV|11650 MVc|004894708 PacV|85844
NBoG1127: AMaV|451 AMgV|348 AMoV|007354292 ApMV|003987003 CroV|003969858 IndV|09446 KloV|11330 MVc|004894439 BsV|80506 CatV|09032 CeV|009173612 HokV|10544 PgV|008052573
NBoG1128: AMaV|630 AMgV|563 AMoV|007354485 ApMV|003986818 BsV|80891 CatV|09182 CroV|003969936 HokV|10983 IndV|09669 KloV|11640 MVc|004894642 PiVs|7 HokV|10879
NBoG1129: AMaV|234 AMaV|283 ApMV|003987168 ApMV|003987217 MVc|004894292 MVc|004894829 AMgV|199 AMoV|007354152 BsV|80983 AMgV|742 AMoV|007354649 CatV|08306
NBoG1130: BsV|80723 BsV|80937 AaV|009052255 CatV|09255 AMaV|595 AMgV|516 AMoV|007354445 ApMV|003986855 HokV|10813 IndV|09794 KloV|11789 MVc|004894602
NBoG1131: CatV|08297 CatV|09150 AMaV|851 AMgV|898 ApMV|003986596 BsV|80335 HokV|10379 KloV|11660 LauV|413 MarV|309 PacV|85752 HokV|10837
NBoG1132: CatV|09145 CatV|09146 AMgV|487 MoVs|171 PiVs|405 AMoV|007354420 MVc|004894573 LauV|110 OLV2|06263 MarV|125 PVd|416 PVs|895
NBoG1133: IndV|09474 IndV|09564 IndV|09637 IndV|09670 IndV|09671 IndV|09672 IndV|09878 IndV|09881 IndV|10007 IndV|10029 IndV|10030 IndV|10102
NBoG1134: ISKV|27 ISKV|6 AaV|009052309 AMaV|344 AMgV|680 AMoV|007354586 ApMV|003987107 IndV|09531 LauV|50 MarV|57 MVc|004894759 OLV2|06266
NBoG1135: KloV|11754 KloV|12267 KloV|12346 KloV|12485 KloV|12673 KloV|12211 KloV|12400 KloV|12424 MarV|130 MarV|368 BsV|80823 LauV|35
NBoG1136: KloV|12395 KloV|12396 AcV|208 McV|97 MsV|212 MyxV|113 VacV|137 AcV|222 McV|87 MsV|85 MyxV|100 VacV|127
NBoG1137: PiVs|25 PiVs|402 AcV|84 MsV|42 AMaV|959 BsV|80344 FauV|51864 KloV|11575 McV|89 MVc|004894069 MyxV|102 VacV|129
NBoG1138: PiVs|264 PiVs|269 PiVs|272 PiVs|140 PiVs|270 PiVs|263 PiVs|268 PiVs|186 PiVs|266 PiVs|267 PiVs|265 PiVs|262
NBoG1139: AaV|009052356 AMaV|382 AMgV|645 AMoV|007354557 ApMV|003987070 CatV|07953 IndV|09957 KloV|12556 MVc|004894726 FauV|51726 HokV|10402 AMgV|646
NBoG1140: AaV|009052436 AMaV|625 AMgV|554 AMoV|007354479 ApMV|003986823 BsV|80758 CatV|09280 FauV|51887 IndV|09770 KloV|11834 MVc|004894635 PacV|86092
NBoG1141: AcV|172 AMgV|238 AMoV|007354188 AtcV|671 CeV|009173392 IndV|09726 MpVS|50 MVc|004894328 MyxV|37 OLV1|05811 PbCV|611 VacV|53
NBoG1142: AMaV|410 AMgV|619 AMoV|007354532 ApMV|003987043 BsV|80355 CatV|08882 IndV|09532 KloV|11442 LauV|57 MarV|52 MVc|004894699 HokV|10539
NBoG1143: AMaV|475 AMgV|369 AMoV|007354311 ApMV|003986979 BsV|80456 CatV|09374 CroV|003969944 HokV|10566 IndV|09424 KloV|11273 MVc|004894463 AMoV|007354312
NBoG1144: AMaV|717 AMgV|289 AMoV|007354237 ApMV|003986731 BsV|80390 CatV|08928 CroV|003970072 HokV|10646 IndV|09488 KloV|11378 MVc|004894383 PiVs|437
NBoG1145: AcV|201 AcV|61 AcV|62 AcV|63 AMaV|36 AMaV|974 AMgV|925 AMoV|007353993 MVc|004894080 AMaV|933 ApMV|003986517
NBoG1146: BsV|80118 BsV|80148 BsV|80674 BsV|81041 BsV|81163 IndV|09749 IndV|10112 HokV|10531 OLV2|06345 KloV|12491 PgV|008052532
NBoG1147: CatV|07981 CatV|07984 CatV|08196 AMgV|886 AMoV|007354790 IndV|10012 KloV|12430 MVc|004895125 BsV|80238 BsV|81078 HokV|10652
NBoG1148: KloV|11725 KloV|12305 IiV|197 LauV|77 MarV|32 PacV|86102 WiV|182 LauV|143 MarV|86 MarV|149 MarV|111
NBoG1149: KloV|12115 KloV|12317 AMaV|71 AMoV|007354255 ApMV|003986594 HokV|10201 MVc|004894452 AMoV|007354646 KloV|11649 PbCV|39 IndV|10057
NBoG1150: OLV1|05997 OLV1|06090 OLV1|06109 OLV1|06114 OLV1|06107 OLV1|06108 OLV1|06159 BsV|81017 PVd|512 PVs|1018 PVs|1020
NBoG1151: AaV|009052172 AtcV|245 CeV|009173352 CroV|003969987 EhV|450 IndV|09969 MoVs|28 MpVS|115 OLV2|06297 PbCV|394 PgV|008052537
NBoG1152: AMoV|007354346 AMaV|507 AMgV|403 ApMV|003986948 BsV|80552 CatV|09353 HokV|10625 IndV|09380 KloV|11208 MVc|004894499 CroV|003969808
NBoG1153: CatV|09372 CroV|003970115 HokV|10584 AMaV|477 AMgV|371 AMoV|007354314 ApMV|003986977 BsV|80458 IndV|09422 KloV|11271 MVc|004894465
NBoG1154: BpV|55 MpVS|161 YLV1|188 OtV|76 AtcV|142 ISKV|62 MoVs|108 PbCV|720 EhV|21 PVd|835 PVs|12
NBoG1155: OtV|112 AMaV|454 AMgV|351 AMoV|007354294 ApMV|003987000 MpVS|190 MVc|004894442 PbCV|542 BpV|87 AtcV|591 YLV1|130
NBoG1156: AaV|009052300 AtcV|795 BpV|49 MpVS|154 OtV|69 PbCV|481 YLV1|183 EhV|15 MoVs|165 PVd|977 PVs|1980
NBoG1157: CroV|003969818 HokV|10587 AMaV|490 AMgV|386 AMoV|007354329 ApMV|003986964 BsV|80541 CatV|09359 IndV|09401 MVc|004894481 KloV|11236
NBoG1158: KloV|11777 AMaV|588 AMgV|508 AMoV|007354439 ApMV|003986861 CroV|003969833 MVc|004894595 BsV|80595 CatV|09248 IndV|09804 HokV|10822
NBoG1159: AcV|147 AMaV|267 AMgV|777 AMoV|007354680 ApMV|003987184 CatV|08221 KloV|12059 TnV|152 CatV|08418 CatV|08156 CroV|003970086
NBoG1160: AMaV|313 AMgV|713 AMoV|007354617 ApMV|003987138 BpV|135 IndV|09649 KloV|11709 MpVS|227 MVc|004894798 OtV|146 CatV|09204
NBoG1161: AMaV|317 AMgV|707 AMoV|007354612 ApMV|003987134 BsV|80658 CatV|08699 FauV|51967 HokV|10135 KloV|12610 MVc|004894793 PacV|86049
NBoG1162: AMaV|319 AMgV|705 AMoV|007354609 ApMV|003987132 BsV|80816 CatV|08750 HokV|10328 IndV|10115 KloV|12420 MVc|004894791 AMoV|007354610
NBoG1163: AMaV|430 AMgV|596 AMoV|007354514 ApMV|003987022 BsV|80918 CroV|003969827 HokV|11114 IndV|09647 KloV|11713 MVc|004894673 CatV|09207
NBoG1164: AMaV|450 AMgV|347 AMoV|007354291 ApMV|003987004 CatV|09029 IndV|09449 MVc|004894438 HokV|11001 CroV|003969847 BsV|80512 KloV|11333
NBoG1165: AMaV|460 AMgV|357 AMoV|007354300 ApMV|003986994 BsV|80496 CroV|003969951 IndV|09436 MVc|004894448 HokV|10552 CatV|09041 KloV|11310
NBoG1166: AMaV|468 AMgV|362 AMoV|007354305 ApMV|003986986 BsV|80490 CatV|09049 HokV|10558 IndV|09429 KloV|11296 MVc|004894456 CroV|003969962
NBoG1167: AMaV|483 AMgV|378 AMoV|007354321 ApMV|003986971 FauV|52170 HokV|10208 IndV|09556 MVc|004894473 MarV|358 CroV|003969695 KloV|11500
NBoG1168: AMaV|489 AMgV|385 AMoV|007354328 ApMV|003986965 BsV|80870 CatV|09167 CeV|009173589 CroV|003970003 HokV|10942 KloV|11626 MVc|004894480
NBoG1169: AMaV|535 AMgV|441 AMoV|007354379 ApMV|003986915 BsV|80577 CatV|09319 CroV|003969966 IndV|09868 KloV|11154 MVc|004894533 HokV|10634
NBoG1170: AMaV|536 AMgV|442 AMoV|007354381 ApMV|003986914 BsV|80574 CatV|09318 CroV|003969965 HokV|10633 IndV|09869 KloV|11153 MVc|004894534
NBoG1171: AMaV|543 AMgV|449 AMoV|007354388 ApMV|003986907 BsV|80705 CatV|09313 CroV|003969963 HokV|10596 IndV|09871 KloV|11144 MVc|004894541
NBoG1172: AMaV|574 AMgV|490 AMoV|007354423 ApMV|003986876 BsV|80688 CatV|09233 CroV|003970073 HokV|11115 IndV|09818 KloV|11749 MVc|004894576
NBoG1173: AMaV|579 AMgV|495 AMoV|007354428 ApMV|003986871 BsV|80672 HokV|10831 IndV|09815 KloV|11753 MVc|004894581 CatV|09236 CroV|003969750
NBoG1174: AMaV|617 AMgV|543 AMoV|007354468 ApMV|003986832 BsV|80736 CatV|09272 HokV|10802 IndV|09777 KloV|11825 MVc|004894625 CroV|003969927
NBoG1175: AMaV|619 AMgV|546 AMoV|007354471 ApMV|003986829 BsV|80744 CatV|09274 CroV|003969924 HokV|11092 IndV|09774 KloV|11828 MVc|004894628
NBoG1176: AMaV|636 ApMV|003986812 BsV|80775 CatV|09289 CeV|009173355 OLV2|06292 AMgV|570 AMoV|007354490 MVc|004894648 OLV1|05836 PgV|008052488
NBoG1177: AMaV|639 AMgV|574 AMoV|007354494 ApMV|003986809 CatV|09294 CroV|003970107 IndV|09759 KloV|11862 MVc|004894651 BsV|80975 HokV|10215
NBoG1178: AMaV|656 AMgV|594 AMoV|007354513 ApMV|003986792 BsV|81012 CatV|09083 CroV|003969675 HokV|10880 IndV|09699 KloV|11923 MVc|004894671
NBoG1179: AMaV|69 AMgV|804 AMoV|007354711 ApMV|003987380 MVc|004894891 AMaV|789 ApMV|003986655 CatV|07988 MarV|30 MVc|004894883 LauV|20
NBoG1180: AMaV|735 AMgV|275 AMoV|007354223 ApMV|003986713 BsV|80375 CatV|08920 CroV|003970128 HokV|11048 IndV|09499 KloV|11395 MVc|004894368
NBoG1181: AMaV|743 AMgV|265 AMoV|007354213 ApMV|003986704 BsV|80382 CatV|08923 CroV|003970125 HokV|10651 IndV|09494 KloV|11389 MVc|004894357
NBoG1182: AMaV|766 AMgV|137 AMoV|007354095 ApMV|003986682 LauV|319 MarV|338 MoVs|102 MVc|004894962 PVd|642 PVs|9 CatV|08217
NBoG1183: AMgV|242 AMoV|007354191 ApMV|003987255 CatV|08895 LauV|283 MarV|310 MVc|004894331 KloV|11430 BsV|80563 PacV|85853 HokV|10994
NBoG1184: BsV|80144 BsV|80273 BsV|80427 BsV|80508 BsV|80631 BsV|80785 BsV|80908 BsV|81016 BsV|81126 BsV|81151
NBoG1185: HvV|143 HvV|26 HvV|4 HvV|58 HvV|97 IndV|09743 IndV|09906 SfV|47 SfV|90 AMaV|150
NBoG1186: KloV|11275 KloV|11481 KloV|11661 KloV|11662 KloV|11799 KloV|11999 KloV|12127 KloV|12176 KloV|12198 IndV|09389
NBoG1187: PiVs|163 PiVs|83 PiVs|220 PiVs|138 PiVs|399 PiVs|219 PiVs|167 PiVs|218 PiVs|221 PiVs|230
NBoG1188: ASFV|4 ASFV|7 ASFV|11 ASFV|150 ASFV|147 ASFV|12 ASFV|138 ASFV|137 ASFV|124 ASFV|141
NBoG1189: AaV|009052149 AMaV|329 AMgV|691 AMoV|007354597 ApMV|003987122 BsV|80220 CatV|08362 IndV|09529 KloV|11440 MVc|004894774
NBoG1190: CatV|08987 AMaV|705 AMgV|298 AMoV|007354246 ApMV|003986743 BsV|80401 MVc|004894391 AMaV|706 ApMV|003986741 KloV|11371
NBoG1191: AaV|009052230 OLV1|05867 OLV2|06470 AMaV|567 AMgV|480 AMoV|007354414 ApMV|003986883 CeV|009173559 MVc|004894567 PgV|008052555
NBoG1192: AMoV|007354325 CatV|09371 CroV|003970114 IndV|09420 KloV|11270 AMaV|486 AMgV|382 ApMV|003986968 MVc|004894477 BsV|80459
NBoG1193: AaV|009052327 ASFV|56 CeV|009173529 OLV1|06017 OLV2|06430 FauV|52137 MarV|76 PacV|86040 LauV|30 PgV|008052525
NBoG1194: AaV|009052389 CatV|08479 CeV|009173472 HokV|10638 IndV|09698 KloV|11596 PgV|008052442 BsV|81100 CatV|08649 CatV|08794
NBoG1195: AMaV|10 AMgV|109 ApMV|003987439 BsV|80383 HokV|10565 KloV|12035 MVc|004895024 AMoV|007354068 AMoV|007354716 MVc|004894893
NBoG1196: AMaV|194 AMgV|245 AMoV|007354194 ApMV|003987258 BsV|80376 CatV|08900 IndV|09517 KloV|11424 MVc|004894334 CroV|003969753
NBoG1197: AMaV|418 AMgV|610 AMoV|007354525 ApMV|003987035 IndV|09703 KloV|11580 MVc|004894691 AMgV|609 CatV|09153 CroV|003969830
NBoG1198: AMaV|439 AMgV|334 AMoV|007354278 ApMV|003987014 BsV|80520 CatV|09017 MVc|004894425 CatV|09019 IndV|09850 FauV|51908
NBoG1199: AMaV|465 AMgV|359 AMoV|007354302 ApMV|003986989 BsV|80455 CatV|09043 CroV|003969959 IndV|09434 KloV|11306 MVc|004894450
NBoG1200: AMaV|488 AMgV|384 AMoV|007354327 ApMV|003986966 BsV|80540 CatV|09361 CroV|003969819 HokV|10586 IndV|09403 MVc|004894479
NBoG1201: AMaV|503 AMgV|399 AMoV|007354342 ApMV|003986952 BsV|80449 CatV|09349 IndV|09384 KloV|11213 MVc|004894495 CroV|003969802
NBoG1202: AMaV|504 AMgV|400 AMoV|007354343 ApMV|003986951 CatV|09350 CroV|003969803 HokV|10627 IndV|09383 KloV|11212 MVc|004894496
NBoG1203: AMaV|516 AMgV|411 AMoV|007354354 ApMV|003986938 CatV|09330 CeV|009173457 MVc|004894507 OLV1|05936 OLV2|06361 PgV|008052387
NBoG1204: AMaV|538 AMgV|444 AMoV|007354383 ApMV|003986912 BsV|80966 CatV|08743 CroV|003969976 IndV|10086 KloV|11890 MVc|004894536
NBoG1205: AMaV|548 AMgV|455 AMoV|007354393 ApMV|003986902 CatV|09307 CroV|003969946 HokV|10601 IndV|09877 KloV|12603 MVc|004894546
NBoG1206: AMaV|565 AMgV|477 AMoV|007354412 ApMV|003986885 CatV|09227 HokV|10922 KloV|11744 MVc|004894565 BsV|80946 IndV|09634
NBoG1207: AMaV|585 AMgV|506 AMoV|007354437 ApMV|003986864 CatV|09239 HokV|10827 KloV|11758 MVc|004894593 BsV|80664 IndV|09812
NBoG1208: AMaV|594 AMgV|515 AMoV|007354444 ApMV|003986856 CatV|09244 MVc|004894601 KloV|11764 BsV|80729 IndV|09807 HokV|10815
NBoG1209: AMaV|607 AMgV|528 AMoV|007354455 ApMV|003986843 BsV|80711 CatV|09262 CroV|003969918 IndV|09786 KloV|11813 MVc|004894612
NBoG1210: AMaV|66 AMgV|743 AMoV|007354650 ApMV|003987466 BsV|80437 CatV|08228 CroV|003969781 HokV|10615 IndV|10033 MVc|004894830
NBoG1211: AMaV|831 AMgV|852 AMoV|007354756 ApMV|003986615 CatV|08157 HokV|10785 KloV|11256 MVc|004894958 PVd|38 PVs|94
NBoG1212: AMaV|89 AMgV|273 AMoV|007354221 ApMV|003987362 MoVs|30 MVc|004894366 PVd|813 PVs|1735 LauV|315 MarV|333
NBoG1213: BpV|30 OtV|47 AtcV|726 CatV|08873 HokV|11004 MpVS|133 PbCV|494 YLV1|236 IndV|09548 KloV|11495
NBoG1214: AtcV|402 CroV|003969713 IndV|10059 OLV2|06340 PbCV|508 BpV|61 MpVS|167 OtV|83 YLV1|166 LauV|119
NBoG1215: AtcV|742 CatV|09210 EhV|11 IndV|09521 MpVS|127 OtV|29 PbCV|659 YLV1|175 CeV|009173484 PgV|008052750
NBoG1216: BsV|80811 CatV|08229 CroV|003969747 FauV|51746 HokV|10859 IndV|09542 KloV|11468 MVc|004894451 OLV1|06044 OLV2|06267
NBoG1217: CatV|08788 IndV|10085 LauV|429 MoVs|48 PVd|325 PVs|6 HokV|10677 KloV|12432 HokV|10678 MarV|34
NBoG1218: AaV|009052199 AaV|009052426 CatV|09375 PbCV|775 PVd|232 PVs|3 AtcV|522 YLV1|32 BsV|80258
NBoG1219: AMaV|827 AMaV|86 ApMV|003986619 ApMV|003987365 AMgV|850 AMoV|007354754 KloV|11365 MVc|004894926 CatV|08384
NBoG1220: AMaV|970 AMaV|980 AMoV|007353989 AMoV|007354865 ApMV|003986482 BsV|80867 CatV|08490 KloV|12626 ApMV|003986475
NBoG1221: AtcV|169 AtcV|636 AtcV|79 KloV|11147 KloV|11444 KloV|11148 AtcV|283 KloV|11413 PbCV|152
NBoG1222: BsV|80194 BsV|80530 CatV|08971 CatV|09193 HokV|10332 HokV|10377 HokV|10467 IndV|09984 KloV|12558
NBoG1223: CatV|07997 CatV|08014 CatV|08015 CatV|08539 CatV|08537 ASFV|122 KloV|12629 KloV|11762 MsV|111
NBoG1224: CatV|08467 CatV|08468 CatV|08470 CatV|08471 CatV|08968 CatV|08518 CatV|08466 CatV|08465 CatV|08464
NBoG1225: CatV|08637 CatV|08977 KloV|11149 KloV|12064 KloV|11227 KloV|11873 AtcV|148 PbCV|256 HokV|10542
NBoG1226: IndV|09973 IndV|09974 AMaV|244 AMgV|192 AMoV|007354142 ApMV|003987207 KloV|12071 MVc|004894272 CatV|08261
NBoG1227: IndV|10048 IndV|10049 BpV|96 CeV|009173753 MpVS|197 OtV|120 PgV|008052673 YLV1|238 SGV|17
NBoG1228: KloV|11595 KloV|11978 KloV|12268 KloV|12291 KloV|12484 KloV|12505 KloV|12620 KloV|12674 KloV|11864
NBoG1229: KloV|12411 KloV|12658 AMgV|374 AMoV|007354317 CatV|08647 HokV|10173 IndV|09618 MVc|004894468 BsV|80614
NBoG1230: MoVs|14 MoVs|335 AMaV|708 AMgV|295 AMgV|296 AMoV|007354244 ApMV|003986739 MVc|004894389 AMoV|007354243
NBoG1231: MVc|004894138 MVc|004894140 AMaV|123 AMgV|939 AMoV|007354037 ApMV|003987328 AMgV|58 ApMV|003987344 MVc|004894996
NBoG1232: MVc|004894195 MVc|004894223 MVc|004894768 MVc|004894769 AMaV|333 AMgV|687 AMoV|007354594 ApMV|003987118 AMgV|686
NBoG1233: MVc|004894225 MVc|004894956 AMaV|186 AMgV|32 ApMV|003987266 MoVs|32 PiVs|14 PVd|406 PVs|885
NBoG1234: PacV|85718 PacV|85888 PacV|86000 PacV|85995 FauV|52009 MarV|26 LauV|346 LauV|86 MarV|95
NBoG1235: PiVs|105 PiVs|106 PiVs|110 PiVs|108 PiVs|112 PiVs|114 PiVs|107 PiVs|109 PiVs|113
NBoG1236: PiVs|252 PiVs|139 PiVs|223 PiVs|246 PiVs|244 PiVs|250 PiVs|243 PiVs|153 PiVs|433
NBoG1237: AaV|009052152 AMgV|169 AMoV|007354124 CroV|003969870 IndV|09472 KloV|11359 LauV|226 MarV|224 MVc|004894398
NBoG1238: BpV|161 MpVS|16 OLV1|05921 OtV|178 OLV2|06376 YLV1|64 AtcV|702 PbCV|192 SGV|6
NBoG1239: AaV|009052288 OLV2|06447 CatV|09034 BsV|80503 OLV1|06037 CeV|009173608 HokV|10546 IndV|09443 KloV|11323
NBoG1240: AMaV|247 AMgV|186 AMoV|007354138 ApMV|003987203 IndV|09476 MVc|004894268 PiVs|45 HokV|10855 CroV|003970013
NBoG1241: AMaV|31 AMgV|74 AMoV|007354046 ApMV|003987419 LauV|46 MarV|59 MVc|004894164 PiVs|275 KloV|12057
NBoG1242: AMaV|322 AMgV|701 AMoV|007354605 ApMV|003987129 BsV|80741 CatV|08257 MVc|004894785 PVd|1125 PVs|2161
NBoG1243: AMaV|352 AMgV|673 AMoV|007354579 ApMV|003987099 BsV|81033 CatV|08896 IndV|09591 KloV|11547 MVc|004894752
NBoG1244: AMaV|371 AMgV|657 AMoV|007354567 ApMV|003987080 BsV|80977 CatV|08831 HokV|10725 KloV|11691 MVc|004894736
NBoG1245: AMaV|407 AMgV|621 AMoV|007354534 ApMV|003987046 CatV|08879 IndV|09534 KloV|11446 MVc|004894701 CroV|003969832
NBoG1246: AMaV|436 AMgV|329 AMoV|007354274 ApMV|003987017 CatV|09010 IndV|09459 KloV|11347 MVc|004894421 CroV|003970005
NBoG1247: AMaV|533 AMgV|439 AMoV|007354377 ApMV|003986917 BsV|80579 CatV|09323 HokV|10636 IndV|09864 MVc|004894531
NBoG1248: AMaV|584 AMgV|505 AMoV|007354436 ApMV|003986865 BsV|80665 CatV|09238 IndV|09813 KloV|11757 MVc|004894592
NBoG1249: AMaV|610 AMgV|530 AMoV|007354457 ApMV|003986840 CatV|09265 IndV|09784 KloV|11819 MVc|004894615 CroV|003969930
NBoG1250: AMaV|618 AMgV|545 AMoV|007354470 ApMV|003986830 BsV|80740 HokV|10800 IndV|09775 KloV|11827 MVc|004894627
NBoG1251: CeV|009173403 CroV|003969786 IndV|09955 KloV|12226 MoVs|381 BsV|80253 CatV|08703 PgV|008052740 HokV|11061
NBoG1252: AMaV|674 AMgV|121 AMoV|007354081 ApMV|003986773 MVc|004894204 PiVs|90 PVd|144 PVs|357 MoVs|57
NBoG1253: AMaV|696 AMgV|312 ApMV|003986752 BsV|80430 CatV|09002 IndV|09467 KloV|11354 MVc|004894403 HokV|10893
NBoG1254: AMaV|748 AMgV|260 AMoV|007354208 ApMV|003986699 CatV|08915 IndV|09502 KloV|11399 MVc|004894352 CroV|003969986
NBoG1255: BsV|80818 CatV|08721 HokV|10236 MVc|004894910 AMgV|827 AMoV|007354733 CroV|003969784 IndV|09587 KloV|11421
NBoG1256: BpV|174 PbCV|708 AtcV|57 BsV|80612 CeV|009173368 KloV|11776 OtV|219 YLV1|217 BpV|172
NBoG1257: AMgV|317 AMoV|007354261 BsV|80901 CatV|09196 CroV|003970138 HokV|10966 IndV|09657 KloV|11698 MVc|004894409
NBoG1258: AMgV|559 AMoV|007354483 CroV|003970089 HokV|10222 IndV|09767 KloV|11849 MVc|004894640 CatV|09283 BsV|80777
NBoG1259: AMgV|822 AMoV|007354729 BsV|80885 CroV|003969680 HokV|10862 IndV|09675 KloV|11636 MVc|004894907 CatV|09178
NBoG1260: AtcV|198 CeV|009173385 IndV|09603 KloV|12349 OLV1|05945 OLV2|06341 PbCV|381 PgV|008052697 CroV|003970058
NBoG1261: BpV|33 BsV|80175 CeV|009173659 EhV|344 IndV|09519 MpVS|136 OtV|50 YLV1|192 PgV|008052720
NBoG1262: BsV|80582 PbCV|396 YLV1|13 CatV|07976 OLV2|06203 CroV|003969980 MarV|412 OLV1|06125 PacV|86167
NBoG1263: HvV|72 IiV|115 ISKV|121 SfV|15 SGV|102 TnV|73 WiV|158 PiVs|33 OtV|6
NBoG1264: AMaV|21 AMaV|821 ApMV|003986627 ApMV|003987467 AMgV|848 AMoV|007354752 MVc|004894929 PiVs|126
NBoG1265: AMoV|007354876 AMoV|007354879 MsV|112 MsV|28 MsV|29 AMaV|978 ApMV|003986476 IiV|400
NBoG1266: ASFV|133 ASFV|134 ASFV|135 ASFV|136 ASFV|18 ASFV|130 ASFV|131 ASFV|132
NBoG1267: AtcV|220 AtcV|224 AtcV|474 AtcV|228 AtcV|483 AtcV|313 IndV|09851 PbCV|566
NBoG1268: CatV|07963 CatV|08005 CatV|08062 CatV|08100 CatV|08567 IndV|10088 KloV|12006 HokV|10446
NBoG1269: CroV|003969636 CroV|003969697 BsV|80844 CatV|08902 HokV|10246 KloV|11411 MarV|146 LauV|134
NBoG1270: CroV|003969704 CroV|003970035 CroV|003970139 BsV|80413 CatV|09007 KloV|11349 HokV|10897 IndV|09462
NBoG1271: HokV|10151 HokV|10162 HokV|10163 IiV|295 IiV|348 IiV|374 CatV|08164 CatV|09160
NBoG1272: HokV|10405 HokV|10406 HokV|10411 AMaV|228 AMgV|206 AMoV|007354157 ApMV|003987223 MVc|004894298
NBoG1273: HokV|10718 HokV|10720 AMgV|941 MVc|004895040 CatV|08163 EhV|188 KloV|11257 HokV|10518
NBoG1274: IndV|09690 IndV|10000 PiVs|91 PiVs|92 LauV|75 CatV|09165 HokV|10606 MarV|36
NBoG1275: KloV|11429 KloV|11689 KloV|12423 KloV|12683 CeV|009173478 OLV1|05951 OLV2|06336 PgV|008052451
NBoG1276: KloV|12483 KloV|12675 AMaV|139 ApMV|003987312 HokV|10663 IndV|09734 MVc|004894840 PiVs|84
NBoG1277: MarV|332 MarV|344 MarV|341 MarV|345 MarV|350 MarV|348 MarV|351 LauV|361
NBoG1278: MVc|004894137 MVc|004894139 MVc|004895118 AMaV|77 ApMV|003987374 AMaV|895 AMoV|007354816 ApMV|003986557
NBoG1279: MVc|004894746 MVc|004894955 AMaV|840 AMgV|341 AMoV|007354283 ApMV|003986606 CatV|08823 HokV|10968
NBoG1280: OLV1|06135 OLV1|06140 BpV|88 MpVS|191 OtV|113 PgV|008052341 YLV1|129 CeV|009173292
NBoG1281: PgV|008052456 PgV|008052535 HokV|10536 KloV|12488 OLV1|06182 IndV|09746 OLV1|05978 IndV|10107
NBoG1282: PVs|1454 PVs|1485 PVs|1486 PVs|1512 PVs|1523 PVs|1469 PVs|1480 PVs|1482
NBoG1283: SGV|126 SGV|128 SGV|133 SGV|127 SGV|130 SGV|134 SGV|132 SGV|135
NBoG1284: HokV|10297 HokV|11084 AMaV|242 AMgV|193 AMoV|007354143 ApMV|003987209 KloV|11554 MVc|004894273
NBoG1285: AaV|009052145 AaV|009052257 AaV|009052219 AaV|009052432 AaV|009052216 AaV|009052191 AaV|009052409 AaV|009052103
NBoG1286: IndV|09908 IndV|10011 IndV|09832 IndV|09801 IndV|09623 IndV|09621 IndV|09575 IndV|09388
NBoG1287: AaV|009052108 AtcV|265 BsV|80854 CeV|009173671 CroV|003970015 OLV1|05829 PbCV|615 KloV|11948
NBoG1288: OLV2|06375 BpV|150 MpVS|6 OtV|164 YLV1|73 CeV|009173584 OLV1|05922 PgV|008052616
NBoG1289: AaV|009052276 BpV|160 MpVS|113 OLV2|06405 OtV|35 YLV1|52 OLV1|06077 PgV|008052395
NBoG1290: AaV|009052289 CeV|009173624 FauV|51844 OLV1|05861 OLV2|06480 PgV|008052636 ASFV|103 PacV|85889
NBoG1291: IiV|226 LauV|118 HvV|110 MarV|135 PiVs|309 SfV|65 TnV|45 WiV|55
NBoG1292: PgV|008052343 SfV|63 TnV|48 HvV|107 OLV1|06130 CeV|009173295 YLV1|83 KloV|12383
NBoG1293: AcV|112 AMaV|758 ApMV|003986690 McV|78 MsV|210 MyxV|93 OtV|59 VacV|120
NBoG1294: AMaV|259 ApMV|003987192 AMoV|007354107 MVc|004894239 AMaV|681 AMgV|149 ApMV|003986766 MarV|244
NBoG1295: AMaV|195 AMgV|244 AMoV|007354193 ApMV|003987257 CeV|009173717 CroV|003969787 MVc|004894333 PacV|86156
NBoG1296: AMaV|235 AMgV|198 AMoV|007354151 ApMV|003987216 CatV|08972 CeV|009173734 HokV|10567 MVc|004894291
NBoG1297: AMaV|237 AMgV|196 AMoV|007354149 ApMV|003987214 FauV|51792 KloV|12264 MVc|004894289 PacV|85860
NBoG1298: AMaV|266 AMgV|778 AMoV|007354684 ApMV|003987185 CatV|09161 HokV|10779 KloV|11619 MVc|004894855
NBoG1299: AMaV|274 AMgV|766 AMoV|007354670 ApMV|003987177 MoVs|483 MVc|004894847 PVd|104 PVs|296
NBoG1300: AMaV|291 AMgV|735 ApMV|003987159 CatV|08189 HokV|10293 IndV|09753 KloV|11252 MVc|004894822
NBoG1301: AMaV|316 AMgV|709 AMoV|007354614 ApMV|003987135 HokV|10146 MVc|004894795 CatV|08481 KloV|12584
NBoG1302: AMaV|341 AMgV|683 AMoV|007354589 ApMV|003987110 IndV|09613 KloV|11639 MVc|004894762 PiVs|449
NBoG1303: AMaV|37 AMgV|693 ApMV|003987412 MVc|004894777 PVd|158 PVs|383 EhV|74 MoVs|237
NBoG1304: AMaV|394 AMgV|631 AMoV|007354544 ApMV|003987058 BsV|80846 MVc|004894712 PiVs|350 PacV|86068
NBoG1305: AMaV|412 AMgV|615 ApMV|003987041 CatV|08876 IndV|09544 KloV|11473 MVc|004894696 CroV|003969670
NBoG1306: AMaV|467 AMgV|361 AMoV|007354304 ApMV|003986987 HokV|10662 IndV|09581 KloV|11525 MVc|004894455
NBoG1307: AMaV|528 AMgV|432 AMoV|007354371 ApMV|003986923 MoVs|485 MVc|004894525 CeV|009173401 TnV|95
NBoG1308: AMaV|629 AMgV|562 AMoV|007354484 ApMV|003986819 CeV|009173482 CroV|003970025 HokV|10577 MVc|004894641
NBoG1309: AMaV|670 AMgV|826 AMoV|007354732 ApMV|003986777 BsV|80177 CroV|003970133 HokV|10978 MVc|004894972
NBoG1310: AMgV|68 AMoV|007354044 CroV|003970002 HokV|10185 KloV|11283 MVc|004894860 KloV|12145 HokV|10306
NBoG1311: AMgV|684 AMoV|007354590 CatV|08690 CeV|009173434 MVc|004894763 HokV|10345 YLV1|222 KloV|12378
NBoG1312: AtcV|133 BsV|80260 CeV|009173382 IndV|09599 KloV|11364 PbCV|299 PgV|008052737 CroV|003969693
NBoG1313: AtcV|43 BpV|159 MpVS|14 OLV1|05794 OtV|175 PbCV|363 PiVs|68 YLV1|66
NBoG1314: CeV|009173361 LauV|246 MarV|246 PgV|008052494 WiV|135 SGV|1 IiV|78 ISKV|11
NBoG1315: BsV|80119 BsV|80149 KloV|11687 KloV|12389 KloV|12258 BsV|80188 PgV|008052533
NBoG1316: CatV|08230 CatV|08243 CatV|08242 CatV|08241 CatV|08032 SGV|108 HokV|10791
NBoG1317: CatV|08618 CatV|08619 AMaV|159 AMgV|127 AMoV|007354086 ApMV|003987292 MVc|004894938
NBoG1318: CatV|08863 CatV|08956 CroV|003969642 CroV|003970104 CroV|003970101 KloV|11956 BsV|80208
NBoG1319: IiV|209 IiV|75 WiV|125 WiV|126 WiV|81 WiV|69 IiV|28
NBoG1320: IndV|10047 IndV|10098 HvV|52 SfV|33 TnV|107 WiV|23 IiV|70
NBoG1321: KloV|11586 KloV|11800 KloV|11997 KloV|12200 PacV|85925 PacV|85946 IndV|09999
NBoG1322: KloV|11755 KloV|11778 KloV|11796 KloV|11975 KloV|12257 KloV|12390 KloV|12391
NBoG1323: KloV|12083 KloV|12084 KloV|12085 LauV|399 MarV|279 CatV|08815 BsV|81139
NBoG1324: MarV|298 MarV|299 MarV|307 MarV|385 MarV|304 MarV|297 MarV|308
NBoG1325: MoVs|254 MoVs|291 AMaV|529 AMgV|434 AMoV|007354373 ApMV|003986922 MVc|004894524
NBoG1326: MoVs|343 MoVs|346 MoVs|434 MoVs|440 MoVs|441 MoVs|442 PVs|860
NBoG1327: MVc|004894115 MVc|004895007 MVc|004895130 PVs|134 AMaV|865 ApMV|003986581 VacV|194
NBoG1328: MVc|004894494 MVc|004895045 AMaV|854 AMgV|899 AMoV|007354802 ApMV|003986590 MVc|004895155
NBoG1329: OLV1|05975 OLV1|06052 CeV|009173567 OLV2|06489 PgV|008052561 IndV|10043 OLV2|06490
NBoG1330: PacV|85722 PacV|85790 PacV|85841 PacV|85899 PacV|85998 PacV|86079 PacV|86148
NBoG1331: PiVs|121 PiVs|326 PiVs|431 AMgV|208 AMoV|007354158 MVc|004894300 PVs|1557
NBoG1332: PVs|1167 PVs|1173 PVs|1218 PVs|609 PVs|733 PVs|795 PVs|207
NBoG1333: PVs|1423 PVs|1477 AMaV|844 ApMV|003986602 KloV|11897 MVc|004895020 AMgV|465
NBoG1334: PVs|616 PVs|617 PVs|721 PVs|744 PVs|758 PVs|818 PVs|604
NBoG1335: TnV|15 TnV|16 TnV|22 TnV|23 TnV|6 HvV|31 SfV|5
NBoG1336: SGV|16 SGV|73 SGV|72 SGV|74 SGV|70 SGV|71 SGV|159
NBoG1337: CroV|003969876 CroV|003970023 CroV|003969992 CroV|003969871 CroV|003969774 CroV|003969679 IndV|09936
NBoG1338: HokV|10740 HokV|10741 HokV|10742 HokV|10739 HokV|10738 HokV|10737 HokV|10513
NBoG1339: BsV|81060 BsV|81119 BsV|81059 BsV|81003 BsV|80884 BsV|80671 BsV|80451
NBoG1340: BsV|80488 BsV|80489 BsV|80487 BsV|80486 BsV|80485 BsV|80484 BsV|80483
NBoG1341: PiVs|380 PiVs|381 CatV|08035 LauV|6 MarV|401 PVs|976 PVd|1322
NBoG1342: AMaV|310 AMgV|717 ApMV|003987141 MVc|004894803 BsV|80634 CatV|09249 IndV|09802
NBoG1343: CroV|003970012 PacV|85839 AMaV|505 AMgV|401 AMoV|007354344 ApMV|003986950 MVc|004894497
NBoG1344: AaV|009052320 BpV|115 AtcV|390 OtV|131 PbCV|513 YLV1|112 MpVS|213
NBoG1345: AaV|009052348 HokV|10830 IiV|291 WiV|178 HvV|51 SfV|34 TnV|108
NBoG1346: AaV|009052428 AMgV|702 AMoV|007354606 BsV|80599 CatV|08717 IndV|09961 MVc|004894788
NBoG1347: AaV|009052437 BsV|80694 CeV|009173398 CroV|003970024 IndV|09600 KloV|12340 PgV|008052718
NBoG1348: AcV|111 BsV|80797 KloV|12186 MsV|254 CatV|08662 HokV|10290 IndV|10078
NBoG1349: AcV|239 HokV|10863 AtcV|182 BsV|80721 KloV|12259 PbCV|365 PgV|008052628
NBoG1350: AMaV|145 AMgV|356 AMoV|007354299 ApMV|003987306 BsV|80384 MVc|004894447 PacV|85856
NBoG1351: AMaV|162 AMgV|858 AMoV|007354761 ApMV|003987289 CatV|08929 MVc|004894209 PacV|86172
NBoG1352: AMaV|198 AMgV|239 AMoV|007354189 ApMV|003987253 MVc|004894329 PVd|1144 PVs|2181
NBoG1353: AMaV|216 AMgV|217 AMoV|007354168 ApMV|003987235 CatV|08765 KloV|11194 MVc|004894309
NBoG1354: AMaV|27 ApMV|003987422 IndV|10027 KloV|12169 HokV|10205 OtV|53 PVd|588
NBoG1355: AMaV|342 AMgV|682 AMoV|007354588 ApMV|003987109 CatV|08357 MpVS|117 MVc|004894761
NBoG1356: BpV|78 MpVS|184 OtV|103 AtcV|12 MoVs|258 PbCV|78 YLV1|150
NBoG1357: AMaV|413 AMgV|614 AMoV|007354529 ApMV|003987040 MVc|004894695 PVd|33 PVs|90
NBoG1358: AMaV|542 AMgV|448 AMoV|007354387 ApMV|003986908 CatV|08245 KloV|12260 MVc|004894540
NBoG1359: MarV|136 PiVs|15 LauV|120 BpV|132 MpVS|226 OtV|145 YLV1|99
NBoG1360: AMaV|590 AMgV|510 AMaV|591 AMgV|511 AMoV|007354441 ApMV|003986859 MVc|004894598
NBoG1361: AMaV|645 AMgV|580 AMoV|007354500 ApMV|003986803 CatV|08310 HokV|10684 MVc|004894657
NBoG1362: AMaV|691 ApMV|003986757 CatV|09151 KloV|11911 MVc|004894408 PacV|85816 BsV|80795
NBoG1363: AMaV|749 AMgV|259 AMoV|007354207 ApMV|003986698 CatV|09079 CroV|003969984 MVc|004894351
NBoG1364: AMaV|75 AMgV|787 AMoV|007354693 ApMV|003987376 MVc|004894964 PiVs|391 PVs|452
NBoG1365: AMaV|757 AMgV|249 AMoV|007354200 ApMV|003986691 FauV|51754 MVc|004894342 AtcV|718
NBoG1366: AMaV|799 AMgV|808 AMoV|007354712 ApMV|003986648 CatV|08393 MVc|004894888 PiVs|127
NBoG1367: AMaV|941 AMgV|970 AMoV|007353990 ApMV|003986506 MVc|004894063 MVc|004895170 AMoV|007353992
NBoG1368: AMaV|975 AMgV|3 AMoV|007354057 ApMV|003986509 MVc|004894947 AMoV|007354834 MVc|004895136
NBoG1369: AMgV|708 AMoV|007354613 CatV|08769 HokV|10244 IndV|09713 KloV|11565 MVc|004894794
NBoG1370: AtcV|290 CatV|08707 CeV|009173261 CroV|003969874 IndV|10006 KloV|11434 PbCV|388
NBoG1371: AtcV|612 CeV|009173749 EhV|76 MoVs|137 PbCV|558 MoVs|460 PgV|008052722
NBoG1372: ISKV|70 IiV|402 SGV|109 LauV|217 MarV|215 WiV|193 PiVs|4
NBoG1373: OLV1|05943 CatV|08305 HokV|10238 IndV|09451 KloV|11336 PacV|85838 OLV2|06350
NBoG1374: BpV|31 CeV|009173415 MpVS|134 OtV|48 PgV|008052559 YLV1|23 BsV|81013
NBoG1375: BpV|77 MpVS|183 OtV|102 CeV|009173330 OLV1|05902 OLV2|06326 PgV|008052414
NBoG1376: CatV|08686 KloV|11566 OLV2|06254 PgV|008052334 PgV|008052326 KloV|11774 MpVS|32
NBoG1377: IndV|09932 KloV|12266 MoVs|203 MpVS|86 OtV|17 PVs|2050 PVd|1039
NBoG1378: AMoV|007353986 AMoV|007354853 AMaV|40 AMgV|938 ApMV|003987409 MVc|004894133
NBoG1379: BsV|80255 BsV|80753 BsV|80840 BsV|80841 BsV|80839 PiVs|31
NBoG1380: BsV|80336 BsV|80742 BsV|80873 BsV|81074 BsV|81106 CatV|08499
NBoG1381: BsV|80675 BsV|81040 BsV|81161 BsV|81162 IndV|09407 IndV|09745
NBoG1382: CatV|07962 CatV|08002 CatV|08003 CatV|08004 CatV|08099 CatV|08095
NBoG1383: CatV|08016 CatV|08091 CatV|08092 KloV|11882 KloV|11886 BsV|81174
NBoG1384: CatV|08029 CatV|08053 CatV|08462 IndV|09747 IndV|10108 KloV|12489
NBoG1385: CatV|08055 CatV|08445 AMaV|144 ApMV|003987307 MVc|004894153 MVc|004894213
NBoG1386: CatV|08482 CatV|08500 KloV|11868 KloV|12598 HokV|10160 OLV1|06110
NBoG1387: CatV|08483 CatV|08503 BsV|81083 HokV|10159 OLV1|06111 KloV|11867
NBoG1388: CroV|003969647 CroV|003970016 BsV|80866 CatV|08491 KloV|12625 OLV1|06104
NBoG1389: FauV|52126 FauV|52127 FauV|52128 LauV|373 LauV|377 MarV|314
NBoG1390: HokV|10401 HokV|10570 HokV|10726 HokV|10980 HokV|10982 HokV|10751
NBoG1391: HvV|29 HvV|33 HvV|89 HvV|59 HvV|91 SfV|55
NBoG1392: IiV|110 IiV|246 HvV|79 SfV|10 TnV|64 WiV|15
NBoG1393: IndV|09631 IndV|10003 KloV|11675 KloV|12193 CroV|003969776 HokV|10365
NBoG1394: IndV|09927 IndV|10087 KloV|11871 KloV|12662 LauV|444 MarV|257
NBoG1395: KloV|11253 KloV|11459 KloV|12635 EhV|167 OtV|105 PacV|85768
NBoG1396: KloV|11414 KloV|11466 KloV|11807 KloV|11610 KloV|11795 HokV|10535
NBoG1397: KloV|11531 KloV|11976 KloV|11979 KloV|11998 KloV|12636 IndV|10104
NBoG1398: KloV|11613 KloV|11614 KloV|11615 KloV|11616 CatV|09159 IndV|09695
NBoG1399: LauV|267 LauV|407 ASFV|115 PiVs|290 FauV|51781 PacV|85807
NBoG1400: MpVS|238 MpVS|241 OLV2|06234 OLV2|06236 OLV1|06173 OtV|158
NBoG1401: MVc|004894206 MVc|004894961 AMaV|662 AMgV|865 AMoV|007354767 ApMV|003986786
NBoG1402: MyxV|12 MyxV|168 VacV|220 VacV|9 SGV|112 SGV|113
NBoG1403: OLV2|06199 OLV2|06223 AtcV|276 BpV|194 MpVS|148 PbCV|607
NBoG1404: PVs|140 PVs|143 PVs|145 PVs|146 PVs|148 PVs|149
NBoG1405: PVs|1417 PVs|1444 PVs|1489 PVs|1493 PVs|1502 PVs|1538
NBoG1406: PVs|157 PVs|187 PVs|605 PVs|622 PVs|181 PVs|182
NBoG1407: PVs|185 PVs|197 PVs|186 PVs|191 PVs|189 PVs|198
NBoG1408: PVs|2534 PVs|608 PVs|701 PVs|727 PVs|757 PVs|776
NBoG1409: MoVs|2 MoVs|522 MoVs|517 MoVs|7 MoVs|10 MoVs|514
NBoG1410: HokV|10383 HokV|10380 HokV|10375 HokV|10374 HokV|10373 HokV|10372
NBoG1411: CatV|08108 CatV|08169 CatV|08090 CatV|08109 CatV|08051 CatV|09066
NBoG1412: PacV|85901 PacV|85902 PacV|85900 PacV|85897 PacV|85896 PacV|85887
NBoG1413: PiVs|176 PiVs|286 PiVs|150 PiVs|159 PiVs|148 PiVs|160
NBoG1414: PiVs|149 PiVs|245 PiVs|235 PiVs|239 PiVs|305 PiVs|300
NBoG1415: PiVs|169 PiVs|171 PiVs|187 PiVs|188 PiVs|189 PiVs|190
NBoG1416: PiVs|259 PiVs|285 PiVs|281 PiVs|284 PiVs|301 PiVs|282
NBoG1417: AaV|009052157 BsV|80868 CroV|003970020 OLV1|05830 CeV|009173669 OLV2|06512
NBoG1418: AaV|009052194 CatV|08594 HokV|10763 KloV|11950 LauV|397 MarV|278
NBoG1419: AaV|009052247 IiV|57 AMgV|161 AMoV|007354116 MVc|004894245 WiV|40
NBoG1420: AaV|009052318 CeV|009173471 CroV|003970040 EhV|73 OLV2|06391 PgV|008052440
NBoG1421: BpV|198 MpVS|57 OtV|226 AtcV|803 PbCV|473 YLV1|28
NBoG1422: AcV|167 KloV|12394 McV|96 MsV|184 MyxV|112 VacV|136
NBoG1423: MarV|281 PacV|85758 AMgV|590 AMoV|007354508 LauV|296 MVc|004894665
NBoG1424: AMaV|103 AMgV|108 AMoV|007354067 ApMV|003987348 FauV|51825 MVc|004894176
NBoG1425: AMaV|116 AMgV|875 AMoV|007354777 ApMV|003987335 BsV|80996 MVc|004894191
NBoG1426: LauV|369 MarV|363 MoVs|176 PVd|1221 PVs|1415 PVs|2262
NBoG1427: AMaV|205 AMgV|229 AMoV|007354179 ApMV|003987246 MVc|004894320 BsV|80968
NBoG1428: AMaV|221 AMgV|211 AMoV|007354161 ApMV|003987230 KloV|11486 MVc|004894303
NBoG1429: AMaV|229 AMgV|205 AMoV|007354156 ApMV|003987222 CatV|08797 MVc|004894297
NBoG1430: AMaV|248 AMgV|185 AMoV|007354137 ApMV|003987202 KloV|12519 MVc|004894267
NBoG1431: AMaV|264 AMgV|782 AMoV|007354689 ApMV|003987187 KloV|12191 MVc|004894963
NBoG1432: AMaV|272 AMgV|769 AMoV|007354674 ApMV|003987179 CatV|08713 MVc|004894850
NBoG1433: AMaV|280 AMoV|007354655 ApMV|003987171 MVc|004894835 AMgV|749 AMgV|750
NBoG1434: AMaV|289 AMgV|736 AMoV|007354640 ApMV|003987160 MVc|004894823 CatV|08235
NBoG1435: AMaV|348 AMgV|910 AMoV|007354817 ApMV|003987103 CroV|003969644 MVc|004894101
NBoG1436: AMaV|367 AMgV|666 AMoV|007354573 ApMV|003987084 BsV|80594 MVc|004894742
NBoG1437: AMaV|368 AMgV|665 AMoV|007354572 ApMV|003987083 CatV|08622 MVc|004894741
NBoG1438: AMaV|376 AMgV|651 AMoV|007354561 ApMV|003987075 KloV|11990 MVc|004894731
NBoG1439: AMaV|377 AMgV|650 AMoV|007354560 ApMV|003987074 MVc|004894730 BsV|81032
NBoG1440: AMaV|397 AMoV|007354793 AMgV|889 KloV|12276 MVc|004895049 AMoV|007354843
NBoG1441: LauV|248 AMaV|720 AMgV|286 ApMV|003986728 MVc|004894380 MarV|248
NBoG1442: AMaV|448 AMgV|345 AMoV|007354287 ApMV|003987006 IndV|09890 MVc|004894434
NBoG1443: AMaV|458 AMgV|355 AMoV|007354298 ApMV|003986996 MVc|004894446 PacV|85734
NBoG1444: AMaV|469 AMgV|363 AMoV|007354306 ApMV|003986985 KloV|12679 MVc|004894457
NBoG1445: AMaV|482 AMgV|377 AMoV|007354320 ApMV|003986972 CroV|003969733 MVc|004894472
NBoG1446: AMaV|493 AMgV|388 AMoV|007354333 ApMV|003986961 CroV|003969817 MVc|004894485
NBoG1447: AMaV|572 AMoV|007354421 ApMV|003986878 KloV|11492 MVc|004894574 AMgV|488
NBoG1448: WiV|160 IiV|327 ISKV|39 LauV|202 MarV|201 SGV|79
NBoG1449: AMaV|659 AMgV|849 AMoV|007354753 ApMV|003986789 CatV|08202 MVc|004894181
NBoG1450: AMaV|661 AMgV|171 AMoV|007354126 ApMV|003986787 MoVs|302 MVc|004894254
NBoG1451: CatV|08773 IndV|09727 KloV|12129 BsV|80803 CroV|003970082 HokV|10338
NBoG1452: AMaV|682 AMgV|176 AMoV|007354129 ApMV|003986765 MVc|004894220 MVc|004894257
NBoG1453: AMaV|688 AMgV|320 AMoV|007354264 ApMV|003986760 MVc|004894412 IndV|09708
NBoG1454: AMaV|689 AMgV|319 AMoV|007354263 ApMV|003986759 MVc|004894411 PiVs|364
NBoG1455: BsV|80906 CatV|09202 HokV|11070 KloV|11708 CroV|003969769 IndV|09651
NBoG1456: AMaV|802 ApMV|003986645 BsV|81115 KloV|12002 OLV1|06046 PbCV|599
NBoG1457: AMaV|825 AMgV|424 AMoV|007354366 ApMV|003986622 AMoV|007354365 ApMV|003986621
NBoG1458: AMaV|837 AMoV|007354762 ApMV|003986609 MoVs|325 MVc|004894207 PVd|41
NBoG1459: AMaV|841 AMgV|84 ApMV|003986605 BsV|80357 MVc|004894175 MVc|004895029
NBoG1460: AMaV|860 AMgV|896 AMoV|007354800 ApMV|003986585 MVc|004895150 AMgV|951
NBoG1461: MVc|004895140 AMaV|947 AMgV|936 AMoV|007354857 ApMV|003986501 MVc|004895139
NBoG1462: AMaV|88 AMgV|838 ApMV|003987363 MVc|004894074 AMgV|837 AMoV|007354739
NBoG1463: AMaV|897 AMgV|136 AMoV|007354094 ApMV|003986554 MVc|004894226 AMoV|007354686
NBoG1464: AMaV|916 AMoV|007354849 ApMV|003986534 PVd|531 PVs|1163 PVs|1161
NBoG1465: AMaV|966 AMgV|960 ApMV|003986486 KloV|12322 MVc|004894109 MVc|004894064
NBoG1466: AMgV|618 AMoV|007354531 BpV|179 MVc|004894698 PiVs|448 CatV|08274
NBoG1467: KloV|11574 AtcV|328 BpV|46 CeV|009173660 HokV|11111 IndV|09707
NBoG1468: MoVs|309 LauV|376 MarV|313 PiVs|231 PVd|837 PVs|1774
NBoG1469: AMgV|892 AMoV|007354795 ApMV|003987382 LauV|347 MarV|27 MVc|004895164
NBoG1470: AtcV|101 CroV|003969779 KloV|12269 OLV1|05944 PbCV|638 YLV1|198
NBoG1471: AtcV|123 BpV|65 MpVS|172 OtV|90 PbCV|702 YLV1|160
NBoG1472: AtcV|144 BpV|54 MpVS|160 OtV|75 PbCV|718 YLV1|186
NBoG1473: AtcV|381 CeV|009173390 OtV|118 PbCV|87 HokV|10811 YLV1|125
NBoG1474: AtcV|501 BpV|57 MpVS|163 OtV|78 PbCV|519 YLV1|190
NBoG1475: AtcV|747 BpV|67 MpVS|174 OtV|91 PbCV|155 YLV1|154
NBoG1476: AtcV|775 BpV|157 MpVS|12 OtV|172 PbCV|108 PgV|008052725
NBoG1477: AtcV|807 BpV|140 OtV|152 PbCV|472 YLV1|104 MpVS|231
NBoG1478: AtcV|83 HokV|11059 IndV|09959 KloV|12235 PbCV|628 YLV1|231
NBoG1479: AtcV|845 BpV|26 MpVS|106 OtV|39 PbCV|255 YLV1|194
NBoG1480: BsV|80460 CatV|09370 IndV|09419 KloV|11269 CeV|009173364 HokV|10583
NBoG1481: BsV|80859 CatV|09152 HokV|11108 IndV|09704 KloV|11579 CroV|003969685
NBoG1482: BsV|80956 CatV|09296 CroV|003970112 HokV|10849 IndV|09757 KloV|12618
NBoG1483: BsV|81064 CeV|009173603 CroV|003969719 IndV|09905 KloV|12209 PgV|008052729
NBoG1484: CatV|08275 HokV|10571 KloV|11703 MVc|004894895 PVs|729 HokV|10572
NBoG1485: CatV|08664 CeV|009173259 CatV|08709 KloV|11840 MVc|004894587 CroV|003969894
NBoG1486: CatV|08862 IiV|91 SGV|124 WiV|171 ISKV|71 SfV|76
NBoG1487: CeV|009173422 PacV|86150 PbCV|424 WiV|187 YLV1|7 IiV|222
NBoG1488: CeV|009173595 KloV|12225 OLV2|06312 PgV|008052603 CroV|003969947 IndV|09942
NBoG1489: AaV|009052102 AaV|009052278 AaV|009052350 AaV|009052388 AaV|009052454
NBoG1490: AMgV|38 AMgV|931 AMaV|949 AMgV|42 ApMV|003986500
NBoG1491: BsV|81210 BsV|81267 BsV|81176 BsV|81009 BsV|80104
NBoG1492: BsV|80265 BsV|80732 BsV|80922 BsV|80958 KloV|11681
NBoG1493: BsV|80472 BsV|80527 BsV|80992 BsV|81089 KloV|11879
NBoG1494: BsV|80561 BsV|80974 TnV|163 BsV|80746 BsV|80566
NBoG1495: BsV|80976 BsV|81051 AaV|009052252 IndV|09831 BsV|80248
NBoG1496: HokV|10134 HokV|10466 AMaV|668 ApMV|003986779 MVc|004895021
NBoG1497: HokV|10210 HokV|10211 BsV|80749 CatV|08738 KloV|11817
NBoG1498: HokV|10324 HokV|10969 AMgV|483 IndV|10017 KloV|12427
NBoG1499: HokV|10900 HokV|10901 HokV|10902 HokV|10904 HokV|10903
NBoG1500: HvV|32 IiV|181 IiV|269 MsV|110 MsV|27
NBoG1501: IiV|258 IiV|321 IiV|83 IiV|259 IiV|440
NBoG1502: KloV|11176 KloV|11209 AMaV|524 AMoV|007354363 ApMV|003986928
NBoG1503: KloV|12055 KloV|12056 CatV|08842 AMoV|007354824 CeV|009173263
NBoG1504: LauV|422 LauV|424 MarV|403 LauV|434 MarV|389
NBoG1505: MoVs|303 MoVs|369 MoVs|370 MoVs|371 MoVs|373
NBoG1506: MVc|004894336 MVc|004894343 AMaV|755 AMgV|251 AMoV|007354197
NBoG1507: MVc|004894889 MVc|004894890 MVc|004894894 AMgV|824 AMoV|007354731
NBoG1508: MVc|004895088 MVc|004895112 AMaV|856 ApMV|003986588 AMoV|007354805
NBoG1509: MVc|004895119 MVc|004895120 AMaV|954 ApMV|003986495 KloV|12371
NBoG1510: MyxV|158 MyxV|160 MyxV|162 MyxV|4 MyxV|6
NBoG1511: OLV1|05968 OLV1|06058 CeV|009173635 PgV|008052641 OLV2|06496
NBoG1512: OLV1|05977 OLV1|06050 CeV|009173569 OLV2|06487 PgV|008052563
NBoG1513: OLV1|06067 OLV1|06091 PgV|008052437 CeV|009173468 OLV2|06395
NBoG1514: OLV2|06211 OLV2|06343 OLV2|06344 OLV2|06389 OLV2|06346
NBoG1515: PbCV|268 PbCV|370 PbCV|486 PbCV|598 PbCV|662
NBoG1516: PbCV|746 PbCV|754 BsV|80611 KloV|11770 OLV1|06047
NBoG1517: PiVs|278 PiVs|280 AMaV|298 ApMV|003987153 AMgV|466
NBoG1518: PiVs|36 PiVs|39 PiVs|41 PiVs|40 PiVs|157
NBoG1519: PVd|452 PVd|651 MoVs|360 PiVs|172 PVs|1391
NBoG1520: PVs|1400 PVs|1403 PVs|1427 PVs|1504 PVs|1526
NBoG1521: PVs|1439 PVs|1507 PVs|1508 PVs|1561 PVs|176
NBoG1522: PVs|646 PVs|648 PVs|649 PVs|782 PVs|739
NBoG1523: TnV|143 TnV|145 TnV|92 HvV|173 SfV|117
NBoG1524: PVs|752 PVs|755 PVs|805 PVs|2514 PVs|2516
NBoG1525: SGV|36 SGV|38 SGV|37 SGV|39 SGV|76
NBoG1526: MoVs|472 MoVs|475 MoVs|476 MoVs|474 MoVs|473
NBoG1527: BsV|81260 BsV|81261 BsV|81259 BsV|81258 BsV|81256
NBoG1528: BsV|80764 BsV|80768 BsV|80763 BsV|80762 BsV|80761
NBoG1529: CatV|07991 CatV|08766 CatV|08394 CatV|08162 CatV|08038
NBoG1530: MsV|124 MsV|125 MsV|127 MsV|58 MsV|126
NBoG1531: PacV|86083 PacV|86084 PacV|86082 PacV|86081 PacV|86080
NBoG1532: EhV|27 EhV|326 EhV|452 EhV|112 EhV|317
NBoG1533: EhV|172 EhV|203 EhV|189 EhV|182 EhV|183
NBoG1534: IiV|22 IiV|23 IiV|26 IiV|25 IiV|24
NBoG1535: KloV|12287 KloV|12290 KloV|12285 KloV|12042 KloV|11722
NBoG1536: PiVs|1 PiVs|182 PiVs|184 PiVs|183 PiVs|170
NBoG1537: PiVs|342 PiVs|388 PiVs|386 PiVs|387 PiVs|390
NBoG1538: ASFV|142 ASFV|143 ASFV|144 ASFV|146 ASFV|145
NBoG1539: AaV|009052190 BsV|80242 CroV|003970080 HokV|10360 PgV|008052454
NBoG1540: AaV|009052192 CeV|009173458 OLV1|05935 OLV2|06362 PgV|008052386
NBoG1541: AaV|009052204 MoVs|308 PgV|008052380 PiVs|204 MoVs|389
NBoG1542: AaV|009052246 CeV|009173310 OLV1|05999 OLV2|06412 PgV|008052357
NBoG1543: AaV|009052256 CeV|009173367 OLV1|05848 OLV2|06281 PgV|008052502
NBoG1544: AaV|009052264 OLV1|05854 CeV|009173379 OLV2|06274 PgV|008052382
NBoG1545: AaV|009052267 CeV|009173362 OLV1|05843 OLV2|06287 PgV|008052496
NBoG1546: AaV|009052274 IndV|09392 BsV|80444 KloV|11218 CatV|09345
NBoG1547: AaV|009052283 CeV|009173363 OLV1|05844 OLV2|06286 PgV|008052497
NBoG1548: AaV|009052284 BpV|181 MpVS|36 OtV|201 YLV1|245
NBoG1549: AaV|009052324 OLV2|06279 CeV|009173371 OLV1|05849 PgV|008052418
NBoG1550: MyxV|87 AcV|154 McV|70 MsV|217 VacV|113
NBoG1551: MyxV|132 AcV|196 McV|124 MsV|67 VacV|158
NBoG1552: AaV|009052372 CeV|009173521 OLV1|06012 OLV2|06422 PgV|008052516
NBoG1553: AcV|100 McV|71 MsV|66 MyxV|88 VacV|114
NBoG1554: AcV|114 MsV|74 MyxV|95 McV|80 VacV|122
NBoG1555: AcV|118 MsV|86 MyxV|140 VacV|167 McV|133
NBoG1556: AcV|124 MsV|60 MyxV|91 VacV|118 McV|75
NBoG1557: AcV|129 McV|25 MsV|100 MyxV|48 VacV|69
NBoG1558: AcV|155 MsV|216 McV|104 MyxV|118 VacV|142
NBoG1559: AcV|156 McV|115 MsV|108 MyxV|124 VacV|148
NBoG1560: AcV|193 McV|31 MsV|209 MyxV|52 VacV|73
NBoG1561: AcV|198 McV|44 MsV|235 MyxV|62 VacV|88
NBoG1562: SGV|144 IiV|132 SfV|70 WiV|163 TnV|37
NBoG1563: AcV|38 McV|125 MsV|38 MyxV|133 VacV|159
NBoG1564: AcV|46 McV|148 MsV|232 MyxV|148 VacV|176
NBoG1565: AcV|71 McV|63 MsV|61 MyxV|80 VacV|106
NBoG1566: AcV|72 McV|61 MsV|252 MyxV|78 VacV|104
NBoG1567: AcV|77 McV|55 MsV|253 MyxV|72 VacV|98
NBoG1568: AcV|81 MsV|47 PiVs|256 LauV|256 MarV|254
NBoG1569: AcV|86 McV|82 MsV|57 MyxV|97 VacV|124
NBoG1570: AcV|94 McV|114 MsV|65 MyxV|123 VacV|147
NBoG1571: AMaV|107 AMgV|50 AMoV|007354026 ApMV|003987343 MVc|004895108
NBoG1572: MVc|004894177 AMaV|940 AMgV|91 ApMV|003986507 AMoV|007354055
NBoG1573: AMaV|114 AMgV|891 AMoV|007354794 ApMV|003987337 MVc|004895163
NBoG1574: AMaV|117 AMgV|873 AMoV|007354775 ApMV|003987334 MVc|004894978
NBoG1575: AMaV|141 AMgV|164 AMoV|007354119 ApMV|003987310 MVc|004894250
NBoG1576: AMaV|170 AMoV|007354751 ApMV|003987283 MVc|004894924 AMgV|847
NBoG1577: AMaV|172 AMgV|716 AMoV|007354620 ApMV|003987281 MVc|004894801
NBoG1578: AMaV|183 AMgV|842 AMoV|007354746 ApMV|003987269 MVc|004894918
NBoG1579: AMaV|190 AMgV|166 AMoV|007354121 ApMV|003987262 MVc|004894252
NBoG1580: AMaV|191 AMgV|140 AMoV|007354098 ApMV|003987261 MVc|004894228
NBoG1581: AMaV|196 AMgV|243 AMoV|007354192 ApMV|003987256 MVc|004894332
NBoG1582: AMaV|197 AMgV|240 AMoV|007354190 ApMV|003987254 MVc|004894330
NBoG1583: AMaV|199 AMgV|236 AMoV|007354186 ApMV|003987252 MVc|004894326
NBoG1584: AMaV|200 AMgV|235 AMoV|007354185 ApMV|003987251 MVc|004894325
NBoG1585: AMaV|201 AMgV|234 AMoV|007354184 ApMV|003987250 MVc|004894324
NBoG1586: AMaV|202 AMgV|233 AMoV|007354183 ApMV|003987249 MVc|004894323
NBoG1587: AMaV|203 AMgV|232 AMoV|007354182 ApMV|003987248 MVc|004894322
NBoG1588: AMaV|206 AMgV|228 AMoV|007354178 ApMV|003987245 MVc|004894319
NBoG1589: AMaV|207 AMgV|227 AMoV|007354177 ApMV|003987244 MVc|004894318
NBoG1590: AMaV|208 AMgV|226 AMoV|007354176 ApMV|003987243 MVc|004894317
NBoG1591: AMaV|210 AMgV|223 AMoV|007354174 ApMV|003987241 MVc|004894315
NBoG1592: AMaV|211 AMgV|222 AMoV|007354173 ApMV|003987240 MVc|004894314
NBoG1593: AMaV|212 AMgV|221 AMoV|007354172 ApMV|003987239 MVc|004894313
NBoG1594: AMaV|213 AMgV|220 AMoV|007354171 ApMV|003987238 MVc|004894312
NBoG1595: AMaV|215 AMgV|218 AMoV|007354169 ApMV|003987236 MVc|004894310
NBoG1596: AMaV|219 AMgV|213 AMoV|007354163 ApMV|003987232 MVc|004894305
NBoG1597: AMaV|220 AMgV|212 AMoV|007354162 ApMV|003987231 MVc|004894304
NBoG1598: AMaV|224 AMgV|209 AMoV|007354159 ApMV|003987227 MVc|004894301
NBoG1599: AMaV|226 AMgV|110 AMoV|007354069 ApMV|003987225 MVc|004894141
NBoG1600: CatV|08652 AMgV|573 AMoV|007354492 MVc|004894909 PVs|1170
NBoG1601: AMaV|230 ApMV|003987221 MVc|004894296 AMgV|204 AMoV|007354155
NBoG1602: AMaV|233 AMgV|200 AMoV|007354153 ApMV|003987218 MVc|004894293
NBoG1603: AMaV|236 AMgV|197 AMoV|007354150 ApMV|003987215 MVc|004894290
NBoG1604: AMaV|239 AMgV|863 AMoV|007354766 ApMV|003987212 MVc|004894278
NBoG1605: AMaV|24 AMgV|66 AMoV|007354042 ApMV|003987424 MVc|004894148
NBoG1606: AMaV|245 ApMV|003987205 AMgV|189 AMoV|007354140 MVc|004894270
NBoG1607: AMaV|25 ApMV|003987423 AMaV|26 AMgV|944 MVc|004895162
NBoG1608: AMaV|251 AMgV|182 AMoV|007354134 ApMV|003987199 MVc|004894262
NBoG1609: AMaV|252 AMgV|181 ApMV|003987198 AMoV|007354133 MVc|004894261
NBoG1610: LauV|245 AMgV|789 AMoV|007354696 MVc|004894865 CatV|09120
NBoG1611: AMaV|257 AMgV|801 AMoV|007354708 ApMV|003987194 MVc|004894879
NBoG1612: AMaV|258 AMgV|143 AMoV|007354101 ApMV|003987193 MVc|004894233
NBoG1613: AMaV|277 AMgV|753 AMoV|007354658 ApMV|003987174 MVc|004894838
NBoG1614: AMaV|278 AMgV|76 AMoV|007354050 ApMV|003987173 MVc|004895051
NBoG1615: AMaV|279 AMgV|752 AMoV|007354657 ApMV|003987172 MVc|004894837
NBoG1616: AMaV|282 AMgV|744 AMoV|007354651 ApMV|003987169 MVc|004894831
NBoG1617: AMaV|285 AMgV|739 AMoV|007354643 ApMV|003987166 MVc|004894826
NBoG1618: AMaV|287 ApMV|003987164 BsV|81096 CatV|09194 MVc|004894142
NBoG1619: AMaV|300 AMgV|728 AMoV|007354633 ApMV|003987151 MVc|004894812
NBoG1620: AMaV|301 AMgV|727 AMoV|007354632 ApMV|003987150 MVc|004894811
NBoG1621: AMaV|302 AMgV|726 AMoV|007354630 ApMV|003987149 MVc|004894810
NBoG1622: AMaV|303 AMgV|725 AMoV|007354629 ApMV|003987148 MVc|004894809
NBoG1623: AMaV|304 AMgV|724 AMoV|007354628 ApMV|003987147 MVc|004894808
NBoG1624: AMaV|305 AMgV|723 AMoV|007354627 ApMV|003987146 MVc|004894807
NBoG1625: AMaV|307 AMgV|721 AMoV|007354625 ApMV|003987144 MVc|004894805
NBoG1626: AMaV|309 AMgV|720 AMoV|007354623 ApMV|003987142 MVc|004894804
NBoG1627: AMaV|311 AMgV|715 AMoV|007354619 ApMV|003987140 MVc|004894800
NBoG1628: AMaV|312 AMgV|714 AMoV|007354618 ApMV|003987139 MVc|004894799
NBoG1629: AMaV|314 AMgV|712 AMoV|007354616 ApMV|003987137 MVc|004894797
NBoG1630: AMaV|318 AMgV|706 AMoV|007354611 ApMV|003987133 MVc|004894792
NBoG1631: AMaV|32 AMgV|420 AMoV|007354361 ApMV|003987418 MVc|004894514
NBoG1632: AMaV|320 AMgV|704 AMoV|007354608 ApMV|003987131 CatV|08936
NBoG1633: AMaV|323 ApMV|003987128 HokV|10799 MarV|127 BsV|81061
NBoG1634: AMaV|324 AMgV|698 AMoV|007354602 ApMV|003987127 MVc|004894782
NBoG1635: AMaV|325 AMgV|696 AMoV|007354601 ApMV|003987126 MVc|004894781
NBoG1636: AMaV|327 AMgV|694 AMoV|007354599 ApMV|003987124 MVc|004894778
NBoG1637: AMaV|328 AMgV|692 ApMV|003987123 MVc|004894775 AMoV|007354598
NBoG1638: AMaV|331 ApMV|003987120 MVc|004894772 AMgV|689 AMoV|007354596
NBoG1639: AMaV|345 AMgV|678 AMoV|007354585 ApMV|003987106 MVc|004894758
NBoG1640: AMaV|346 AMgV|677 AMoV|007354584 ApMV|003987105 MVc|004894757
NBoG1641: AMaV|354 AMgV|671 AMoV|007354578 ApMV|003987097 MVc|004894750
NBoG1642: AMaV|355 AMgV|670 AMoV|007354577 ApMV|003987096 MVc|004894749
NBoG1643: AMaV|366 AMgV|667 AMoV|007354574 ApMV|003987085 MVc|004894743
NBoG1644: AMaV|380 AMgV|647 AMoV|007354558 ApMV|003987072 MVc|004894727
NBoG1645: AMaV|383 AMgV|644 AMoV|007354556 ApMV|003987069 MVc|004894725
NBoG1646: AMaV|384 AMgV|643 AMoV|007354555 ApMV|003987068 MVc|004894723
NBoG1647: AMaV|385 AMgV|642 AMoV|007354554 ApMV|003987067 MVc|004894722
NBoG1648: AMaV|386 AMgV|641 AMoV|007354553 ApMV|003987066 MVc|004894721
NBoG1649: AMaV|388 AMgV|639 AMoV|007354551 ApMV|003987064 MVc|004894719
NBoG1650: AMaV|391 AMgV|635 AMoV|007354547 ApMV|003987061 MVc|004894715
NBoG1651: AMaV|393 AMgV|632 AMoV|007354545 ApMV|003987059 MVc|004894713
NBoG1652: AMaV|399 AMgV|628 AMoV|007354541 ApMV|003987054 MVc|004894707
NBoG1653: AMaV|403 AMgV|625 AMoV|007354538 ApMV|003987050 MVc|004894705
NBoG1654: AMaV|404 AMgV|624 AMoV|007354537 ApMV|003987049 MVc|004894704
NBoG1655: AMaV|405 AMgV|623 AMoV|007354536 ApMV|003987048 MVc|004894703
NBoG1656: AMaV|406 AMgV|622 AMoV|007354535 ApMV|003987047 MVc|004894702
NBoG1657: AMaV|408 AMgV|620 AMoV|007354533 ApMV|003987045 MVc|004894700
NBoG1658: AMaV|409 AMgV|932 AMoV|007354845 ApMV|003987044 MVc|004894173
NBoG1659: AMaV|411 AMgV|616 AMoV|007354530 ApMV|003987042 MVc|004894697
NBoG1660: AMaV|416 AMgV|612 AMoV|007354527 ApMV|003987037 MVc|004894693
NBoG1661: AMaV|417 AMgV|611 ApMV|003987036 MVc|004894692 AMoV|007354526
NBoG1662: AMaV|419 AMgV|608 AMoV|007354524 ApMV|003987034 MVc|004894690
NBoG1663: AMaV|422 AMgV|604 AMoV|007354521 ApMV|003987030 MVc|004894686
NBoG1664: AMaV|423 AMgV|603 AMoV|007354520 ApMV|003987029 MVc|004894685
NBoG1665: AMaV|424 AMgV|602 AMoV|007354519 ApMV|003987028 MVc|004894684
NBoG1666: AMaV|425 AMgV|601 AMoV|007354518 ApMV|003987027 MVc|004894678
NBoG1667: AMaV|426 AMgV|600 AMoV|007354517 ApMV|003987026 MVc|004894677
NBoG1668: AMaV|427 AMgV|599 AMoV|007354516 ApMV|003987025 MVc|004894676
NBoG1669: AMaV|435 AMgV|328 AMoV|007354273 ApMV|003987018 MVc|004894420
NBoG1670: AMaV|437 AMgV|330 AMoV|007354275 ApMV|003987016 MVc|004894422
NBoG1671: AMaV|441 AMgV|336 AMoV|007354279 ApMV|003987012 MVc|004894427
NBoG1672: AMaV|444 AMgV|339 AMoV|007354282 ApMV|003987010 MVc|004894430
NBoG1673: AMaV|447 AMgV|344 AMoV|007354286 ApMV|003987007 MVc|004894433
NBoG1674: AMaV|452 AMgV|349 AMoV|007354293 ApMV|003987002 MVc|004894440
NBoG1675: AMaV|455 AMgV|352 AMoV|007354295 ApMV|003986999 MVc|004894443
NBoG1676: AMaV|456 AMgV|353 AMoV|007354296 ApMV|003986998 MVc|004894444
NBoG1677: AMaV|457 AMgV|354 ApMV|003986997 AMoV|007354297 MVc|004894445
NBoG1678: AMaV|461 AMgV|358 AMoV|007354301 ApMV|003986993 MVc|004894449
NBoG1679: AMaV|47 AMgV|54 AMoV|007354032 ApMV|003987402 MVc|004895107
NBoG1680: AMaV|471 AMgV|365 AMoV|007354307 ApMV|003986983 MVc|004894459
NBoG1681: AMaV|474 AMgV|368 AMoV|007354310 ApMV|003986980 MVc|004894462
NBoG1682: AMaV|476 AMoV|007354313 ApMV|003986978 MVc|004894464 AMgV|370
NBoG1683: AMaV|480 AMgV|375 AMoV|007354318 ApMV|003986974 MVc|004894470
NBoG1684: AMaV|481 AMgV|376 AMoV|007354319 ApMV|003986973 MVc|004894471
NBoG1685: AMaV|484 AMgV|379 AMoV|007354322 ApMV|003986970 MVc|004894474
NBoG1686: AMaV|485 AMgV|380 AMoV|007354323 ApMV|003986969 MVc|004894475
NBoG1687: AMaV|492 AMgV|387 AMoV|007354331 ApMV|003986962 MVc|004894483
NBoG1688: BsV|80539 KloV|11230 IndV|09399 CatV|09358 HokV|10590
NBoG1689: AMaV|499 AMgV|395 AMoV|007354338 ApMV|003986956 MVc|004894490
NBoG1690: AMaV|500 AMoV|007354339 ApMV|003986955 AMgV|396 MVc|004894491
NBoG1691: HokV|10630 KloV|11215 BsV|80446 CatV|09347 IndV|09386
NBoG1692: AMaV|506 AMgV|402 AMoV|007354345 ApMV|003986949 MVc|004894498
NBoG1693: AMaV|508 AMgV|404 AMoV|007354347 ApMV|003986947 MVc|004894500
NBoG1694: AMaV|510 AMgV|406 AMoV|007354350 ApMV|003986945 MVc|004894502
NBoG1695: AMaV|511 AMgV|407 AMoV|007354351 ApMV|003986944 MVc|004894503
NBoG1696: AMaV|517 AMgV|413 AMoV|007354356 ApMV|003986936 MVc|004894509
NBoG1697: AMaV|518 AMgV|417 AMoV|007354359 ApMV|003986935 MVc|004894512
NBoG1698: AMaV|527 AMgV|428 AMoV|007354369 ApMV|003986924 MVc|004894519
NBoG1699: AMaV|531 AMgV|437 AMoV|007354375 ApMV|003986920 MVc|004894528
NBoG1700: AMaV|534 AMgV|440 AMoV|007354378 ApMV|003986916 MVc|004894532
NBoG1701: AMaV|539 AMgV|445 AMoV|007354384 ApMV|003986911 MVc|004894537
NBoG1702: AMaV|541 AMgV|447 AMoV|007354386 ApMV|003986909 MVc|004894539
NBoG1703: AMaV|544 AMgV|450 AMoV|007354389 ApMV|003986906 MVc|004894542
NBoG1704: AMaV|545 AMgV|451 AMoV|007354390 ApMV|003986905 MVc|004894543
NBoG1705: AMaV|558 AMgV|470 AMoV|007354405 ApMV|003986892 MVc|004894559
NBoG1706: AMaV|561 AMgV|473 AMoV|007354408 ApMV|003986889 MVc|004894561
NBoG1707: AMaV|562 AMgV|474 AMoV|007354409 ApMV|003986888 MVc|004894562
NBoG1708: AMaV|564 AMgV|476 AMoV|007354411 ApMV|003986886 MVc|004894564
NBoG1709: AMaV|566 AMgV|478 AMoV|007354413 ApMV|003986884 MVc|004894566
NBoG1710: AMaV|57 AMgV|786 ApMV|003987393 MVc|004894120 AMoV|007354692
NBoG1711: AMaV|571 AMgV|486 AMoV|007354419 ApMV|003986879 MVc|004894572
NBoG1712: AMaV|573 AMgV|489 AMoV|007354422 ApMV|003986877 MVc|004894575
NBoG1713: AMaV|575 AMgV|491 AMoV|007354424 ApMV|003986875 MVc|004894577
NBoG1714: AMaV|576 AMoV|007354425 ApMV|003986874 MVc|004894578 AMgV|492
NBoG1715: AMaV|578 AMgV|494 AMoV|007354427 ApMV|003986872 MVc|004894580
NBoG1716: AMaV|582 ApMV|003986867 MVc|004894590 CatV|08715 KloV|11837
NBoG1717: AMaV|589 AMgV|509 AMoV|007354440 ApMV|003986860 MVc|004894597
NBoG1718: AMaV|598 AMgV|519 AMoV|007354448 ApMV|003986852 MVc|004894604
NBoG1719: AMaV|599 AMgV|522 AMoV|007354449 ApMV|003986851 MVc|004894605
NBoG1720: AMaV|600 AMgV|523 AMoV|007354450 ApMV|003986850 MVc|004894606
NBoG1721: AMaV|602 AMgV|525 AMoV|007354452 ApMV|003986848 MVc|004894608
NBoG1722: AMaV|606 AMgV|527 AMoV|007354454 ApMV|003986844 MVc|004894611
NBoG1723: AMaV|61 AMgV|905 AMoV|007354808 ApMV|003987389 MVc|004895160
NBoG1724: AMaV|613 AMgV|537 AMoV|007354462 ApMV|003986836 MVc|004894619
NBoG1725: AMaV|614 AMgV|538 AMoV|007354463 ApMV|003986835 MVc|004894620
NBoG1726: AMaV|615 AMgV|539 AMoV|007354464 ApMV|003986834 MVc|004894621
NBoG1727: AMaV|616 AMgV|541 AMoV|007354467 ApMV|003986833 MVc|004894623
NBoG1728: AMaV|621 AMgV|548 AMoV|007354473 ApMV|003986827 MVc|004894630
NBoG1729: AMaV|622 AMgV|549 AMoV|007354474 ApMV|003986826 MVc|004894631
NBoG1730: AMaV|624 AMgV|553 AMoV|007354478 ApMV|003986824 MVc|004894634
NBoG1731: OLV2|06453 CroV|003970019 PacV|85975 FauV|52022 KloV|11551
NBoG1732: AMaV|628 AMgV|558 AMoV|007354482 ApMV|003986820 MVc|004894638
NBoG1733: AMaV|634 AMgV|567 AMoV|007354488 ApMV|003986814 MVc|004894646
NBoG1734: AMaV|635 AMgV|569 AMoV|007354489 ApMV|003986813 MVc|004894647
NBoG1735: AMaV|638 AMgV|572 AMoV|007354491 ApMV|003986810 MVc|004894650
NBoG1736: AMaV|641 AMgV|576 AMoV|007354496 ApMV|003986807 MVc|004894653
NBoG1737: AMaV|642 AMgV|577 AMoV|007354497 ApMV|003986806 MVc|004894654
NBoG1738: AMaV|646 AMgV|581 AMoV|007354501 ApMV|003986802 MVc|004894658
NBoG1739: AMaV|652 AMgV|588 AMoV|007354506 ApMV|003986796 MVc|004894663
NBoG1740: AMaV|653 AMgV|589 AMoV|007354507 ApMV|003986795 MVc|004894664
NBoG1741: AMaV|655 AMgV|593 AMoV|007354511 ApMV|003986793 MVc|004894670
NBoG1742: AMaV|666 AMgV|834 AMoV|007354737 ApMV|003986782 MVc|004894193
NBoG1743: AMaV|669 ApMV|003986778 HokV|10465 KloV|12181 MVc|004895022
NBoG1744: AMaV|683 AMgV|324 AMoV|007354268 ApMV|003986764 MVc|004894416
NBoG1745: AMaV|684 AMgV|323 AMoV|007354267 ApMV|003986763 MVc|004894415
NBoG1746: AMaV|686 AMgV|322 AMoV|007354266 ApMV|003986762 MVc|004894414
NBoG1747: AMaV|687 AMgV|321 AMoV|007354265 ApMV|003986761 MVc|004894413
NBoG1748: AMaV|693 AMgV|315 AMoV|007354259 ApMV|003986755 MVc|004894406
NBoG1749: AMaV|694 AMgV|314 AMoV|007354258 ApMV|003986754 MVc|004894405
NBoG1750: AMaV|695 AMgV|313 AMoV|007354257 ApMV|003986753 MVc|004894404
NBoG1751: AMaV|698 AMgV|308 AMoV|007354253 ApMV|003986750 MVc|004894399
NBoG1752: AMaV|701 AMgV|305 ApMV|003986747 HokV|10916 MVc|004894396
NBoG1753: AMaV|714 AMgV|292 AMoV|007354240 ApMV|003986734 MVc|004894386
NBoG1754: AMaV|715 AMgV|291 AMoV|007354239 ApMV|003986733 MVc|004894385
NBoG1755: AMaV|716 AMgV|290 AMoV|007354238 ApMV|003986732 MVc|004894384
NBoG1756: AMaV|718 AMgV|288 AMoV|007354236 ApMV|003986730 MVc|004894382
NBoG1757: AMaV|719 AMgV|287 AMoV|007354235 ApMV|003986729 MVc|004894381
NBoG1758: AMaV|721 AMgV|285 AMoV|007354234 ApMV|003986727 MVc|004894379
NBoG1759: AMaV|730 AMgV|281 AMoV|007354229 ApMV|003986718 MVc|004894375
NBoG1760: AMaV|732 AMgV|278 AMoV|007354226 ApMV|003986716 MVc|004894371
NBoG1761: AMaV|733 AMgV|277 AMoV|007354225 ApMV|003986715 MVc|004894370
NBoG1762: AMaV|734 AMgV|276 AMoV|007354224 ApMV|003986714 MVc|004894369
NBoG1763: AMaV|738 AMgV|271 AMoV|007354219 ApMV|003986709 MVc|004894363
NBoG1764: AMaV|739 AMgV|270 ApMV|003986708 MVc|004894362 AMoV|007354218
NBoG1765: AMaV|740 AMgV|269 AMoV|007354217 ApMV|003986707 MVc|004894361
NBoG1766: AMaV|741 AMgV|268 AMoV|007354216 ApMV|003986706 MVc|004894360
NBoG1767: AMaV|747 AMgV|261 AMoV|007354209 ApMV|003986700 MVc|004894353
NBoG1768: AMaV|754 AMgV|253 AMoV|007354203 ApMV|003986693 MVc|004894346
NBoG1769: AMaV|788 AMgV|784 ApMV|003986656 CatV|08792 MVc|004894858
NBoG1770: AMaV|80 AMgV|895 AMoV|007354799 ApMV|003987371 MVc|004895085
NBoG1771: AMaV|803 AMgV|128 AMoV|007354087 ApMV|003986644 MVc|004894114
NBoG1772: AMaV|804 ApMV|003986643 AMgV|130 AMoV|007354089 MVc|004894113
NBoG1773: AMaV|805 AMgV|856 AMoV|007354760 ApMV|003986642 MVc|004894218
NBoG1774: AMaV|809 AMgV|172 AMoV|007354127 ApMV|003986638 MVc|004894255
NBoG1775: AMaV|832 AMgV|146 AMoV|007354104 ApMV|003986614 MVc|004894099
NBoG1776: AMaV|836 AMgV|818 AMoV|007354724 ApMV|003986610 MVc|004894937
NBoG1777: AMaV|871 AMgV|908 AMoV|007354814 ApMV|003986575 MVc|004895082
NBoG1778: AMaV|891 AMgV|116 AMoV|007354075 ApMV|003986560 MVc|004894802
NBoG1779: AMaV|892 AMoV|007354147 ApMV|003986559 MVc|004894280 IndV|09733
NBoG1780: AMaV|91 AMgV|923 AMoV|007354829 ApMV|003987360 KloV|12117
NBoG1781: AMaV|910 AMgV|969 AMoV|007353991 ApMV|003986540 MVc|004895169
NBoG1782: AMaV|912 AMgV|44 AMoV|007354020 ApMV|003986538 MVc|004894107
NBoG1783: AMaV|914 AMgV|27 AMoV|007354008 ApMV|003986536 MVc|004895111
NBoG1784: AMaV|920 AMgV|35 ApMV|003986530 HokV|10851 MVc|004895047
NBoG1785: AMaV|951 AMgV|18 ApMV|003986498 MVc|004895098 AMoV|007354004
NBoG1786: AMaV|953 AMgV|48 AMoV|007354023 ApMV|003986496 MVc|004895116
NBoG1787: AMaV|956 AMgV|965 AMoV|007353994 ApMV|003986493 MVc|004894062
NBoG1788: AMaV|958 AMgV|46 AMoV|007354021 MVc|004894100 MVc|004894717
NBoG1789: AMaV|962 AMgV|2 MVc|004894059 AMoV|007354835 ApMV|003986508
NBoG1790: AMaV|968 ApMV|003986484 MVc|004894067 AMoV|007354873 FauV|51926
NBoG1791: AMgV|100 AMoV|007354061 MVc|004895027 AMgV|99 PacV|86116
NBoG1792: BsV|80206 CroV|003969744 KloV|11907 PacV|85915 KloV|12118
NBoG1793: PgV|008052571 BpV|193 MpVS|51 OLV2|06387 OtV|217
NBoG1794: IndV|09867 BsV|80576 CatV|09321 HokV|10635 KloV|11155
NBoG1795: CeV|009173345 PgV|008052392 OLV1|05881 OLV2|06298 IndV|10053
NBoG1796: OLV2|06423 PgV|008052517 CeV|009173523 CroV|003970126 OLV1|06013
NBoG1797: AMgV|703 AMoV|007354607 MoVs|284 MVc|004894789 PVd|905
NBoG1798: AMgV|795 AMoV|007354702 MVc|004895124 PiVs|161 MVc|004894870
NBoG1799: AMoV|007354108 BsV|80686 CatV|08774 MVc|004894242 CroV|003969678
NBoG1800: CatV|08678 IndV|10079 PiVs|79 CeV|009173435 HokV|11065
NBoG1801: AtcV|741 BsV|80605 PbCV|297 CroV|003969978 PgV|008052325
NBoG1802: AtcV|755 OtV|71 PbCV|50 BpV|51 MpVS|156
NBoG1803: BpV|123 MpVS|220 OtV|138 YLV1|94 CroV|003970031
NBoG1804: BpV|43 CeV|009173488 MpVS|144 OLV2|06354 OtV|58
NBoG1805: BpV|86 MpVS|189 OtV|111 YLV1|131 PbCV|151
NBoG1806: BsV|80327 CatV|08872 HokV|11005 IndV|09549 KloV|11496
NBoG1807: BsV|80343 CatV|08878 IndV|09540 KloV|11451 HokV|10540
NBoG1808: BsV|80410 CatV|08999 IndV|09469 KloV|11358 HokV|10887
NBoG1809: BsV|80418 CatV|09195 PVd|77 PVs|255 KloV|12288
NBoG1810: BsV|80461 CatV|09368 IndV|09417 KloV|11268 HokV|10574
NBoG1811: BsV|80493 CatV|09376 HokV|10560 IndV|09425 KloV|11276
NBoG1812: BsV|80543 CatV|09362 IndV|09411 KloV|11246 HokV|10585
NBoG1813: BsV|80581 CatV|09324 KloV|11157 HokV|10637 IndV|09863
NBoG1814: BsV|80620 CatV|09246 HokV|10825 IndV|09805 KloV|11768
NBoG1815: BsV|80708 HokV|11081 KloV|12456 PVd|1414 PVs|2417
NBoG1816: BsV|80727 CatV|09242 IndV|09809 KloV|11761 HokV|10824
NBoG1817: BsV|80728 CatV|09243 IndV|09808 KloV|11763 HokV|10823
NBoG1818: BsV|80780 CatV|09291 HokV|10729 IndV|09761 KloV|11859
NBoG1819: BsV|80830 CatV|09127 IndV|09724 KloV|12439 HokV|10265
NBoG1820: BsV|80857 IndV|09665 KloV|11648 PiVs|67 HokV|11066
NBoG1821: BsV|80877 CatV|09170 IndV|09685 HokV|10940 KloV|11629
NBoG1822: BsV|80880 CatV|09173 IndV|09683 KloV|11926 CeV|009173394
NBoG1823: BsV|80905 CatV|09199 HokV|10303 IndV|09655 KloV|11701
NBoG1824: BsV|80941 CatV|09226 IndV|09635 KloV|11745 HokV|10921
NBoG1825: BsV|81043 CatV|08414 HokV|10282 IndV|09562 KloV|11508
NBoG1826: BsV|81136 CatV|08084 KloV|12386 MVc|004894187 MoVs|349
NBoG1827: CatV|08380 HokV|10349 IndV|09827 LauV|82 MarV|89
NBoG1828: LauV|99 MarV|116 IiV|183 WiV|172 ISKV|30
NBoG1829: CatV|09373 HokV|10578 IndV|09423 KloV|11272 CroV|003970113
NBoG1830: CeV|009173588 OLV1|05918 OLV2|06378 PgV|008052607 OLV2|06379
NBoG1831: CeV|009173606 KloV|12475 PacV|85920 PgV|008052500 PVs|1
NBoG1832: EhV|368 IiV|17 HvV|44 SfV|35 TnV|115
NBoG1833: HokV|10386 IndV|09444 PVd|1099 PVs|2128 PiVs|453
NBoG1834: HvV|99 IiV|127 SfV|57 TnV|56 PiVs|318
NBoG1835: IiV|228 KloV|12578 SfV|87 TnV|79 WiV|112
NBoG1836: YLV1|158 KloV|12189 OLV2|06333 PVd|999 PVs|2010
NBoG1837: AaV|009052195 AaV|009052196 CatV|07998 KloV|12329
NBoG1838: AMaV|151 AMaV|152 ApMV|003987298 ApMV|003987299
NBoG1839: AMaV|153 AMaV|154 ApMV|003987296 ApMV|003987297
NBoG1840: AMoV|007354860 AMoV|007354862 AMaV|95 ApMV|003987356
NBoG1841: AMoV|007354866 AMoV|007354875 AMaV|986 MVc|004894057
NBoG1842: AtcV|5 AtcV|852 AtcV|856 PbCV|159
NBoG1843: BsV|80471 BsV|80526 BsV|80991 BsV|81090
NBoG1844: BsV|81080 BsV|81230 BsV|81253 BsV|81254
NBoG1845: CatV|08286 CatV|08301 KloV|12157 KloV|12512
NBoG1846: CatV|08571 CatV|08950 CatV|09191 CatV|09197
NBoG1847: CatV|08994 CatV|08998 AMgV|307 AMoV|007354252
NBoG1848: CatV|09155 CatV|09157 CatV|09156 CatV|09158
NBoG1849: CeV|009173544 CeV|009173545 OLV1|05877 OLV2|06462
NBoG1850: HokV|10192 HokV|10432 OLV2|06388 KloV|12000
NBoG1851: HvV|1 HvV|165 HvV|171 HvV|2
NBoG1852: IiV|157 IiV|464 IndV|10055 IndV|10094
NBoG1853: ISKV|104 ISKV|9 ISKV|112 BsV|81107
NBoG1854: KloV|11542 KloV|11872 KloV|12661 IndV|09926
NBoG1855: KloV|11559 KloV|12332 HokV|11010 IndV|09595
NBoG1856: KloV|12413 KloV|12656 HokV|10300 IndV|09620
NBoG1857: KloV|12416 KloV|12653 BsV|80361 HokV|10712
NBoG1858: KloV|12486 KloV|12672 MarV|411 LauV|17
NBoG1859: LauV|194 LauV|195 LauV|196 LauV|197
NBoG1860: MarV|1 MarV|397 FauV|51815 PiVs|97
NBoG1861: MarV|131 MarV|367 LauV|36 KloV|11229
NBoG1862: MarV|369 MarV|394 MarV|402 LauV|435
NBoG1863: MoVs|282 MoVs|405 MoVs|458 PVs|710
NBoG1864: MoVs|304 MoVs|306 PVd|942 PVs|1931
NBoG1865: MVc|004894136 MVc|004894981 AMaV|78 ApMV|003987373
NBoG1866: MVc|004894146 MVc|004895057 AMgV|911 AMoV|007354765
NBoG1867: MVc|004894152 MVc|004894214 AMaV|143 ApMV|003987308
NBoG1868: MVc|004894222 MVc|004895039 AMaV|667 ApMV|003986780
NBoG1869: MVc|004894554 MVc|004894555 AMaV|554 ApMV|003986896
NBoG1870: MVc|004894667 MVc|004894668 AMgV|592 AMoV|007354510
NBoG1871: MVc|004894980 MVc|004895101 MVc|004895102 AMoV|007354847
NBoG1872: MVc|004895077 MVc|004895078 MVc|004895080 AMoV|007354789
NBoG1873: MyxV|103 MyxV|105 MyxV|104 VacV|203
NBoG1874: MyxV|13 MyxV|169 VacV|223 VacV|6
NBoG1875: OLV1|05984 OLV1|06080 EhV|129 OLV2|06353
NBoG1876: OLV1|06136 OLV1|06141 CeV|009173290 PgV|008052323
NBoG1877: OtV|225 OtV|55 FauV|51899 BpV|79
NBoG1878: PacV|85732 PacV|85733 PacV|85735 BsV|80495
NBoG1879: PbCV|360 PbCV|426 PbCV|85 AtcV|821
NBoG1880: PgV|008052360 PgV|008052361 OLV1|05804 OLV2|06247
NBoG1881: PgV|008052379 PgV|008052391 PgV|008052434 BsV|80396
NBoG1882: PgV|008052415 PgV|008052416 PgV|008052359 PgV|008052373
NBoG1883: PgV|008052735 PgV|008052736 CatV|08279 OtV|62
NBoG1884: PVd|1354 PVd|1356 PVd|555 PVs|809
NBoG1885: PVd|14 PVd|231 AMaV|876 IndV|10041
NBoG1886: PVd|44 PVd|46 PVs|101 PVs|102
NBoG1887: PVs|1128 PVs|1154 PVs|1201 PVd|1338
NBoG1888: PVs|220 PVs|156 PVs|219 PVs|180
NBoG1889: PVs|1425 PVs|1430 PVs|1460 PVs|1471
NBoG1890: PVs|1462 PVs|1474 IndV|10070 PVd|1370
NBoG1891: PVs|1515 PVs|1549 PVs|748 PVs|734
NBoG1892: PVs|1822 PVs|2441 PVs|2442 PVd|1435
NBoG1893: PVs|613 PVs|657 PVs|659 PVs|662
NBoG1894: PVs|636 PVs|638 PVs|803 PVs|804
NBoG1895: PVs|671 PVs|736 AMaV|135 ApMV|003987316
NBoG1896: PVs|680 PVs|705 PVs|789 PVs|810
NBoG1897: PVs|741 PVs|766 PVs|778 PVs|742
NBoG1898: TnV|144 TnV|94 HvV|17 SfV|51
NBoG1899: PVs|1441 PVs|1467 PVs|1481 PVs|1464
NBoG1900: MoVs|516 MoVs|8 MoVs|9 MoVs|515
NBoG1901: MoVs|393 MoVs|394 MoVs|396 MoVs|397
NBoG1902: CroV|003969767 CroV|003969768 CroV|003969765 CroV|003969764
NBoG1903: HokV|10423 HokV|10424 HokV|10422 HokV|10419
NBoG1904: HokV|10420 HokV|10421 HokV|10416 HokV|10415
NBoG1905: HokV|10264 HokV|11131 HokV|10167 HokV|10166
NBoG1906: BsV|80347 BsV|80348 BsV|80346 BsV|80345
NBoG1907: CatV|08532 CatV|08533 CatV|08531 CatV|08443
NBoG1908: CatV|08047 CatV|08049 CatV|07995 CatV|08050
NBoG1909: MsV|10 MsV|12 MsV|11 MsV|9
NBoG1910: MsV|263 MsV|264 MsV|267 MsV|266
NBoG1911: PgV|008052670 PgV|008052675 PgV|008052669 PgV|008052668
NBoG1912: AcV|22 AcV|242 AcV|255 AcV|9
NBoG1913: FauV|51853 FauV|51854 FauV|51852 FauV|51851
NBoG1914: PbCV|5 PbCV|802 PbCV|295 PbCV|302
NBoG1915: PbCV|485 PbCV|597 PbCV|738 PbCV|661
NBoG1916: KloV|12134 KloV|12135 KloV|12133 KloV|11953
NBoG1917: PiVs|295 PiVs|296 PiVs|298 PiVs|299
NBoG1918: AaV|009052140 OtV|186 BpV|171 MpVS|26
NBoG1919: MyxV|60 AcV|116 McV|42 VacV|86
NBoG1920: IiV|274 LauV|121 WiV|151 MarV|137
NBoG1921: AaV|009052297 BpV|44 MpVS|149 OtV|63
NBoG1922: AaV|009052307 CeV|009173305 PgV|008052354 OLV1|06119
NBoG1923: AaV|009052315 CeV|009173583 CroV|003969643 PgV|008052621
NBoG1924: AaV|009052361 CeV|009173462 EhV|418 PgV|008052734
NBoG1925: AaV|009052380 BsV|80436 IndV|09888 OLV2|06272
NBoG1926: CroV|003970136 BsV|80252 EhV|369 HokV|10270
NBoG1927: AaV|009052396 MpVS|119 OtV|176 OLV1|06172
NBoG1928: AcV|122 MyxV|68 McV|51 VacV|94
NBoG1929: AMaV|105 AMgV|21 AMoV|007354005 ApMV|003987346
NBoG1930: AMaV|109 AMgV|101 AMoV|007354062 ApMV|003987341
NBoG1931: AMaV|111 AMgV|102 AMoV|007354063 ApMV|003987340
NBoG1932: AMaV|112 AMgV|104 AMoV|007354065 ApMV|003987339
NBoG1933: AMaV|125 ApMV|003987326 MVc|004895053 AMgV|888
NBoG1934: AMaV|127 AMgV|30 ApMV|003987324 MVc|004894072
NBoG1935: AMaV|134 ApMV|003987317 KloV|12179 MVc|004895009
NBoG1936: AMaV|15 ApMV|003987434 MVc|004894998 AMgV|95
NBoG1937: AMaV|161 AMgV|878 AMoV|007354780 ApMV|003987290
NBoG1938: AMaV|176 ApMV|003987277 BsV|81159 MVc|004894905
NBoG1939: AMaV|187 AMgV|126 AMoV|007354085 ApMV|003987265
NBoG1940: KloV|11394 CatV|08675 IndV|09498 HokV|11044
NBoG1941: PacV|85824 CatV|08865 KloV|11196 PgV|008052338
NBoG1942: BsV|80464 CatV|09364 IndV|09413 KloV|11248
NBoG1943: AMaV|227 AMgV|207 ApMV|003987224 MVc|004894299
NBoG1944: AMaV|231 AMgV|203 ApMV|003987220 MVc|004894295
NBoG1945: AMaV|255 ApMV|003987195 AMaV|256 PiVs|64
NBoG1946: AMaV|3 AMgV|97 ApMV|003987445 MVc|004894156
NBoG1947: AMaV|340 AMoV|007354591 ApMV|003987111 MVc|004894764
NBoG1948: AMaV|402 AMgV|627 ApMV|003987051 MVc|004894706
NBoG1949: HokV|10289 AMgV|613 AMoV|007354528 MVc|004894694
NBoG1950: AMaV|42 AMgV|876 AMoV|007354779 ApMV|003987407
NBoG1951: AMaV|420 ApMV|003987033 CroV|003969699 KloV|11159
NBoG1952: AMaV|453 AMgV|350 ApMV|003987001 MVc|004894441
NBoG1953: PgV|008052376 CeV|009173374 OLV1|05851 OLV2|06277
NBoG1954: AMaV|48 ApMV|003987401 KloV|12146 AMgV|879
NBoG1955: CeV|009173312 OLV2|06413 PgV|008052367 OLV1|06000
NBoG1956: IndV|09381 BsV|80551 KloV|11210 CatV|09352
NBoG1957: HokV|10970 IndV|09978 CatV|08887 KloV|12464
NBoG1958: AMaV|560 AMgV|472 AMoV|007354407 ApMV|003986890
NBoG1959: ASFV|63 FauV|52055 CatV|08085 PacV|86022
NBoG1960: AMaV|580 ApMV|003986869 MVc|004894583 ApMV|003986870
NBoG1961: AMaV|587 ApMV|003986862 CatV|08285 MVc|004894596
NBoG1962: AMaV|596 AMgV|517 AMoV|007354446 ApMV|003986854
NBoG1963: AMaV|60 AMgV|907 AMoV|007354811 ApMV|003987390
NBoG1964: AMaV|608 ApMV|003986842 KloV|12362 MVc|004894613
NBoG1965: AMaV|637 AMgV|571 ApMV|003986811 MVc|004894649
NBoG1966: IndV|09689 BsV|80869 CatV|09166 KloV|11624
NBoG1967: AMaV|664 AMgV|868 AMoV|007354771 ApMV|003986784
NBoG1968: AMaV|677 AMgV|82 ApMV|003986770 MVc|004895031
NBoG1969: AMaV|678 AMgV|112 ApMV|003986769 PVd|463
NBoG1970: AMaV|697 AMgV|309 ApMV|003986751 MVc|004894400
NBoG1971: AMaV|7 AMgV|955 AMoV|007354858 ApMV|003987441
NBoG1972: AMaV|729 ApMV|003986719 KloV|12014 MVc|004894377
NBoG1973: AMaV|753 AMgV|254 ApMV|003986694 MVc|004894347
NBoG1974: AMaV|761 AMgV|807 ApMV|003986687 MVc|004895038
NBoG1975: AMaV|784 AMoV|007354029 ApMV|003986661 MVc|004894953
NBoG1976: AMaV|8 AMgV|81 ApMV|003987440 MVc|004895032
NBoG1977: AMaV|811 AMgV|890 ApMV|003986636 MVc|004894892
NBoG1978: AMaV|812 ApMV|003986635 KloV|11584 MVc|004894589
NBoG1979: AMaV|823 AMgV|915 AMoV|007354821 ApMV|003986625
NBoG1980: AMaV|83 AMoV|007354822 ApMV|003987368 MVc|004895069
NBoG1981: AMaV|838 AMgV|881 ApMV|003986608 MVc|004895052
NBoG1982: AMaV|84 AMgV|20 ApMV|003987367 MVc|004894082
NBoG1983: AMaV|842 ApMV|003986604 MVc|004894130 ApMV|003986623
NBoG1984: AMaV|890 AMoV|007354001 ApMV|003986561 MVc|004894111
NBoG1985: AMaV|903 AMgV|893 AMoV|007354796 ApMV|003986547
NBoG1986: AMaV|908 AMgV|86 ApMV|003986542 MVc|004894932
NBoG1987: AMgV|901 MVc|004895157 AMoV|007354803 PVs|1160
NBoG1988: AMaV|919 AMgV|13 ApMV|003986531 MVc|004895073
NBoG1989: AMaV|921 AMoV|007354872 ApMV|003986529 MVc|004894884
NBoG1990: AMaV|924 AMgV|917 AMoV|007354825 ApMV|003986526
NBoG1991: AMaV|928 AMgV|950 AMoV|007354850 ApMV|003986522
NBoG1992: AMaV|955 AMgV|935 AMoV|007354851 ApMV|003986494
NBoG1993: AMaV|97 AMoV|007354018 ApMV|003987354 MVc|004895061
NBoG1994: AMgV|147 AMoV|007354105 MVc|004894237 MVc|004895135
NBoG1995: AMgV|155 AMoV|007354114 MVc|004894944 PiVs|177
NBoG1996: AMgV|167 AMoV|007354122 MVc|004894253 PiVs|379
NBoG1997: HokV|10962 BsV|80215 CatV|08373 KloV|12222
NBoG1998: AMgV|237 AMoV|007354187 MVc|004894327 KloV|11706
NBoG1999: PbCV|511 AtcV|400 PVd|688 PVs|1588
NBoG2000: AMgV|426 AMoV|007354367 ApMV|003986925 MVc|004894518
NBoG2001: AMgV|433 AMoV|007354372 MVc|004894522 KloV|12296
NBoG2002: AMgV|460 AMoV|007354398 BsV|80318 IndV|10026
NBoG2003: AMgV|532 AMoV|007354458 ApMV|003986839 MVc|004894616
NBoG2004: AMgV|544 AMoV|007354469 ApMV|003986831 MVc|004894626
NBoG2005: IndV|09431 BsV|80474 CatV|09047 KloV|11301
NBoG2006: AMgV|60 AMoV|007354038 MVc|004894946 FauV|52089
NBoG2007: AMgV|636 AMoV|007354548 HokV|10248 MVc|004894716
NBoG2008: AMgV|659 AMoV|007354569 PVd|350 PVs|827
NBoG2009: AMgV|695 AMoV|007354600 MVc|004894780 CatV|08387
NBoG2010: PVd|1246 PVs|2303 KloV|12509 HokV|10933
NBoG2011: AMgV|741 AMoV|007354645 MVc|004894828 AMoV|007354648
NBoG2012: AMgV|80 MVc|004895017 PVd|778 PVs|1227
NBoG2013: AMgV|813 AMoV|007354718 MVc|004894903 PbCV|364
NBoG2014: AMgV|882 AMoV|007354784 MVc|004894103 AMoV|007354828
NBoG2015: AMgV|96 AMoV|007354058 MVc|004895013 PiVs|93
NBoG2016: OLV1|06002 CeV|009173316 PgV|008052365 SGV|43
NBoG2017: YLV1|108 BpV|145 MpVS|236 OtV|157
NBoG2018: IndV|09779 KloV|11823 CatV|09269 HokV|10805
NBoG2019: AMoV|007354582 CatV|08161 CroV|003970057 MVc|004894755
NBoG2020: ASFV|127 IiV|219 VacV|50 EhV|43
NBoG2021: ASFV|82 FauV|51907 KloV|11171 PacV|85932
NBoG2022: PgV|008052515 CeV|009173514 OLV1|06011 OLV2|06421
NBoG2023: BpV|110 MpVS|208 OtV|126 YLV1|117
NBoG2024: IiV|2 PVd|751 PVs|1660 MoVs|197
NBoG2025: AtcV|200 PbCV|382 CeV|009173682 PgV|008052385
NBoG2026: AtcV|31 OLV2|06256 PbCV|742 PgV|008052337
NBoG2027: MpVS|93 BpV|19 OtV|23 YLV1|204
NBoG2028: AtcV|761 BsV|80193 IndV|09514 OLV2|06403
NBoG2029: BpV|105 MpVS|203 OtV|122 YLV1|122
NBoG2030: BpV|114 MpVS|212 OtV|130 YLV1|113
NBoG2031: BpV|117 MpVS|215 OtV|133 YLV1|110
NBoG2032: BpV|118 MpVS|216 OtV|134 YLV1|109
NBoG2033: BpV|120 MpVS|218 OtV|136 YLV1|91
NBoG2034: BpV|122 MpVS|219 OtV|137 YLV1|93
NBoG2035: BpV|124 MpVS|221 OtV|139 YLV1|95
NBoG2036: BpV|127 MpVS|223 OtV|142 YLV1|97
NBoG2037: BpV|13 MpVS|83 OtV|15 YLV1|216
NBoG2038: BpV|14 MpVS|85 OtV|16 YLV1|214
NBoG2039: BpV|142 MpVS|233 OtV|154 YLV1|107
NBoG2040: BpV|148 MpVS|4 OtV|162 YLV1|75
NBoG2041: BpV|149 MpVS|5 OtV|163 YLV1|74
NBoG2042: BpV|155 MpVS|10 OtV|169 YLV1|70
NBoG2043: BpV|166 MpVS|21 OtV|182 YLV1|61
NBoG2044: BpV|17 MpVS|91 OtV|21 YLV1|206
NBoG2045: BpV|184 MpVS|39 OtV|204 YLV1|55
NBoG2046: BpV|24 MpVS|108 OtV|37 MVc|004894070
NBoG2047: BpV|32 MpVS|135 OtV|49 YLV1|193
NBoG2048: BpV|53 MpVS|159 OtV|74 YLV1|185
NBoG2049: BpV|56 MpVS|162 OtV|77 YLV1|189
NBoG2050: BpV|63 MpVS|169 OtV|87 YLV1|163
NBoG2051: BpV|64 MpVS|171 OtV|88 YLV1|162
NBoG2052: BpV|66 MpVS|173 YLV1|159 CeV|009173308
NBoG2053: BpV|90 MpVS|193 OtV|115 YLV1|127
NBoG2054: BsV|80229 HokV|10749 KloV|12500 TnV|81
NBoG2055: BsV|80272 IndV|09659 KloV|11677 IiV|369
NBoG2056: BsV|80298 CatV|08836 KloV|11548 IndV|09592
NBoG2057: BsV|80307 HokV|10657 IndV|09579 KloV|11521
NBoG2058: BsV|80308 CatV|08844 IndV|09578 KloV|11520
NBoG2059: BsV|80364 CatV|08324 LauV|109 MarV|123
NBoG2060: OLV1|05857 IndV|09641 KloV|11720 OLV2|06271
NBoG2061: BsV|80589 CatV|09326 IndV|09859 KloV|11164
NBoG2062: BsV|80608 CatV|08691 CroV|003969904 CatV|08732
NBoG2063: BsV|80616 CeV|009173264 OLV1|05806 OLV2|06248
NBoG2064: BsV|80623 CatV|09245 IndV|09806 KloV|11767
NBoG2065: BsV|80745 HokV|11074 KloV|12154 CatV|08612
NBoG2066: KloV|12263 LauV|177 MarV|184 WiV|111
NBoG2067: BsV|80782 CatV|08861 KloV|11503 IndV|09557
NBoG2068: BsV|80835 CatV|09133 HokV|11103 IndV|09719
NBoG2069: BsV|80845 CatV|09129 HokV|11102 IndV|09722
NBoG2070: BsV|80850 CatV|08808 KloV|11509 IndV|09658
NBoG2071: BsV|80889 CatV|09184 IndV|09666 KloV|11647
NBoG2072: BsV|80899 CatV|09176 IndV|09679 KloV|11634
NBoG2073: BsV|80948 CatV|09228 IndV|09633 KloV|11740
NBoG2074: BsV|80959 CatV|09169 IndV|09687 KloV|11627
NBoG2075: BsV|81057 PiVs|378 MVc|004895145 PVd|80
NBoG2076: BsV|81073 HokV|11064 MVc|004894933 PacV|86176
NBoG2077: BsV|81082 CatV|08484 CroV|003970148 HokV|10158
NBoG2078: BsV|81117 IndV|10116 KloV|12417 HokV|10711
NBoG2079: CatV|08130 KloV|11812 PVs|1644 PVd|742
NBoG2080: CatV|08589 CeV|009173628 KloV|11327 KloV|11962
NBoG2081: CatV|08657 CroV|003969703 HokV|10291 IndV|09993
NBoG2082: CatV|08658 MoVs|181 PVs|2341 PVd|1278
NBoG2083: CatV|08739 CroV|003969848 IndV|10015 OLV2|06213
NBoG2084: CatV|08742 IndV|09524 HokV|10302 KloV|11433
NBoG2085: CatV|08801 IndV|10022 KloV|12425 PacV|85984
NBoG2086: CatV|08832 HokV|11012 IndV|09604 KloV|12602
NBoG2087: CatV|08833 CroV|003970068 IndV|09593 KloV|11555
NBoG2088: PgV|008052730 CeV|009173706 PacV|86038 KloV|12131
NBoG2089: CatV|09004 CroV|003970008 IndV|09464 KloV|11352
NBoG2090: CatV|09025 KloV|12392 CatV|09026 HokV|10514
NBoG2091: CatV|09033 HokV|10545 IndV|09445 KloV|11329
NBoG2092: CatV|09039 HokV|10550 IndV|09439 KloV|11313
NBoG2093: FauV|52031 IndV|09946 KloV|12506 KloV|12471
NBoG2094: CatV|09058 PacV|85747 PVd|848 PVs|1785
NBoG2095: CatV|09109 LauV|310 MarV|316 IndV|09967
NBoG2096: CatV|09162 HokV|10938 IndV|09693 KloV|11620
NBoG2097: CatV|09172 CroV|003970092 HokV|10191 KloV|11780
NBoG2098: CatV|09218 HokV|10866 IndV|09640 KloV|11724
NBoG2099: CatV|09273 HokV|10801 IndV|09776 KloV|11826
NBoG2100: CatV|09300 HokV|10133 IiV|437 MsV|129
NBoG2101: CatV|09356 HokV|10618 IndV|09889 KloV|11202
NBoG2102: LauV|213 IiV|135 MarV|211 WiV|11
NBoG2103: CeV|009173320 OLV1|06072 OLV2|06401 PgV|008052406
NBoG2104: CeV|009173335 OLV1|05887 OLV2|06305 PgV|008052368
NBoG2105: CeV|009173337 OLV2|06303 PgV|008052362 OLV1|05886
NBoG2106: CeV|009173343 OLV1|05883 OLV2|06300 PgV|008052394
NBoG2107: CeV|009173344 OLV2|06299 PgV|008052393 OLV1|05882
NBoG2108: CeV|009173354 OLV1|05835 PgV|008052487 OLV2|06293
NBoG2109: CeV|009173365 OLV1|05846 OLV2|06284 PgV|008052499
NBoG2110: CeV|009173424 EhV|143 KloV|11460 PgV|008052459
NBoG2111: CeV|009173476 OLV1|05952 OLV2|06335 PgV|008052450
NBoG2112: CeV|009173487 OLV1|05949 OLV2|06338 PgV|008052460
NBoG2113: CeV|009173491 OLV1|06008 OLV2|06418 PgV|008052513
NBoG2114: CeV|009173495 OLV1|06005 OLV2|06415 PgV|008052511
NBoG2115: CeV|009173570 OLV1|06049 OLV2|06486 PgV|008052564
NBoG2116: CeV|009173573 OLV1|05930 OLV2|06366 PgV|008052626
NBoG2117: CeV|009173574 OLV1|05929 OLV2|06367 PgV|008052625
NBoG2118: CeV|009173581 OLV1|05927 OLV2|06369 PgV|008052623
NBoG2119: CeV|009173591 OLV1|05917 PgV|008052606 OLV2|06380
NBoG2120: CeV|009173597 OLV1|05913 OLV2|06315 PgV|008052602
NBoG2121: CeV|009173600 OLV1|06031 OLV2|06442 PgV|008052580
NBoG2122: CeV|009173602 FauV|51883 HokV|10257 PgV|008052579
NBoG2123: CeV|009173614 OLV1|06042 OLV2|06452 PgV|008052570
NBoG2124: CeV|009173622 OLV1|05860 OLV2|06481 PgV|008052632
NBoG2125: CeV|009173625 OLV1|05958 OLV2|06504 PgV|008052646
NBoG2126: CeV|009173630 OLV1|05960 OLV2|06503 PgV|008052649
NBoG2127: CeV|009173632 OLV2|06500 PgV|008052644 OLV1|05963
NBoG2128: CeV|009173646 OLV1|05910 OLV2|06318 PgV|008052598
NBoG2129: CeV|009173647 OLV2|06317 PgV|008052599 OLV1|05911
NBoG2130: CeV|009173661 OLV1|05906 OLV2|06322 PgV|008052588
NBoG2131: CeV|009173664 OLV1|05957 OLV2|06505 PgV|008052654
NBoG2132: CeV|009173713 LauV|326 MarV|356 PgV|008052701
NBoG2133: CeV|009173735 OLV1|05825 OLV2|06196 PgV|008052719
NBoG2134: CeV|009173750 OLV1|06180 PgV|008052723 OLV2|06457
NBoG2135: CroV|003969752 KloV|12574 EhV|442 IndV|09979
NBoG2136: EhV|39 KloV|12053 PVd|926 PVs|1907
NBoG2137: EhV|406 OLV1|05786 OLV2|06227 PiVs|144
NBoG2138: IiV|261 LauV|190 MarV|188 TnV|51
NBoG2139: HvV|115 IiV|216 SfV|69 TnV|40
NBoG2140: HvV|129 SfV|88 TnV|11 SfV|89
NBoG2141: HvV|154 SfV|102 TnV|158 SfV|101
NBoG2142: HvV|158 SfV|108 IiV|58 PVs|1081
NBoG2143: HvV|168 SfV|94 IiV|11 KloV|12627
NBoG2144: HvV|36 SfV|40 TnV|123 IiV|175
NBoG2145: HvV|64 SfV|21 TnV|89 SfV|23
NBoG2146: HvV|71 SfV|16 TnV|75 IiV|98
NBoG2147: LauV|151 MarV|163 PVd|415 PVs|892
NBoG2148: IiV|299 LauV|228 WiV|150 MarV|227
NBoG2149: IiV|351 WiV|189 ISKV|119 SGV|75
NBoG2150: IiV|4 MarV|243 WiV|99 LauV|244
NBoG2151: LauV|11 MarV|290 PacV|86180 PVd|321
NBoG2152: LauV|165 MarV|166 MoVs|50 PiVs|430
NBoG2153: LauV|92 MarV|103 PiVs|340 MarV|104
NBoG2154: McV|66 MyxV|83 VacV|109 WiV|118
NBoG2155: MoVs|25 PiVs|85 PVd|1392 PVs|2393
NBoG2156: MoVs|338 PVd|708 PVs|1611 PVd|710
NBoG2157: MVc|004894739 PacV|85939 PVd|134 PVs|340
NBoG2158: AcV|123 AcV|50 MsV|24
NBoG2159: AcV|18 AcV|246 AcV|145
NBoG2160: AcV|23 AcV|254 AcV|10
NBoG2161: AMgV|23 AMgV|937 MVc|004895117
NBoG2162: AtcV|114 AtcV|662 PbCV|288
NBoG2163: AtcV|324 AtcV|326 PbCV|397
NBoG2164: AtcV|334 AtcV|338 PbCV|402
NBoG2165: AtcV|454 AtcV|456 PbCV|144
NBoG2166: AtcV|554 AtcV|557 PbCV|372
NBoG2167: BpV|37 BpV|40 PacV|85730
NBoG2168: BsV|80281 BsV|80339 PgV|008052567
NBoG2169: BsV|80598 BsV|80695 AtcV|717
NBoG2170: BsV|80743 BsV|80831 BsV|80981
NBoG2171: CatV|07964 CatV|07996 BsV|81219
NBoG2172: CatV|08054 CatV|08063 CatV|08067
NBoG2173: CatV|08111 CatV|08550 CatV|08548
NBoG2174: CatV|08206 CatV|08640 KloV|12492
NBoG2175: CatV|08601 CatV|08973 KloV|11891
NBoG2176: CatV|08734 CatV|08816 CatV|08817
NBoG2177: CeV|009173273 CeV|009173279 MVc|004894588
NBoG2178: CeV|009173639 CeV|009173640 PgV|008052586
NBoG2179: FauV|51737 FauV|51738 CatV|09290
NBoG2180: FauV|51877 FauV|52147 EhV|229
NBoG2181: HokV|10132 HokV|10315 KloV|11284
NBoG2182: HokV|10284 HokV|10723 HokV|10724
NBoG2183: HokV|10475 HokV|10750 HokV|10474
NBoG2184: HokV|10664 HokV|10665 KloV|12536
NBoG2185: HokV|10973 HokV|10975 HokV|10972
NBoG2186: HvV|139 HvV|16 SfV|52
NBoG2187: IiV|145 IiV|267 WiV|167
NBoG2188: KloV|11190 KloV|11191 IndV|10113
NBoG2189: KloV|11258 KloV|11261 CatV|08933
NBoG2190: KloV|11259 KloV|11262 CatV|08934
NBoG2191: KloV|11455 KloV|12033 CatV|08799
NBoG2192: KloV|11533 KloV|11977 HokV|10152
NBoG2193: KloV|11590 KloV|11591 KloV|11592
NBoG2194: KloV|11601 KloV|11605 CatV|08685
NBoG2195: KloV|11602 KloV|12571 KloV|12572
NBoG2196: KloV|11863 KloV|12621 MpVS|88
NBoG2197: KloV|12237 KloV|12238 HokV|10915
NBoG2198: KloV|12335 KloV|12337 KloV|12338
NBoG2199: KloV|12409 KloV|12660 CatV|08757
NBoG2200: KloV|12412 KloV|12657 IndV|09619
NBoG2201: KloV|12415 KloV|12654 CatV|08671
NBoG2202: KloV|12478 KloV|12681 CatV|08281
NBoG2203: KloV|12479 KloV|12680 IndV|09730
NBoG2204: LauV|257 LauV|382 MarV|255
NBoG2205: LauV|295 LauV|303 LauV|300
NBoG2206: LauV|423 LauV|425 MarV|404
NBoG2207: MarV|118 MarV|119 LauV|111
NBoG2208: MarV|331 MarV|391 MarV|410
NBoG2209: MoVs|199 MoVs|200 PacV|85815
NBoG2210: MoVs|296 MoVs|390 MoVs|392
NBoG2211: MVc|004894987 MVc|004894988 AMgV|93
NBoG2212: MyxV|11 MyxV|167 VacV|28
NBoG2213: MyxV|161 MyxV|5 VacV|34
NBoG2214: OLV1|05796 OLV1|05797 OLV2|06233
NBoG2215: OLV1|05969 OLV1|06057 OLV2|06495
NBoG2216: OLV1|05970 OLV1|06056 OLV2|06494
NBoG2217: OLV1|05974 OLV1|06053 OLV2|06491
NBoG2218: OLV1|05976 OLV1|06051 OLV2|06488
NBoG2219: OLV1|06064 OLV1|06094 OLV2|06392
NBoG2220: OLV1|06066 OLV1|06092 OLV2|06394
NBoG2221: OLV2|06235 OLV2|06237 OLV1|05801
NBoG2222: PacV|85791 PacV|85898 PacV|85999
NBoG2223: PacV|85840 PacV|86139 PacV|86147
NBoG2224: PbCV|186 PbCV|592 AtcV|153
NBoG2225: PbCV|21 PbCV|22 AtcV|150
NBoG2226: PbCV|419 PbCV|425 AtcV|822
NBoG2227: PbCV|448 PbCV|449 AtcV|539
NBoG2228: PbCV|668 PbCV|773 AtcV|531
NBoG2229: PiVs|234 PiVs|238 PiVs|434
NBoG2230: PiVs|310 PiVs|311 PiVs|312
NBoG2231: PiVs|345 PiVs|406 PiVs|344
NBoG2232: PiVs|366 PiVs|429 PiVs|51
NBoG2233: PVd|1072 PVd|1271 PVs|2339
NBoG2234: PVd|1139 PVd|750 PVs|2175
NBoG2235: PVd|1208 PVd|449 PVs|935
NBoG2236: PVd|1335 PVd|525 PVs|1113
NBoG2237: PVd|1366 PVd|560 PVs|1261
NBoG2238: PVd|1376 PVd|1378 PVs|1275
NBoG2239: PVd|1395 PVd|1397 PVs|2396
NBoG2240: PVd|323 PVd|371 PVd|372
NBoG2241: PVd|487 PVd|856 PVd|369
NBoG2242: PVd|613 PVd|615 PVs|1339
NBoG2243: PVs|1033 PVs|600 PVs|677
NBoG2244: PVs|1044 PVs|1045 PVs|1192
NBoG2245: PVs|1073 PVs|1109 PVs|1189
NBoG2246: PVs|1091 PVs|1203 LauV|250
NBoG2247: PVs|1162 PVs|745 PacV|85789
NBoG2248: PVs|1168 PVs|1175 PVs|1188
NBoG2249: PVs|1169 PVs|1214 PVd|657
NBoG2250: PVs|1176 PVs|1185 PVd|533
NBoG2251: PVs|1406 PVs|1513 PVs|1555
NBoG2252: PVs|1450 PVs|1495 PVs|1510
NBoG2253: PVs|1451 PVs|1505 PVd|488
NBoG2254: PVs|159 PVs|726 PVs|178
NBoG2255: PVs|2270 PVs|606 PVs|230
NBoG2256: PVs|2527 PVs|773 PVs|807
NBoG2257: PVs|2530 PVs|759 PVs|762
NBoG2258: PVs|424 PVs|426 PVd|198
NBoG2259: PVs|462 PVs|463 PVd|229
NBoG2260: PVs|619 PVs|737 PVs|620
NBoG2261: PVs|642 PVs|699 PVs|774
NBoG2262: SfV|74 SfV|75 HvV|119
NBoG2263: VacV|14 VacV|215 MyxV|157
NBoG2264: VacV|17 VacV|212 ISKV|114
NBoG2265: VacV|199 VacV|37 MyxV|24
NBoG2266: WiV|155 WiV|156 IiV|310
NBoG2267: YLV1|218 YLV1|219 OtV|187
NBoG2268: YLV1|76 AtcV|639 PbCV|570
NBoG2269: YLV1|90 AtcV|377 PbCV|416
NBoG2270: PVs|640 PVs|768 PVs|725
NBoG2271: PVs|1024 PVs|1151 PVs|1209
NBoG2272: PVs|1145 PVs|1174 PVs|1147
NBoG2273: PVs|1396 PVs|1503 PVs|1501
NBoG2274: SGV|62 SGV|86 SGV|162
NBoG2275: MoVs|36 MoVs|507 MoVs|55
NBoG2276: MoVs|49 MoVs|491 MoVs|331
NBoG2277: MoVs|290 MoVs|400 MoVs|407
NBoG2278: CroV|003970054 CroV|003970055 CroV|003970053
NBoG2279: CroV|003969825 CroV|003970145 CroV|003969821
NBoG2280: CroV|003969657 CroV|003969658 CroV|003969656
NBoG2281: HokV|11046 HokV|11137 HokV|10520
NBoG2282: HokV|11018 HokV|11019 HokV|11017
NBoG2283: HokV|10996 HokV|11118 HokV|10745
NBoG2284: HokV|10769 HokV|10771 HokV|10768
NBoG2285: HokV|10640 HokV|10643 HokV|10252
NBoG2286: HokV|10564 HokV|11032 HokV|10278
NBoG2287: HokV|10563 HokV|11030 HokV|10277
NBoG2288: HokV|10484 HokV|10485 HokV|10483
NBoG2289: HokV|10131 HokV|10710 HokV|10130
NBoG2290: VacV|15 VacV|214 VacV|200
NBoG2291: BsV|81233 BsV|81269 BsV|80068
NBoG2292: BsV|80751 BsV|81053 BsV|80286
NBoG2293: BsV|80184 BsV|80185 BsV|80379
NBoG2294: CatV|08946 CatV|08952 CatV|08767
NBoG2295: CatV|08639 CatV|08978 CatV|08638
NBoG2296: CatV|08585 CatV|08593 CatV|08584
NBoG2297: CatV|08524 CatV|08961 CatV|08442
NBoG2298: CatV|08404 CatV|08937 CatV|08405
NBoG2299: CatV|08400 CatV|08582 CatV|08251
NBoG2300: CatV|08074 CatV|08075 CatV|08076
NBoG2301: MsV|101 MsV|102 AcV|96
NBoG2302: PacV|86144 PacV|86149 PacV|86143
NBoG2303: PacV|86106 PacV|86142 PacV|86077
NBoG2304: PacV|85966 PacV|86177 PacV|85744
NBoG2305: PacV|85869 PacV|85870 PacV|85794
NBoG2306: LauV|259 LauV|356 LauV|5
NBoG2307: AaV|009052116 AaV|009052443 AaV|009052081
NBoG2308: OLV1|05989 OLV1|06084 OLV1|05988
NBoG2309: OLV1|05985 OLV1|06081 OLV1|05982
NBoG2310: OLV1|05790 OLV1|05792 OLV2|06202
NBoG2311: McV|110 McV|111 McV|113
NBoG2312: FauV|52179 FauV|52198 FauV|52178
NBoG2313: FauV|52176 FauV|52177 FauV|52173
NBoG2314: FauV|51969 FauV|51970 FauV|51960
NBoG2315: FauV|51795 FauV|51796 FauV|51791
NBoG2316: EhV|108 EhV|110 EhV|374
NBoG2317: EhV|123 EhV|256 EhV|151
NBoG2318: EhV|159 EhV|181 EhV|210
NBoG2319: EhV|160 EhV|186 EhV|177
NBoG2320: AtcV|429 AtcV|859 AtcV|523
NBoG2321: KloV|12379 KloV|12682 KloV|12377
NBoG2322: KloV|12328 KloV|12623 KloV|12327
NBoG2323: KloV|11705 KloV|12336 KloV|11561
NBoG2324: KloV|11664 KloV|11779 KloV|11420
NBoG2325: PiVs|178 PiVs|180 PiVs|89
NBoG2326: PiVs|237 PiVs|443 PiVs|241
NBoG2327: PiVs|313 PiVs|315 PiVs|317
NBoG2328: PiVs|347 PiVs|71 PiVs|348
NBoG2329: EhV|453 AtcV|331 PbCV|398
NBoG2330: AaV|009052160 MsV|132 MyxV|41
NBoG2331: AaV|009052189 CroV|003969706 PgV|008052333
NBoG2332: AaV|009052223 CeV|009173386 PgV|008052696
NBoG2333: WiV|94 LauV|106 MarV|120
NBoG2334: BpV|76 MpVS|182 OtV|100
NBoG2335: OLV1|06071 PgV|008052431 CeV|009173496
NBoG2336: AaV|009052355 EhV|470 YLV1|209
NBoG2337: MyxV|76 McV|59 VacV|102
NBoG2338: AcV|152 CatV|09143 MsV|120
NBoG2339: AcV|36 McV|102 MsV|40
NBoG2340: AMaV|115 AMgV|10 ApMV|003987336
NBoG2341: AMoV|007354048 AMgV|75 MVc|004895063
NBoG2342: AMaV|126 ApMV|003987325 MVc|004895096
NBoG2343: AMaV|133 ApMV|003987318 MVc|004895126
NBoG2344: AMoV|007354120 AMgV|165 MVc|004894251
NBoG2345: AMaV|16 ApMV|003987433 MVc|004894990
NBoG2346: AMaV|166 ApMV|003987286 PacV|85942
NBoG2347: AMaV|17 ApMV|003987432 MVc|004894986
NBoG2348: AMaV|174 AMoV|007354750 ApMV|003987279
NBoG2349: AMaV|177 ApMV|003987275 MVc|004895146
NBoG2350: AMaV|18 ApMV|003987431 MVc|004894985
NBoG2351: AMaV|19 ApMV|003987430 MVc|004894966
NBoG2352: AMaV|20 ApMV|003987429 MVc|004895137
NBoG2353: MVc|004894294 AMgV|201 AMoV|007354154
NBoG2354: AMgV|195 AMoV|007354148 MVc|004894288
NBoG2355: MVc|004894279 AMgV|31 AMoV|007354012
NBoG2356: AMgV|148 MVc|004894862 AMoV|007354690
NBoG2357: AMaV|265 ApMV|003987186 MVc|004894249
NBoG2358: AMaV|295 AMoV|007354621 ApMV|003987156
NBoG2359: AMaV|321 ApMV|003987130 MVc|004894951
NBoG2360: AMaV|326 ApMV|003987125 MVc|004894779
NBoG2361: AMaV|33 ApMV|003987417 MVc|004895076
NBoG2362: MVc|004894753 AMgV|674 AMoV|007354580
NBoG2363: AMoV|007354563 AMgV|653 MVc|004894733
NBoG2364: AMaV|378 MVc|004894729 AMgV|649
NBoG2365: AMaV|46 AMgV|920 ApMV|003987403
NBoG2366: AMaV|49 AMgV|942 ApMV|003987400
NBoG2367: OLV2|06280 CeV|009173370 PgV|008052504
NBoG2368: AMaV|50 ApMV|003987399 MVc|004894117
NBoG2369: AMaV|51 ApMV|003987398 MVc|004894118
NBoG2370: AMaV|521 ApMV|003986932 KloV|11182
NBoG2371: IndV|09837 HokV|10620 KloV|11200
NBoG2372: AMaV|526 AMoV|007354364 ApMV|003986926
NBoG2373: AMaV|555 ApMV|003986895 IndV|09674
NBoG2374: AMaV|556 ApMV|003986894 MVc|004894556
NBoG2375: AMaV|557 ApMV|003986893 MVc|004894557
NBoG2376: KloV|11739 CatV|09229 IndV|09825
NBoG2377: AMaV|58 ApMV|003987392 MVc|004894121
NBoG2378: AMaV|59 ApMV|003987391 MVc|004894123
NBoG2379: MVc|004894205 AMgV|820 AMoV|007354727
NBoG2380: AMaV|612 ApMV|003986837 MVc|004894618
NBoG2381: AMaV|63 AMgV|897 ApMV|003987387
NBoG2382: AMaV|672 ApMV|003986775 MVc|004894957
NBoG2383: AMgV|300 MVc|004894393 AMoV|007354248
NBoG2384: AMaV|711 AMoV|007354242 ApMV|003986737
NBoG2385: AMaV|764 ApMV|003986684 MVc|004894265
NBoG2386: AMaV|775 AMgV|913 ApMV|003986672
NBoG2387: AMgV|772 AMoV|007354677 MVc|004894853
NBoG2388: AMaV|797 ApMV|003986650 MVc|004894921
NBoG2389: AMgV|855 MVc|004894217 AMoV|007354759
NBoG2390: AMaV|81 AMoV|007354854 ApMV|003987370
NBoG2391: MVc|004894585 CatV|08716 KloV|11838
NBoG2392: AMaV|815 ApMV|003986632 IndV|09962
NBoG2393: AMaV|820 ApMV|003986628 KloV|12496
NBoG2394: AMaV|828 ApMV|003986618 MVc|004895011
NBoG2395: AMaV|833 ApMV|003986613 MVc|004895128
NBoG2396: AMaV|839 ApMV|003986607 MVc|004894960
NBoG2397: AMaV|845 ApMV|003986601 MVc|004895148
NBoG2398: AMaV|846 ApMV|003986600 MVc|004895094
NBoG2399: AMgV|841 AMoV|007354745 MVc|004894917
NBoG2400: AMaV|90 AMoV|007354791 ApMV|003987361
NBoG2401: AMaV|907 AMgV|964 ApMV|003986543
NBoG2402: AMaV|915 ApMV|003986535 MVc|004895168
NBoG2403: AMaV|917 ApMV|003986533 MVc|004894097
NBoG2404: AMaV|918 ApMV|003986532 MVc|004895034
NBoG2405: AMaV|92 ApMV|003987359 MVc|004895067
NBoG2406: AMaV|925 ApMV|003986525 MVc|004894096
NBoG2407: AMaV|952 ApMV|003986497 MVc|004895099
NBoG2408: AMaV|957 ApMV|003986492 MVc|004895050
NBoG2409: AMoV|007354870 AMgV|967 MVc|004894065
NBoG2410: AMaV|971 AMoV|007353988 ApMV|003986481
NBoG2411: AMaV|976 ApMV|003986478 MVc|004895152
NBoG2412: AMaV|977 ApMV|003986477 MVc|004894058
NBoG2413: AMgV|107 AMoV|007354066 KloV|12039
NBoG2414: AMgV|117 AMoV|007354076 MVc|004895008
NBoG2415: AMgV|123 AMoV|007354082 MVc|004895028
NBoG2416: AMgV|129 AMoV|007354088 MVc|004895143
NBoG2417: AMgV|133 AMoV|007354091 MVc|004894221
NBoG2418: AMgV|135 AMoV|007354093 MVc|004894224
NBoG2419: AMgV|138 AMoV|007354096 MVc|004894227
NBoG2420: AMgV|141 AMoV|007354099 MVc|004894230
NBoG2421: AMgV|151 AMoV|007354110 MVc|004894243
NBoG2422: AMgV|152 AMoV|007354111 MVc|004894244
NBoG2423: AMgV|162 AMoV|007354117 MVc|004894247
NBoG2424: AMgV|173 AMoV|007354128 MVc|004894256
NBoG2425: AMgV|177 AMoV|007354130 MVc|004894258
NBoG2426: FauV|51731 CatV|09107 KloV|11668
NBoG2427: IndV|10058 PVd|1121 PVs|2156
NBoG2428: AMgV|180 AMoV|007354132 MVc|004894260
NBoG2429: AMgV|183 AMoV|007354135 MVc|004894264
NBoG2430: AMgV|184 AMoV|007354136 MVc|004894266
NBoG2431: AMgV|188 AMoV|007354139 MVc|004894211
NBoG2432: AMgV|216 AMoV|007354167 MVc|004894308
NBoG2433: AMgV|230 AMoV|007354180 KloV|12535
NBoG2434: AMgV|24 AMoV|007354003 MVc|004895123
NBoG2435: AMgV|241 CatV|08894 HokV|10995
NBoG2436: AMgV|252 AMoV|007354202 MVc|004894345
NBoG2437: AMgV|267 AMoV|007354215 MVc|004894359
NBoG2438: AMgV|274 AMoV|007354222 MVc|004894367
NBoG2439: AMgV|279 AMoV|007354227 MVc|004894372
NBoG2440: AMgV|299 AMoV|007354247 MVc|004894392
NBoG2441: IndV|09465 CatV|09003 KloV|11353
NBoG2442: AMgV|33 AMoV|007354014 MVc|004895079
NBoG2443: AMgV|331 AMoV|007354276 MVc|004894423
NBoG2444: AMgV|337 AMoV|007354280 MVc|004894428
NBoG2445: AMgV|34 AMoV|007354015 MVc|004895104
NBoG2446: AMgV|367 AMoV|007354309 MVc|004894461
NBoG2447: AMgV|381 AMoV|007354324 MVc|004894476
NBoG2448: AMgV|431 AMoV|007354370 MVc|004894521
NBoG2449: AMgV|438 AMoV|007354376 MVc|004894530
NBoG2450: AMgV|482 AMoV|007354416 MVc|004894569
NBoG2451: AMgV|49 AMoV|007354025 MVc|004894162
NBoG2452: SGV|160 McV|13 VacV|54
NBoG2453: AMgV|51 AMoV|007354028 MVc|004894143
NBoG2454: AMgV|52 PVd|349 PVs|825
NBoG2455: AMgV|540 AMoV|007354465 MVc|004894622
NBoG2456: AMgV|550 AMoV|007354475 MVc|004894632
NBoG2457: AMgV|579 AMoV|007354499 MVc|004894656
NBoG2458: AMgV|607 AMoV|007354523 MVc|004894688
NBoG2459: AMgV|63 AMoV|007354039 MVc|004894128
NBoG2460: AMgV|648 AMoV|007354559 MVc|004894728
NBoG2461: AMgV|652 AMoV|007354562 MVc|004894732
NBoG2462: AMgV|655 AMoV|007354565 MVc|004894735
NBoG2463: AMgV|656 AMoV|007354566 CroV|003970046
NBoG2464: AMgV|658 AMoV|007354568 MVc|004894737
NBoG2465: AMgV|669 AMoV|007354576 MVc|004894745
NBoG2466: AMgV|675 AMoV|007354581 MVc|004894754
NBoG2467: AMgV|676 AMoV|007354583 MVc|004894756
NBoG2468: AMgV|688 AMoV|007354595 MVc|004894771
NBoG2469: AMgV|699 AMoV|007354603 MVc|004894783
NBoG2470: AMgV|700 AMoV|007354604 MVc|004894784
NBoG2471: AMgV|72 LauV|392 MarV|280
NBoG2472: BsV|80921 CatV|09215 IndV|09642
NBoG2473: AMgV|745 AMoV|007354652 MVc|004894832
NBoG2474: AMgV|747 AMoV|007354653 MVc|004894834
NBoG2475: AMgV|751 AMoV|007354656 MVc|004894836
NBoG2476: AMgV|754 AMoV|007354659 MVc|004894839
NBoG2477: AMgV|757 AMoV|007354663 MVc|004894843
NBoG2478: AMgV|767 AMoV|007354671 MVc|004894848
NBoG2479: AMgV|768 AMoV|007354672 MVc|004894849
NBoG2480: AMgV|773 AMoV|007354678 MVc|004894854
NBoG2481: AMgV|779 AMoV|007354685 MVc|004894856
NBoG2482: AMgV|780 AMoV|007354687 MVc|004895090
NBoG2483: AMgV|785 AMoV|007354691 HokV|10156
NBoG2484: AMgV|791 AMoV|007354697 MVc|004894866
NBoG2485: AMgV|792 AMoV|007354698 MVc|004894867
NBoG2486: AMgV|793 AMoV|007354699 MVc|004894868
NBoG2487: AMgV|794 AMoV|007354701 MVc|004894869
NBoG2488: AMgV|796 AMoV|007354703 MVc|004894872
NBoG2489: AMgV|797 AMoV|007354704 MVc|004894873
NBoG2490: AMgV|798 AMoV|007354705 MVc|004894875
NBoG2491: AMgV|799 AMoV|007354706 MVc|004894876
NBoG2492: AMgV|800 AMoV|007354707 MVc|004894877
NBoG2493: AMgV|803 AMoV|007354710 MVc|004894881
NBoG2494: AMgV|814 AMoV|007354719 MVc|004894134
NBoG2495: AMgV|816 AMoV|007354721 MVc|004894904
NBoG2496: AMgV|821 AMoV|007354728 MVc|004894906
NBoG2497: AMgV|83 AMoV|007354053 MVc|004895030
NBoG2498: AMgV|833 AMoV|007354736 MVc|004894116
NBoG2499: AMgV|836 AMoV|007354738 MVc|004894914
NBoG2500: AMgV|839 AMoV|007354743 MVc|004894188
NBoG2501: AMgV|843 MVc|004894920 MoVs|60
NBoG2502: AMgV|844 AMoV|007354749 MVc|004894122
NBoG2503: AMgV|853 AMoV|007354757 MVc|004894943
NBoG2504: AMgV|860 AMoV|007354763 MVc|004895019
NBoG2505: AMgV|872 AMoV|007354774 MVc|004894923
NBoG2506: AMgV|874 AMoV|007354776 MVc|004895010
NBoG2507: PacV|86171 HokV|10984 KloV|12304
NBoG2508: AMgV|88 AMoV|007354054 MVc|004894174
NBoG2509: AMgV|884 AMoV|007354786 MVc|004894160
NBoG2510: AMgV|894 AMoV|007354798 MVc|004894145
NBoG2511: AMgV|902 AMoV|007354804 MVc|004895158
NBoG2512: AMgV|929 AMoV|007354840 MVc|004895065
NBoG2513: AMgV|948 AMoV|007354022 MVc|004895141
NBoG2514: AMgV|957 AMoV|007354863 KloV|12316
NBoG2515: AMgV|959 AMoV|007354871 MVc|004894055
NBoG2516: AMoV|007354673 HokV|10796 KloV|11197
NBoG2517: PVd|295 MVc|004895023 PVs|554
NBoG2518: ASFV|100 FauV|51831 PacV|85878
NBoG2519: ASFV|101 FauV|51841 PacV|85882
NBoG2520: ASFV|102 FauV|51842 PacV|85884
NBoG2521: ASFV|110 FauV|51770 PacV|85777
NBoG2522: ASFV|129 MsV|151 IiV|277
NBoG2523: ASFV|37 FauV|52098 PacV|86085
NBoG2524: ASFV|41 PacV|86093 FauV|52104
NBoG2525: ASFV|45 PacV|86053 FauV|52125
NBoG2526: ASFV|48 FauV|52116 PacV|86051
NBoG2527: ASFV|5 FauV|51826 PacV|85872
NBoG2528: ASFV|51 PacV|86047 FauV|52132
NBoG2529: ASFV|59 FauV|52143 PacV|86031
NBoG2530: ASFV|70 FauV|52025 PacV|85979
NBoG2531: ASFV|72 FauV|52024 PacV|85978
NBoG2532: ASFV|74 FauV|52014 PacV|85962
NBoG2533: ASFV|75 FauV|52005 PacV|85957
NBoG2534: ASFV|76 PacV|85956 FauV|52004
NBoG2535: ASFV|77 PacV|85954 FauV|52003
NBoG2536: ASFV|81 PacV|85949 FauV|51998
NBoG2537: ASFV|83 FauV|51867 PacV|85912
NBoG2538: ASFV|84 FauV|51866 PacV|85911
NBoG2539: ASFV|85 FauV|51863 PacV|85909
NBoG2540: ASFV|86 PacV|85906 FauV|51861
NBoG2541: ASFV|95 PacV|85835 FauV|51817
NBoG2542: ASFV|98 FauV|51830 PacV|85875
NBoG2543: AtcV|192 MpVS|237 OtV|159
NBoG2544: AtcV|194 OtV|210 PbCV|79
NBoG2545: AtcV|314 CeV|009173453 PbCV|67
NBoG2546: AtcV|369 PbCV|81 FauV|51756
NBoG2547: AtcV|440 PbCV|393 PVs|126
NBoG2548: AtcV|47 PbCV|234 WiV|174
NBoG2549: MpVS|205 BpV|108 OtV|124
NBoG2550: AtcV|548 EhV|246 PbCV|764
NBoG2551: AtcV|566 CatV|09189 PbCV|761
NBoG2552: AtcV|727 PbCV|495 VacV|155
NBoG2553: AtcV|784 MpVS|17 PbCV|765
NBoG2554: AtcV|847 PbCV|20 YLV1|46
NBoG2555: AtcV|88 FauV|51996 PbCV|632
NBoG2556: OLV1|06079 OLV2|06409 PgV|008052445
NBoG2557: BpV|100 OtV|7 MpVS|71
NBoG2558: BpV|11 MpVS|79 OtV|12
NBoG2559: BpV|111 MpVS|209 OtV|127
NBoG2560: MarV|121 LauV|107 PiVs|3
NBoG2561: BpV|119 MpVS|217 OtV|135
NBoG2562: BpV|141 MpVS|232 OtV|153
NBoG2563: BpV|143 MpVS|234 OtV|155
NBoG2564: BpV|144 MpVS|235 OtV|156
NBoG2565: BpV|147 MpVS|3 OtV|161
NBoG2566: BpV|153 MarV|292 LauV|19
NBoG2567: BpV|156 MpVS|11 OtV|170
NBoG2568: IndV|09960 CroV|003969645 KloV|12514
NBoG2569: BpV|158 MpVS|13 OtV|174
NBoG2570: BpV|162 MpVS|18 OtV|179
NBoG2571: BpV|167 MpVS|23 OtV|183
NBoG2572: BpV|168 MpVS|24 OtV|184
NBoG2573: BpV|169 OtV|185 MpVS|25
NBoG2574: BpV|173 OtV|190 YLV1|225
NBoG2575: BpV|178 MpVS|27 OtV|196
NBoG2576: BpV|183 MpVS|37 OtV|202
NBoG2577: BpV|185 MpVS|40 OtV|205
NBoG2578: BpV|188 MpVS|42 OtV|208
NBoG2579: BpV|189 MpVS|43 OtV|209
NBoG2580: BpV|190 MpVS|44 OtV|211
NBoG2581: BpV|191 MpVS|45 OtV|212
NBoG2582: BpV|192 MpVS|48 OtV|215
NBoG2583: BpV|2 OtV|230 MpVS|66
NBoG2584: BpV|201 MpVS|201 OtV|227
NBoG2585: BpV|21 MpVS|95 OtV|25
NBoG2586: BpV|35 MpVS|139 OtV|52
NBoG2587: BpV|42 MpVS|143 OtV|57
NBoG2588: BpV|50 MpVS|155 OtV|70
NBoG2589: BpV|52 MpVS|157 OtV|73
NBoG2590: BpV|59 MpVS|165 OtV|80
NBoG2591: BpV|6 MpVS|69 OtV|5
NBoG2592: BpV|69 MpVS|176 OtV|94
NBoG2593: BpV|70 MpVS|177 OtV|95
NBoG2594: BpV|74 MpVS|180 OtV|98
NBoG2595: BpV|85 MpVS|188 OtV|110
NBoG2596: BpV|89 MpVS|192 OtV|114
NBoG2597: BpV|9 MpVS|122 OtV|34
NBoG2598: BsV|80200 KloV|11597 PiVs|120
NBoG2599: BsV|80239 CroV|003969745 IndV|09929
NBoG2600: BsV|80257 CatV|09082 KloV|12221
NBoG2601: BsV|80271 MarV|237 LauV|234
NBoG2602: BsV|80291 CatV|08825 CroV|003969953
NBoG2603: BsV|80310 HokV|10658 IndV|09577
NBoG2604: BsV|80311 IndV|09574 HokV|10249
NBoG2605: BsV|80322 CatV|08869 IndV|09554
NBoG2606: BsV|80392 KloV|11260 CatV|08932
NBoG2607: BsV|80435 CatV|08745 IndV|09935
NBoG2608: BsV|80476 CatV|08898 PgV|008052408
NBoG2609: BsV|80479 EhV|322 CeV|009173283
NBoG2610: BsV|80592 CatV|09328 KloV|11166
NBoG2611: BsV|80681 IndV|09816 KloV|11751
NBoG2612: BsV|80684 CatV|09084 HokV|10734
NBoG2613: BsV|80731 IndV|09781 KloV|11822
NBoG2614: BsV|80734 HokV|10804 CatV|09270
NBoG2615: BsV|80852 CroV|003970159 OLV1|06106
NBoG2616: BsV|81055 PVd|882 PVs|1624
NBoG2617: BsV|81120 IndV|09567 KloV|11515
NBoG2618: BsV|81249 CatV|08563 HokV|10447
NBoG2619: CatV|08134 HokV|10788 IndV|10035
NBoG2620: CatV|08210 HokV|10394 KloV|12516
NBoG2621: CatV|08265 KloV|11875 HokV|10295
NBoG2622: CatV|08293 IndV|09963 MVc|004894874
NBoG2623: CatV|08295 KloV|11766 MyxV|25
NBoG2624: CatV|08320 KloV|11892 HokV|10336
NBoG2625: CatV|08656 HokV|10477 KloV|11617
NBoG2626: CatV|08661 KloV|12188 IndV|10077
NBoG2627: CatV|08710 KloV|11657 MVc|004894586
NBoG2628: CatV|08735 CroV|003969887 PgV|008052327
NBoG2629: CatV|08776 IndV|10082 KloV|12434
NBoG2630: CatV|08778 HokV|10541 KloV|12130
NBoG2631: CatV|08780 HokV|10209 PacV|86060
NBoG2632: CatV|08790 KloV|12190 HokV|10237
NBoG2633: CatV|08809 IndV|09632 CroV|003969901
NBoG2634: CatV|08840 KloV|11545 IndV|09588
NBoG2635: CatV|08841 HokV|10161 KloV|11736
NBoG2636: CatV|08852 IndV|09566 KloV|11512
NBoG2637: CatV|08853 IndV|09561 KloV|11506
NBoG2638: CatV|08868 KloV|11499 IndV|09555
NBoG2639: CatV|08875 IndV|09546 HokV|11003
NBoG2640: CatV|08877 IndV|09543 KloV|11472
NBoG2641: CatV|08883 IndV|09530 KloV|11441
NBoG2642: CatV|08891 IndV|09523 KloV|11432
NBoG2643: CatV|08899 IndV|09701 KloV|11585
NBoG2644: PiVs|47 LauV|241 MarV|230
NBoG2645: CatV|09006 IndV|09461 KloV|11348
NBoG2646: CatV|09011 IndV|09457 KloV|11345
NBoG2647: CatV|09030 IndV|09448 KloV|11332
NBoG2648: CatV|09031 IndV|09447 KloV|11331
NBoG2649: CatV|09035 IndV|09441 KloV|11321
NBoG2650: CatV|09042 IndV|09435 KloV|11308
NBoG2651: CatV|09061 HokV|10123 KloV|12210
NBoG2652: CatV|09111 KloV|11934 CeV|009173670
NBoG2653: CatV|09128 HokV|10426 KloV|11983
NBoG2654: CatV|09137 IndV|09711 KloV|11568
NBoG2655: CatV|09175 IndV|09680 KloV|11633
NBoG2656: CatV|09219 KloV|11730 OLV2|06507
NBoG2657: CatV|09251 KloV|11782 IndV|09797
NBoG2658: CatV|09254 KloV|11788 IndV|09795
NBoG2659: CatV|09266 IndV|09783 KloV|11820
NBoG2660: CatV|09275 HokV|10179 KloV|12021
NBoG2661: CatV|09293 IndV|09760 KloV|11861
NBoG2662: CatV|09298 KloV|12128 IndV|09924
NBoG2663: CatV|09322 KloV|11156 IndV|09865
NBoG2664: CatV|09333 IndV|09847 KloV|11174
NBoG2665: CatV|09363 IndV|09412 KloV|11247
NBoG2666: CeV|009173257 OLV1|05799 OLV2|06240
NBoG2667: CeV|009173274 CroV|003969891 PgV|008052339
NBoG2668: CeV|009173296 OLV1|06129 PgV|008052344
NBoG2669: CeV|009173302 OLV1|06123 PgV|008052350
NBoG2670: CeV|009173303 OLV1|06122 PgV|008052351
NBoG2671: MoVs|161 PVs|1986 PVd|981
NBoG2672: CeV|009173357 PgV|008052490 OLV1|05838
NBoG2673: CeV|009173359 OLV1|05840 PgV|008052492
NBoG2674: CeV|009173372 OLV1|05850 PgV|008052419
NBoG2675: CeV|009173395 KloV|11193 PgV|008052403
NBoG2676: CeV|009173429 PgV|008052470 YLV1|197
NBoG2677: CeV|009173465 OLV1|06069 OLV2|06398
NBoG2678: CeV|009173532 OLV1|06022 PgV|008052527
NBoG2679: CeV|009173644 OLV2|06320 OLV1|05908
NBoG2680: CeV|009173679 OLV2|06222 PgV|008052661
NBoG2681: CeV|009173722 HokV|11079 OLV2|06329
NBoG2682: CeV|009173730 CroV|003969738 PgV|008052413
NBoG2683: CeV|009173736 OLV2|06348 PgV|008052717
NBoG2684: CeV|009173752 OLV1|06185 PgV|008052727
NBoG2685: CeV|009173765 PgV|008052753 PacV|85772
NBoG2686: CroV|003969638 HokV|10358 FauV|51801
NBoG2687: CroV|003969981 OLV1|06124 OLV2|06204
NBoG2688: EhV|319 MyxV|35 VacV|48
NBoG2689: EhV|372 HokV|10343 KloV|12037
NBoG2690: FauV|51961 PacV|86165 YLV1|202
NBoG2691: FauV|52165 LauV|252 MarV|282
NBoG2692: HokV|10195 MpVS|142 OtV|56
NBoG2693: HokV|10224 KloV|12311 IndV|09678
NBoG2694: HokV|10240 IndV|09799 PacV|85836
NBoG2695: HokV|10316 IndV|09729 KloV|12459
NBoG2696: HokV|10464 KloV|12460 PVd|1390
NBoG2697: HokV|10532 IndV|09748 PacV|86155
NBoG2698: HokV|10833 IndV|09601 KloV|11988
NBoG2699: HokV|10997 IndV|09454 KloV|11339
NBoG2700: HokV|11013 IndV|09602 KloV|12343
NBoG2701: HvV|103 SfV|59 TnV|53
NBoG2702: HvV|104 SfV|60 TnV|52
NBoG2703: HvV|105 SfV|61 TnV|50
NBoG2704: HvV|111 SfV|66 TnV|44
NBoG2705: HvV|112 SfV|67 TnV|42
NBoG2706: HvV|113 SfV|68 TnV|41
NBoG2707: HvV|118 SfV|73 KloV|12275
NBoG2708: HvV|123 SfV|81 TnV|18
NBoG2709: HvV|124 SfV|82 TnV|17
NBoG2710: HvV|128 SfV|86 TnV|12
NBoG2711: HvV|135 SfV|91 TnV|148
NBoG2712: HvV|147 SfV|92 TnV|140
NBoG2713: HvV|151 SfV|97 TnV|155
NBoG2714: HvV|152 SfV|98 TnV|156
NBoG2715: HvV|153 SfV|99 TnV|157
NBoG2716: HvV|155 SfV|104 TnV|159
NBoG2717: HvV|156 SfV|106 TnV|161
NBoG2718: HvV|157 SfV|107 TnV|162
NBoG2719: HvV|159 SfV|109 TnV|160
NBoG2720: HvV|161 IiV|304 TnV|10
NBoG2721: HvV|176 SfV|120 TnV|4
NBoG2722: HvV|42 SfV|37 TnV|120
NBoG2723: HvV|48 SfV|49 TnV|31
NBoG2724: HvV|53 SfV|32 TnV|106
NBoG2725: HvV|62 SfV|27 TnV|86
NBoG2726: HvV|65 SfV|20 TnV|78
NBoG2727: HvV|76 SfV|12 TnV|68
NBoG2728: HvV|80 SfV|8 TnV|63
NBoG2729: HvV|98 SfV|56 TnV|9
NBoG2730: IiV|113 MarV|87 LauV|80
NBoG2731: IiV|241 SGV|147 WiV|109
NBoG2732: IiV|273 KloV|12066 WiV|56
NBoG2733: IiV|342 MarV|189 LauV|179
NBoG2734: IiV|419 LauV|313 MarV|319
NBoG2735: LauV|203 MarV|203 PiVs|248
NBoG2736: IndV|09930 MVc|004894147 OLV2|06230
NBoG2737: IndV|09965 KloV|12248 PacV|85935
NBoG2738: ISKV|8 SGV|157 WiV|83
NBoG2739: LauV|222 MarV|220 PiVs|398
NBoG2740: LauV|23 MarV|339 PacV|86095
NBoG2741: LauV|261 MarV|286 MoVs|443
NBoG2742: LauV|359 MarV|326 PiVs|343
NBoG2743: LauV|432 MarV|16 MoVs|347
NBoG2744: MyxV|89 McV|72 VacV|115
NBoG2745: LauV|71 MarV|40 PiVs|16
NBoG2746: McV|103 MyxV|117 VacV|141
NBoG2747: McV|105 MyxV|119 VacV|143
NBoG2748: McV|106 MyxV|120 VacV|144
NBoG2749: McV|108 MyxV|122 VacV|146
NBoG2750: McV|116 MyxV|125 VacV|149
NBoG2751: McV|118 MyxV|127 VacV|152
NBoG2752: McV|120 MyxV|129 VacV|154
NBoG2753: McV|122 MyxV|131 VacV|156
NBoG2754: McV|126 MyxV|134 VacV|160
NBoG2755: McV|127 MyxV|135 VacV|162
NBoG2756: McV|130 MyxV|137 VacV|164
NBoG2757: McV|132 MyxV|139 VacV|166
NBoG2758: McV|134 MyxV|141 VacV|168
NBoG2759: McV|135 MyxV|142 VacV|169
NBoG2760: McV|139 MyxV|143 VacV|170
NBoG2761: McV|143 MyxV|145 VacV|172
NBoG2762: McV|145 MyxV|146 VacV|173
NBoG2763: McV|147 MyxV|147 VacV|175
NBoG2764: McV|16 MyxV|42 VacV|64
NBoG2765: McV|20 MyxV|45 VacV|66
NBoG2766: McV|29 MyxV|50 VacV|71
NBoG2767: McV|30 MyxV|51 VacV|72
NBoG2768: McV|37 MyxV|55 VacV|81
NBoG2769: McV|38 MyxV|56 VacV|82
NBoG2770: McV|39 MyxV|57 VacV|83
NBoG2771: McV|40 MyxV|58 VacV|84
NBoG2772: McV|41 MyxV|59 VacV|85
NBoG2773: McV|43 MyxV|61 VacV|87
NBoG2774: McV|45 MyxV|63 VacV|89
NBoG2775: McV|46 MyxV|64 VacV|90
NBoG2776: McV|47 MyxV|65 VacV|91
NBoG2777: McV|50 MyxV|67 VacV|93
NBoG2778: McV|52 MyxV|69 VacV|95
NBoG2779: McV|53 MyxV|70 VacV|96
NBoG2780: McV|54 MyxV|71 VacV|97
NBoG2781: McV|56 MyxV|73 VacV|99
NBoG2782: McV|57 MyxV|74 VacV|100
NBoG2783: McV|60 MyxV|77 VacV|103
NBoG2784: McV|62 MyxV|79 VacV|105
NBoG2785: McV|64 MyxV|81 VacV|107
NBoG2786: McV|67 MyxV|84 VacV|110
NBoG2787: McV|68 MyxV|86 VacV|112
NBoG2788: McV|73 VacV|116 MyxV|90
NBoG2789: McV|74 MyxV|2 VacV|117
NBoG2790: McV|77 MyxV|92 VacV|119
NBoG2791: McV|81 MyxV|96 VacV|123
NBoG2792: McV|88 MyxV|101 VacV|128
NBoG2793: McV|90 MyxV|107 VacV|131
NBoG2794: McV|91 VacV|132 MyxV|108
NBoG2795: McV|92 MyxV|109 VacV|133
NBoG2796: McV|93 MyxV|110 VacV|134
NBoG2797: McV|98 MyxV|114 VacV|138
NBoG2798: McV|99 MyxV|115 VacV|139
NBoG2799: MoVs|126 PVs|2226 PVd|1192
NBoG2800: MoVs|129 PVd|549 PVs|1238
NBoG2801: MoVs|132 PVd|894 PVs|1865
NBoG2802: MoVs|166 PVs|1977 PVd|974
NBoG2803: MoVs|173 PVd|1406 PVs|2404
NBoG2804: MoVs|194 PVs|511 PVd|718
NBoG2805: MoVs|20 PVd|903 PVs|980
NBoG2806: MoVs|208 PVd|1021 PVs|2034
NBoG2807: MoVs|217 PVd|1070 PVs|2092
NBoG2808: MoVs|219 PVd|1069 PVs|2090
NBoG2809: MoVs|23 PVd|1302 PVs|2362
NBoG2810: MoVs|239 PVd|917 PVs|1898
NBoG2811: MoVs|252 PVs|2326 PVd|1263
NBoG2812: MoVs|260 PVd|1111 PVs|2145
NBoG2813: MoVs|29 PVd|1326 PVs|979
NBoG2814: MoVs|300 PVd|282 PVs|538
NBoG2815: MoVs|329 PVd|1229 PVs|2269
NBoG2816: MoVs|336 PVd|605 PVs|1327
NBoG2817: MoVs|337 PVd|607 PVs|1330
NBoG2818: MoVs|399 PVd|1399 PVs|2397
NBoG2819: MoVs|421 PVs|1812 PVd|775
NBoG2820: MoVs|453 PVd|1313 PVs|2369
NBoG2821: MoVs|481 PVd|424 PVs|903
NBoG2822: MoVs|499 MVc|004894995 PVs|213
NBoG2823: MoVs|76 PVd|907 PVs|1882
NBoG2824: MoVs|90 PVd|870 PVs|1826
NBoG2825: MoVs|92 PVs|1818 PVd|866
NBoG2826: MpVS|102 OtV|44 YLV1|221
NBoG2827: MpVS|132 PVd|1217 PVs|2257
NBoG2828: MpVS|178 OtV|96 YLV1|138
NBoG2829: MpVS|242 PVs|2377 PVd|1342
NBoG2830: MpVS|29 OtV|191 YLV1|224
NBoG2831: MpVS|33 OtV|198 YLV1|223
NBoG2832: OLV1|05909 OLV2|06319 PgV|008052597
NBoG2833: OLV1|05916 OLV2|06383 PgV|008052629
NBoG2834: OLV1|06004 OLV2|06407 PgV|008052683
NBoG2835: PacV|85749 PVd|532 PVs|1165
NBoG2836: PacV|85833 PVd|1482 PVs|2535
NBoG2837: PVd|1462 PVs|2484 PVd|714
NBoG2838: AaV|009052106 AaV|009052107
NBoG2839: AcV|1 AcV|263
NBoG2840: AcV|17 AcV|247
NBoG2841: AcV|2 AcV|262
NBoG2842: AcV|256 AcV|8
NBoG2843: ASFV|16 ASFV|17
NBoG2844: AtcV|319 AtcV|320
NBoG2845: AtcV|38 AtcV|444
NBoG2846: BsV|81200 BsV|81004
NBoG2847: BsV|80121 BsV|80232
NBoG2848: BsV|80196 BsV|80532
NBoG2849: BsV|80603 BsV|80604
NBoG2850: BsV|81098 BsV|81153
NBoG2851: BsV|80972 BsV|80973
NBoG2852: CatV|07985 CatV|08195
NBoG2853: CatV|08044 CatV|08043
NBoG2854: CatV|08088 CatV|08089
NBoG2855: CatV|08115 CatV|08119
NBoG2856: CatV|08166 CatV|08167
NBoG2857: CatV|08170 CatV|08308
NBoG2858: CatV|08322 CatV|08494
NBoG2859: CatV|08451 CatV|08452
NBoG2860: CatV|08521 CatV|08600
NBoG2861: CatV|08535 CatV|08588
NBoG2862: CatV|08682 CatV|08755
NBoG2863: CatV|08942 CatV|08958
NBoG2864: CeV|009173341 CeV|009173342
NBoG2865: CeV|009173430 CeV|009173444
NBoG2866: CeV|009173688 CeV|009173695
NBoG2867: CroV|003969650 CroV|003970017
NBoG2868: CroV|003970146 CroV|003970167
NBoG2869: HokV|10189 HokV|10690
NBoG2870: HokV|10190 HokV|10719
NBoG2871: HokV|10221 HokV|10490
NBoG2872: HokV|10333 HokV|10728
NBoG2873: HokV|10341 HokV|10455
NBoG2874: HokV|10413 HokV|10414
NBoG2875: HokV|10492 HokV|11037
NBoG2876: HokV|10700 HokV|10755
NBoG2877: HokV|10780 HokV|10781
NBoG2878: HokV|10858 HokV|10860
NBoG2879: HokV|10920 HokV|10944
NBoG2880: IiV|323 IiV|450
NBoG2881: IndV|09550 IndV|09551
NBoG2882: IndV|10014 IndV|10019
NBoG2883: IndV|10046 IndV|10097
NBoG2884: ISKV|49 ISKV|7
NBoG2885: KloV|11177 KloV|12549
NBoG2886: KloV|11316 KloV|11317
NBoG2887: KloV|11474 KloV|11964
NBoG2888: KloV|12141 KloV|12142
NBoG2889: KloV|12292 KloV|12595
NBoG2890: KloV|12330 KloV|12577
NBoG2891: KloV|12381 KloV|12684
NBoG2892: KloV|12490 KloV|12664
NBoG2893: KloV|12522 KloV|12632
NBoG2894: KloV|12547 KloV|12642
NBoG2895: LauV|22 LauV|433
NBoG2896: LauV|265 LauV|273
NBoG2897: LauV|358 LauV|378
NBoG2898: MarV|14 MarV|252
NBoG2899: MarV|395 MarV|398
NBoG2900: McV|32 McV|35
NBoG2901: MoVs|286 MoVs|289
NBoG2902: MoVs|376 MoVs|378
NBoG2903: MVc|004894083 MVc|004894087
NBoG2904: MVc|004894091 MVc|004894989
NBoG2905: MVc|004894150 MVc|004894151
NBoG2906: MVc|004894165 MVc|004894436
NBoG2907: MVc|004894171 MVc|004894277
NBoG2908: MVc|004894469 MVc|004894913
NBoG2909: MVc|004894679 MVc|004894819
NBoG2910: MVc|004894709 MVc|004894710
NBoG2911: MVc|004894767 MVc|004894770
NBoG2912: MVc|004894887 MVc|004895044
NBoG2913: MVc|004894942 MVc|004895115
NBoG2914: MVc|004894973 MVc|004895068
NBoG2915: OLV1|06139 OLV1|06148
NBoG2916: OLV1|06150 OLV1|06151
NBoG2917: OLV2|06311 OLV2|06385
NBoG2918: PacV|85719 PacV|85786
NBoG2919: PacV|86013 PacV|86014
NBoG2920: PgV|008052374 PgV|008052420
NBoG2921: PgV|008052467 PgV|008052660
NBoG2922: PgV|008052539 PgV|008052685
NBoG2923: PgV|008052666 PgV|008052667
NBoG2924: PVd|1016 PVd|380
NBoG2925: PVd|1321 PVd|482
NBoG2926: PVd|1383 PVd|604
NBoG2927: PVd|139 PVd|665
NBoG2928: PVd|1434 PVd|683
NBoG2929: PVd|334 PVd|345
NBoG2930: PVd|543 PVd|544
NBoG2931: PVd|669 PVd|676
NBoG2932: PVd|846 PVd|850
NBoG2933: PVs|1009 PVs|1011
NBoG2934: PVs|1038 PVs|1043
NBoG2935: PVs|1078 PVs|1123
NBoG2936: PVs|1106 PVs|1184
NBoG2937: PVs|1152 PVs|1211
NBoG2938: PVs|1179 PVs|1191
NBoG2939: PVs|125 PVs|222
NBoG2940: PVs|1421 PVs|1497
NBoG2941: PVs|1431 PVs|1433
NBoG2942: PVs|1475 PVs|1531
NBoG2943: PVs|1479 PVs|1498
NBoG2944: PVs|1540 PVs|1542
NBoG2945: PVs|160 PVs|161
NBoG2946: PVs|201 PVs|202
NBoG2947: PVs|205 PVs|212
NBoG2948: PVs|2508 PVs|2522
NBoG2949: PVs|2511 PVs|2525
NBoG2950: PVs|2529 PVs|783
NBoG2951: PVs|346 PVs|556
NBoG2952: PVs|623 PVs|650
NBoG2953: PVs|626 PVs|629
NBoG2954: PVs|632 PVs|690
NBoG2955: PVs|639 PVs|754
NBoG2956: PVs|673 PVs|764
NBoG2957: PVs|682 PVs|712
NBoG2958: PVs|692 PVs|800
NBoG2959: PVs|723 PVs|738
NBoG2960: PVs|797 PVs|799
NBoG2961: TnV|87 TnV|129
NBoG2962: VacV|205 VacV|210
NBoG2963: VacV|222 VacV|7
NBoG2964: WiV|121 WiV|57
NBoG2965: YLV1|176 YLV1|33
NBoG2966: PVs|603 PVs|679
NBoG2967: PVs|633 PVs|694
NBoG2968: PVs|635 PVs|698
NBoG2969: PVs|668 PVs|753
NBoG2970: PVs|674 PVs|675
NBoG2971: PVs|1071 PVs|214
NBoG2972: PVs|1125 PVs|1127
NBoG2973: PVs|1136 PVs|1140
NBoG2974: PVs|1355 PVs|1360
NBoG2975: PVs|2431 PVs|454
NBoG2976: PVs|2497 PVs|530
NBoG2977: WiV|29 WiV|31
NBoG2978: SGV|18 SGV|19
NBoG2979: MoVs|1 MoVs|523
NBoG2980: MoVs|3 MoVs|521
NBoG2981: MoVs|4 MoVs|520
NBoG2982: MoVs|5 MoVs|519
NBoG2983: MoVs|11 MoVs|513
NBoG2984: MoVs|12 MoVs|512
NBoG2985: MoVs|33 MoVs|489
NBoG2986: MoVs|148 MoVs|149
NBoG2987: MoVs|198 MoVs|201
NBoG2988: MoVs|247 MoVs|248
NBoG2989: MoVs|298 MoVs|503
NBoG2990: MoVs|318 MoVs|461
NBoG2991: MoVs|342 MoVs|345
NBoG2992: MoVs|388 MoVs|391
NBoG2993: MoVs|398 MoVs|506
NBoG2994: MoVs|402 MoVs|404
NBoG2995: MoVs|463 MoVs|464
NBoG2996: MoVs|465 MoVs|466
NBoG2997: MoVs|518 MoVs|6
NBoG2998: CroV|003970153 CroV|003970157
NBoG2999: CroV|003970151 CroV|003970156
NBoG3000: CroV|003970150 CroV|003970155
NBoG3001: CroV|003969941 CroV|003970064
NBoG3002: CroV|003969721 CroV|003969722
NBoG3003: HokV|11135 HokV|11136
NBoG3004: HokV|11088 HokV|11089
NBoG3005: HokV|10977 HokV|11086
NBoG3006: HokV|10905 HokV|10952
NBoG3007: HokV|10884 HokV|10885
NBoG3008: HokV|10783 HokV|10784
NBoG3009: HokV|10705 HokV|10706
NBoG3010: HokV|10685 HokV|11035
NBoG3011: HokV|10667 HokV|10668
NBoG3012: HokV|10641 HokV|11133
NBoG3013: HokV|10525 HokV|10930
NBoG3014: HokV|10523 HokV|11031
NBoG3015: HokV|10488 HokV|10489
NBoG3016: HokV|10472 HokV|11119
NBoG3017: HokV|10471 HokV|10473
NBoG3018: HokV|10433 HokV|10444
NBoG3019: HokV|10417 HokV|10418
NBoG3020: HokV|10409 HokV|10410
NBoG3021: HokV|10403 HokV|10404
NBoG3022: HokV|10381 HokV|10384
NBoG3023: HokV|10376 HokV|10378
NBoG3024: HokV|10346 HokV|10347
NBoG3025: HokV|10309 HokV|10310
NBoG3026: HokV|10251 HokV|10301
NBoG3027: HokV|10157 HokV|10395
NBoG3028: HokV|10153 HokV|11038
NBoG3029: HokV|10137 HokV|10478
NBoG3030: HokV|10128 HokV|10450
NBoG3031: VacV|10 VacV|219
NBoG3032: VacV|11 VacV|218
NBoG3033: VacV|12 VacV|217
NBoG3034: VacV|13 VacV|216
NBoG3035: VacV|16 VacV|213
NBoG3036: VacV|204 VacV|35
NBoG3037: VacV|221 VacV|8
NBoG3038: BsV|81232 BsV|81270
NBoG3039: BsV|81217 BsV|81224
NBoG3040: BsV|81183 BsV|81205
NBoG3041: BsV|81129 BsV|81130
NBoG3042: BsV|81092 BsV|81093
NBoG3043: BsV|81021 BsV|81022
NBoG3044: BsV|81020 BsV|81023
NBoG3045: BsV|80964 BsV|80965
NBoG3046: BsV|80902 BsV|80904
NBoG3047: BsV|80882 BsV|80999
NBoG3048: BsV|80865 BsV|81108
NBoG3049: BsV|80725 BsV|80726
NBoG3050: BsV|80639 BsV|80807
NBoG3051: BsV|80607 BsV|80609
NBoG3052: BsV|80510 BsV|80923
NBoG3053: BsV|80509 BsV|80511
NBoG3054: BsV|80277 BsV|80278
NBoG3055: BsV|80263 BsV|80955
NBoG3056: BsV|80250 BsV|80251
NBoG3057: BsV|80219 BsV|80354
NBoG3058: BsV|80195 BsV|80531
NBoG3059: BsV|80186 BsV|80187
NBoG3060: BsV|80145 BsV|80146
NBoG3061: BsV|80067 BsV|80120
NBoG3062: CatV|09075 CatV|09076
NBoG3063: CatV|08850 CatV|08851
NBoG3064: CatV|08628 CatV|08976
NBoG3065: CatV|08627 CatV|08975
NBoG3066: CatV|08557 CatV|08558
NBoG3067: CatV|08552 CatV|08554
NBoG3068: CatV|08547 CatV|08549
NBoG3069: CatV|08544 CatV|08545
NBoG3070: CatV|08542 CatV|08559
NBoG3071: CatV|08519 CatV|08520
NBoG3072: CatV|08507 CatV|08508
NBoG3073: CatV|08488 CatV|08505
NBoG3074: CatV|08457 CatV|08966
NBoG3075: CatV|08454 CatV|08965
NBoG3076: CatV|08441 CatV|08960
NBoG3077: CatV|08439 CatV|08959
NBoG3078: CatV|08425 CatV|08426
NBoG3079: CatV|08397 CatV|09059
NBoG3080: CatV|08375 CatV|08376
NBoG3081: CatV|08368 CatV|08369
NBoG3082: CatV|08344 CatV|08517
NBoG3083: CatV|08326 CatV|08330
NBoG3084: CatV|08325 CatV|08329
NBoG3085: CatV|08312 CatV|09077
NBoG3086: CatV|08268 CatV|08752
NBoG3087: CatV|08153 CatV|08177
NBoG3088: CatV|08151 CatV|08152
NBoG3089: CatV|08149 CatV|08150
NBoG3090: CatV|08147 CatV|08148
NBoG3091: CatV|08022 CatV|09314
NBoG3092: CatV|07972 CatV|08336
NBoG3093: CatV|07955 CatV|08944
NBoG3094: MsV|13 MsV|8
NBoG3095: MsV|14 MsV|6
NBoG3096: MsV|139 MsV|7
NBoG3097: MsV|164 MsV|4
NBoG3098: PVd|243 PVd|722
NBoG3099: PVd|244 PVd|721
NBoG3100: PVd|1044 PVd|161
NBoG3101: PacV|86145 PacV|86146
NBoG3102: PacV|86062 PacV|86063
NBoG3103: PacV|85996 PacV|85997
NBoG3104: PacV|85968 PacV|85969
NBoG3105: PacV|85923 PacV|85926
NBoG3106: PacV|85847 PacV|85848
NBoG3107: PacV|85831 PacV|85890
NBoG3108: PacV|85787 PacV|85788
NBoG3109: MyxV|10 MyxV|166
NBoG3110: MyxV|14 MyxV|170
NBoG3111: MyxV|164 MyxV|8
NBoG3112: MyxV|165 MyxV|9
NBoG3113: MpVS|158 MpVS|61
NBoG3114: ApMV|003986490 ApMV|003987448
NBoG3115: LauV|91 LauV|93
NBoG3116: LauV|333 LauV|335
NBoG3117: LauV|354 LauV|7
NBoG3118: AaV|009052161 AaV|009052295
NBoG3119: AaV|009052158 AaV|009052159
NBoG3120: AaV|009052349 AaV|009052453
NBoG3121: AaV|009052165 AaV|009052406
NBoG3122: AaV|009052235 AaV|009052236
NBoG3123: MarV|340 MarV|343
NBoG3124: MarV|409 MarV|421
NBoG3125: OLV1|06160 OLV1|06169
NBoG3126: OLV1|06062 OLV1|06096
NBoG3127: OLV1|06060 OLV1|06098
NBoG3128: OLV1|05990 OLV1|06085
NBoG3129: PgV|008052633 PgV|008052634
NBoG3130: PgV|008052477 PgV|008052478
NBoG3131: PgV|008052388 PgV|008052677
NBoG3132: PgV|008052324 PgV|008052665
NBoG3133: McV|5 McV|6
NBoG3134: McV|161 McV|8
NBoG3135: AcV|19 AcV|245
NBoG3136: AcV|20 AcV|244
NBoG3137: AcV|21 AcV|243
NBoG3138: AcV|195 AcV|230
NBoG3139: AcV|199 AcV|65
NBoG3140: AcV|257 AcV|7
NBoG3141: FauV|52187 FauV|52188
NBoG3142: FauV|52180 FauV|52181
NBoG3143: FauV|52099 FauV|52120
NBoG3144: FauV|52071 FauV|52072
NBoG3145: FauV|52068 FauV|52069
NBoG3146: FauV|51973 FauV|51974
NBoG3147: FauV|51957 FauV|51989
NBoG3148: FauV|51848 FauV|51849
NBoG3149: FauV|51838 FauV|51839
NBoG3150: FauV|51836 FauV|51837
NBoG3151: FauV|51721 FauV|52172
NBoG3152: FauV|51718 FauV|52189
NBoG3153: FauV|51711 FauV|52201
NBoG3154: EhV|19 EhV|307
NBoG3155: EhV|122 EhV|469
NBoG3156: EhV|174 EhV|216
NBoG3157: EhV|192 EhV|242
NBoG3158: EhV|211 EhV|241
NBoG3159: EhV|217 EhV|439
NBoG3160: EhV|220 EhV|430
NBoG3161: EhV|250 EhV|456
NBoG3162: EhV|302 EhV|72
NBoG3163: EhV|323 EhV|66
NBoG3164: EhV|339 EhV|472
NBoG3165: EhV|355 EhV|61
NBoG3166: EhV|396 EhV|419
NBoG3167: EhV|440 EhV|441
NBoG3168: ISKV|55 ISKV|58
NBoG3169: MVc|004894982 MVc|004895134
NBoG3170: MVc|004895048 MVc|004895121
NBoG3171: PbCV|3 PbCV|801
NBoG3172: PbCV|117 PbCV|118
NBoG3173: PbCV|166 PbCV|167
NBoG3174: PbCV|293 PbCV|7
NBoG3175: PbCV|294 PbCV|6
NBoG3176: PbCV|296 PbCV|4
NBoG3177: PbCV|303 PbCV|799
NBoG3178: PbCV|359 PbCV|800
NBoG3179: PbCV|530 PbCV|626
NBoG3180: PbCV|585 PbCV|608
NBoG3181: PbCV|685 PbCV|688
NBoG3182: YLV1|77 YLV1|80
NBoG3183: YLV1|78 YLV1|79
NBoG3184: YLV1|169 YLV1|173
NBoG3185: YLV1|199 YLV1|200
NBoG3186: YLV1|239 YLV1|51
NBoG3187: YLV1|243 YLV1|89
NBoG3188: BpV|7 BpV|8
NBoG3189: HvV|144 HvV|22
NBoG3190: OtV|85 OtV|86
NBoG3191: OtV|104 OtV|54
NBoG3192: OtV|229 OtV|93
NBoG3193: AtcV|36 AtcV|682
NBoG3194: AtcV|48 AtcV|644
NBoG3195: AtcV|140 AtcV|627
NBoG3196: AtcV|167 AtcV|78
NBoG3197: AtcV|210 AtcV|678
NBoG3198: AtcV|226 AtcV|482
NBoG3199: AtcV|251 AtcV|255
NBoG3200: AtcV|325 AtcV|327
NBoG3201: AtcV|524 AtcV|857
NBoG3202: AtcV|525 AtcV|858
NBoG3203: AtcV|553 AtcV|556
NBoG3204: CeV|009173675 CeV|009173755
NBoG3205: CeV|009173547 CeV|009173548
NBoG3206: CeV|009173520 CeV|009173636
NBoG3207: CeV|009173461 CeV|009173463
NBoG3208: CeV|009173405 CeV|009173515
NBoG3209: KloV|12591 KloV|12665
NBoG3210: KloV|12586 KloV|12666
NBoG3211: KloV|12579 KloV|12585
NBoG3212: KloV|12487 KloV|12670
NBoG3213: KloV|12482 KloV|12676
NBoG3214: KloV|12480 KloV|12678
NBoG3215: KloV|12462 KloV|12463
NBoG3216: KloV|12414 KloV|12655
NBoG3217: KloV|12410 KloV|12659
NBoG3218: KloV|12382 KloV|12686
NBoG3219: KloV|12326 KloV|12622
NBoG3220: KloV|12277 KloV|12279
NBoG3221: KloV|12272 KloV|12280
NBoG3222: KloV|12202 KloV|12203
NBoG3223: KloV|12107 KloV|12457
NBoG3224: KloV|12080 KloV|12088
NBoG3225: KloV|12060 KloV|12320
NBoG3226: KloV|11995 KloV|11996
NBoG3227: KloV|11989 KloV|11992
NBoG3228: KloV|11924 KloV|12138
NBoG3229: KloV|11895 KloV|11957
NBoG3230: KloV|11876 KloV|11884
NBoG3231: KloV|11869 KloV|12597
NBoG3232: KloV|11669 KloV|11670
NBoG3233: KloV|11599 KloV|11600
NBoG3234: KloV|11582 KloV|11583
NBoG3235: KloV|11557 KloV|12331
NBoG3236: KloV|11478 KloV|11479
NBoG3237: KloV|11470 KloV|11471
NBoG3238: KloV|11289 KloV|11291
NBoG3239: KloV|11183 KloV|11184
NBoG3240: PiVs|119 PiVs|428
NBoG3241: PiVs|133 PiVs|277
NBoG3242: PiVs|142 PiVs|143
NBoG3243: PiVs|162 PiVs|289
NBoG3244: PiVs|203 PiVs|212
NBoG3245: PiVs|207 PiVs|210
NBoG3246: PiVs|240 PiVs|257
NBoG3247: PiVs|287 PiVs|288
NBoG3248: PiVs|293 PiVs|297
NBoG3249: PiVs|324 PiVs|327
NBoG3250: PiVs|337 PiVs|88
NBoG3251: PiVs|377 PiVs|447
NBoG3252: PiVs|410 PiVs|411
NBoG3253: PiVs|435 PiVs|450
NBoG3254: PiVs|444 PiVs|445
NBoG3255: ASFV|2 ASFV|6
NBoG3256: ASFV|140 ASFV|3
NBoG3257: ASFV|151 ASFV|9
NBoG3258: ASFV|152 ASFV|8
NBoG3259: IndV|10117 IndV|10121
NBoG3260: IndV|10093 IndV|10105
NBoG3261: IndV|10074 IndV|10075
NBoG3262: IndV|09994 IndV|09995
NBoG3263: IndV|09958 IndV|10060
NBoG3264: IndV|09717 IndV|09718
NBoG3265: IndV|09421 IndV|09788
NBoG3266: CeV|009173298 CroV|003970111
NBoG3267: AaV|009052136 OtV|197
NBoG3268: AaV|009052139 BsV|81101
NBoG3269: AaV|009052151 EhV|416
NBoG3270: AMaV|699 ApMV|003986749
NBoG3271: AaV|009052178 KloV|11994
NBoG3272: AaV|009052187 KloV|11958
NBoG3273: AaV|009052202 PbCV|605
NBoG3274: AaV|009052227 YLV1|3
NBoG3275: PgV|008052689 CeV|009173761
NBoG3276: AaV|009052398 OLV1|05980
NBoG3277: AaV|009052404 EhV|398
NBoG3278: AaV|009052405 CatV|09144
NBoG3279: AaV|009052440 OLV2|06390
NBoG3280: AcV|101 MsV|87
NBoG3281: AcV|105 MsV|256
NBoG3282: AcV|109 MsV|205
NBoG3283: AcV|110 MsV|201
NBoG3284: AcV|117 MsV|90
NBoG3285: AcV|120 MsV|105
NBoG3286: AcV|121 MsV|200
NBoG3287: AcV|125 MsV|250
NBoG3288: AcV|127 MsV|188
NBoG3289: AcV|131 MsV|191
NBoG3290: AcV|133 MsV|195
NBoG3291: AcV|137 MsV|192
NBoG3292: AcV|138 MsV|193
NBoG3293: AcV|150 MsV|228
NBoG3294: AcV|153 MsV|204
NBoG3295: AcV|160 MsV|221
NBoG3296: AcV|161 MsV|223
NBoG3297: AcV|162 MsV|222
NBoG3298: AcV|164 MsV|227
NBoG3299: AcV|165 MsV|68
NBoG3300: AcV|168 MsV|94
NBoG3301: AcV|169 MsV|183
NBoG3302: AcV|170 MsV|96
NBoG3303: AcV|171 MsV|181
NBoG3304: AcV|203 MsV|76
NBoG3305: AcV|207 MsV|229
NBoG3306: AcV|210 MsV|172
NBoG3307: AcV|215 MsV|211
NBoG3308: AcV|220 MsV|135
NBoG3309: AcV|224 MsV|174
NBoG3310: AcV|227 MsV|81
NBoG3311: AcV|39 MsV|48
NBoG3312: AcV|40 MsV|44
NBoG3313: AcV|48 MsV|206
NBoG3314: AcV|57 MsV|62
NBoG3315: AcV|58 MsV|247
NBoG3316: AcV|70 MsV|248
NBoG3317: AcV|73 MsV|59
NBoG3318: AcV|74 MsV|50
NBoG3319: AcV|90 MsV|240
NBoG3320: AcV|92 MsV|242
NBoG3321: AcV|97 MsV|237
NBoG3322: AcV|99 MsV|236
NBoG3323: AMaV|100 ApMV|003987351
NBoG3324: AMaV|102 ApMV|003987349
NBoG3325: AMaV|104 ApMV|003987347
NBoG3326: AMaV|106 ApMV|003987345
NBoG3327: KloV|11529 HokV|10148
NBoG3328: AMaV|108 ApMV|003987342
NBoG3329: AMaV|11 ApMV|003987438
NBoG3330: AMaV|113 ApMV|003987338
NBoG3331: AMaV|118 ApMV|003987333
NBoG3332: AMaV|119 ApMV|003987332
NBoG3333: AMaV|120 ApMV|003987331
NBoG3334: AMaV|121 ApMV|003987330
NBoG3335: AMaV|122 ApMV|003987329
NBoG3336: MVc|004895103 AMoV|007354052
NBoG3337: AMaV|128 ApMV|003987323
NBoG3338: AMaV|129 ApMV|003987322
NBoG3339: AMaV|13 ApMV|003987436
NBoG3340: AMaV|130 ApMV|003987321
NBoG3341: AMaV|131 ApMV|003987320
NBoG3342: AMaV|132 ApMV|003987319
NBoG3343: AMaV|136 ApMV|003987315
NBoG3344: AMaV|137 ApMV|003987314
NBoG3345: AMaV|138 ApMV|003987313
NBoG3346: AMaV|14 ApMV|003987435
NBoG3347: AMaV|140 ApMV|003987311
NBoG3348: AMaV|142 ApMV|003987309
NBoG3349: AMaV|146 ApMV|003987305
NBoG3350: AMaV|147 ApMV|003987304
NBoG3351: AMaV|148 ApMV|003987303
NBoG3352: AMaV|155 ApMV|003987295
NBoG3353: AMaV|156 ApMV|003987294
NBoG3354: AMaV|158 ApMV|003987293
NBoG3355: AMaV|160 ApMV|003987291
NBoG3356: AMaV|163 ApMV|003987288
NBoG3357: AMaV|164 ApMV|003987287
NBoG3358: AMaV|167 ApMV|003987285
NBoG3359: AMaV|168 ApMV|003987284
NBoG3360: AMaV|171 ApMV|003987282
NBoG3361: AMaV|173 ApMV|003987280
NBoG3362: AMaV|175 ApMV|003987278
NBoG3363: AMaV|178 ApMV|003987274
NBoG3364: AMaV|179 ApMV|003987273
NBoG3365: AMaV|180 ApMV|003987272
NBoG3366: AMaV|181 ApMV|003987271
NBoG3367: AMaV|182 ApMV|003987270
NBoG3368: AMaV|184 ApMV|003987268
NBoG3369: AMaV|185 ApMV|003987267
NBoG3370: AMaV|188 ApMV|003987264
NBoG3371: AMaV|189 ApMV|003987263
NBoG3372: AMaV|192 ApMV|003987260
NBoG3373: KloV|11412 IndV|09513
NBoG3374: AMaV|2 ApMV|003987446
NBoG3375: AMaV|209 ApMV|003987242
NBoG3376: AMgV|225 AMoV|007354175
NBoG3377: AMaV|218 ApMV|003987233
NBoG3378: AMaV|222 ApMV|003987229
NBoG3379: AMaV|225 ApMV|003987226
NBoG3380: AMaV|23 ApMV|003987425
NBoG3381: AMaV|232 ApMV|003987219
NBoG3382: AMaV|238 ApMV|003987213
NBoG3383: AMaV|240 ApMV|003987211
NBoG3384: AMaV|241 ApMV|003987210
NBoG3385: AMaV|243 ApMV|003987208
NBoG3386: AMaV|246 ApMV|003987204
NBoG3387: AMaV|249 ApMV|003987201
NBoG3388: AMaV|250 ApMV|003987200
NBoG3389: AMaV|253 ApMV|003987197
NBoG3390: AMaV|254 ApMV|003987196
NBoG3391: AMgV|788 AMoV|007354694
NBoG3392: AMaV|260 ApMV|003987191
NBoG3393: AMaV|262 ApMV|003987189
NBoG3394: AMaV|263 ApMV|003987188
NBoG3395: AMaV|269 ApMV|003987182
NBoG3396: AMaV|270 ApMV|003987181
NBoG3397: AMaV|273 ApMV|003987178
NBoG3398: AMaV|281 ApMV|003987170
NBoG3399: AMaV|286 ApMV|003987165
NBoG3400: AMaV|288 ApMV|003987163
NBoG3401: AMaV|29 ApMV|003987421
NBoG3402: AMaV|290 ApMV|003987161
NBoG3403: AMaV|292 ApMV|003987158
NBoG3404: AMaV|293 ApMV|003987157
NBoG3405: AMaV|294 MVc|004894215
NBoG3406: AMaV|296 ApMV|003987155
NBoG3407: AMaV|30 ApMV|003987420
NBoG3408: AMaV|306 ApMV|003987145
NBoG3409: AMaV|308 ApMV|003987143
NBoG3410: AMaV|330 ApMV|003987121
NBoG3411: AMaV|332 ApMV|003987119
NBoG3412: AMaV|334 ApMV|003987117
NBoG3413: AMaV|335 ApMV|003987116
NBoG3414: AMaV|336 ApMV|003987115
NBoG3415: AMaV|337 ApMV|003987114
NBoG3416: AMaV|338 ApMV|003987113
NBoG3417: AMaV|34 ApMV|003987416
NBoG3418: AtcV|465 PbCV|190
NBoG3419: AMaV|347 ApMV|003987104
NBoG3420: AMaV|349 ApMV|003987102
NBoG3421: AMaV|35 ApMV|003987415
NBoG3422: AMaV|350 ApMV|003987101
NBoG3423: AMaV|351 ApMV|003987100
NBoG3424: AMaV|353 ApMV|003987098
NBoG3425: AMaV|356 ApMV|003987095
NBoG3426: AMaV|357 ApMV|003987094
NBoG3427: AMaV|358 ApMV|003987093
NBoG3428: AMaV|359 ApMV|003987092
NBoG3429: AMaV|360 ApMV|003987091
NBoG3430: AMaV|361 ApMV|003987090
NBoG3431: AMaV|362 ApMV|003987089
NBoG3432: AMaV|363 ApMV|003987088
NBoG3433: AMaV|370 ApMV|003987081
NBoG3434: AMaV|372 ApMV|003987079
NBoG3435: AMaV|374 ApMV|003987077
NBoG3436: AMaV|375 ApMV|003987076
NBoG3437: AMaV|379 ApMV|003987073
NBoG3438: AMaV|38 ApMV|003987411
NBoG3439: AMaV|381 ApMV|003987071
NBoG3440: AMaV|390 ApMV|003987062
NBoG3441: AMaV|396 ApMV|003987056
NBoG3442: AMaV|4 ApMV|003987444
NBoG3443: AMaV|400 ApMV|003987053
NBoG3444: AMaV|401 ApMV|003987052
NBoG3445: PVs|520 PVd|269
NBoG3446: AMaV|414 ApMV|003987039
NBoG3447: AMaV|415 ApMV|003987038
NBoG3448: AMaV|43 ApMV|003987406
NBoG3449: AMaV|438 ApMV|003987015
NBoG3450: AMaV|44 ApMV|003987405
NBoG3451: AMaV|45 ApMV|003987404
NBoG3452: PacV|85989 KloV|11711
NBoG3453: AMaV|473 ApMV|003986981
NBoG3454: AMaV|491 ApMV|003986963
NBoG3455: AMaV|496 ApMV|003986959
NBoG3456: AMaV|5 ApMV|003987443
NBoG3457: AMaV|514 ApMV|003986940
NBoG3458: AMaV|519 ApMV|003986934
NBoG3459: AMaV|522 ApMV|003986931
NBoG3460: AMaV|532 ApMV|003986919
NBoG3461: AMaV|54 ApMV|003987396
NBoG3462: PVd|1199 PVs|2235
NBoG3463: AMaV|547 ApMV|003986903
NBoG3464: AMaV|549 ApMV|003986901
NBoG3465: AMaV|55 ApMV|003987395
NBoG3466: AMaV|6 ApMV|003987442
NBoG3467: AMaV|601 ApMV|003986849
NBoG3468: AMaV|603 ApMV|003986847
NBoG3469: AMaV|604 ApMV|003986846
NBoG3470: AMaV|611 ApMV|003986838
NBoG3471: AMaV|62 ApMV|003987388
NBoG3472: AMaV|631 ApMV|003986817
NBoG3473: AMaV|64 ApMV|003987386
NBoG3474: AMaV|644 ApMV|003986804
NBoG3475: AMaV|647 ApMV|003986801
NBoG3476: AMaV|649 ApMV|003986799
NBoG3477: AMaV|651 ApMV|003986797
NBoG3478: AMoV|007354505 AMgV|587
NBoG3479: AMaV|654 ApMV|003986794
NBoG3480: AMaV|657 ApMV|003986791
NBoG3481: AMaV|658 ApMV|003986790
NBoG3482: AMaV|663 ApMV|003986785
NBoG3483: AMaV|665 ApMV|003986783
NBoG3484: AMaV|67 ApMV|003987381
NBoG3485: AMaV|671 ApMV|003986776
NBoG3486: AMaV|673 ApMV|003986774
NBoG3487: AMaV|675 ApMV|003986772
NBoG3488: AMaV|676 ApMV|003986771
NBoG3489: AMgV|927 MVc|004895018
NBoG3490: AMaV|679 ApMV|003986768
NBoG3491: AMaV|680 ApMV|003986767
NBoG3492: MVc|004894092 AMgV|949
NBoG3493: AMaV|704 ApMV|003986744
NBoG3494: AMaV|709 ApMV|003986738
NBoG3495: AMaV|712 ApMV|003986736
NBoG3496: AMaV|723 ApMV|003986725
NBoG3497: AMaV|724 ApMV|003986724
NBoG3498: AMaV|725 ApMV|003986723
NBoG3499: AMaV|726 ApMV|003986722
NBoG3500: AMaV|727 ApMV|003986721
NBoG3501: AMaV|728 ApMV|003986720
NBoG3502: AMoV|007354230 AMgV|282
NBoG3503: AMaV|73 ApMV|003987378
NBoG3504: AMaV|736 ApMV|003986712
NBoG3505: AMaV|74 ApMV|003987377
NBoG3506: AMaV|746 ApMV|003986701
NBoG3507: AMaV|751 ApMV|003986696
NBoG3508: AMaV|752 ApMV|003986695
NBoG3509: AMaV|756 PiVs|141
NBoG3510: AMaV|76 ApMV|003987375
NBoG3511: AMaV|760 ApMV|003986688
NBoG3512: AMaV|762 ApMV|003986686
NBoG3513: AMaV|763 ApMV|003986685
NBoG3514: AMaV|765 ApMV|003986683
NBoG3515: AMaV|767 ApMV|003986681
NBoG3516: AMaV|768 ApMV|003986680
NBoG3517: AMaV|769 ApMV|003986679
NBoG3518: AMaV|770 ApMV|003986678
NBoG3519: AMaV|771 ApMV|003986677
NBoG3520: AMaV|772 ApMV|003986676
NBoG3521: AMaV|776 ApMV|003986671
NBoG3522: AMaV|777 ApMV|003986670
NBoG3523: AMaV|778 ApMV|003986667
NBoG3524: AMaV|780 ApMV|003986665
NBoG3525: AMaV|781 ApMV|003986664
NBoG3526: AMaV|782 ApMV|003986663
NBoG3527: AMaV|783 ApMV|003986662
NBoG3528: AMaV|785 ApMV|003986659
NBoG3529: AMaV|786 ApMV|003986658
NBoG3530: AMaV|787 ApMV|003986657
NBoG3531: AMaV|790 ApMV|003986654
NBoG3532: AMaV|791 ApMV|003986653
NBoG3533: AMaV|792 ApMV|003986652
NBoG3534: AMaV|796 ApMV|003986651
NBoG3535: AMaV|798 ApMV|003986649
NBoG3536: AMaV|800 ApMV|003986647
NBoG3537: AMaV|801 ApMV|003986646
NBoG3538: AMaV|806 ApMV|003986641
NBoG3539: AMaV|807 ApMV|003986640
NBoG3540: AMaV|808 ApMV|003986639
NBoG3541: AMaV|810 ApMV|003986637
NBoG3542: AMoV|007354097 AMgV|139
NBoG3543: AMaV|813 ApMV|003986634
NBoG3544: AMaV|816 ApMV|003986631
NBoG3545: AMaV|818 ApMV|003986630
NBoG3546: AMaV|819 ApMV|003986629
NBoG3547: AMaV|82 ApMV|003987369
NBoG3548: AMaV|822 ApMV|003986626
NBoG3549: AMaV|824 ApMV|003986624
NBoG3550: AMaV|826 ApMV|003986620
NBoG3551: AMaV|829 ApMV|003986617
NBoG3552: AMaV|830 ApMV|003986616
NBoG3553: AMaV|834 ApMV|003986612
NBoG3554: AMaV|835 ApMV|003986611
NBoG3555: AMaV|843 ApMV|003986603
NBoG3556: AMaV|848 ApMV|003986599
NBoG3557: AMaV|849 ApMV|003986598
NBoG3558: AMaV|85 ApMV|003987366
NBoG3559: AMaV|850 ApMV|003986597
NBoG3560: AMaV|852 ApMV|003986592
NBoG3561: AMaV|853 ApMV|003986591
NBoG3562: AMaV|855 ApMV|003986589
NBoG3563: AMaV|858 ApMV|003986586
NBoG3564: AMaV|862 ApMV|003986583
NBoG3565: AMaV|863 ApMV|003986582
NBoG3566: AMaV|866 ApMV|003986580
NBoG3567: AMaV|867 ApMV|003986579
NBoG3568: AMaV|868 ApMV|003986578
NBoG3569: AMaV|869 ApMV|003986577
NBoG3570: AMaV|872 ApMV|003986574
NBoG3571: AMaV|877 ApMV|003986570
NBoG3572: AMaV|878 ApMV|003986569
NBoG3573: AMaV|879 ApMV|003986568
NBoG3574: AMaV|880 ApMV|003986567
NBoG3575: AMaV|881 ApMV|003986566
NBoG3576: AMaV|885 ApMV|003986565
NBoG3577: AMaV|888 ApMV|003986563
NBoG3578: AMaV|889 ApMV|003986562
NBoG3579: AMaV|893 ApMV|003986558
NBoG3580: AMaV|896 ApMV|003986555
NBoG3581: AMaV|898 ApMV|003986553
NBoG3582: AMaV|899 ApMV|003986552
NBoG3583: AMaV|9 MVc|004895025
NBoG3584: AMaV|901 ApMV|003986550
NBoG3585: AMaV|905 ApMV|003986545
NBoG3586: AMaV|906 ApMV|003986544
NBoG3587: AMaV|909 ApMV|003986541
NBoG3588: AMaV|913 ApMV|003986537
NBoG3589: AMoV|007353999 MVc|004894131
NBoG3590: MVc|004894068 ApMV|003986491
NBoG3591: AMaV|922 ApMV|003986528
NBoG3592: AMaV|923 ApMV|003986527
NBoG3593: PVs|2451 PVd|1439
NBoG3594: AMaV|926 ApMV|003986524
NBoG3595: AMaV|927 ApMV|003986523
NBoG3596: AMaV|929 ApMV|003986521
NBoG3597: AMaV|930 MVc|004894090
NBoG3598: AMaV|931 ApMV|003986520
NBoG3599: AMaV|932 ApMV|003986519
NBoG3600: AMaV|935 ApMV|003986516
NBoG3601: AMaV|936 ApMV|003986515
NBoG3602: AMaV|937 ApMV|003986514
NBoG3603: AMaV|938 ApMV|003986513
NBoG3604: AMaV|939 ApMV|003986512
NBoG3605: AMaV|94 ApMV|003987357
NBoG3606: AMaV|943 ApMV|003986505
NBoG3607: AMaV|944 ApMV|003986504
NBoG3608: AMaV|945 ApMV|003986503
NBoG3609: AMaV|950 ApMV|003986499
NBoG3610: AMaV|96 ApMV|003987355
NBoG3611: AMaV|963 ApMV|003986489
NBoG3612: AMaV|965 ApMV|003986487
NBoG3613: AMaV|967 ApMV|003986485
NBoG3614: AMaV|969 ApMV|003986483
NBoG3615: AMaV|972 ApMV|003986480
NBoG3616: AMaV|98 ApMV|003987353
NBoG3617: AMaV|99 ApMV|003987352
NBoG3618: AMgV|103 AMoV|007354064
NBoG3619: AMgV|114 AMoV|007354073
NBoG3620: AMgV|115 AMoV|007354074
NBoG3621: AMgV|118 AMoV|007354077
NBoG3622: AMgV|119 AMoV|007354079
NBoG3623: AMgV|131 AMoV|007354090
NBoG3624: AMgV|134 AMoV|007354092
NBoG3625: AMgV|144 AMoV|007354102
NBoG3626: AMgV|145 AMoV|007354103
NBoG3627: AMgV|153 AMoV|007354112
NBoG3628: AMgV|154 AMoV|007354113
NBoG3629: AMgV|159 AMoV|007354115
NBoG3630: AMgV|163 AMoV|007354118
NBoG3631: AMgV|168 AMoV|007354123
NBoG3632: AMgV|17 MVc|004894132
NBoG3633: AMgV|170 AMoV|007354125
NBoG3634: AMgV|191 AMoV|007354141
NBoG3635: AMgV|194 AMoV|007354146
NBoG3636: AMgV|22 AMoV|007354006
NBoG3637: AMgV|250 MVc|004894338
NBoG3638: AMgV|256 AMoV|007354204
NBoG3639: AMgV|257 AMoV|007354205
NBoG3640: AMgV|26 MVc|004894945
NBoG3641: AMgV|262 MVc|004894354
NBoG3642: AMgV|283 AMoV|007354232
NBoG3643: AMgV|29 MVc|004895154
NBoG3644: AMgV|311 MVc|004894402
NBoG3645: EhV|432 PbCV|369
NBoG3646: PbCV|543 AtcV|590
NBoG3647: AMgV|335 MVc|004894426
NBoG3648: AMgV|36 AMoV|007354016
NBoG3649: AMgV|391 AMoV|007354334
NBoG3650: AMgV|392 AMoV|007354335
NBoG3651: AMgV|4 MVc|004895127
NBoG3652: AMgV|414 AMoV|007354357
NBoG3653: AMgV|415 AMoV|007354358
NBoG3654: AMgV|427 AMoV|007354368
NBoG3655: AMgV|453 AMoV|007354392
NBoG3656: AMgV|454 KloV|12299
NBoG3657: AMgV|456 AMoV|007354394
NBoG3658: AMgV|462 AMoV|007354400
NBoG3659: PVs|333 PVd|346
NBoG3660: AMgV|497 AMoV|007354429
NBoG3661: CatV|08726 CroV|003969882
NBoG3662: AMgV|498 AMoV|007354430
NBoG3663: AMgV|499 AMoV|007354431
NBoG3664: AMgV|501 AMoV|007354432
NBoG3665: PbCV|182 AtcV|579
NBoG3666: AMgV|503 AMoV|007354434
NBoG3667: PVs|1633 PVd|733
NBoG3668: AMgV|534 AMoV|007354459
NBoG3669: AMgV|536 AMoV|007354461
NBoG3670: AMgV|542 MVc|004894624
NBoG3671: AMgV|56 AMoV|007354034
NBoG3672: AMgV|57 AMoV|007354035
NBoG3673: AMgV|582 MVc|004894659
NBoG3674: AMgV|591 AMoV|007354509
NBoG3675: AMgV|6 MVc|004895165
NBoG3676: AMgV|626 AMoV|007354539
NBoG3677: AMgV|637 AMoV|007354549
NBoG3678: AMgV|64 AMoV|007354040
NBoG3679: AMgV|640 AMoV|007354552
NBoG3680: AMgV|65 AMoV|007354041
NBoG3681: OLV1|05941 OLV2|06351
NBoG3682: AMgV|662 MVc|004894738
NBoG3683: AMgV|664 AMoV|007354571
NBoG3684: AMgV|67 AMoV|007354043
NBoG3685: AMgV|672 MVc|004894751
NBoG3686: AMgV|690 MVc|004894773
NBoG3687: PVs|529 PVd|275
NBoG3688: AMgV|71 AMoV|007354045
NBoG3689: AMgV|722 AMoV|007354626
NBoG3690: AMgV|73 MVc|004894095
NBoG3691: AMgV|731 AMoV|007354636
NBoG3692: AMgV|738 AMoV|007354642
NBoG3693: AMgV|740 AMoV|007354644
NBoG3694: AMgV|748 AMoV|007354654
NBoG3695: PVs|2241 PVd|341
NBoG3696: AMgV|756 AMoV|007354661
NBoG3697: AMgV|758 AMoV|007354664
NBoG3698: AMgV|759 AMoV|007354665
NBoG3699: AMgV|760 AMoV|007354666
NBoG3700: AMgV|761 AMoV|007354667
NBoG3701: AMgV|762 AMoV|007354668
NBoG3702: AMgV|763 AMoV|007354669
NBoG3703: AMgV|765 MVc|004894844
NBoG3704: AMgV|77 AMoV|007354047
NBoG3705: AMgV|774 AMoV|007354679
NBoG3706: AMgV|78 AMoV|007354051
NBoG3707: AMgV|781 AMoV|007354688
NBoG3708: AMgV|802 AMoV|007354709
NBoG3709: AMgV|805 MVc|004894885
NBoG3710: AMgV|809 AMoV|007354715
NBoG3711: PVs|961 MoVs|323
NBoG3712: AMgV|812 MVc|004894959
NBoG3713: AMgV|815 AMoV|007354720
NBoG3714: AMgV|817 AMoV|007354723
NBoG3715: AMgV|819 AMoV|007354726
NBoG3716: AMgV|823 AMoV|007354730
NBoG3717: AMgV|825 MVc|004894908
NBoG3718: AMgV|835 MVc|004894180
NBoG3719: AMgV|840 AMoV|007354744
NBoG3720: AMgV|85 MVc|004895033
NBoG3721: AMgV|851 AMoV|007354755
NBoG3722: AMgV|854 AMoV|007354758
NBoG3723: AMgV|861 AMoV|007354764
NBoG3724: AMgV|866 AMoV|007354768
NBoG3725: AMgV|867 AMoV|007354769
NBoG3726: AMgV|869 AMoV|007354772
NBoG3727: AMgV|87 MVc|004895026
NBoG3728: AMgV|870 AMoV|007354773
NBoG3729: AMgV|877 MVc|004895016
NBoG3730: AMgV|883 AMoV|007354785
NBoG3731: AMgV|885 MVc|004894158
NBoG3732: AMgV|9 MVc|004894283
NBoG3733: AMgV|900 MVc|004895156
NBoG3734: AMgV|903 MVc|004895159
NBoG3735: AMgV|904 AMoV|007354806
NBoG3736: AMgV|906 AMoV|007354809
NBoG3737: AMgV|909 AMoV|007354815
NBoG3738: AMgV|914 AMoV|007354820
NBoG3739: AMgV|92 MVc|004895012
NBoG3740: AMgV|926 AMoV|007354842
NBoG3741: AMgV|928 AMoV|007354838
NBoG3742: AMgV|946 MVc|004895153
NBoG3743: AMgV|958 AMoV|007354864
NBoG3744: AMgV|98 AMoV|007354059
NBoG3745: AMoV|007353995 MVc|004895081
NBoG3746: AMoV|007354010 MVc|004894159
NBoG3747: AMoV|007354072 PVd|24
NBoG3748: AMoV|007354100 MVc|004894232
NBoG3749: AMoV|007354106 MVc|004894238
NBoG3750: AMoV|007354206 ApMV|003986518
NBoG3751: KloV|12367 IndV|09607
NBoG3752: AMoV|007354330 MVc|004894482
NBoG3753: PacV|86101 FauV|52105
NBoG3754: AMoV|007354593 MVc|004894766
NBoG3755: AMoV|007354635 HokV|10453
NBoG3756: AMoV|007354742 MVc|004894941
NBoG3757: AMoV|007354812 HokV|10947
NBoG3758: AMoV|007354813 MVc|004894124
NBoG3759: AMoV|007354833 MVc|004895144
NBoG3760: AMoV|007354841 MVc|004895151
NBoG3761: AMoV|007354874 MVc|004894066
NBoG3762: ApMV|003986595 MVc|004895097
NBoG3763: ApMV|003987413 MVc|004895054
NBoG3764: AtcV|604 PbCV|148
NBoG3765: ASFV|89 IndV|09951
NBoG3766: AtcV|10 PbCV|354
NBoG3767: AtcV|102 PbCV|640
NBoG3768: AtcV|103 PbCV|642
NBoG3769: AtcV|106 PbCV|643
NBoG3770: AtcV|109 HokV|11060
NBoG3771: AtcV|116 PbCV|644
NBoG3772: AtcV|124 PbCV|695
NBoG3773: AtcV|128 PbCV|692
NBoG3774: AtcV|137 PbCV|247
NBoG3775: AtcV|143 PbCV|717
NBoG3776: AtcV|154 PbCV|625
NBoG3777: AtcV|157 PbCV|622
NBoG3778: AtcV|159 PbCV|621
NBoG3779: AtcV|172 PbCV|384
NBoG3780: AtcV|173 PbCV|43
NBoG3781: AtcV|181 PbCV|316
NBoG3782: AtcV|201 PbCV|624
NBoG3783: AtcV|212 PbCV|246
NBoG3784: AtcV|214 PbCV|686
NBoG3785: AtcV|225 PbCV|240
NBoG3786: AtcV|229 PbCV|239
NBoG3787: AtcV|242 PbCV|671
NBoG3788: AtcV|270 PbCV|617
NBoG3789: AtcV|271 PbCV|618
NBoG3790: AtcV|272 PbCV|762
NBoG3791: AtcV|273 PbCV|763
NBoG3792: AtcV|286 PbCV|46
NBoG3793: AtcV|287 PbCV|387
NBoG3794: AtcV|293 PbCV|47
NBoG3795: AtcV|298 PbCV|391
NBoG3796: AtcV|300 PbCV|261
NBoG3797: AtcV|303 PbCV|143
NBoG3798: AtcV|308 PbCV|342
NBoG3799: AtcV|309 PbCV|60
NBoG3800: AtcV|332 PbCV|399
NBoG3801: AtcV|333 PbCV|401
NBoG3802: AtcV|336 PbCV|403
NBoG3803: AtcV|344 PbCV|69
NBoG3804: AtcV|350 PbCV|405
NBoG3805: AtcV|352 PbCV|406
NBoG3806: AtcV|355 PbCV|407
NBoG3807: AtcV|366 PbCV|358
NBoG3808: AtcV|371 PbCV|410
NBoG3809: AtcV|372 PbCV|413
NBoG3810: AtcV|373 PbCV|414
NBoG3811: AtcV|379 PbCV|417
NBoG3812: AtcV|382 PbCV|88
NBoG3813: AtcV|383 PbCV|423
NBoG3814: AtcV|391 PbCV|512
NBoG3815: AtcV|392 PbCV|126
NBoG3816: AtcV|395 PbCV|509
NBoG3817: AtcV|398 PbCV|510
NBoG3818: AtcV|408 PbCV|505
NBoG3819: AtcV|409 PbCV|502
NBoG3820: AtcV|411 PbCV|501
NBoG3821: AtcV|413 PbCV|500
NBoG3822: AtcV|417 PbCV|499
NBoG3823: AtcV|42 PbCV|728
NBoG3824: AtcV|421 PbCV|525
NBoG3825: AtcV|431 PbCV|138
NBoG3826: AtcV|434 PbCV|629
NBoG3827: AtcV|435 PbCV|220
NBoG3828: AtcV|436 PbCV|222
NBoG3829: AtcV|452 PbCV|211
NBoG3830: AtcV|462 PbCV|380
NBoG3831: AtcV|470 PbCV|441
NBoG3832: AtcV|472 PbCV|440
NBoG3833: AtcV|477 PbCV|436
NBoG3834: AtcV|479 PbCV|438
NBoG3835: AtcV|481 PbCV|91
NBoG3836: AtcV|493 PbCV|516
NBoG3837: AtcV|498 PbCV|517
NBoG3838: AtcV|499 PbCV|518
NBoG3839: AtcV|503 PbCV|522
NBoG3840: AtcV|505 PbCV|521
NBoG3841: AtcV|507 PbCV|520
NBoG3842: AtcV|510 PbCV|540
NBoG3843: AtcV|540 PbCV|450
NBoG3844: AtcV|55 PbCV|298
NBoG3845: AtcV|563 PbCV|760
NBoG3846: AtcV|567 PbCV|461
NBoG3847: AtcV|569 PbCV|460
NBoG3848: AtcV|573 PbCV|457
NBoG3849: AtcV|575 PbCV|392
NBoG3850: AtcV|585 PbCV|284
NBoG3851: AtcV|587 PbCV|699
NBoG3852: AtcV|599 PbCV|538
NBoG3853: AtcV|606 PbCV|168
NBoG3854: AtcV|607 PbCV|555
NBoG3855: AtcV|616 PbCV|560
NBoG3856: AtcV|618 PbCV|562
NBoG3857: AtcV|620 PbCV|563
NBoG3858: AtcV|625 PbCV|162
NBoG3859: AtcV|629 PbCV|730
NBoG3860: AtcV|631 PbCV|567
NBoG3861: AtcV|632 PbCV|568
NBoG3862: IndV|09442 KloV|11322
NBoG3863: AtcV|640 PbCV|571
NBoG3864: AtcV|647 PbCV|576
NBoG3865: AtcV|651 PbCV|579
NBoG3866: AtcV|653 PbCV|582
NBoG3867: AtcV|657 PbCV|583
NBoG3868: AtcV|660 PbCV|371
NBoG3869: AtcV|663 PbCV|400
NBoG3870: AtcV|667 PbCV|588
NBoG3871: AtcV|67 PbCV|230
NBoG3872: AtcV|675 PbCV|356
NBoG3873: AtcV|679 PbCV|362
NBoG3874: AtcV|683 PbCV|467
NBoG3875: AtcV|684 PbCV|590
NBoG3876: AtcV|687 PbCV|529
NBoG3877: AtcV|69 PbCV|698
NBoG3878: AtcV|692 PbCV|739
NBoG3879: AtcV|697 PbCV|606
NBoG3880: AtcV|713 PbCV|25
NBoG3881: AtcV|714 PbCV|368
NBoG3882: AtcV|723 PbCV|491
NBoG3883: AtcV|725 PbCV|493
NBoG3884: AtcV|730 PbCV|112
NBoG3885: AtcV|732 PbCV|119
NBoG3886: AtcV|739 PbCV|711
NBoG3887: AtcV|740 PbCV|713
NBoG3888: AtcV|746 PbCV|254
NBoG3889: AtcV|75 PbCV|649
NBoG3890: AtcV|753 PbCV|551
NBoG3891: AtcV|76 PbCV|646
NBoG3892: MarV|117 LauV|100
NBoG3893: AtcV|765 PbCV|377
NBoG3894: AtcV|766 PbCV|376
NBoG3895: AtcV|769 PbCV|33
NBoG3896: AtcV|770 PbCV|490
NBoG3897: AtcV|773 PbCV|107
NBoG3898: AtcV|774 PbCV|489
NBoG3899: AtcV|777 PbCV|487
NBoG3900: AtcV|779 PbCV|693
NBoG3901: AtcV|781 PbCV|366
NBoG3902: AtcV|788 PbCV|483
NBoG3903: AtcV|792 PbCV|478
NBoG3904: AtcV|794 PbCV|477
NBoG3905: AtcV|799 PbCV|474
NBoG3906: AtcV|808 PbCV|193
NBoG3907: AtcV|81 PbCV|2
NBoG3908: AtcV|810 PbCV|766
NBoG3909: AtcV|82 PbCV|627
NBoG3910: AtcV|827 PbCV|463
NBoG3911: AtcV|830 PbCV|412
NBoG3912: AtcV|834 PbCV|121
NBoG3913: AtcV|836 PbCV|524
NBoG3914: AtcV|837 PbCV|130
NBoG3915: AtcV|841 PbCV|177
NBoG3916: AtcV|843 PbCV|734
NBoG3917: AtcV|844 PbCV|737
NBoG3918: AtcV|90 PbCV|301
NBoG3919: AtcV|92 PbCV|634
NBoG3920: AtcV|94 PbCV|635
NBoG3921: BpV|1 EhV|359
NBoG3922: BpV|101 MpVS|199
NBoG3923: BpV|15 OtV|19
NBoG3924: BpV|151 YLV1|72
NBoG3925: BpV|163 MpVS|46
NBoG3926: BpV|164 MpVS|47
NBoG3927: BpV|175 KloV|12493
NBoG3928: BpV|202 MpVS|141
NBoG3929: BpV|27 OtV|41
NBoG3930: KloV|11570 CatV|09139
NBoG3931: BpV|5 OtV|4
NBoG3932: PVs|1960 PVd|962
NBoG3933: PVs|2113 PVd|1085
NBoG3934: BpV|84 OtV|109
NBoG3935: BpV|95 MpVS|97
NBoG3936: BsV|80285 KloV|11537
NBoG3937: BsV|80287 CatV|08789
NBoG3938: BsV|80294 CatV|08828
NBoG3939: BsV|80312 CatV|08846
NBoG3940: BsV|80313 CatV|08848
NBoG3941: BsV|80338 KloV|11158
NBoG3942: BsV|80352 KloV|12283
NBoG3943: BsV|80381 KloV|12281
NBoG3944: BsV|80432 CatV|09009
NBoG3945: BsV|80610 KloV|11775
NBoG3946: BsV|80704 CatV|09312
NBoG3947: BsV|80827 HokV|10459
NBoG3948: BsV|80836 CatV|09134
NBoG3949: BsV|80837 HokV|11105
NBoG3950: BsV|80848 CatV|09138
NBoG3951: BsV|80961 KloV|11697
NBoG3952: BsV|81026 CatV|08579
NBoG3953: BsV|81049 KloV|11880
NBoG3954: BsV|81087 KloV|12507
NBoG3955: CatV|08048 KloV|11465
NBoG3956: CatV|08173 KloV|11416
NBoG3957: CatV|08194 HokV|11076
NBoG3958: CatV|08197 HokV|10430
NBoG3959: CatV|08213 PacV|85871
NBoG3960: CatV|08219 KloV|11853
NBoG3961: CatV|08237 KloV|12079
NBoG3962: CatV|08247 PacV|86046
NBoG3963: CatV|08254 KloV|11646
NBoG3964: CatV|08255 KloV|11899
NBoG3965: CatV|08263 YLV1|244
NBoG3966: CatV|08266 KloV|11685
NBoG3967: CatV|08289 KloV|11300
NBoG3968: CatV|08302 HokV|10819
NBoG3969: CatV|08309 MoVs|262
NBoG3970: CatV|08363 HokV|10917
NBoG3971: CatV|08382 FauV|51814
NBoG3972: CatV|08430 PiVs|224
NBoG3973: CatV|08435 PVs|767
NBoG3974: CatV|08562 HokV|10331
NBoG3975: CatV|08602 KloV|12245
NBoG3976: CatV|08650 CeV|009173417
NBoG3977: CatV|08651 HokV|11093
NBoG3978: CatV|08687 KloV|11651
NBoG3979: CatV|08692 KloV|11608
NBoG3980: CatV|08694 KloV|11611
NBoG3981: CatV|08708 CroV|003969907
NBoG3982: OLV2|06324 OLV1|05904
NBoG3983: CatV|08731 CroV|003969900
NBoG3984: CatV|08733 CroV|003969875
NBoG3985: CatV|08736 CroV|003969905
NBoG3986: CatV|08737 OLV1|05809
NBoG3987: CroV|003969751 KloV|12567
NBoG3988: CatV|08749 FauV|52037
NBoG3989: CatV|08785 KloV|11502
NBoG3990: CatV|08814 KloV|11658
NBoG3991: CatV|08838 KloV|11889
NBoG3992: CatV|08845 IndV|09573
NBoG3993: CatV|08888 KloV|11656
NBoG3994: CatV|08909 IndV|09507
NBoG3995: CatV|08943 KloV|12364
NBoG3996: CatV|08983 KloV|11370
NBoG3997: CatV|08985 KloV|11368
NBoG3998: CatV|09018 KloV|11341
NBoG3999: CatV|09096 KloV|11417
NBoG4000: CatV|09102 KloV|11877
NBoG4001: CatV|09117 KloV|11900
NBoG4002: CatV|09135 IndV|09714
NBoG4003: CatV|09179 KloV|11637
NBoG4004: CatV|09198 KloV|11804
NBoG4005: CatV|09203 IndV|09650
NBoG4006: CatV|09205 KloV|12123
NBoG4007: CatV|09247 KloV|11769
NBoG4008: CatV|09279 KloV|11833
NBoG4009: CatV|09369 IndV|09418
NBoG4010: CeV|009173272 CroV|003969892
NBoG4011: CeV|009173293 PgV|008052342
NBoG4012: PacV|85834 FauV|51816
NBoG4013: CeV|009173353 PgV|008052486
NBoG4014: CeV|009173356 PgV|008052489
NBoG4015: CeV|009173358 PgV|008052491
NBoG4016: CeV|009173360 PgV|008052493
NBoG4017: OLV2|06285 OLV1|05845
NBoG4018: OLV1|05847 OLV2|06282
NBoG4019: CeV|009173369 PgV|008052503
NBoG4020: CeV|009173376 PgV|008052378
NBoG4021: CeV|009173377 PgV|008052650
NBoG4022: CeV|009173387 PgV|008052742
NBoG4023: CeV|009173419 PgV|008052322
NBoG4024: CeV|009173445 PgV|008052474
NBoG4025: CeV|009173452 PgV|008052372
NBoG4026: CeV|009173481 PgV|008052396
NBoG4027: CeV|009173504 PgV|008052423
NBoG4028: CeV|009173546 PgV|008052548
NBoG4029: HokV|10243 KloV|11428
NBoG4030: CeV|009173576 PgV|008052748
NBoG4031: CeV|009173577 PgV|008052749
NBoG4032: CeV|009173609 PgV|008052576
NBoG4033: CeV|009173641 OLV1|06027
NBoG4034: CeV|009173667 PgV|008052657
NBoG4035: CeV|009173709 PgV|008052695
NBoG4036: CeV|009173720 PgV|008052706
NBoG4037: CeV|009173728 PgV|008052462
NBoG4038: CroV|003969640 KloV|11752
NBoG4039: CroV|003969682 KloV|11220
NBoG4040: CroV|003969888 KloV|12170
NBoG4041: CroV|003969914 OLV1|05812
NBoG4042: CroV|003970170 KloV|11801
NBoG4043: EhV|32 YLV1|211
NBoG4044: EhV|56 MoVs|222
NBoG4045: FauV|51750 PacV|85757
NBoG4046: FauV|51785 PacV|85809
NBoG4047: FauV|51820 PacV|85865
NBoG4048: FauV|51829 PacV|85874
NBoG4049: FauV|51832 PacV|85879
NBoG4050: FauV|51850 PacV|85905
NBoG4051: FauV|51862 PacV|85907
NBoG4052: FauV|51962 PacV|86164
NBoG4053: FauV|52002 PacV|85953
NBoG4054: FauV|52010 PacV|85921
NBoG4055: FauV|52015 PacV|85963
NBoG4056: FauV|52030 PacV|85981
NBoG4057: FauV|52033 PacV|85982
NBoG4058: FauV|52073 PacV|86026
NBoG4059: FauV|52075 PacV|86028
NBoG4060: FauV|52100 PacV|86088
NBoG4061: FauV|52102 PacV|86090
NBoG4062: FauV|52111 PacV|86110
NBoG4063: FauV|52112 PacV|86118
NBoG4064: PVs|1946 PVd|955
NBoG4065: FauV|52115 PacV|86050
NBoG4066: FauV|52119 PacV|86052
NBoG4067: FauV|52141 PacV|86035
NBoG4068: HokV|10178 KloV|12067
NBoG4069: HokV|10187 IndV|10008
NBoG4070: HokV|10193 KloV|12540
NBoG4071: HokV|10234 IndV|09589
NBoG4072: HokV|10262 KloV|11918
NBoG4073: HokV|10285 KloV|12356
NBoG4074: HokV|10308 KloV|12397
NBoG4075: HokV|10311 KloV|11475
NBoG4076: HokV|10330 KloV|11914
NBoG4077: HokV|10334 KloV|11981
NBoG4078: IndV|09735 KloV|12194
NBoG4079: HokV|10639 KloV|11513
NBoG4080: HokV|10673 KloV|12624
NBoG4081: HokV|10770 IndV|09537
NBoG4082: HokV|10790 KloV|12404
NBoG4083: HokV|10873 KloV|11818
NBoG4084: HokV|10906 KloV|12159
NBoG4085: HokV|10910 KloV|12144
NBoG4086: HokV|10912 KloV|12239
NBoG4087: HokV|10914 KloV|12240
NBoG4088: HokV|10919 KloV|11607
NBoG4089: HokV|10965 KloV|11786
NBoG4090: HokV|11082 KloV|12109
NBoG4091: HokV|11083 KloV|12005
NBoG4092: HokV|11122 KloV|12087
NBoG4093: HokV|11140 IndV|10103
NBoG4094: HvV|106 TnV|49
NBoG4095: HvV|109 SfV|64
NBoG4096: HvV|11 SfV|41
NBoG4097: HvV|121 SfV|78
NBoG4098: HvV|122 TnV|19
NBoG4099: HvV|13 SfV|43
NBoG4100: HvV|131 TnV|133
NBoG4101: HvV|132 TnV|132
NBoG4102: HvV|136 SfV|46
NBoG4103: HvV|14 TnV|131
NBoG4104: HvV|149 TnV|153
NBoG4105: HvV|150 SfV|96
NBoG4106: HvV|162 SfV|111
NBoG4107: HvV|163 SfV|112
NBoG4108: HvV|164 SfV|113
NBoG4109: HvV|167 TnV|125
NBoG4110: HvV|174 SfV|119
NBoG4111: HvV|177 SfV|121
NBoG4112: HvV|178 SfV|122
NBoG4113: HvV|24 SfV|7
NBoG4114: HvV|34 TnV|98
NBoG4115: HvV|37 SfV|39
NBoG4116: HvV|41 TnV|121
NBoG4117: HvV|43 SfV|36
NBoG4118: HvV|47 TnV|112
NBoG4119: HvV|5 SfV|1
NBoG4120: HvV|50 TnV|109
NBoG4121: HvV|67 SfV|17
NBoG4122: HvV|70 TnV|82
NBoG4123: PVd|146 PVs|360
NBoG4124: HvV|86 SfV|48
NBoG4125: HvV|87 TnV|30
NBoG4126: HvV|88 SfV|54
NBoG4127: IiV|126 SGV|58
NBoG4128: IiV|128 WiV|18
NBoG4129: IiV|161 WiV|102
NBoG4130: IiV|177 WiV|170
NBoG4131: IiV|202 WiV|124
NBoG4132: IiV|211 WiV|152
NBoG4133: IiV|242 WiV|36
NBoG4134: LauV|158 MarV|172
NBoG4135: IiV|251 WiV|180
NBoG4136: IiV|272 WiV|175
NBoG4137: IiV|3 WiV|43
NBoG4138: IiV|312 WiV|2
NBoG4139: IiV|314 WiV|42
NBoG4140: IiV|32 WiV|136
NBoG4141: IiV|352 WiV|9
NBoG4142: IiV|354 WiV|93
NBoG4143: IiV|358 WiV|4
NBoG4144: IiV|371 WiV|128
NBoG4145: IiV|41 SGV|89
NBoG4146: IiV|420 WiV|76
NBoG4147: IiV|49 WiV|12
NBoG4148: IiV|56 WiV|33
NBoG4149: IiV|67 WiV|79
NBoG4150: IiV|76 WiV|39
NBoG4151: IiV|80 WiV|143
NBoG4152: IiV|93 WiV|108
NBoG4153: IndV|09391 KloV|11217
NBoG4154: IndV|09396 KloV|11222
NBoG4155: IndV|09400 KloV|11232
NBoG4156: IndV|09408 KloV|12557
NBoG4157: IndV|09426 KloV|11281
NBoG4158: IndV|09427 KloV|11294
NBoG4159: IndV|09432 KloV|11302
NBoG4160: IndV|09438 KloV|11312
NBoG4161: IndV|09456 KloV|11344
NBoG4162: IndV|09487 KloV|11376
NBoG4163: IndV|09489 KloV|12233
NBoG4164: IndV|09503 KloV|11400
NBoG4165: IndV|09511 KloV|11408
NBoG4166: IndV|09518 KloV|11425
NBoG4167: IndV|09525 KloV|11435
NBoG4168: IndV|09528 KloV|11438
NBoG4169: IndV|09535 KloV|11447
NBoG4170: IndV|09538 KloV|11941
NBoG4171: IndV|09553 KloV|12436
NBoG4172: IndV|09558 KloV|11504
NBoG4173: IndV|09560 KloV|11505
NBoG4174: IndV|09563 KloV|11511
NBoG4175: IndV|09568 KloV|11517
NBoG4176: IndV|09569 KloV|11518
NBoG4177: IndV|09582 KloV|11527
NBoG4178: IndV|09585 KloV|11715
NBoG4179: IndV|09586 KloV|11544
NBoG4180: IndV|09596 KloV|11847
NBoG4181: IndV|09605 KloV|12354
NBoG4182: IndV|09606 KloV|12359
NBoG4183: IndV|09608 KloV|12369
NBoG4184: IndV|09609 KloV|12370
NBoG4185: IndV|09610 KloV|12375
NBoG4186: IndV|09612 KloV|12387
NBoG4187: IndV|09615 KloV|12402
NBoG4188: PVd|529 PVs|1120
NBoG4189: IndV|09653 KloV|11707
NBoG4190: IndV|09654 KloV|11704
NBoG4191: IndV|09656 KloV|11700
NBoG4192: IndV|09684 KloV|11630
NBoG4193: IndV|09686 KloV|11628
NBoG4194: IndV|09692 KloV|11621
NBoG4195: IndV|09694 KloV|11618
NBoG4196: IndV|09696 KloV|11612
NBoG4197: IndV|09725 KloV|12441
NBoG4198: IndV|09763 KloV|11857
NBoG4199: IndV|09793 KloV|11791
NBoG4200: IndV|09828 KloV|11150
NBoG4201: IndV|09855 KloV|11169
NBoG4202: IndV|09895 KloV|12185
NBoG4203: IndV|09909 KloV|12255
NBoG4204: IndV|09916 KloV|12408
NBoG4205: IndV|09917 KloV|11920
NBoG4206: IndV|09937 KloV|12206
NBoG4207: IndV|09941 KloV|11787
NBoG4208: IndV|09943 KloV|12231
NBoG4209: IndV|09947 KloV|12049
NBoG4210: IndV|09948 KloV|12050
NBoG4211: IndV|09949 KloV|12228
NBoG4212: IndV|09950 KloV|11526
NBoG4213: IndV|09975 MoVs|47
NBoG4214: IndV|09976 KloV|11928
NBoG4215: IndV|10005 KloV|11461
NBoG4216: IndV|10013 KloV|12428
NBoG4217: IndV|10021 KloV|12426
NBoG4218: IndV|10032 KloV|12472
NBoG4219: IndV|10040 KloV|12606
NBoG4220: IndV|10083 KloV|12433
NBoG4221: ISKV|14 SGV|95
NBoG4222: ISKV|50 SGV|106
NBoG4223: PVd|874 PVs|1832
NBoG4224: KloV|11728 MVc|004894786
NBoG4225: KloV|11759 OLV2|06437
NBoG4226: KloV|11925 SGV|27
NBoG4227: KloV|12016 MVc|004894182
NBoG4228: KloV|12139 MsV|169
NBoG4229: KloV|12527 PVs|228
NBoG4230: PVs|1564 PVd|677
NBoG4231: LauV|10 MarV|296
NBoG4232: LauV|104 MarV|124
NBoG4233: LauV|117 MarV|134
NBoG4234: LauV|122 MarV|138
NBoG4235: LauV|124 MarV|139
NBoG4236: LauV|126 MarV|141
NBoG4237: LauV|127 MarV|142
NBoG4238: LauV|128 MarV|143
NBoG4239: LauV|129 MarV|144
NBoG4240: LauV|130 MarV|145
NBoG4241: LauV|133 MarV|148
NBoG4242: LauV|136 MarV|153
NBoG4243: LauV|139 MarV|151
NBoG4244: LauV|145 MarV|155
NBoG4245: LauV|147 MarV|157
NBoG4246: LauV|15 MarV|373
NBoG4247: LauV|152 MarV|161
NBoG4248: LauV|155 MarV|173
NBoG4249: LauV|156 MarV|283
NBoG4250: LauV|157 MarV|174
NBoG4251: LauV|16 MarV|377
NBoG4252: LauV|162 MarV|168
NBoG4253: LauV|163 MarV|167
NBoG4254: LauV|168 MarV|175
NBoG4255: LauV|169 MarV|176
NBoG4256: LauV|174 MarV|181
NBoG4257: LauV|175 MarV|183
NBoG4258: LauV|181 MarV|191
NBoG4259: LauV|183 MarV|192
NBoG4260: LauV|185 MarV|197
NBoG4261: LauV|186 MarV|194
NBoG4262: LauV|188 MarV|196
NBoG4263: LauV|189 MarV|193
NBoG4264: LauV|191 MarV|187
NBoG4265: LauV|192 MarV|186
NBoG4266: LauV|193 MarV|185
NBoG4267: LauV|201 MarV|202
NBoG4268: LauV|207 MarV|205
NBoG4269: LauV|208 MarV|206
NBoG4270: LauV|21 MarV|370
NBoG4271: LauV|211 MarV|209
NBoG4272: LauV|212 MarV|210
NBoG4273: LauV|214 MarV|212
NBoG4274: LauV|216 MarV|214
NBoG4275: LauV|219 MarV|217
NBoG4276: LauV|220 MarV|218
NBoG4277: LauV|221 MarV|219
NBoG4278: LauV|223 MarV|221
NBoG4279: LauV|225 MarV|223
NBoG4280: LauV|229 MarV|228
NBoG4281: LauV|230 MarV|229
NBoG4282: LauV|233 MarV|238
NBoG4283: LauV|235 MarV|236
NBoG4284: LauV|236 MarV|235
NBoG4285: LauV|237 MarV|234
NBoG4286: LauV|242 MarV|241
NBoG4287: LauV|243 MarV|242
NBoG4288: LauV|247 MarV|247
NBoG4289: LauV|249 MarV|249
NBoG4290: LauV|25 MarV|79
NBoG4291: LauV|253 MarV|92
NBoG4292: LauV|26 MarV|80
NBoG4293: LauV|264 MarV|259
NBoG4294: LauV|27 MarV|74
NBoG4295: LauV|271 MarV|265
NBoG4296: LauV|272 MarV|263
NBoG4297: LauV|274 MarV|324
NBoG4298: LauV|276 MarV|323
NBoG4299: LauV|278 MarV|321
NBoG4300: LauV|279 MarV|320
NBoG4301: LauV|285 MarV|291
NBoG4302: LauV|287 MarV|288
NBoG4303: LauV|29 MarV|75
NBoG4304: LauV|305 MarV|73
NBoG4305: LauV|307 MarV|300
NBoG4306: LauV|309 MarV|295
NBoG4307: LauV|31 MarV|77
NBoG4308: LauV|311 MarV|317
NBoG4309: LauV|312 MarV|318
NBoG4310: LauV|316 MarV|28
NBoG4311: LauV|320 MarV|353
NBoG4312: LauV|321 MarV|354
NBoG4313: LauV|323 PacV|85774
NBoG4314: LauV|327 MarV|357
NBoG4315: LauV|330 MarV|359
NBoG4316: LauV|331 MarV|364
NBoG4317: LauV|339 MarV|12
NBoG4318: LauV|340 MarV|380
NBoG4319: LauV|341 MarV|9
NBoG4320: LauV|344 MarV|23
NBoG4321: LauV|345 MarV|25
NBoG4322: LauV|349 MarV|374
NBoG4323: LauV|357 MarV|388
NBoG4324: LauV|360 MarV|424
NBoG4325: LauV|363 MarV|423
NBoG4326: LauV|365 MarV|422
NBoG4327: LauV|366 MarV|329
NBoG4328: LauV|368 MarV|325
NBoG4329: LauV|37 MarV|347
NBoG4330: LauV|38 MarV|337
NBoG4331: LauV|381 MarV|312
NBoG4332: LauV|383 MarV|256
NBoG4333: LauV|384 MarV|261
NBoG4334: LauV|387 MarV|267
NBoG4335: LauV|390 MarV|269
NBoG4336: LauV|391 MarV|274
NBoG4337: LauV|393 MarV|251
NBoG4338: LauV|394 MarV|275
NBoG4339: LauV|395 MarV|276
NBoG4340: LauV|396 MarV|277
NBoG4341: LauV|398 MarV|271
NBoG4342: LauV|404 MarV|273
NBoG4343: LauV|408 MarV|302
NBoG4344: LauV|41 MarV|65
NBoG4345: LauV|411 MarV|294
NBoG4346: LauV|415 MarV|405
NBoG4347: LauV|418 MarV|408
NBoG4348: LauV|42 MarV|64
NBoG4349: LauV|420 MarV|392
NBoG4350: LauV|421 MarV|20
NBoG4351: LauV|427 MarV|428
NBoG4352: LauV|428 MarV|7
NBoG4353: LauV|43 MarV|63
NBoG4354: LauV|436 MarV|17
NBoG4355: LauV|437 MarV|415
NBoG4356: LauV|44 MarV|62
NBoG4357: LauV|440 MarV|262
NBoG4358: LauV|47 MarV|416
NBoG4359: LauV|49 MarV|58
NBoG4360: LauV|51 MarV|56
NBoG4361: LauV|52 MarV|107
NBoG4362: LauV|53 MarV|55
NBoG4363: LauV|54 MarV|54
NBoG4364: LauV|55 MarV|53
NBoG4365: LauV|61 MarV|49
NBoG4366: LauV|62 MarV|48
NBoG4367: LauV|64 MarV|47
NBoG4368: LauV|65 MarV|46
NBoG4369: LauV|66 MarV|45
NBoG4370: LauV|67 MarV|44
NBoG4371: LauV|68 MarV|43
NBoG4372: LauV|69 MarV|42
NBoG4373: LauV|70 MarV|41
NBoG4374: LauV|72 MarV|39
NBoG4375: LauV|74 MarV|37
NBoG4376: LauV|76 MarV|35
NBoG4377: LauV|78 MarV|33
NBoG4378: LauV|8 MarV|67
NBoG4379: LauV|87 MarV|102
NBoG4380: LauV|88 MarV|100
NBoG4381: LauV|9 PiVs|122
NBoG4382: LauV|90 MarV|96
NBoG4383: LauV|95 MarV|90
NBoG4384: LauV|96 MarV|112
NBoG4385: PVs|786 PVd|457
NBoG4386: PVd|898 PVs|1870
NBoG4387: MarV|154 PacV|86124
NBoG4388: MarV|413 PbCV|66
NBoG4389: MyxV|116 VacV|140
NBoG4390: McV|123 VacV|157
NBoG4391: McV|129 MyxV|34
NBoG4392: McV|21 MyxV|44
NBoG4393: McV|27 VacV|70
NBoG4394: McV|34 VacV|75
NBoG4395: MoVs|174 PVs|155
NBoG4396: MoVs|175 PiVs|251
NBoG4397: PVd|923 PVs|330
NBoG4398: MoVs|26 PVd|578
NBoG4399: MoVs|276 PVd|781
NBoG4400: MoVs|328 PiVs|179
NBoG4401: MoVs|383 PVd|913
NBoG4402: PVs|833 PVd|238
NBoG4403: MoVs|415 PVs|1456
NBoG4404: MoVs|445 PVd|413
NBoG4405: MoVs|494 PiVs|53
NBoG4406: MoVs|500 PVd|136
NBoG4407: MoVs|501 PiVs|304
NBoG4408: MpVS|105 OtV|40
NBoG4409: MpVS|107 OtV|38
NBoG4410: MpVS|118 OtV|177
NBoG4411: MpVS|123 YLV1|136
NBoG4412: MpVS|126 OtV|31
NBoG4413: MpVS|128 OtV|27
NBoG4414: MpVS|130 OtV|61
NBoG4415: MpVS|147 OtV|60
NBoG4416: PVs|2152 PVd|1119
NBoG4417: PVd|1015 PVs|2027
NBoG4418: MpVS|200 OtV|42
NBoG4419: MpVS|224 OtV|143
NBoG4420: MpVS|229 OtV|149
NBoG4421: MpVS|34 OtV|199
NBoG4422: MpVS|35 OtV|200
NBoG4423: MpVS|49 OtV|216
NBoG4424: MpVS|59 OtV|26
NBoG4425: MpVS|60 YLV1|53
NBoG4426: MpVS|7 OtV|165
NBoG4427: MpVS|8 OtV|166
NBoG4428: MpVS|84 YLV1|215
NBoG4429: MsV|158 VacV|40
NBoG4430: OLV2|06207 OLV1|06156
NBoG4431: MVc|004894071 PbCV|756
NBoG4432: MVc|004895015 PVs|830
NBoG4433: PVd|526 PVs|1114
NBoG4434: MyxV|121 VacV|145
NBoG4435: MyxV|126 VacV|150
NBoG4436: MyxV|136 VacV|163
NBoG4437: MyxV|138 VacV|165
NBoG4438: MyxV|149 VacV|177
NBoG4439: MyxV|15 VacV|190
NBoG4440: MyxV|153 VacV|182
NBoG4441: MyxV|16 VacV|193
NBoG4442: MyxV|23 VacV|196
NBoG4443: MyxV|28 VacV|44
NBoG4444: MyxV|29 VacV|46
NBoG4445: MyxV|31 VacV|47
NBoG4446: MyxV|33 VacV|24
NBoG4447: MyxV|46 VacV|67
NBoG4448: MyxV|47 VacV|68
NBoG4449: MyxV|53 VacV|74
NBoG4450: MyxV|85 VacV|111
NBoG4451: OLV1|05795 OLV2|06232
NBoG4452: OLV1|05800 OLV2|06238
NBoG4453: OLV1|05805 OLV2|06347
NBoG4454: OLV1|05807 OLV2|06250
NBoG4455: OLV1|05813 OLV2|06330
NBoG4456: OLV1|05814 OLV2|06328
NBoG4457: OLV1|05816 OLV2|06190
NBoG4458: OLV1|05821 OLV2|06192
NBoG4459: OLV1|05822 OLV2|06193
NBoG4460: OLV1|05824 OLV2|06195
NBoG4461: OLV1|05831 OLV2|06509
NBoG4462: OLV1|05832 OLV2|06508
NBoG4463: OLV1|05833 OLV2|06296
NBoG4464: OLV1|05837 OLV2|06291
NBoG4465: OLV1|05839 OLV2|06290
NBoG4466: OLV1|05841 OLV2|06289
NBoG4467: OLV1|05842 OLV2|06288
NBoG4468: OLV1|05853 OLV2|06275
NBoG4469: OLV1|05858 OLV2|06484
NBoG4470: OLV1|05864 OLV2|06473
NBoG4471: OLV1|05868 OLV2|06469
NBoG4472: OLV1|05872 OLV2|06465
NBoG4473: OLV1|05874 OLV2|06464
NBoG4474: OLV1|05880 OLV2|06459
NBoG4475: OLV1|05896 OLV2|06327
NBoG4476: OLV1|05903 OLV2|06325
NBoG4477: OLV1|05915 OLV2|06384
NBoG4478: OLV1|05919 OLV2|06377
NBoG4479: OLV1|05923 OLV2|06374
NBoG4480: OLV1|05924 OLV2|06373
NBoG4481: OLV1|05925 OLV2|06372
NBoG4482: OLV1|05926 OLV2|06371
NBoG4483: OLV1|05928 OLV2|06368
NBoG4484: OLV1|05933 OLV2|06364
NBoG4485: OLV1|05934 OLV2|06363
NBoG4486: OLV1|05939 OLV2|06357
NBoG4487: OLV1|05948 OLV2|06339
NBoG4488: OLV1|05966 OLV2|06499
NBoG4489: OLV1|05983 OLV2|06352
NBoG4490: OLV1|06007 OLV2|06417
NBoG4491: OLV1|06009 OLV2|06419
NBoG4492: OLV1|06015 OLV2|06426
NBoG4493: OLV1|06016 OLV2|06429
NBoG4494: OLV1|06025 OLV2|06438
NBoG4495: OLV1|06026 OLV2|06439
NBoG4496: OLV1|06035 OLV2|06444
NBoG4497: OLV1|06038 OLV2|06448
NBoG4498: OLV1|06048 OLV2|06269
NBoG4499: PVd|256 PVs|491
NBoG4500: OLV1|06168 OLV2|06210
NBoG4501: OLV1|06179 PgV|008052358
NBoG4502: OLV2|06219 PgV|008052647
NBoG4503: OtV|141 PbCV|209
NBoG4504: OtV|195 YLV1|228
NBoG4505: OtV|89 YLV1|161
NBoG4506: PacV|85967 PiVs|213
NBoG4507: PacV|86178 PVs|132
NBoG4508: PVd|785 PVs|1695
NBoG4509: PiVs|351 PVd|1136
NBoG4510: PVd|10 PVs|26
NBoG4511: PVd|100 PVs|289
NBoG4512: PVd|1001 PVs|2012
NBoG4513: PVd|1006 PVs|2016
NBoG4514: PVd|1009 PVs|2019
NBoG4515: PVd|1011 PVs|2022
NBoG4516: PVd|1012 PVs|2023
NBoG4517: PVd|1013 PVs|2025
NBoG4518: PVd|1019 PVs|2031
NBoG4519: PVd|102 PVs|291
NBoG4520: PVd|1020 PVs|2033
NBoG4521: PVd|1023 PVs|2036
NBoG4522: PVd|1025 PVs|2039
NBoG4523: PVd|103 PVs|293
NBoG4524: PVd|1030 PVs|2044
NBoG4525: PVd|1032 PVs|2046
NBoG4526: PVd|1035 PVs|2047
NBoG4527: PVd|1038 PVs|2048
NBoG4528: PVd|1043 PVs|2056
NBoG4529: PVd|1046 PVs|2062
NBoG4530: PVd|1049 PVs|2065
NBoG4531: PVd|1051 PVs|2068
NBoG4532: PVd|1053 PVs|2070
NBoG4533: PVd|1056 PVs|2074
NBoG4534: PVd|1058 PVs|2076
NBoG4535: PVd|1059 PVs|2077
NBoG4536: PVd|1060 PVs|2078
NBoG4537: PVd|1063 PVs|2081
NBoG4538: PVd|1065 PVs|2084
NBoG4539: PVd|1066 PVs|2086
NBoG4540: PVd|1068 PVs|2088
NBoG4541: PVd|107 PVs|298
NBoG4542: PVd|1075 PVs|2097
NBoG4543: PVd|1078 PVs|2102
NBoG4544: PVd|1081 PVs|2106
NBoG4545: PVd|1082 PVs|2107
NBoG4546: PVd|1083 PVs|2109
NBoG4547: PVd|1084 PVs|2111
NBoG4548: PVd|1087 PVs|2115
NBoG4549: PVd|1088 PVs|2117
NBoG4550: PVd|1089 PVs|2118
NBoG4551: PVd|1092 PVs|2122
NBoG4552: PVd|1094 PVs|2124
NBoG4553: PVd|1095 PVs|2126
NBoG4554: PVd|1096 PVs|578
NBoG4555: PVd|1098 PVs|564
NBoG4556: PVd|1100 PVs|2132
NBoG4557: PVd|1103 PVs|2135
NBoG4558: PVd|1104 PVs|2137
NBoG4559: PVd|1105 PVs|2139
NBoG4560: PVd|1109 PVs|2141
NBoG4561: PVd|1110 PVs|2142
NBoG4562: PVd|1113 PVs|2147
NBoG4563: PVd|1115 PVs|2149
NBoG4564: PVd|1117 PVs|2151
NBoG4565: PVd|112 PVs|442
NBoG4566: PVd|1120 PVs|2153
NBoG4567: PVd|1123 PVs|2158
NBoG4568: PVd|1127 PVs|2164
NBoG4569: PVd|1129 PVs|2166
NBoG4570: PVd|113 PVs|300
NBoG4571: PVd|1130 PVs|2167
NBoG4572: PVd|1131 PVs|2169
NBoG4573: PVd|1133 PVs|2170
NBoG4574: PVd|1135 PVs|2174
NBoG4575: PVd|114 PVs|303
NBoG4576: PVd|1141 PVs|2176
NBoG4577: PVd|1142 PVs|2177
NBoG4578: PVd|1143 PVs|2178
NBoG4579: PVd|1146 PVs|2183
NBoG4580: PVd|1149 PVs|2185
NBoG4581: PVd|115 PVs|308
NBoG4582: PVd|1151 PVs|2187
NBoG4583: PVd|1152 PVs|2189
NBoG4584: PVd|1153 PVs|2191
NBoG4585: PVd|1162 PVs|1397
NBoG4586: PVd|1164 PVs|2201
NBoG4587: PVd|1168 PVs|2202
NBoG4588: PVd|1175 PVs|2204
NBoG4589: PVd|1177 PVs|2207
NBoG4590: PVd|118 PVs|309
NBoG4591: PVd|1180 PVs|2212
NBoG4592: PVd|1181 PVs|2213
NBoG4593: PVd|1182 PVs|2214
NBoG4594: PVd|1183 PVs|2217
NBoG4595: PVd|1186 PVs|2220
NBoG4596: PVd|1189 PVs|2224
NBoG4597: PVd|1190 PVs|2225
NBoG4598: PVd|1197 PVs|2233
NBoG4599: PVd|120 PVs|317
NBoG4600: PVd|1201 PVs|2238
NBoG4601: PVd|1202 PVs|231
NBoG4602: PVd|1203 PVs|256
NBoG4603: PVd|1204 PVs|257
NBoG4604: PVd|1205 PVs|258
NBoG4605: PVd|1206 PVs|260
NBoG4606: PVd|1207 PVs|262
NBoG4607: PVd|121 PVs|318
NBoG4608: PVd|1210 PVs|2248
NBoG4609: PVd|1212 PVs|2250
NBoG4610: PVd|1214 PVs|2253
NBoG4611: PVd|1215 PVs|2254
NBoG4612: PVd|1216 PVs|2256
NBoG4613: PVd|1219 PVs|2259
NBoG4614: PVd|1222 PVs|2263
NBoG4615: PVd|1224 PVs|2265
NBoG4616: PVd|1227 PVs|2267
NBoG4617: PVd|1233 PVs|2274
NBoG4618: PVd|1235 PVs|2278
NBoG4619: PVd|1237 PVs|2281
NBoG4620: PVd|1238 PVs|2282
NBoG4621: PVd|1239 PVs|2283
NBoG4622: PVd|1241 PVs|2287
NBoG4623: PVd|1242 PVs|2288
NBoG4624: PVd|1243 PVs|2295
NBoG4625: PVd|1244 PVs|2296
NBoG4626: PVd|1245 PVs|2298
NBoG4627: PVd|1247 PVs|2305
NBoG4628: PVd|1248 PVs|2306
NBoG4629: PVd|125 PVs|323
NBoG4630: PVd|1250 PVs|2308
NBoG4631: PVd|1253 PVs|2310
NBoG4632: PVd|1254 PVs|2315
NBoG4633: PVd|1257 PVs|2313
NBoG4634: PVd|1258 PVs|2317
NBoG4635: PVd|1259 PVs|2320
NBoG4636: PVd|1260 PVs|2322
NBoG4637: PVd|1262 PVs|2325
NBoG4638: PVd|1266 PVs|2332
NBoG4639: PVd|1267 PVs|2333
NBoG4640: PVd|1268 PVs|2336
NBoG4641: PVd|127 PVs|325
NBoG4642: PVd|1280 PVs|2343
NBoG4643: PVd|1281 PVs|2344
NBoG4644: PVd|1284 PVs|2346
NBoG4645: PVd|1288 PVs|1688
NBoG4646: PVd|1289 PVs|2348
NBoG4647: PVd|129 PVs|329
NBoG4648: PVd|1291 PVs|2350
NBoG4649: PVd|1292 PVs|2351
NBoG4650: PVd|1293 PVs|2353
NBoG4651: PVd|1295 PVs|2355
NBoG4652: PVd|1298 PVs|2357
NBoG4653: PVd|1300 PVs|2359
NBoG4654: PVd|1304 PVs|2364
NBoG4655: PVd|1306 PVs|2366
NBoG4656: PVd|131 PVs|332
NBoG4657: PVd|1310 PVs|2368
NBoG4658: PVd|1315 PVs|2373
NBoG4659: PVd|1317 PVs|969
NBoG4660: PVd|1319 PVs|971
NBoG4661: PVd|132 PVs|337
NBoG4662: PVd|1328 PVs|1207
NBoG4663: PVd|1332 PVs|1008
NBoG4664: PVd|1339 PVs|1199
NBoG4665: PVd|1343 PVs|2378
NBoG4666: PVd|1346 PVs|1223
NBoG4667: PVd|1350 PVs|1232
NBoG4668: PVd|1358 PVs|1254
NBoG4669: PVd|1360 PVs|1257
NBoG4670: PVd|1367 PVs|1270
NBoG4671: PVd|1368 PVs|1272
NBoG4672: PVd|137 PVs|342
NBoG4673: PVd|1379 PVs|311
NBoG4674: PVd|138 PVs|344
NBoG4675: PVd|1380 PVs|1278
NBoG4676: PVd|1386 PVs|2382
NBoG4677: PVd|1387 PVs|2384
NBoG4678: PVd|1389 PVs|2389
NBoG4679: PVd|1394 PVs|2395
NBoG4680: PVd|1398 PVs|1866
NBoG4681: PVd|140 PVs|354
NBoG4682: PVd|1401 PVs|335
NBoG4683: PVd|1405 PVs|2400
NBoG4684: PVd|1408 PVs|2407
NBoG4685: PVd|1410 PVs|2408
NBoG4686: PVd|1411 PVs|2411
NBoG4687: PVd|1412 PVs|2414
NBoG4688: PVd|1416 PVs|2422
NBoG4689: PVd|1417 PVs|2424
NBoG4690: PVd|1418 PVs|2425
NBoG4691: PVd|142 PVs|356
NBoG4692: PVd|1421 PVs|2430
NBoG4693: PVd|1423 PVs|2432
NBoG4694: PVd|1425 PVs|2434
NBoG4695: PVd|1426 PVs|2435
NBoG4696: PVd|1428 PVs|2436
NBoG4697: PVd|1430 PVs|2438
NBoG4698: PVd|1432 PVs|2440
NBoG4699: PVd|1436 PVs|2443
NBoG4700: PVd|1437 PVs|2446
NBoG4701: PVd|1440 PVs|2454
NBoG4702: PVd|1441 PVs|2456
NBoG4703: PVd|1443 PVs|2459
NBoG4704: PVd|1444 PVs|2461
NBoG4705: PVd|1445 PVs|2462
NBoG4706: PVd|1449 PVs|2466
NBoG4707: PVd|145 PVs|359
NBoG4708: PVd|1451 PVs|2469
NBoG4709: PVd|1453 PVs|2472
NBoG4710: PVd|1455 PVs|2479
NBoG4711: PVd|1456 PVs|2480
NBoG4712: PVd|1460 PVs|2483
NBoG4713: PVd|1463 PVs|2485
NBoG4714: PVd|1464 PVs|2489
NBoG4715: PVd|1465 PVs|2491
NBoG4716: PVd|1466 PVs|2492
NBoG4717: PVd|1467 PVs|2494
NBoG4718: PVd|147 PVs|363
NBoG4719: PVd|1472 PVs|1283
NBoG4720: PVd|1473 PVs|2502
NBoG4721: PVd|148 PVs|367
NBoG4722: PVd|1480 PVs|2503
NBoG4723: PVd|1481 PVs|2505
NBoG4724: PVd|1484 PVs|73
NBoG4725: PVd|1487 PVs|44
NBoG4726: PVd|149 PVs|368
NBoG4727: PVd|152 PVs|375
NBoG4728: PVd|162 PVs|385
NBoG4729: PVd|166 PVs|387
NBoG4730: PVd|168 PVs|389
NBoG4731: PVd|17 PVs|78
NBoG4732: PVd|170 PVs|390
NBoG4733: PVd|171 PVs|391
NBoG4734: PVd|173 PVs|395
NBoG4735: PVd|174 PVs|396
NBoG4736: PVd|176 PVs|398
NBoG4737: PVd|178 PVs|401
NBoG4738: PVd|182 PVs|406
NBoG4739: PVd|184 PVs|407
NBoG4740: PVd|185 PVs|409
NBoG4741: PVd|188 PVs|415
NBoG4742: PVd|189 PVs|416
NBoG4743: PVd|19 PVs|74
NBoG4744: PVd|192 PVs|418
NBoG4745: PVd|194 PVs|420
NBoG4746: PVd|196 PVs|422
NBoG4747: PVd|199 PVs|427
NBoG4748: PVd|20 PVs|76
NBoG4749: PVd|205 PVs|432
NBoG4750: PVd|206 PVs|434
NBoG4751: PVd|208 PVs|437
NBoG4752: PVd|210 PVs|435
NBoG4753: PVd|212 PVs|438
NBoG4754: PVd|213 PVs|440
NBoG4755: PVd|219 PVs|443
NBoG4756: PVd|220 PVs|445
NBoG4757: PVd|221 PVs|448
NBoG4758: PVd|223 PVs|450
NBoG4759: PVd|224 PVs|456
NBoG4760: PVd|225 PVs|457
NBoG4761: PVd|226 PVs|459
NBoG4762: PVd|234 PVs|471
NBoG4763: PVd|235 PVs|473
NBoG4764: PVd|236 PVs|1714
NBoG4765: PVd|239 PVs|481
NBoG4766: PVd|241 PVs|476
NBoG4767: PVd|246 PVs|485
NBoG4768: PVd|247 PVs|890
NBoG4769: PVd|252 PVs|490
NBoG4770: PVd|253 PVs|493
NBoG4771: PVd|254 PVs|494
NBoG4772: PVd|257 PVs|498
NBoG4773: PVd|258 PVs|499
NBoG4774: PVd|259 PVs|501
NBoG4775: PVd|26 PVs|79
NBoG4776: PVd|261 PVs|505
NBoG4777: PVd|262 PVs|506
NBoG4778: PVd|266 PVs|513
NBoG4779: PVd|267 PVs|518
NBoG4780: PVd|27 PVs|81
NBoG4781: PVd|271 PVs|524
NBoG4782: PVd|273 PVs|526
NBoG4783: PVd|274 PVs|528
NBoG4784: PVd|276 PVs|1657
NBoG4785: PVd|278 PVs|532
NBoG4786: PVd|280 PVs|533
NBoG4787: PVd|285 PVs|539
NBoG4788: PVd|287 PVs|541
NBoG4789: PVd|288 PVs|544
NBoG4790: PVd|29 PVs|84
NBoG4791: PVd|291 PVs|545
NBoG4792: PVd|292 PVs|548
NBoG4793: PVd|293 PVs|550
NBoG4794: PVd|296 PVs|559
NBoG4795: PVd|297 PVs|561
NBoG4796: PVd|299 PVs|565
NBoG4797: PVd|30 PVs|87
NBoG4798: PVd|302 PVs|566
NBoG4799: PVd|303 PVs|568
NBoG4800: PVd|304 PVs|570
NBoG4801: PVd|305 PVs|572
NBoG4802: PVd|306 PVs|573
NBoG4803: PVd|308 PVs|575
NBoG4804: PVd|309 PVs|577
NBoG4805: PVd|31 PVs|88
NBoG4806: PVd|311 PVs|579
NBoG4807: PVd|314 PVs|580
NBoG4808: PVd|316 PVs|582
NBoG4809: PVd|318 PVs|588
NBoG4810: PVd|320 PVs|590
NBoG4811: PVd|326 PVs|592
NBoG4812: PVd|327 PVs|595
NBoG4813: PVd|328 PVs|596
NBoG4814: PVd|329 PVs|597
NBoG4815: PVd|331 PVs|598
NBoG4816: PVd|332 PVs|817
NBoG4817: PVd|336 PVs|837
NBoG4818: PVd|340 PVs|599
NBoG4819: PVd|344 PVs|816
NBoG4820: PVd|347 PVs|819
NBoG4821: PVd|352 PVs|835
NBoG4822: PVd|353 PVs|840
NBoG4823: PVd|357 PVs|842
NBoG4824: PVd|359 PVs|844
NBoG4825: PVd|361 PVs|685
NBoG4826: PVd|363 PVs|849
NBoG4827: PVd|364 PVs|850
NBoG4828: PVd|365 PVs|853
NBoG4829: PVd|366 PVs|855
NBoG4830: PVd|367 PVs|857
NBoG4831: PVd|37 PVs|93
NBoG4832: PVd|375 PVs|867
NBoG4833: PVd|377 PVs|869
NBoG4834: PVd|381 PVs|593
NBoG4835: PVd|384 PVs|876
NBoG4836: PVd|385 PVs|722
NBoG4837: PVd|386 PVs|814
NBoG4838: PVd|394 PVs|880
NBoG4839: PVd|397 PVs|881
NBoG4840: PVd|4 PVs|20
NBoG4841: PVd|400 PVs|1604
NBoG4842: PVd|404 PVs|883
NBoG4843: PVd|411 PVs|887
NBoG4844: PVd|417 PVs|897
NBoG4845: PVd|419 PVs|899
NBoG4846: PVd|42 PVs|99
NBoG4847: PVd|423 PVs|1231
NBoG4848: PVd|426 PVs|910
NBoG4849: PVd|427 PVs|908
NBoG4850: PVd|428 PVs|914
NBoG4851: PVd|430 PVs|917
NBoG4852: PVd|432 PVs|919
NBoG4853: PVd|433 PVs|921
NBoG4854: PVd|436 PVs|923
NBoG4855: PVd|440 PVs|924
NBoG4856: PVd|443 PVs|926
NBoG4857: PVd|446 PVs|931
NBoG4858: PVd|448 PVs|934
NBoG4859: PVd|451 PVs|936
NBoG4860: PVd|454 PVs|939
NBoG4861: PVd|458 PVs|784
NBoG4862: PVd|459 PVs|942
NBoG4863: PVd|464 PVs|945
NBoG4864: PVd|465 PVs|946
NBoG4865: PVd|469 PVs|1668
NBoG4866: PVd|470 PVs|952
NBoG4867: PVd|471 PVs|954
NBoG4868: PVd|473 PVs|958
NBoG4869: PVd|474 PVs|960
NBoG4870: PVd|475 PVs|962
NBoG4871: PVd|479 PVs|965
NBoG4872: PVd|48 PVs|104
NBoG4873: PVd|480 PVs|966
NBoG4874: PVd|481 PVs|968
NBoG4875: PVd|484 PVs|974
NBoG4876: PVd|485 PVs|978
NBoG4877: PVd|490 PVs|981
NBoG4878: PVd|491 PVs|982
NBoG4879: PVd|492 PVs|983
NBoG4880: PVd|495 PVs|987
NBoG4881: PVd|497 PVs|988
NBoG4882: PVd|50 PVs|107
NBoG4883: PVd|502 PVs|997
NBoG4884: PVd|505 PVs|1000
NBoG4885: PVd|507 PVs|1003
NBoG4886: PVd|509 PVs|1007
NBoG4887: PVd|51 PVs|108
NBoG4888: PVd|511 PVs|1012
NBoG4889: PVd|514 PVs|1026
NBoG4890: PVd|515 PVs|1029
NBoG4891: PVd|519 PVs|2236
NBoG4892: PVd|52 PVs|110
NBoG4893: PVd|520 PVs|1055
NBoG4894: PVd|523 PVs|1085
NBoG4895: PVd|528 PVs|1105
NBoG4896: PVd|53 PVs|112
NBoG4897: PVd|534 PVs|1178
NBoG4898: PVd|536 PVs|2533
NBoG4899: PVd|54 PVs|113
NBoG4900: PVd|545 PVs|2130
NBoG4901: PVd|546 PVs|1236
NBoG4902: PVd|548 PVs|1220
NBoG4903: PVd|55 PVs|114
NBoG4904: PVd|551 PVs|1240
NBoG4905: PVd|554 PVs|1195
NBoG4906: PVd|557 PVs|1249
NBoG4907: PVd|559 PVs|1251
NBoG4908: PVd|563 PVs|1266
NBoG4909: PVd|564 PVs|1267
NBoG4910: PVd|565 PVs|1269
NBoG4911: PVd|566 PVs|1276
NBoG4912: PVd|567 PVs|1281
NBoG4913: PVd|568 PVs|1285
NBoG4914: PVd|57 PVs|119
NBoG4915: PVd|571 PVs|1288
NBoG4916: PVd|574 PVs|1289
NBoG4917: PVd|576 PVs|1291
NBoG4918: PVd|577 PVs|1292
NBoG4919: PVd|581 PVs|1600
NBoG4920: PVd|583 PVs|1293
NBoG4921: PVd|584 PVs|1297
NBoG4922: PVd|585 PVs|1299
NBoG4923: PVd|586 PVs|1301
NBoG4924: PVd|587 PVs|1302
NBoG4925: PVd|589 PVs|1304
NBoG4926: PVd|590 PVs|1306
NBoG4927: PVd|591 PVs|1309
NBoG4928: PVd|592 PVs|1310
NBoG4929: PVd|597 PVs|1317
NBoG4930: PVd|598 PVs|1319
NBoG4931: PVd|599 PVs|1321
NBoG4932: PVd|60 PVs|123
NBoG4933: PVd|600 PVs|1325
NBoG4934: PVd|609 PVs|1336
NBoG4935: PVd|61 PVs|121
NBoG4936: PVd|610 PVs|1332
NBoG4937: PVd|611 PVs|1337
NBoG4938: PVd|616 PVs|1345
NBoG4939: PVd|617 PVs|1347
NBoG4940: PVd|618 PVs|1350
NBoG4941: PVd|620 PVs|1352
NBoG4942: PVd|621 PVs|1353
NBoG4943: PVd|623 PVs|1362
NBoG4944: PVd|625 PVs|1358
NBoG4945: PVd|628 PVs|1364
NBoG4946: PVd|629 PVs|1365
NBoG4947: PVd|63 PVs|232
NBoG4948: PVd|632 PVs|1370
NBoG4949: PVd|634 PVs|1373
NBoG4950: PVd|636 PVs|1375
NBoG4951: PVd|638 PVs|1376
NBoG4952: PVd|64 PVs|234
NBoG4953: PVd|640 PVs|1377
NBoG4954: PVd|641 PVs|1378
NBoG4955: PVd|643 PVs|1382
NBoG4956: PVd|644 PVs|1384
NBoG4957: PVd|645 PVs|1386
NBoG4958: PVd|647 PVs|1390
NBoG4959: PVd|649 PVs|1388
NBoG4960: PVd|652 PVs|1394
NBoG4961: PVd|653 PVs|1690
NBoG4962: PVd|654 PVs|1691
NBoG4963: PVd|66 PVs|237
NBoG4964: PVd|662 PVs|352
NBoG4965: PVd|67 PVs|238
NBoG4966: PVd|671 PVs|1566
NBoG4967: PVd|673 PVs|1569
NBoG4968: PVd|679 PVs|1574
NBoG4969: PVd|68 PVs|240
NBoG4970: PVd|681 PVs|1577
NBoG4971: PVd|682 PVs|1579
NBoG4972: PVd|684 PVs|1581
NBoG4973: PVd|687 PVs|1584
NBoG4974: PVd|69 PVs|242
NBoG4975: PVd|692 PVs|1593
NBoG4976: PVd|693 PVs|1599
NBoG4977: PVd|695 PVs|327
NBoG4978: PVd|699 PVs|1602
NBoG4979: PVd|703 PVs|1605
NBoG4980: PVd|705 PVs|1607
NBoG4981: PVd|706 PVs|1609
NBoG4982: PVd|71 PVs|244
NBoG4983: PVd|716 PVs|516
NBoG4984: PVd|72 PVs|245
NBoG4985: PVd|720 PVs|1615
NBoG4986: PVd|726 PVs|1617
NBoG4987: PVd|727 PVs|1619
NBoG4988: PVd|728 PVs|10
NBoG4989: PVd|730 PVs|1622
NBoG4990: PVd|732 PVs|1628
NBoG4991: PVd|737 PVs|1639
NBoG4992: PVd|74 PVs|247
NBoG4993: PVd|741 PVs|1642
NBoG4994: PVd|744 PVs|1645
NBoG4995: PVd|745 PVs|1646
NBoG4996: PVd|746 PVs|1648
NBoG4997: PVd|747 PVs|1650
NBoG4998: PVd|748 PVs|1652
NBoG4999: PVd|749 PVs|1655
NBoG5000: PVd|75 PVs|251
NBoG5001: PVd|753 PVs|1663
NBoG5002: PVd|754 PVs|1664
NBoG5003: PVd|755 PVs|1666
NBoG5004: PVd|76 PVs|253
NBoG5005: PVd|760 PVs|1670
NBoG5006: PVd|762 PVs|1703
NBoG5007: PVd|764 PVs|1672
NBoG5008: PVd|765 PVs|1674
NBoG5009: PVd|768 PVs|1676
NBoG5010: PVd|769 PVs|1677
NBoG5011: PVd|771 PVs|1680
NBoG5012: PVd|773 PVs|1684
NBoG5013: PVd|779 PVs|1686
NBoG5014: PVd|784 PVs|1694
NBoG5015: PVd|786 PVs|1696
NBoG5016: PVd|787 PVs|1698
NBoG5017: PVd|789 PVs|1700
NBoG5018: PVd|790 PVs|1701
NBoG5019: PVd|792 PVs|1704
NBoG5020: PVd|793 PVs|1707
NBoG5021: PVd|794 PVs|1708
NBoG5022: PVd|796 PVs|1711
NBoG5023: PVd|797 PVs|1716
NBoG5024: PVd|799 PVs|1720
NBoG5025: PVd|800 PVs|1721
NBoG5026: PVd|803 PVs|1723
NBoG5027: PVd|808 PVs|1726
NBoG5028: PVd|811 PVs|1729
NBoG5029: PVd|812 PVs|1731
NBoG5030: PVd|815 PVs|1742
NBoG5031: PVd|818 PVs|1744
NBoG5032: PVd|819 PVs|1745
NBoG5033: PVd|82 PVs|2474
NBoG5034: PVd|822 PVs|1750
NBoG5035: PVd|823 PVs|1751
NBoG5036: PVd|824 PVs|1754
NBoG5037: PVd|825 PVs|1756
NBoG5038: PVd|828 PVs|1760
NBoG5039: PVd|829 PVs|1762
NBoG5040: PVd|83 PVs|264
NBoG5041: PVd|832 PVs|1765
NBoG5042: PVd|834 PVs|1768
NBoG5043: PVd|836 PVs|1772
NBoG5044: PVd|838 PVs|1779
NBoG5045: PVd|840 PVs|1781
NBoG5046: PVd|843 PVs|1783
NBoG5047: PVd|847 PVs|761
NBoG5048: PVd|85 PVs|267
NBoG5049: PVd|851 PVs|1788
NBoG5050: PVd|852 PVs|1790
NBoG5051: PVd|854 PVs|1795
NBoG5052: PVd|857 PVs|1798
NBoG5053: PVd|858 PVs|1799
NBoG5054: PVd|86 PVs|269
NBoG5055: PVd|861 PVs|1805
NBoG5056: PVd|862 PVs|1809
NBoG5057: PVd|867 PVs|1824
NBoG5058: PVd|87 PVs|271
NBoG5059: PVd|875 PVs|1834
NBoG5060: PVd|876 PVs|1836
NBoG5061: PVd|877 PVs|1334
NBoG5062: PVd|878 PVs|1839
NBoG5063: PVd|879 PVs|1841
NBoG5064: PVd|885 PVs|1848
NBoG5065: PVd|886 PVs|1851
NBoG5066: PVd|889 PVs|1854
NBoG5067: PVd|89 PVs|275
NBoG5068: PVd|890 PVs|1858
NBoG5069: PVd|892 PVs|1860
NBoG5070: PVd|893 PVs|1861
NBoG5071: PVd|901 PVs|1876
NBoG5072: PVd|906 PVs|1878
NBoG5073: PVd|908 PVs|1885
NBoG5074: PVd|91 PVs|279
NBoG5075: PVd|910 PVs|1888
NBoG5076: PVd|911 PVs|1890
NBoG5077: PVd|912 PVs|1892
NBoG5078: PVd|918 PVs|1900
NBoG5079: PVd|919 PVs|1902
NBoG5080: PVd|93 PVs|280
NBoG5081: PVd|930 PVs|14
NBoG5082: PVd|932 PVs|1919
NBoG5083: PVd|933 PVs|1915
NBoG5084: PVd|936 PVs|1920
NBoG5085: PVd|938 PVs|1925
NBoG5086: PVd|94 PVs|283
NBoG5087: PVd|940 PVs|1928
NBoG5088: PVd|941 PVs|1929
NBoG5089: PVd|943 PVs|1934
NBoG5090: PVd|944 PVs|1935
NBoG5091: PVd|945 PVs|1937
NBoG5092: PVd|947 PVs|446
NBoG5093: PVd|949 PVs|1939
NBoG5094: PVd|951 PVs|1941
NBoG5095: PVd|953 PVs|1943
NBoG5096: PVd|956 PVs|1949
NBoG5097: PVd|958 PVs|1951
NBoG5098: PVd|96 PVs|284
NBoG5099: PVd|960 PVs|1954
NBoG5100: PVd|961 PVs|1957
NBoG5101: PVd|963 PVs|1962
NBoG5102: PVd|964 PVs|1964
NBoG5103: PVd|968 PVs|1970
NBoG5104: PVd|97 PVs|287
NBoG5105: PVd|970 PVs|1972
NBoG5106: PVd|979 PVs|1982
NBoG5107: PVd|980 PVs|1984
NBoG5108: PVd|982 PVs|1988
NBoG5109: PVd|983 PVs|1990
NBoG5110: PVd|984 PVs|1992
NBoG5111: PVd|987 PVs|1994
NBoG5112: PVd|989 PVs|1996
NBoG5113: PVd|993 PVs|2001
NBoG5114: SfV|26 SGV|110
NBoG5115: SGV|3 WiV|38
NBoG5116: TnV|80 WiV|91
