# Supplementary material for: The kinetoplastid-infecting Bodo saltans virus (BsV), a window into the most abundant giant viruses in the sea
Source: eLife. 2018 Mar 27;7:e33014. doi: 10.7554/eLife.33014 (PMC5871332; doi:10.7554/eLife.33014)
Supplement: Figure 6—source data 1. [file elife-33014-fig6-data1.zip › Source_data_Fig6A_gene-clusters.csv]

	NBoG1000	NBoG1001	NBoG1002	NBoG1003	NBoG1004	NBoG1005	NBoG1006	NBoG1007	NBoG1008	NBoG1009	NBoG1010	NBoG1011	NBoG1012	NBoG1013	NBoG1014	NBoG1015	NBoG1016	NBoG1017	NBoG1018	NBoG1019	NBoG1020	NBoG1021	NBoG1022	NBoG1023	NBoG1024	NBoG1025	NBoG1026	NBoG1027	NBoG1028	NBoG1029	NBoG1030	NBoG1031	NBoG1032	NBoG1033	NBoG1034	NBoG1035	NBoG1036	NBoG1037	NBoG1038	NBoG1039	NBoG1040	NBoG1041	NBoG1042	NBoG1043	NBoG1044	NBoG1045	NBoG1046	NBoG1047	NBoG1048
AMaV	1	1	1	1	1	1	1	1	1	1	1	0	1	1	1	1	1	0	1	1	0	1	1	1	0	1	1	1	1	1	1	1	1	1	1	1	1	0	0	1	0	1	1	1	1	1	1	1	1
AMgV	1	1	1	1	1	1	1	1	1	1	1	0	1	1	1	1	1	1	0	1	0	1	1	1	1	1	1	1	1	1	1	1	1	1	1	1	1	0	0	1	0	1	1	1	1	1	1	1	1
ApMV	1	1	1	1	1	1	1	1	1	1	1	0	1	1	1	1	1	0	0	1	0	1	1	1	0	1	1	1	1	1	1	1	1	1	1	1	1	0	0	1	0	1	1	1	1	1	1	1	1
BsV	1	0	1	1	1	1	1	1	1	0	1	1	1	1	1	1	1	1	0	1	1	1	1	1	0	1	1	1	1	1	1	0	1	1	1	1	1	1	0	1	0	1	1	1	1	1	1	1	1
CatV	1	1	1	1	1	1	1	1	1	1	1	1	1	1	1	1	1	1	1	1	1	1	1	1	1	1	1	1	1	1	1	0	1	1	1	1	1	0	1	1	0	1	1	1	1	1	1	1	1
PVs	1	0	1	1	1	0	1	1	1	1	1	1	1	1	0	0	0	1	0	0	1	0	0	0	1	0	0	0	0	0	1	1	1	0	0	0	1	0	0	0	0	0	0	0	0	0	0	0	0
AMoV	1	1	1	1	1	0	1	1	1	1	1	0	1	1	1	1	1	1	0	1	0	1	1	1	1	1	1	1	1	1	1	1	1	1	1	0	1	0	0	1	0	1	1	0	1	1	1	1	1
MVc	1	1	1	1	1	1	1	1	1	1	1	0	1	1	1	1	1	1	0	1	0	1	1	1	1	1	1	1	1	1	1	1	1	1	1	1	1	0	0	1	0	1	1	1	1	1	1	1	1
MarV	1	0	1	1	1	1	1	1	0	0	1	0	1	1	1	1	1	0	0	0	1	0	1	1	1	1	1	1	1	1	0	0	1	0	1	0	1	0	0	0	0	0	0	1	0	1	0	1	0
PVd	1	0	1	1	1	0	1	1	1	0	1	1	1	1	0	0	0	1	0	0	1	0	0	0	1	0	0	0	0	0	1	1	1	0	0	0	1	0	0	0	0	0	0	0	0	0	0	0	0
MoVs	1	0	1	1	1	1	1	0	1	0	0	0	1	1	1	0	0	1	0	0	1	0	0	0	0	0	0	1	0	0	0	1	1	0	0	0	0	0	0	0	0	0	0	0	0	0	0	0	0
PiVs	1	0	1	1	1	0	1	1	1	0	1	0	1	0	1	1	1	0	0	0	1	1	1	1	0	0	1	1	0	1	0	1	0	0	0	0	1	0	0	0	0	0	0	0	1	0	0	0	0
LauV	1	0	1	1	1	1	1	1	1	0	1	0	1	1	1	1	1	1	0	0	1	0	1	1	1	1	1	1	1	1	0	0	1	0	1	0	1	0	0	0	0	0	0	1	0	1	0	1	0
PbCV	1	0	1	0	0	1	1	1	1	1	1	0	1	1	1	1	1	1	0	0	1	0	1	0	0	1	0	0	1	1	1	0	0	1	1	0	0	0	0	0	0	1	1	0	1	0	0	0	1
IndV	1	1	1	1	1	1	1	1	1	0	1	1	1	1	1	1	1	1	0	1	0	1	1	1	1	1	1	1	1	1	1	0	1	1	1	1	1	0	1	1	0	1	1	1	1	1	1	1	1
FauV	1	0	0	1	1	0	0	1	0	0	1	0	1	0	1	1	1	0	0	0	1	0	1	1	1	1	1	1	1	0	1	1	1	0	0	1	0	0	0	0	0	0	0	0	0	0	1	1	0
AaV	0	1	1	1	1	1	1	1	1	0	1	0	1	1	1	0	1	0	0	0	1	0	1	1	0	1	1	0	1	1	1	0	1	1	0	0	1	0	0	1	0	1	1	0	0	0	1	0	1
CroV	0	1	1	1	1	1	1	1	1	1	1	0	1	1	1	1	1	0	1	0	1	0	1	1	1	1	1	1	1	1	1	0	1	1	0	1	1	0	0	1	0	1	1	1	1	1	1	1	0
OLV1	0	1	1	1	1	1	1	1	1	0	1	1	1	1	1	0	1	0	0	0	1	0	0	1	0	1	1	0	1	1	1	0	0	1	0	1	1	0	0	1	0	1	1	0	1	1	1	1	1
OLV2	0	1	1	1	1	1	1	1	1	0	1	0	1	1	1	0	1	0	0	0	1	0	0	1	0	1	1	0	1	1	1	0	1	1	0	1	1	0	0	1	0	1	1	0	1	0	1	1	1
KloV	0	1	1	1	1	1	1	1	1	1	1	1	1	1	1	1	1	1	1	1	0	1	1	1	1	1	1	1	1	1	1	1	1	1	0	1	1	0	1	1	0	1	1	1	1	1	1	1	1
ASFV	0	0	1	1	1	0	0	1	0	1	1	0	1	0	1	0	1	0	0	0	1	0	1	1	0	0	1	0	0	0	1	0	0	0	0	1	0	0	0	0	0	0	0	1	0	0	1	1	0
AtcV	0	0	1	0	0	1	1	1	1	0	1	0	1	1	1	1	1	1	0	0	1	0	1	0	1	1	0	0	1	1	1	0	0	1	1	0	0	0	0	0	0	1	1	0	1	0	0	0	1
CeV	0	0	1	1	1	1	1	1	1	0	1	0	1	1	1	1	1	0	0	0	1	0	0	0	1	1	1	1	1	1	1	1	1	1	0	1	0	0	0	1	0	1	1	1	1	1	1	1	1
EhV	0	0	1	1	1	0	1	1	1	0	1	0	0	1	1	0	1	0	0	0	1	0	1	0	0	0	0	1	1	0	0	1	1	0	0	0	0	0	0	0	0	0	0	0	0	0	0	0	0
HokV	0	0	1	1	1	1	1	1	1	1	1	1	1	1	1	1	1	1	0	0	0	1	1	1	1	1	1	1	1	1	1	1	1	1	1	1	1	0	0	1	1	1	1	1	0	1	1	1	1
IiV	0	0	1	1	1	1	1	1	1	0	1	0	1	1	1	1	1	1	0	0	1	0	1	1	0	1	1	1	1	0	0	0	1	0	0	0	0	0	0	0	0	0	0	0	0	0	0	0	0
ISKV	0	0	1	1	1	1	1	1	1	0	0	0	0	1	1	0	0	0	0	0	0	0	0	1	0	0	1	1	0	0	0	0	0	0	0	0	0	0	0	0	0	0	0	0	0	0	0	0	0
WiV	0	0	1	1	1	1	1	1	1	0	1	0	1	1	1	0	1	1	0	0	1	0	1	1	0	1	1	1	1	1	0	0	1	0	0	0	0	0	0	0	0	0	0	0	0	0	0	0	0
YLV1	0	0	1	0	0	1	1	1	1	0	1	0	1	1	1	1	1	0	0	0	1	0	1	0	1	1	0	0	0	1	1	0	0	1	0	0	0	0	0	0	0	1	1	0	1	1	0	0	1
PgV	0	0	1	1	1	1	1	1	1	1	1	0	1	1	1	1	1	0	0	0	1	0	0	1	0	1	1	0	1	1	1	0	1	1	0	1	1	0	1	1	0	1	1	1	1	1	1	1	1
SGV	0	0	1	1	1	1	1	1	1	0	1	0	1	1	1	0	0	0	0	0	1	0	0	1	1	0	1	1	0	0	0	0	0	0	0	0	0	0	0	0	0	0	0	0	0	0	0	0	0
MsV	0	0	0	1	1	0	0	0	0	0	0	0	1	0	0	0	0	0	1	0	0	0	0	0	1	0	0	0	0	0	0	0	1	0	0	0	0	0	0	1	0	0	0	0	0	0	0	0	0
AcV	0	0	0	1	1	0	0	0	0	0	0	0	0	0	0	0	0	0	0	0	1	0	0	0	1	0	0	0	0	0	0	1	0	0	0	0	0	0	0	1	0	0	0	1	0	0	0	0	0
HvV	0	0	0	1	1	1	1	0	1	0	0	0	0	1	0	1	0	0	0	0	0	0	1	1	0	0	1	1	0	0	0	0	0	0	1	0	0	0	0	0	0	0	0	0	0	0	0	0	0
MyxV	0	0	0	1	1	0	0	1	0	1	0	0	0	0	0	0	0	1	0	0	1	0	0	0	0	0	0	0	0	0	0	1	0	0	0	0	0	0	0	1	0	0	0	1	0	0	0	0	0
PacV	0	0	0	1	1	0	0	1	0	0	1	1	1	0	1	1	1	1	0	0	1	0	1	1	1	1	1	1	0	0	1	0	1	0	0	1	0	0	0	0	0	0	0	1	0	0	1	1	0
SfV	0	0	0	1	1	1	1	0	1	0	0	0	0	1	0	1	0	0	0	0	0	0	1	1	0	0	1	1	0	0	0	0	0	0	1	0	0	0	0	0	0	0	0	0	0	0	0	0	0
TnV	0	0	0	1	1	1	1	1	1	0	0	0	0	1	1	1	0	0	0	0	0	0	1	1	0	0	1	1	0	0	0	0	0	0	0	0	0	0	0	0	0	0	0	0	0	0	0	0	0
VacV	0	0	0	1	1	0	0	1	0	1	1	0	0	0	0	0	0	1	0	0	1	0	0	0	0	0	0	0	0	0	0	0	0	0	0	0	0	0	0	1	0	0	0	1	0	0	0	0	0
BpV	0	0	0	0	0	1	1	1	1	0	1	0	1	1	1	1	1	0	0	0	1	0	1	0	1	1	0	0	0	1	1	0	0	1	0	0	1	0	0	0	0	1	1	1	1	0	0	0	1
MpVS	0	0	0	0	0	1	1	1	1	0	1	0	1	1	1	1	1	0	0	0	1	0	1	0	1	1	0	0	0	1	1	0	0	1	0	0	1	0	0	0	0	1	1	1	1	0	0	0	1
OtV	0	0	0	0	0	1	1	1	1	0	1	0	1	1	1	1	1	0	0	0	1	0	1	0	1	1	0	0	0	1	1	0	0	1	0	0	1	0	0	0	0	1	1	1	1	0	0	0	1
[truncated: 4,068 more columns]
