# Supplementary material for: The kinetoplastid-infecting Bodo saltans virus (BsV), a window into the most abundant giant viruses in the sea
Source: eLife. 2018 Mar 27;7:e33014. doi: 10.7554/eLife.33014 (PMC5871332; doi:10.7554/eLife.33014)
Supplement: Figure 6—source data 1. [file elife-33014-fig6-data1.zip › Source_data_Fig6A_script.R]

# Step #1 is to create a binary matrix with virus/COG as input for the distance matrix. 
# Step #2 is to calcuate the distance matrix ("distmat")

# -> custersNAet=NA_no_locus_transposed -> cluster=NA_no_locus_transposed_no_"virus"

# Start step #1


#Turn orthomcl output file into CSV with text editor, get rid of locations and transpose -> import withNA in empty cells
cluster = read.csv("clustersnt.csv", na.strings=c(""))
str(clusters)


# name of data frame 'cluster'
str(cluster)
unique(cluster[,1:2])

cluster.char <- data.frame(lapply(cluster, as.character), stringsAsFactors = FALSE)
str(cluster.char)


# go through each column and get unique elemnets put them into long vector
virus.n <- as.character(c())
for(i in 1:ncol(cluster.char)){
  # i <- 1
  names.t <- unique(cluster.char[,i])
  virus.n <- c(virus.n, names.t)
  
}

virus.names <- unique(virus.n)
# check the length = number of virusses incuding missing value (NA)
length(virus.names)
# correct, # virusses + NA

# names of cluster
clust.names <- colnames(cluster)

# make ovevriew matrix , columns are clustr, rows are virusses
summary.matrix <- matrix(NA, nrow = length(virus.names), ncol = length(clust.names))
colnames(summary.matrix) <- clust.names
rownames(summary.matrix) <- virus.names

# lets make two for loops, first for the column and the second for each row
for(col in 1:length(clust.names)){
  for(row in 1:length(virus.names)){
    t <- cluster.char[,col] == virus.names[row]
    if(any(t == TRUE, na.rm = TRUE)){
      summary.matrix[ row, col] <- 1
     } else{
      summary.matrix[ row, col] <- 0
    }
  }
}


#test output
summary.matrix[, 333:666]

#remove NA  and McV (returns infinite) row:

hammer <- summary.matrix[-22,]
hammerf <- hammer[-40,]

#Step 1 competed!

#Start step #2

str(hammer)

###built a function: Species MUST share at least one gene for the function to work and not return "inf"!!! 
distmat = function(dat){j = vector(mode="numeric", length=0)
for (v in 1:nrow(dat)){#print(v)
  for (i in 1:nrow(dat)){#print(i)
    d = -log(sum((dat[v,]+dat[i,])[(dat[v,]+dat[i,])>1]-1) / sqrt(sum(dat[v,])*sum(dat[i,])))
    j = rbind(j, d)}}
mat = matrix(j, nrow=nrow(dat), ncol=nrow(dat))
}

#calculate the distance matrix and print to csv
hammerf.matrix = distmat(hammerf)
#add names again by creating a character vector without NA and McV
new.virus.names <- virus.names[-22]
new.virus.names <- new.virus.names[-40]
colnames(hammerf.matrix) <- new.virus.names
rownames(hammerf.matrix) <- new.virus.names

#make heatmap
library(heatmaply)

hammerfx.matrix <- hammerf.matrix[c("ApMV", "AMaV", "MVc", "AMgV", "AMoV", "HokV", "KloV", "IndV", "CatV", "BsV", "CroV", "AaV", "PgV", "CeV", "OLV1", "OLV2", "PbCV", "AtcV", "YLV1", "BpV", "MpVS", "OtV", "ASFV", "FauV", "PacV", "MarV", "LauV", "PiVs", "ISKV", "SGV", "WiV", "IiV", "TnV", "SfV", "HvV", "EhV", "MoVs", "PVs", "PVd", "VacV", "MyxV", "AcV", "MsV"),
                                  c("ApMV", "AMaV", "MVc", "AMgV", "AMoV", "HokV", "KloV", "IndV", "CatV", "BsV", "CroV", "AaV", "PgV", "CeV", "OLV1", "OLV2", "PbCV", "AtcV", "YLV1", "BpV", "MpVS", "OtV", "ASFV", "FauV", "PacV", "MarV", "LauV", "PiVs", "ISKV", "SGV", "WiV", "IiV", "TnV", "SfV", "HvV", "EhV", "MoVs", "PVs", "PVd", "VacV", "MyxV", "AcV", "MsV")]

#display with garbage command for dendrogram to get default order

heatmaply(hammerfx.matrix, Rowv = (dend), Colv = (dend), margins = c(45,45))

#done
