# Supplementary material for: The kinetoplastid-infecting Bodo saltans virus (BsV), a window into the most abundant giant viruses in the sea
Source: eLife. 2018 Mar 27;7:e33014. doi: 10.7554/eLife.33014 (PMC5871332; doi:10.7554/eLife.33014)
Supplement: Figure 6—source data 1. [file elife-33014-fig6-data1.zip › Source_data_Fig6B_ncvog_cat.phy]

 31 7241
AaV -----------------------------------------------------MSNSNFQKFLNKFRVEKGQLCNYTGMQINRG--------SFFIPESNKNEFFSSYYENVVKNGE------KSDLIERH-A-ELSCILYDL-D-MKIALESN-ERGYSTE---IIQKFITNCTKIMKKYF--------ELD-VGSFQCFVLEK--EAATK--------KKDCQKDGVHLMFPYIVTEPAVQHLIREEILIESK---HLFENC--LNS------IEDIVDKSI-IDKNGWMMYGSSKIDG-LPYKLTGVWAYDKLEDVGV---------------DSPSKLEHSP------YYTPSLDLVNLL---SIRRFTFADVSDFREE-----------------------MTEYLVYWIDDFNTINEKEHNIHTRKYHG-----------------KLNKDVNLKTVQSLVSILSIE--RAKNYEQWIELGFCLKNIHLD-------LLQTWIDFSIR--NEEYRETANQDCTS-RWYKFNENN-----GLGLGTLHMWAKADNPTAYREIIESDLEFFIIRTVNSAVNKDKDEKDKSLNMVDVI---YNVILCLKQKCFNQFVC---YNFEKKLWYEF---DN--------KWTEGDADVGLRKMIRENLYTDFVNVSSKYRKLSE--------------RFEEKHPNKT----------KYE------NISNEIF-----KVSQKLLDASFRRKLMEEASEQFYLCS--KNFEEILDQNEK-LIGLKNGIYDLKS--CNFRES---RSEDYVSINTNIEY--------------------------------------ADYFFNDDIILE-IMDFLEKVLP---------SKE-IRDYVMQIFAMALDGEVYN---EHFIIFTGSGSN-GKSKIIELFEMAFG-EYCAKLSVAA-LTQKRNSSSSATPEIARLRGKRFVVMQEP-----GEQETLNIGLMKELTGG-DKIVARALNKN---PIEFKPQFKMILTCNE-LPKIPSDDSGTWRRIRVVDFTSKFSLNPDPN------------NENEFLADLKL--GEKF--EKWKKPFFWLLTQ-YYKNFKDNG------------YFEPEAVKIATNDYQNDQNVLASFV--SECLVI-------DKERFANV-----KEIYII-YKEYMHSIDEKSNKK-LLDKYLTSKFGK-----------SIRK--NDGKYYKGIALID-----------------------------------------DDNQINPEDEIL--------------------------------------------------------------------------------------------------------------------------------------------------MASFQIYDWFP------------QDEL-------INEDEDSDNEVSEKQ-NY---------VIHLFGVNKD-GKNVHCKVKDFTPYFYIELPENW--K---KSWTSLFMEKLKDSL----PKSIQDEFVCDERQINRAVKLKYKFRN--Y-------QWKTPKKFMQLVFKSESAARFLYYK-----------LK-KPFSFTTARL---LKHNFPIYEKNVLPVL---RFI-HLRKIQPSSW-----------IRLE----N--YKQI-DSKLAESKFEINYEVN-WR-NVFPDEV--D----G-SASIKIASFDIECDSSH-GDFPVAKKDYQKLASNIYEEYLRLLRNNKKVNPTLVKQWINCAFRDITNEKYDDSMKSSIQTIYLKNKTHFKTITEEEIEKLSMKILGILIKKMKGKETIESINNILNDNLPSV--------------------------------------------------KGDKVIQIGT-VIQ-----------------NYSN---------PSDI-----KRHIVTL-DGCS-----------DLT-----------------GIEVETAKTVDELIFKWVKMMK-REQPNIVTGYNIFGFDIKFLWECAEE---FGCLK------------------YLRKIGALKNQ--------------------------ECTMETKELYS-----AAL--GHNFLYYFNS-PGIVYIDLMKVVQKDH-NLSSYKLDDVSTQFI-------------------NSGITQFEHFEDNVKVYTKSTFSLKVGDYIAIFKQTIIGNEFVGEKRKILEMTENESFILEG-----------------------------EGNDFPENPKSFCWSVGKDNVSP--QDIFD-MQRG-SDED-----RSVVAKYCVQDCELCLNIMQKLEIVTNNLGMSNVCLVPFSYLFMRGQMIKTLSLVSSECQKENYL---IPEL----------PRPKED-----------------------------------------------------------------------------------------------------TKDSYEGAEVLEPT-PAIFLNEPVSVLDYSSLYPSSMIGSNISHDSI----IKEPK------------------YQGETGAKLLEEM------GVKFEDVYYDNYINRLVGKTWKKTI---------------------------------------------------------------------------------------------------------------------------------------------------------------------------VEEEPVVSCRFIQPTLLEDGSIDNNSRGILPRILMKLLKARKDTRNLIK---TEK----DAFRRSVLDGLQLAYKVTA--------------------------------NSLYGGVGAEV-SSLYYKDIAASTTAIGRRHLHLAKDYVKEHFPK---------------------------------------------------------------------------------------------------ADIVYGDSVTGYTPITIKYKEQIFIEKIENVAKIFGEDKWQK----------------------------------------------------------------------------------------------------------------------------------------------------------------------------------------------------------------CIDPGKQEKEACELNECFTWTSKGWTKLHRVIRHILVKEKKIIRVLTHTCCVDVTDDHSLILKSGEEISPKDLKIGDELLQRDIEFDEIIEYSNDEYVKKQIKYLKENMKSEN-----------------------------------------------------------------------------------------------------------------------------------------------------------------------------------------------ESILSLNEIDYKGYVYDLTTDNHEFQAGIGNIIVHNTDSIFVNFK----------PNAS-------GKE-------------------------------GIQESIDRSVEVEEGIQ-KLLAYP-----HKLEYEK-TFSPF-ILLRKKGYIGNKY----EFDLDK-FTQTSMGVVTKRRDNAGIVKYVYDGIIKRIMN---DRD------IDSAIRFLLTTIDDIL-DGKFPLQYFIITKRLNA-------------------VYA------------------------------NP-----AAIVHKVLADRIADRDPGD-----------KPQSNDRIPYVYIQT----KEE----PKLQGDRVEHPNY---IIEHK--LKV--DYLFYITNQVSKPCCQVM---------GLALEHLR----K----YGYRLPANHFELIREKLEREGK----------------------------------------------------------------------------------------------------------------------------------KSKSEIRERIMEERAKEAYNVLFKSRVKVEEGKKYGQTSITSFFKKK------------------------------------------------------------------------------------------------------------------------------------------------------------------------------------------------------------------------------------------------------------------------------------MSKITRQGYILHKDAILSSL-SKIRADLK-VQP---------------------------------YKSQKFIMQNYGGLPESFKIYLESATRLYVP-RYYGIQTF---GNVDFNISDGDKIEL----KFNGKL----------REN--QEELMSEFLPIF---------------------------------------------------------------------------------------------NENFGGILNLKTGGGK---------------------------------------------------------------------------------------------------------------------------------------------------------------------------------------------------------------------------------------------------------------------------------------------------------------------------------------------------------------TALALYIISLIKRKALIVVHKQFLADQWIDRIN----QFLPNA--KIGKIQGQKFDI-E-NCDIV-IAMLQTVSKK-DFEKNSFDTFGITVFDE-----------------------------------------------------------------------------------------------------------------------------------------------------THH---LSANIFSIAFTKC-SSKFNLGLSATL-ERKDETEFVLNYFLG-------PTFSP-KILE--NFGEVKVRKLIF----DDENYQKEILNFKG--NVNSAAMISQLVLSKKRTNLICAYIDKF----------IKYERH--TLVLSERLS-QLKDIAEKLIE-----------------------------------------------------------------------------------------------------------------------------------------------MKIDFGFAIGGIKHDKLTENVK------KPVILATYSYVSEGFDVETLNTLIFASPKAD---VIQSSGRILRQTPENRMKVPYIL---DIVDNTK-IYESKWNKRKKYYKKSKFTM----LE------------------------------------------------------------------------------------------------------------------------------------------------------------------MKLQLKKFDMGSIAPD------------SVVVMIGKRNTGKSFLTKDLLSF-HTQ-IPVGTVVSATE--AANSFYSE--MVPPVFIHNEYSEDI-VQKVLIRQEK-----------------------------------------------------------------------LI----------KKQKLNGYSSVNPNAFVIFDDCLYDST-WTKSKYVRSLFMNG-RHFKILFIITMQYALGI-PPNLRTN-IDYVFILRENIIQNRKRLFECFA--GMFPSFDAFCSIMDQCTN-NYECLVIDNTSKSN-KIEDCVFWYKANP----HPP-FKL-CSQASWD--FSNKNYKPPAIDEDDDEMWD------------------------PNQFKTKTNKPKINVSKYNEFF-------------------------------------------------------------------------------------------------------------------------------------------------------------------------------MSTLDQKHNKKVKDIRKNEINVEKQILDLEKRKRKLLN-----------------DNSIDSANILMNINSEI--AKLEKI-KKC-DLLD-YHTQNSRELFAYYENLENTKQHQL------------------------------------------------------------------------------------------------------------------------------------------KDLNTKGKILDYFNSEKNDDK--------TNQENEISEYN-CKKCNSSNLLYSAIESMCECKDCGYIEFSD-SIKPIL----SYK---DPIRETSYFAYKRANHFNEWLSSVQGQNTSNVPSTVIKTVINTIKKDRKI---------VSEIN----HVALRDILKRNNL--NKYYENIPYILITIDK---KNKFKITRKLENRLKQMFQKIQAPFIKFCP---SS-RKNFLSYSYVLHKFFE-IL--KYKKENYEKIFPLLKSREKLHQSDIIWQNIC----QELN------------WK---FI-----------------------------------------------------------KSI-----------------
AMoV ---------MVSKSDNKKSIGNSKSIGNKKIKTEEITKIKNKKIEKKPLNNEDNELSKLHRFLQKF--SIKNDGKKHLCTHTSMQYPFG---SFIISEDAY-GRFTKLYEDAIVAGF------TPGIVERH-K-NYGPIVIDL-D-FDQPKDID----KRYYTETTIRHVVALYNKIIRKYL--------DVS-NKTLIAYVSEK--NSPTK--------ASDKMKDGFHIVYPYICTKPALQQLLRHEFIRYAKKN-KIFKDI--PFT----NSIESVIDESV-IYRNGWMMYGSKKNTYSQVYYVTHIYQSMNNKLYDHKLPGLEDTSRSTIR-HYINALSCRR------FFSEDNITPL-----ADNVDPVELDKKIEKL------------------------TNKIKQKVHKDVKISDIMGEDVGFI--------------------KAVPDNILAEARNLVKLFSKE--RATDYNSWLQVGRCLHNIDYR-------LLDDWIEFSKK-CPSKFVPG---DCEK-RWKKMKPSN------YTMATLHYMASKDDPKKYTEMKKKKV------------DKLVKGGLEASH--------NTIAKLLMEKYKFTFKC---ASVKHNTWYEYK--NH--------RWVEIDSAYSLRNLISDELTNIYADYQRAL--YTE--------------QKEKEGYEKE----------RCM------NEANHIS-----KVIKQLNNSTFKNGVIRECADIAY--D--PNFLKNLDENIY-LVCFENGVYDLEA--DVFRDG---CPDDYISLCTGYKY--------------------------------------INLDDNDGLIIE-IQEFLQKIQP---------DKE-MRDYLMTLLSTCLAGSISE---ESFYVFTGSGAN-GKSKLMELLKYTLG-DLFKPMDIRL-LVEKRASSSSASPELADKKGVRACPFDEP-----KATDEINTGFMKIFTGG-DTITARALFKE---PIYFKPQFKPFLLCND-LPNIKSDDDGTWRRLKVVPFLSKFVKYSEAT---KKMKKK--LPENHYWADCNL--SEKL--PEWKQGFMCMLLK-YYKKYRTDG------------LVHPKLVTKYTADYRKKCDVFQDFI--GDYLERTQ-----DVKNYVKI-----IDIHEG-MKSWYRANYDGKC---PNTKELRNYLQH-----------RMPT--YNKSKDCLEYYKF-----------------------------------------KTDEDDGEEVLDNLNTIKA--------------------------------------------------------------------------------------------------------------------------------MVENNSNVEKDVVEFQITDWNN----------------------------YHELDSDDED-KY---------VIQLFGRTED-DKDVCIKVTDFTPYFYVEIPLNWK-----RNHVAKFIEILKRRVSWSTNNNPNYNYDLSNSLIKYKVIQKYNFYN--F-------TNKKCFNFVMLFFKSHTAMKEFSNALA------------RPLKTEGLTK---DPMLYQRFESNIEPHI---RFM-HINNLSSCGW-----------VTID--KSH--LKEN-KEY---SNCDHSYSVN-WK-YVKPADND-D----R-MAPLKIMGYDIECISCD-HNFPQAER------------------------------------------------------------------------------------------------------------------------------------------------------------ETDKIIQIGI-TMY-----------------RYGS---------M-ECY----EQHILTL-KKCA-----------RIK-----------------GTNVECYKTEKGLLRGWARLIS-RIRPDFKAGYNNFGFDDKYIIDRINR---IDQDEAKRQGITVDELENKFLDEILCIIGKVNNKYLMENEGLKKS---------------LSYFEVKNLSS-----SAL--GDNELKFLQV-PGILSVDMMKVIQRDH-RLIGYKLDNVSANFITQKALRCV-----------ENEKSDEDQCELDISIYTESTKALESDSYIQIMVDDGYSS---SPLCEGAKYKIHKIETVSETQFDEQEQKNKPYTFQAMKTKMSQKDVALLREVLQNKLLKVYWTFAKDDMHH--TLINKYFNEG-DPKK-----IRQIAKYCIKDCKLVNLLLAKLEIIVNSVGMAKVCHVPLSYLFLRGQGVKIFSLVSKKCREKNFL---IPVL----------RKNKKDNNGD-------------------------------------------------------------------------------------------------EDETYEGATVITPK-PNVYLS-PIGVLDYSSLYPNSMRERNLSPECY----VNDPK----------------------------YDNLP----GYIYHDITIILKDKKGKILRNLDGTPKKEHHRFAQEIISDKQINIEMKDIFQKIKQNMEKNLKIIEDQLYFNLKNIEDKIKKEKEITEAKIEDISFNDNISSKEKLV--------------------------------------------------------------------------------MEKERAEKEIASEKSKVYNVVNG---KTVRY-----GILPEILTELLNKRKETNLRLA---KEK----DAFVKAILNALQLAFKVTA--------------------------------NSLYGQTGAPT-SPIYFIAIAASTTAIGRERLYYARKMVEDNFPG---------------------------------------------------------------------------------------------------SEVIYGDSVTGDTPIIVKLPNSNDVEIKTIQELTTFWYEYDAFKAGD---------------------------------------------------------------------------------------------------------------------------------------------------------------------------------------------------------------SNRKDKQQGILDYEVWTDKGWAKIKRVIRHQ--TKKSIYRVKTDNGVVDVTEDHSLLNTDKEIIKPLDCNSNTKLLHGFMETNNIYQNITPHQAYLLGLNFGKVDVYWDIINA---------------------------------------------------------------------------------------QSIW-------------------DVINIITNATTKIKQEFIKGW-KKQGFYNIENKVEAQFLYYVLKSLGHNVNIHMPITKEDIYRLSYGKNISN--INKTTIQYLRETYDGEYVYDLETESGTFHAGIGEMIVKNTDSIFINFH----------IKDENGNERTDRE--------------------------------ALIQTIAKCQRAAKLIN-QNVPKP-----QSIVYEK-TFHPF-ILVAKKKYVGLLFEK----NPDK-YFLKSMGIVLKRRDNAPIVKIVVGGIIDHILK---NRD------INGAVEYTRNVLSKLM-KGEYPIDKFIISKTLKA-------------------RYK------------------------------KP-----STIAHKVLADRMAIRDPGN-----------KPQINDRIPFVYIVKDMGKKKK---KDILQGDLIEHPDY---VIAND--LKI--DYLYYLEHQIINPATQIL---------ELMIDSKS------------VMKLFNEYIIEEENKRKGRR-------------------------------------------------------------------------------SIFDFVDKSKIKT-INHGSKT-----------------------------TKIPLKSQKIKKDNDKYENIRFIGTTRRLENKNLGIWMYGNNQ-GKTSNIDDGDLDL------------------------------------------------------------------------------------------------------------------------------------------------------------------------------------------------------------------------------------------------------------------MVKDENKIKTKITRFGYIVNKKYFDQNKISKIKKDLT-VTP---------------------------------FKIGKY---QRYTQNNSFQLYVENGDYMGIP-KHYGLQNI---GEPDINKVELYKYPV-QNMVYTGKL----------RPH--QEIVVEKIVKGF---------------------------------------------------------------------------------------------QEHGGGVLVLGCGSGK---------------------------------------------------------------------------------------------------------------------------------------------------------------------------------------------------------------------------------------------------------------------------------------------------------------------------------------------------------------TNIAIYLACLFKLPTLFIVHKTFLKNQVIDRIK----TNTNIK--EIGIIQRKTVKY---KYPFV-VAMVQSLAKI-DYDDNIFRDFGMVIIDE-----------------------------------------------------------------------------------------------------------------------------------------------------VHH---MGAKNFSKVYQKI-SAKYMLGISAEH-NRTDGMYKIINWYMG-------PILHK-EEQK--PNDMVVVKKFNY-KTSNKERIKLIKNNFD---EPNRSVMVTNLVYIKYRNRFILKLIQQL----------YDQGKN--ILCLSGRLK-QINLLYKLLDS--------------------------------------------------------------------------------------------------------------------------------------------DEYTKGNVGKYIGGMSEDNLKQSAT------KQIILGSYGMAEEGLDIEGLNVVILLTPKSA---IKQSVGRILRKEVYEE--HPIVI---DIVDVDNPVFLKQSQVRNKYFVKQHYNI----QEFDVAD---------------------------------YMLKDYNIWNDEKFLSKALKKLPSKKIKKKTKNL---------------------------------------------------------------------------------------MNFNKFTFFEFKLEKMVID------------PSIVMIAKRGSGKSFITRDIIYH-YRH-VPGGVVIAPTD--KMNSFYKY--FFPDLYIHYDIKETI-LTKILERQRK-----------------------------------------------------------------------MI-------QKQKEKKKLGIRI-DPSGILIMDDCLARKKSWAKDESIMEILMNG-RHYKLTYILTMQTPLGI-TPDLRLN-FDYVFLLKEDSAINLKKLYENYA--SMFPNIYTFEKAFKKCTE-DYKSMVIDNRKPSD-SIQEKVFWFKA------KERKFSF-GSKRFKE--IHKKYYDPQYMMKKSNLLDN-----------------------ALLLGKKRRNEVDIGINLK--------------------------------------------------------------------------------------------------------------------------------------------------------------------MAKTRAKRNVNNRAKKGTLDQKHTEKLNKFEKMAESLPRKREKLTKLTKELNNL------KSMNPNKYSHEDIRRKAYLMDTIEKLK--NDIYSI-ENCTEPLN-YIANTLPILVNYYDNENIIDDDKEEFITEASTDGKKNILSYFLREAEANR-TKNEDDDPKRKKSNETT-----------YSGSKT---SNS-----------------------------------------------------------------------RQRISRARLYDNYLNITDSRYR-------KTSQKISNICP-AENCG-GERILSQNDSFLVCKKCGLSESIF-LTTDKP----NYK---EPTQDSGTYAYKRINHLTEILSQLQAKESTDIPQKVFESIKRELKKRKIN---------KNDLD----IFRLRRILKKLNY--RKYYEHVPHILQIING---KQPPNFSREDEMKIKKMFKQIQKPFAIYCP---KD-RKNFLNYSYVLHKFCE-LL----DLDEYINYFPLLKNNAKLLQHDKIWKNIC----EYMR------------WE---FI-----------------------------------------------------------KSI-----------------
ApMV MTSKTENKKSVSSKTGRTTNNSTNKKTTEKSVKNVKTVKNNVSIDKNHSIRKNNEWERLYAFMMKY---RVKGEKGSNLPVTHTMCDAPYG-KYNIPDDMR-SKFLRLYENAIVAGF------KPHITELH-K-EYGPIIIDL-D-FCQPKEHG----KRYYTEITIRNVVKLYNSIIKKYL--------NVE-HSSFVTYVSEK--ERPVL--------RNGEYHDGLHITYPYICTQPSLQFVMREEFIKLAKKY-KIFQKI--PLT----NNLESVFDEGV-IYKTGWLLYGSRKNENSYPYYVSHCFLSIRNELHDYIIPGDNLKSRENIR-HFINTHSCRR------FFSLNDLTPL-----AEGVDPLAIDAKLKKI------------------KEKINNNTNNTNTHKNTAELGDHHFNFI-----------------------KAVSEETLVEAKNLVKLFSVQ--RATDYHTWYQVGRCLSNIDHR-------LLEDWITFSKK-CPSKFKK---EECER-LWRNMN-MKPS---NYTMATLHYFASKDDPDKYFEMKKLKI------------DGLIKEGMEAS-------H-HTIAKLLIEKYKFIYKC---ASIKNGIWYEFR--NH--------RWIEIDSAYTLRNLISEVLVNEYANRQRIL--FGE--------------ATRQDAENKK----------EKF------NDAVNIT-----KVIKQLNNNTFKNGVIKECADIAY--D--PNFLRNLDENNY-LIGFENGVFDLEA--GIFRDG---CPDDCISLCTNYKY--------------------------------------IEIDEDDETFKN-INGFLKKIQP---------DKS-MREYILTLLSTCLSGTNSE---ESFYVLTGSGAN-GKSKLMELLKYTLG-DLYKPMDIRL-LTEKRSSSSSASPELADKKGIRACPFDEP-----KASDEINTGFMKIFTGG-DTITARALYKE---PIYFKPQFKPFLLCNE-LPTIKSDDDGTWRRLKVIPFLSKFIKHSEAT----KKMKKEGLPKNHFWADTSL--SEKL--PDWKQGFMCLLLK-YFRKYRKHG------------LIHPKLVTQHTVEYRKKCDVFQDFI--GDYLVRVD-----NTKKGISV-----MDLYQN-MREWYKSNYTGKC---PNAKDLRNYVQH-----------RMPT--YNKNADMLTCYVL-----------------------------------------KTEVNQAGELIDDIDNITVVG-------------------------------------------------------------------------------------------------------------------------------MPSETIDSTKQFEFQISDWNS----------------------------YHELDQEEEE-KY---------VIQLFGRTED-DHDVCLKVTGYTPFFYVEIPKQW--K---QRQVDKFVEILKNKVQYHCKKNLDEDFDLSKSLIKYAMVKKHKFYN--F-------RNKQLYNFLLLVFKSHTAMKEFSSI-----------LA-RPLEAKGLTN---KPMLYQRYESNIEPHI---RFM-HINNLSSCGW-----------ASID--KDK--LKKI-PEY---SNCDYSFSVN-WK-DVKPSNND-D----R-MAPFKIMGYDIECVSCD-QNFPQAER------------------------------------------------------------------------------------------------------------------------------------------------------------PSDKIIQIGI-TMY-----------------RYGS---------M-KCY----EQHILTL-KKCA-----------PIE-----------------GVNVECYKKEKGLLRGFAKKIA-ELRPDFKTGYNNFGFDDKYIYDRILR---IDKREGKKQGVNINALKNKFMDEILRTIGKVNNNYLIENEGLDRIPIYTTVKDKKISSKAITYFEVKNLSS-----SAL--GDNELKFIQI-PGVLSIDMMKVIQRDH-RLIGYKLDNVSANFITEKADKIIEMPHNQEDSDSEKEDEDTDDKTYDVNIYTKSTKALEKDSYIQIMVNDGYSS---SPLSEGAKYKVYDIQTITEKKLNEKTNKEEIFVYQAIKTKICQKDIQQLRETIKNPLLGISWTFAKDDMHH--TKINEYFEEG-DPKK-----IRQIAKYCLKDCKLVNLLLAKLEIIVNSVGMAKVCHVPLSYLFLRGQGVKIFSLVSKKCREKNFL---IPVL----------RRKSKDNEGD-------------------------------------------------------------------------------------------------EDETYEGATVITPK-PNVYLS-PIGVLDYSSLYPNSMRERNLSQECY----VDDSK----------------------------YDNLP----GYIYHDVEIILKDKKGKILRNIDGTPQKEYHRFAQEIITDEQINRELKDIFDKINTVFENNVAIIQNQKYFTEKNISELIDKHKNISDSKIEDIEFDESLSDKRKNKLVDAEKDSLDKNIGFYQKIKSQIDKIKLDSKIEIDNLSKNLNEEEKSKQINKMELNTKNLISKVFSKYLITEQQREELIVLEKERAKRSVNAEKAKVYNTVDG---ITVRY-----GILPEILTELLNKRKETNGKLA---NEK----DPFVKAILNALQLAFKVTA--------------------------------NSLYGQTGAPT-SPLYFIAIAACTTAIGRERLHYAKKTVEDNFPG---------------------------------------------------------------------------------------------------SEVIYGDSVTGDTPIITR-HQNGDINITTIEELGSKWKPYEIFKAHE-----------------------------------------------------------------------------------------------------------------------------------------------------------------------------------------------------------KNSNRKFKQQSQYPTDSEVWTAKGWAKIKRVIRHK--TVKKIYRVLTHTGCIDVTEDHSLLDPNQNIIKPINCQIGTELLHGFPESNNVYDNISEQEAYVWGFFMGDGSCGSYQTKN--------------------------GIKYSWALNNQDLDVLNKCKKYLEETENIQFKILDTMKSSSVYKLVPIRKIKYMVNKYRKIFYDNKKYKLVPKEILNSTKDIKNSFLEGYYAADGSRKETENMGCRRCDIKGKISAQCLFYLLKSLGYNVSINIRSDKNQIYRLTFSNKKQRKNPIAIKKIQLMNETSNDHDGDYVYDLETESGSFHAGVGEMIVKNTDSIFINFH----------IKDENGEEKTDKE--------------------------------ALMKTIAKCQRAAKLIN-QNVPKP-----QSIVYEK-TLHPF-ILVAKKKYVGLLFEK----SPDK-YFLKSMGIVLKRRDNAPIVKIVVGGIIDNILK---NRD------IDKAIEYTKIVLDKLM-NGEYPMDKFIISKTLKS-------------------RYK------------------------------KP-----STIAHKVLADRMAVRDPGN-----------KPQINDRIPFVYIVKDMGKKKK---KDILQGDLIEHPEY---VIANN--LKI--DYLYYLEHQIINPASQIL---------ELMMDTKD------------VQKFFNKYIIDEQNKRKGAQ-------------------------------------------------------------------------------SLTKWMDFSKLPKESGSKTAKKPYQSQKLQKTKSSNK-------------SQIDPKYINLIKNKSRKHECQNMNKWISSTDKCTDDWEPIVE------------------------------------------------------------------------------------------------------------------------------------------------------------------------------------------------------------------------------------------------------------------------------------MANNIKTKITRFGYIVNKNLIDDETIKEIKSDLT-VVP---------------------------------FKINNY--APKYIKNEGFPLYVENGNYIGIP-KYYGFDKL---GEPDIDKVSNYEYPV-QDMTYTGTL----------RPH--QQMVSDKIIKGM---------------------------------------------------------------------------------------------EEGGGGVLVMGCGSGK---------------------------------------------------------------------------------------------------------------------------------------------------------------------------------------------------------------------------------------------------------------------------------------------------------------------------------------------------------------TNVAIYIACKFKLRTLFVVHKTFLRDQVIDRIK----SNTNVK--KVGIIQRKIVNY---KHPFV-VSMVQSLAKI-NYNDEIFKDFGMIIIDE-----------------------------------------------------------------------------------------------------------------------------------------------------VHH---MGARNFSTVYQKI-SSKYMLGISAEY-TRTDGMYKIINWYMG-------PILHL-EEQK--PNEMVIVKQFYY-STSNKERIK-MKYINGDTNKPNRSKMITNLFYIKRRNRFILYLIQEL----------FDMGKN--ILFLSGRLK-QIDLLYELLNN--------------------------------------------------------------------------------------------------------------------------------------------DEFTHGNVGKYIGGMKESSLKKSAM------KQIILGSYDMASEGLDIEGLNVVILGTPKTS---IKQSVGRILRKEVYEE--HPIVI---DIVDVDNDTFKKQSKSRNNYFQKQKYNI----QKYYISE---------------------------------SLKQKYELWNDKEYIKKVLVEIPEIPDKQTQDMIKTNPNPKKKYQGPINIDELNFLEDD--------------------------------------------------------------MNYNKFELMEFDLNKMVID------------PSIVMIAKRGSGKSWIVRDVMYH-YRH-LPCGVVIAPTD--RMNSFYKY--FFPDLFIHYEITEAI-LKNILLRQQM-----------------------------------------------------------------------II-------DKQKQKKKQGLKI-DPSGILIMDDCLSQKKNWSKIQEITEILMNG-RHYRLTYVLTMQTPLGL-TPDLRLN-FDYIFLLKDDTQVNKKKLYNNYA--GMFPSQLAFEKVLAKCTE-GHKCMVIDNRKPAD-KIQDKVFWFKA------RDRKFSF-GAREFKD--MHKKYYNPEYGRDRYRKLME----------------------GEDVLFGLKKNDTNLKVNLREIPTH---------------------------------------------------------------------------------------------------------------------------------------------------------------MAKTRTKKNANKRVVKGTLDQKHTEKINKFENMSKALPKKKEKLKKHEAQLEEL------MSLNPNKFTHENIRRKSYLMDSIKNLK--EEINSI-ENCSESLD-YIVNTLPILVNYYDNGDIVDDDKEELISEAMADGKKNILSYFFKETSQQENSSESNNDIVKNGTGGSTSKRKKIQPSNRCSGSKTGKVTET-----------------------------------------------------------------------KPRLSRAKLYDNYLNVTDPHYR-------KSVKKSQNVCS-VPDCD-GEKILNQNDGYMVCKKCGFSEPIL-LTTDKP----NYK---EPTQDSGTYAYKRINHLTEILSQLQAKESTDIPNKVYEAIKRELKKRKID---------KNDLD----IFRLRRILKKLNY--RKFYEHVPHILQVING---KEPPNFSRADEMKIKALFKSIQKPFAIYCP---KN-RKNFLNYSYVLHKFCE-LL----ELDEYTNYFPLLKNNAKLLQHDKIWKNIC----DYQG------------WY---FY-----------------------------------------------------------KSL-----------------
ASFV ------------------------------------MREESWEDHDTIQLTAQRKYLAEVQALETLLTRELSAFLTEPGSKKTNIINRITGKTYALPSTEL-LRLYEHLEQCRKQGA------LMYFLERQ-G-TYSGLMLDY-D-LKLNTNAV--------PPLEPPALSRLCHRIFVHIKNSSV----LPEGSHKIHFFFTLK--PEVVQ------------GKYGFHVLIPGLKLAASTKKSIIGSLQH------DATVQK--ILHEQGVANPESCLDPH--SASVPSLLYGSSKLNH-KPYQLKTGFELVFDSSDP----------------DYIPIHQIKN------IESYN-LVSELS---LTNEQGSLVRPVYCAA------------------------D--IAAEKEEEIPTDDHSLSI------------------------LMLHDPEARYLHKILNLLPPE--YYVEYPLWSNVVFALAN-TSA----NYRPLAEW--FSQK-CPEKWNTGGKEKLEK-LWN---DASRHTEKKITKRSIMYWAHKHAPQQYKEIVEQGY------FSILAEYVYSYNGMLEH---------YMIAKVIYAMMGNKFVVDVDSNGKY-VWFEFVLPGQPMNQGEIWKWRKEVNPDELHIYISENFSRVMDRITEHI---------------------KYHLSQPH----------ETNILNYYKKLLKAFE-----RSKSKIFNDSFKKGVIRQAEFLFR--Q--RSFIQTLDTNPH-LLGVGNGVLSIETIPAKLINH---FHEHPIHQYTHICY--------------------------------------VPFNPENPWTKL-LLNALQDIIP---------ELD-ARLWIMFYLSTAIFRGLKE---ALMLLWLGGGCN-GKTFLMRLVAMVLGDHYASKLNISL-LTSCRETAEKPNSAFMRLKGRGYGYFEET-----NKSEVLNTSRLKEMVNP-GDVTARELNQK---QESFQMTATMVAASNY-NFIIDTTDHGTWRRLRHYRSKVKFCHNPDPG------------NPYEKKEDPRFI-HEYIMDPDCQNAFFSILVY-FWEKLQKEYNGQIK-------KVFCPTIESETEAYRKSQDTLHRFI--TERVVESP-----SAETVYNL------SEVVTAYAEWYNANINVKRHIAELSQELENSVLEKYL--------QWSP--NKTRILKGCRILH-----------------------------------------KFETLQPGESYIGVSTAGTLLNTPICEPKNKWWEWSPNLSAPPEKEASAPTP----------------------------------------------------------------------------MISIMDRSEIVARENPVITQRVTNLLQTNAPLLFMPIDIHE----------------------------------VRYG-AY---------TLFMYGSLEN-GYKAEVRIENIPVFFDVQIE---------FNDTNQLF-------------LKSLLTAENIAYERLETLTQRPVMGYRE-------KEKEFAPYIRIFFKSLYEQRKAITY--------------L------------NNMGYNTAADDTTCYY---RMVSRELKLPLTSW-----------IQLQ--HYSYEPRGL-VHRF--SVTPEDLVS--YQ-DDGPTDH------------SIVMAYDIETYSPVKGTVPDPNQ------------------------------------------------------------------------------------------------------------------------------------------------------------ANDVVFMICM-RIF-----------------WIHS---------T-EPL----ASTCITM-APCK-----------KSS-----------------EWTTILCSSEKNLLLSFAEQFS-RWAPDICTGFNDSRYDWPFIVEKSMQ---HGILEE-----------------IFNKMSLFWHQKLDTILK-------------------CYYVKEKRVKI-----SAE--KSIISSFLHT-PGCLPIDVRNMCMQLYPKAEKTSLKAFLENCG----------------------------------------------------------------------------------------------------------------------------LDSKVDLPY--HLMWKYYETR-DSEK-----MADVAYYCIIDAQRCQDLLVRHNVIPDRREVGILSYTSLYDCIYYAGGHKVCNMLIAYAIHDEYGRIACSTI----------ARGKR------------------------------------------------------------------------------------------------------EHGKYPGAFVIDPV-KGLEQDKPTTGLDFASLYPSLIMAYNFSPEKF----VASRD---------------------------EAKSLMAKGESLHYVSFHFNNRL---------------------------------------------------------------------------------------------------------------------------------------------------------------------------------------VEGWF---VRHNNV---PDKM------GLYPKVLIDLLNKRTALKQELKKLGEKKEFKELQFRHAMVDAKQKALKIFM--------------------------------NTFYGEAGNNL-SPFFLLPLAGGVTSSGQYNLKLVYNFVINKGYG-----------------------------------------------------------------------------------------------------IKYGD-------------------------------------------------------------------------------------------------------------------------------------------------------------------------------------------------------------------------------------------------------------------------------------------------------------------------------------------------------------------------------------------------------------------------------------------------------------------------------------------------------------------------------------------------------------------------------------------------------TDSLYITCPDSLYTEVTDAYLNSQKTIKHYEQL----------------------------CHEKVLLSMKAMSTLCAEVN-EYLRQDNGTSYLRMAYEE-VLFPV-CFTGKKKYYGIAHVNT---PNFNTKELFIRGIDIIKQGQTKLTKTIGTRIMEESMKLRRPED-----HRPPLIEIVKTVLKDAV-VNMKNFEDFIQTDAWRP----------------------------------------------------DK-----DNKAVQIFMSRMHARREQLKKHGAAASQFAEPEPGERFSYVIVEK----QVQHRTDSSRKGDKMEYVSE---AKAKN--LPI--DILFYINNYVLGLCARFINENEEF---QPPDNVSN----KDEYAQRRAKSYLQKFVQSIHPKDKSVIKQGIVHRQCYKYVHQEIKKKIGIFADL--------YKEFFNNTTNPIESFIQSARFMIQYSDGEQKVNHSMKKMVEQRATLASKPAGKPAGNPAGNPAGNALMRAIFTQLITEEKKIVQALYNKGDAIHDLLTYIINNINYKIATFQTKQMLTFEFSSTHVELLLKLNKTWLILAGIHVAKKHLQALLDSYNNEPPSRTFIQQAIEEECGSIKPSCYDFIS--------------------------------------------------------------------------------------------------------------------------------------------------------------------------------------------------------------------------------------MEAIISFAGIGINYKKLQSKLQHDFGRLLK-ALT---------------------------------VTARALPGQPKHIAIRQETAFTLQGEYIYFP-ILLRKQFEMFNMVYTTRPVSLRALPC-VETEF--PL----------FNY--QQEMVDKIHKKLL--------------------------------------------------------------------------------------------SPYGRFYLHLNTGLGK---------------------------------------------------------------------------------------------------------------------------------------------------------------------------------------------------------------------------------------------------------------------------------------------------------------------------------------------------------------TRIAISIIQKLLYPTLVIVPTKAIQIQWIDELT----LLLPHL--RVAAYNNAACKKKDMEYDVI-VGIINTLRKK---PEQFFEPFGLVVLDE-----------------------------------------------------------------------------------------------------------------------------------------------------AHE---LHSPENYKIFWKI-QLSRILGLSATPLDRPDGMDKIIIHHLG-------QPQRT-VSPT--TTFSGYVREIEY-QG--HPDFVSPVCINE---KVSAIATIDKLLQDPSRIQLVVNEAKRLYSLHTAEPHKWGTDEPYGIIIFVEFRK-LLEIFYQALSK----------------------------------------------------------------------------------------------------------------------------------------EFKDVQIVVPEVALLCGGVSNTALSQAHS------ASIILLTYGYGRRGISFKHMTSIIMATPRRNN--MEQILGRITRQGSDEKKVR-IVV---DIKDTLS-PLSSQVYDRHRIYKKKGYPI----FKCSASYQQ------------------------------PYSSNEVLIWDPYNESCLACTTTPPSPSK----------------------------------------------------------------------------------------MALTTHSGKLIPELQFKAHHFID-------------KTTVLYGPSKTGKTVYVKHIMKI-LQPHIEQILVVAPSE--PSNRSYEG--FVHPTLIHYRLGAERFLEAIWQRQTMMSSIYSRVNNIDMLKTLYHKLPIDIQQKENKNIAKVECLKAEQTDQKKEEKITSLYQQLLKKIIIQNIHMYKNL-----CLTEDEKFTLNYINLNPRLLLILDDCAAELHPLFTKEIFKKFFYQN-RHCFISMIICCQDDTDL-PANLRKNAFVSIFTNASICMSNFSRQSNRYS-----KQDKEYVEEISHIVFKGYRKLVYIREDENR----QHFYHSTVPL----PTA-FSF-GSKALLK--LCKAVYSKEVVIDKSNPYWS---------------------------------KFRLNF----------------------------------------------------------------------------------------------------------------------------------------------------------------------------MDEIINKYQAVEKLFKEIQQGLAAYDQYKTLISEMMHYNNHIKQEYFN-----------------FLMIISPYLIRAHSGETLRNKVNNEIKRLILVEN-INTKISKTLVSVNFLLQKKLSTDGVKTKNMWCTN--------------------------------------------------------------------------------------------------------------------------------NPMLQVKTAHNLFKQLCDTQSK-------TQWVQTLKYKE-CKYCH-TDMVFNTTQFGLQCPNCGCIQELMGTIFDET----HFYNHDGQKAKSGIFNPNR--HYRFWIEHILGRKQDPCGTKVLQQLKKIIKRDNKC---------IALLT----VENIRKMLKEINR--TDLNNCVSLILRKLTG---VGPPQISESILLRGEYIFTEAIKIREKVCK---KG-RINRNYYPYYIYKIFDAILPPNDTTNRRILQYIHLQGNDTLANNDSEWESIC-MELPEIK------------WKVHFF--------------------------------------------------------------------------------
BsV MSSDKNNNT---------------KNETDDDIKNFIKFMKARAVFKD--KNTGEYPALVTHTLMGVLHKTEH----------------PYRGSFSIQGKEY-NKFLKLYKNVM-------DKIPLFIVERL--KETGKMVSPLIIDIDYH----IENEERVYDLNLIKEVTKVCNEILLEYIDIN---------KNDLLAYVQEKEEPTADKKD----------YKDGFHVFYDIPLSYNKRKFLF--DKIKQEITQKELFCDIDTS------SSYSEIVDEKVLI-DNGFLMFGSTKEGRN-PYKLTHIFSHNLEEIP--------------INEYDDEQLIAIFSLQKY--------------IDDDDIEFCEEYKE-----------EEEKINNMEMHIKKKDKQKITKQEFDNNIKKQNCDNKKEDKKEDINTNKELNELIES---------SQEFMLVYKLINIMSKE--RATKYDTWTRVGWALNGISP-------KLYPLFLHFSRK--APNYDENG---CDKL-W---------SSAGLTVASVKMWAKEDNPVEYENI------------LNERILKIIE--------------DNDIADFINELYGDLYKCI---NITKNTWYEF----------QMHRWVVVDSGYTLLEKIATTVAEEFTKCISYMQ------------------------KDKNSKTGFGHDTS-------LKVIGK------LINTITKLKDHKTGSTLVKTCARKMY------KFEESLDGNPY-LIGFDNGVFDLRTM--SFRNGE---PDDRVAMSVGYDY---------------------------------------IYKNKEP--KKIIKEINECIHKIQ----PEDD---MRDYIMRYFASCLDGKNRD---QSFRIFTGSGG-NGKSVLVKLFELSLG-EYYGIL--AAVLTMRESGPNNASPFLADMKGKRAVAIHE-----TEGDASIQLGKMKGLTGG-DKITTRKNF---GDPFSFVPMFKLMLICNK-LPKIPSDDGGTWRRIRVSPFESKFVSADK--VNESK---------HHYLRDTSL-DDEKL--GEWSQIFMWMLLNIYYPKYIATG------------LCEPAKVTIFSEKYQRDSDVLLDFL---SQVTIETK---------EDKDSESVMDLF-KQFKDWVRQTQSGK----FDYS--KHDFEEYLVEKRGLRIDNGKIFG----------------------------------------------------------------------IKSRFTEFDRMATCESNNF-----------------------------------------------------------------------------------------------------------------------------IFQVLDWDFTHKEVD------------------------------EDKRYY--------VIQMFGKTKDQ-KTVYVEFTDFKPFFYIRINPTWT---NTQTLIEEIKKNMKKKMDEEDEDGNMKWKNVGDGLISTNVVEAEKFLGF---------TAGKKFKFLQLNFDDYEIMKKCE--YACKRIY---KLPMV--------------IKLEIFESN---ILPLIRFM-HIRGLDAVGWVSIPIDKLISNTYQKSC------------------CDINYRT-----------NNVSKVDDVTISKFDILSFDIECTSTD-GSFPQADRD------------------------------------------------------------------------------------------------------------------------------------------------------------GDKVIQIG------------------ATFSRFGESECYK--------------RYLLAL-NETDVVEDCEVQW----------------------------YEKEEELLLAFTKLLR-QTNPDIITGYNICGFDFLYLHKRAEYLSK---KMQPSEG-------NKFLRS-FEKMSRINNEV--------------------------CEWKEAKLSSS-------ALGDNILKYYKM-TGRVIIDLMKVAQRDY-KLSSYKLDYVAANFIKENIVNLLCDNAKSKDGKCEYKLE------------TKNTFGLQNGNFITIIYSDG-TGAIDEKYNEGEKFQIYNLQQKSF----------------CIKGNIDTSEFMG-------KGYKIFWSQVKDDI--KARDIFKLFKQ-------TPQDRAIIAKYCVMDCELCNKLMTKLQIITNNVGMANVCNVPLSYLFLRGQGVKIFSLVAKKCREKNFI---IPVIQKKKIFENKDNDNKDKPQNQVYK---------------------KKLNDCDELDEKQLDKLVYELSNKTNKKNEE-------------------------------------VGNDEEDEGYEGAIVFEP-IAGVYLE-PIPVLDFASLYPSAMILRNLSHEMFVN----DP----------------------------MYDNL----HGYRYHTIWYKKNN----------------------------------------------------------------------------------------GETVTCKFAEKR----------------------------------------------------------------------------------------------------------DGTKGIIPEILMYLLTTRKKYKKM---------MNDDPFIYSIYDGLQQAYKVTS--------------------------------NSLYGQTGG-THSPICLKEIAASTTATGREMLQFSKYFIENIFSKTINLALSDKEQYYKLMNETFLYHPTSYVVKDNKNEDITIHVNTDEYDKINDKKFIKNSIGYEVSYEFPNEKKIIDEAEKKSISWENILTKMNYIDEWNKL-IKWVNDVVFKLPIEQRHLIKNNLS--KIGKITKKLNIVNIFDSIDVS----DDVLEYFK----TNLTILIDNSGYDNKQQFFDKFYCFANELLEGYSIDAKIIYGDSVTGDTPLLLLNKKNEIVIKTVNS-----------------------------------------------------------------------------------------------------------------IGNVWKNDIYHDEKFIDDNIDYKVWTEKGWSKIKKVIKHR--TNKKIYEVFTHSGCVKVTEDHSLLNKNGEMIKPTVCDIGTELLHSFPNIEK----------------------------------------------------------------KYDDISYNDLQLYRMYHEN---------------------------------------EKFIIKSQIQAQHLYY-------------LLSTFRLNGTKCE-------------------NIRIEKQEDNYVIYKG--------NTEDTENKDKITSIQEVKYNEIDVYDLETENHHFQAGIGNIIVHNTDSVF-----------------------------------------FCSHIKNNETGELLKNKHALYIGIRLGIWAS--ICITLLPAPMAQEYEKV------LWPF-IIQGKKRYVGNLY------DPDH-FKQKSMGIELKRRDNAPIVKTVSAGIIDQILNKLSPEG---------AFEFTKDILNKII------FKKFIITKTLKGNALTKKEREEEQKKPKEQRVY---------------------------------------RIVHAVLADRMADRDPGN-----------RPLSNDRIPYAYIITKF--------EPELQGDRVETPDY---IVENN----LELDFLFYITNQIMKPALKFL---------DLITTNAHGL--------------FKEYIIREENRKNN---------------------ILPIT-------------------------------------------------YYSKNNI------EENVDEFIKNNVNDDIII--------------------------------KKIKKKTQKKKSKKI------------------------------------------------------------------------EANTNTNSIKDSKSLLDG-------------------------------------------------------------------------------------------------------------------------------------------------------------------------------------------------------------------FMHLEIDGYHIDKDYFTDAEYTGLKNEL-KVKPTNNMF-------------------------------------------EKDEIVYKQYREIIIP-KFFGNDKF---------KKLKRKKEAKADINFLPELRDYQKPI--------TEKCIQHILQH-------------------------------------------------------------------------------------------------GGCQLSVPCGRGK---------------------------------------------------------------------------------------------------------------------------------------------------------------------------------------------------------------------------------------------------------------------------------------------------------------------------------------------------------------TVMAIYIAHKLGLKTLILVHKSFLQDQWIERIKTGLD---------CGIIRRDEIDTNFH----FIVGMIQSIGSR-DYGD-IYNDFGLVICDE-----------------------------------------------------------------------------------------------------------------------------------------------------CHHY---ASAWFSQSISKVTGLAYTLGLSAT-LYRNDGMVKVIYWYLGDVAYKE----------KMKSNNQVCVKVLTY-NSSDTKRFVDISRQFKGRSLPNCTSMINNIVE---RNKILISVINELRK---------NPNRK--ILILSGRKESHLHMLKIEVDKLIEKDIKENKII----------------------------------------------------------------------------------------------------------------------------------KDECKTYFYTGDTKQKDRFEAEKNA-----DVLFATYEMAQEGLDIERLNTVILSTPKKD---VVQAVGRVLRKILKDGDIRPLII---DIVDDFS-IFKSQAIVRENFYKKNNYVLN------------------------------------YYYLYDDSPK-EYINMNGSQY-DNYSEKKPKSMEE-----------MLKTQPVEFTIDDSNSNSSNSKSSRKS----EKKKLLDLFGIIEMANSKPVVK-LDYKGESN------------------------TIPIKEFSLTE------------MVEHASIMMIAKRASGKSWVVRAILHHYSK-TIPVGIVIAPTDRM--NKFYS--NFIPDSYVHYEF---ELVKRILQRQ----------------------------------------------------------------------------IFIIEKAKERAKI-----GKKTNAFIVMDDCLADKGNWAKDKMISELLFNG-RHYEIMYILTMQYPLGIK-PELRSN-FDYIFLLADDTYSNQKRLHEHYA--GMFPNFEAFKQVFGQLTAD--CMVIINRGIRNNF--LEKVMYYRAPDFSKCTSK----LGGAQYKK--FDNDNYDPKWILKNN--------------MIAGNNIEDKFDK-------KKMKDNKLVVRRVK-------------------------------------------------------------------------------------------------------------------------------------------NG---------------------MSVIKHKSTRLKHLTTVKTLDELHKDMLSKFTDNYKRM-------------------------------------------------------------------EYISKTGDLLVNYYDNISG-----SYYNSNDN-----------------NNEALSEIIEFNDKKKVKPEEKKT----------------------QNSISNELKYWNEQSQKTRKAKKQIKKRRNDIVVGNCKSIIELMNESSKQPQNDNENNISKQGNLIDINTNINRATYQDKFLCLIDKNYACS---------RVKNTKLFCNQCGVE---LFLSEGCIICKDCGIIDYIV-IENENVNHKDSMNEKQK-------YPYRKINHLKEKINQFQSKETADVPEEIYDKIYSELKKKRIN---------------LALQRDIKDILKK---NRTLYYEHLQQIYCKITNKPPIV---LSREIEETVINMFQSMQESFQRHCPK----GRSNFLNYYYVLNK-----MFKIIGLYDYSDLFTLLKSKDKLRDQDAIWAKICK----------------DMGW-----------------------SFYSSL--------------------------------------------------------
BtV --------------------------------------------------------MEETHFISSE--------------------------SNQRESNAI---MWSNQIQSLNP-----------------E-EFMHLLSEL-E-DMWDINAT-------D------NSMVSFQLGYKNFI--------NPQ-DLD----------PETGL-----------PVRFDVELVSGNHKRLKMQLGQMYHRAEVLRLLD-TEDDED--MKISMRINRLIDQVDDAWQIIFRAARIHERINNPT---YV------------------------------PINPESDPSI------FRCST-------------MEKVEELAPYQQA----------------------------------------------------------------------------------ILACLQNL--YETNVKRYKGYCCTQIKTEDG------------------------------KDTR-AWKQI--------------------------------------------------------------------ETIQEYVYGVAQ--------KETRYELWKNLSSRGS--------AYNDVIRHLTH-------------------------------------------------------------------CKDMQFP-----EIIKNRHVWSFKNGIF--IGKEWS-----------AQTGLY-ESNFYT--YESRE-FKNLDQTIV-SCKYFDKEF-------------------------------------------TNYEDLENWYDI-PTPFFQSVLEYQKF-----DSN-VSKWMYVMGGRLCFGVNDIDTWQIIPFLKGIARS-GKST---LITKVFR-KFYNADDVRT-LSNNVEKKFGLSSIY----DAFMFIAPEV-----KGDLQLEQAEFQSIVSG-EDVSIAVKHEK---AKSFEWTTPGILGGNE-VPNWKDNSGSVLRRILTWNFGKQVKDA-----------------------DPTL--EYKL-DSELPVILQKCIRA-YLEYAQKYADRDIW-------NVVPEYFKTVQKQVATVASTLENFM--QSTGVK-------YGKDLCCP-----QKDFVALFNSHCQANNLGKPR--FTQDFYVGPFSQRDIEVREI---NNLT--YKGRVCPRQPFIF-----------------------------------------GLDIVDEQSIQYSNDI----------------------------------------------------------------------------------------------------------------------------------------------MVVFQVLTWET---------------------------------RDTEE-EH---------LISIFGKTKE-GKSVCVTTS-FTPYFFVKLPNKKT-----QMDIRNLY--------------TKIDKLCPECLISYDIVQSKDVWG--F-------QNNEKFIFMQLKFKNLAARRMVNGR--------------LKRTLPD------EAMKYKVYESNLDPVL---RLM-HRTNIQSTGW-----------MDSG--DAC---VRS-HL----AHVNIDLFCNDWK-TLKPVDI--P----E-TAPFVVASVDIECNSST-GKFPDADV------------------------------------------------------------------------------------------------------------------------------------------------------------KGDACFQIAV-SLT-----------------HFGS---------D-IPY----DKTCFCY-KKTD-----------PNL----------------EGSIIKSYETEREMLMAFKEYLM-EKDIDIITGWNIFGFDLEYIIKRAVM---TGCDQT-----------------FY-EMSKMKNH--------------------------SCELVYKKLSS-----SAL--GDNDLKILPM-PGRFIFDLFHEVKKGY-KLDSYKLDNVSKLYL----------------------------------------------------------------------------------------------------------------------------GDNKIDMPP--KEMFARFVEE-DPVK-----LREVAEYCIKDTLLPHRLLSKLSILVNLLEMAKATWVPLCYLVERGQQIKVFSLLTKKAREMGFM---VPTI----------SWGQY------------------------------------------------------------------------------------------------------SAEGYEGATVLDAQ-KGAYYT-PITALDFEGLYPSIMMAHNLCYSSM----VMDSK----------------------------YENIP----GITYETFGF---------------------------------------------------------------------------------------------------------------------------------------------------------------------------------------------------YKFAQD---VP--------SLLPSILLELKQFRKQAKKDM----AQS----TGALKEMYNGKQLAYKVSM--------------------------------NSVYGFTGASK-GMLPCVQIASTVTLKGRSMIDETKAYVEKNFPG---------------------------------------------------------------------------------------------------SKVRYGD-------------------------------------------------------------------------------------------------------------------------------------------------------------------------------------------------------------------------------------------------------------------------------------------------------------------------------------------------------------------------------------------------------------------------------------------------------------------------------------------------------------------------------------------------------------------------------------------------------TDSVMVEFD----------VGNRTGKE-------------------------------------AIEYSWEIGERAAEECT-KLFKAP-----NNLELEK-VYCPY-FLYSKKRYAAKLWTKGKDGNMNM-DYIDVKGLQLVRRDNTPHMREVCKELLDVVLE---SSD------TGPPKELALQRAIELI-EGDVPNEKLILSQGLSD-------------------SYK-----------------SKGFAVSINSPDIKD-----INQAHVQVVRKMRERQPGS-----------EPQSGDRVPYILLDT----GDP----KAKAFEKSEDPKY---AKDNN--LKV--DYNYYFINKFLNPVCDLI---------EPLFEDPK-------------EEIFGELLTRVKPKRRPKK---------------------------------------------------------------------------------------------------------------------------------KLEAEIEGQPKISDMFKTLKK---------------------------------------------------------------------------------------------------------------------------------------------------------------------------------------------------------------------------------------------------------------------------------------------------------------MSLTRSGYLTGETP-------EIKKELT-VRA---------------------------------VVNTEF-----GFPPPPFKVFRKTKTGICVP-RFYGEEKF---GKAKEDRRPKPVKIS---CKFNGKL----------RDETHQNDALAAALKS-------------------------------------------------------------------------------------------------GHGVLSLPCGFGK---------------------------------------------------------------------------------------------------------------------------------------------------------------------------------------------------------------------------------------------------------------------------------------------------------------------------------------------------------------TTVSLAIACKLGYRTMIVVHKEFLANQWKERIQ----QFCPGA--SIGVVQQNKLET---DCDFV-IAMLQSLSLK-EYSFNDFDTIGTLIVDE-----------------------------------------------------------------------------------------------------------------------------------------------------AHH---ICAKVFSQSLFKI-CPKHIFGLSATP-TRKDGLTKVLHWFMG-------PTFFA-IERE--NQEQVEVFPIEY-RC---PRFQDPPPCTRFG-KLSLATMITELTEDRERNIVIAKLIKNI----------VKGTRQ--VLVLSDRRH-HCEVLHQSFKK--------------------------------------------------------------------------------------------------------------------------------------------------TSGLYMGGMKEVDLAESSK------KQIIFATFSQAHEGLDIPSLDTVILATPKSD---IVQSIGRIMRETHGKKN-NPHIY---DMFDQWS-ICHAMYNKRLKVYRQGGFKI----PKQKSEEPT------------------------------DFTKGKCLILP------------------------------------------------------------------------------------------------------------------MNLQLRKFKPEKMADD------------KVCVFIGKRNTGKSTLVTDILYH-KKH-LPAGIVLSATE--EGNHYYQQ--YIPDLFIYGDYDREA-IERVMDRQKR---------------------------------------------------------------------------------------LVGAGKKNCGAFLLLDDCMYDSK-FMKDTCIRQCFMNG-RHWKIFFMLTMQYCMDL-PPALRAN-IDYIFILRENIIQNREKLFKNFF--GIFPSFEMFNKVMDSCTE-NYECLVLDNTSKSN-KIEDCVFWYKATL----RKN-FRV-GAPEFWQ--THKKMFNPKHGNMKMGDPKS------------------------------VKRNTPFKVTKRK----------------------------------------------------------------------------------------------------------------------------------------------------------------------------------------MEGNFLSRYNN------------------------------------------KIETWDKSIREDP--INKSKYETEMSE----YIIQCMPYLEMYTDELKKEVSTDNVFNCKE------------------------------------------------------------------------------------------------------------------------------------TSGLQRKDIFNDYLIDVEKVSN-------IDRPIQKKREV-CPVCPESNVFHFTDTSDLVCDNCGMILATL--ISEEL----TYREEQETSEKIVNYSYKRENHFNEWLSQFQAQETTTIPPEVIEQLRNELKKIKVK--------VLDEIT----HARVRTLLKKLKL--NKFYEHVPYITNIISG---IKPPSMPQELEERLRIMFKDIQKPFDDNCP---PE-RKNFLSYSYVLYKFCE-LL----SEDKYLKYFPLLKSKEKLYQQDVIWKKIC----EVLS------------WE---YI-----------------------------------------------------------PTI-----------------
CatV ----------------------------------------MNPFNNNSMDNYLKNRQEFDKYFAKFKLKKGEKKMITHTCLGMPFG------SYHIPDDKY-DKFIMLYKKIAGKCN------NLHIIERHDGRTVGPFIVDI-D-YWVDDSQR----GRKYRLEHIEKLIEITNDVLRTYF--------KVT-DENLEALVMEKEKPTYNE--------KDKKYKDGFHLLYP-IGLSVRHRFFVSDQIKKKAISV-KLFDDI--PFT--NSKGYDEIFDTSV-VRSNGLTMYGSRKHNG-QMYKLTAIYNSEIEQQNLKYEPD-----------ELAVLCSLRS------YDEEEEIRLN-----DDYIDDVDFNKEIDEC----------VNKYSGKGRNNNNNNNKNKNKNKNKDEEEEEEEEEEEKEENDDNHEADNDDEKQEKVRRKRRVKKDVEMAKKLVKILSKK--RAEVYSEWINVGWALHNVDDR-------LLPEYIEFSKQ-SA-KWEE---GCCEK-IWEKAR-DDED---GFTIASLHWWAQTDNPVAYREVMRENI------------KELMKNAGTGT-------H-DDIAKVVFELYKHKYRC---PSIQKKVWYEFQ--GH--------RWVYIDSGYSLANLLSDEITKEYSILVGAC--MTG---------------DKSDGIVAE----------DGM------TKAKHIM-----KIISNLKQMGFRNQVMEACAYKFH--EISQNFEEILDGNPN-VLGFNNGVFDLEQ--GCFRPG---LPDDYITMSTGYDY--------------------------------------KEYKSNHSDVKA-VEDYFRTVMV---------EED-MREYVLKFLSSCMDGHSRE---QKFILWTGVGCHNGKSTTADLLENALG-EYYGVLLTTV-LTRKRGSSSGATPELADKRGKRVLFIQEP-----EHDDVIHVGLMKNLTGG-DWVEARALYGD---PFRYKPQFKLVLVCNK-LPYIPATDQGTWRRLRVTPWESKFVDGEPKA-------------KNEFKKDKTL--SAKF--KKLKQAFIWLLLNKYYPDYKENG------------LKEPKKVTQFTDEYKKDQDVIAAFI--SENYDITG-----INNDVISL-----VTLYES-FKGYVRNAGNGVQV--PARKELEEYIKTL----------DKIK--FKAGHIRGIKEK------------------------------------------EINMEDQEEPDGAIKSSKSSKKN-----------------------------------------------------------------------------------------------------------------------------------MKKDDMIFQILDWNY-----------------------------YQEENEDGK-DY---------VIRLFGKTKQ-DKTIYVKAFGFTPYFYIQIDDKW--K---KDTVDKLVQILKDS---VTIKGDNGWAKCENSFKGYIIEEKYKFRG--F-------TNFKKFKFIKLIFRDLDSMRGWAGY-----------LN-KKKFYPGISS---KAMKFPLFESNIEPFL---RCM-HIRNLDAVGW-----------VKIE--SNK--IIAL-PNE---TCCDINISTK-WN-NLTRVEE--R----T-IMPFVIASFDLECTSED-GSFPQAER------------------------------------------------------------------------------------------------------------------------------------------------------------DGDQIIQIGT-TFS-----------------RFGE---------N-ECF----YQHILTL-GSCD-----------PIE-----------------GAIVVSCKTEKELLIEWSKMIR-KTNPDIITGYNIFGFDYKYLKNRAKK---LGIEYQ-----------------FS-KLSRVNDE--------------------------CTQFKEKDLSS-----AAL--GKNIMTYYDM-TGRINIDLMKVVQRDY-KLASYKLDYVASYFIKE-----------------DIISVSCDPGKNTTKILTKSRDGVKINQYITVNYNDGITENKHMSGKKFKIIDFIKEKVLEKDKNKGEIYVERDAIIVEGC----------IDTDIFGKGYKIFWCQAKDDVSA--KDIFR-LQKG-TSKD-----RAIIAKYCLMDCALCNKLMAKLCVITNNVGMANVCHVPLSYIFYRGQGIKIFSLVAKKCREKEHL---IPLLEKKKAMTDEEKKQYEKENTE-----------------------------------------EVQFEKFIKELNNKGLEDHNDETDDD------------------------------ENDSYEGATVFPPQ-KGVHFD-PVPVLDYASLYPRSMILKNLSHEYL----VMDDE---------------------------KYGNLP----GYRYHLTTYMVSKIVEDVDKKYPQASIIIFKDRLQKTIKKYKELKYVIEQVKKNNGDNVTSIYDIDKEGKKRFLVTEIT---------------------------------------------------------------------------------------------------------------------INEKE---FRLVNFETSKFAEKLDGTKGIIPEILQGLLDAREHTKKLME---GES----DKFKKSVLDGKQLAEKVTA--------------------------------NSLYGQTGSPV-SAIFMKEIAASTTATGKEHLEFSRDFLEGLYNNMINLALTDK--------------------------KEYINLCKKEFSKISDNKFVQPKNGFVNREQFYDA--------------FYNKVSKMLADHRTKINVIYGDSVTGETPILLKNPTTNKIVIKRIDELGTEWKNYNNYKSSDSNRYFRELLTILFKNKN--------------------------------------------------------------------VEKKRENFVPVSQWMYIKNNKYRYINDAYSNNTYLQVNLNNNKNMICDVEDIDIINCELKNISKMILNKIIKLFPKQIQAKLQKYEVNYINENSLDNRKCNLSIDVDNQTIDKIIEDIENDQKDRYSKEQSTTNYLAYTDKGWAKINKIIRHK--TTKKIYRILTTNSIVEVTCDHSLIDENGNYIMPKDCVIGKGLMQSYPHTNKLKYNDKYDKSIFTNKNYKECMKYYHYNKS--------------------------------------------------------------------------------------------------------------------------------------------------------------HGFNITIDENNGIITLKRTKDNINNINKIVKIFDLGDISTDRYVYDLETEHGRFHAGVGELIVTNTDSTFFKPQ----------ITNNKTGEIRKDFW-------------------------------SRECCIQLGIWASITIC-ILLNGP-----MQMAYEK-VLHPF-IILTKKRYVGNLYES----DPNK-FYTKSMGIVLKRRDNAPIVKVVVGGIVDQILN---KQS------SKGAVDFTKKVLKDIL-SSKYSIDKYIITKTLRGPGLNFNERMLESKKEKGERYYA------------------------------DR-----NTIVHAVLADRIADRDYGN-----------RPQSNDRIEYVYRVV----KGD----VELQGDRVETPEF---IKENN--LSI--DHLFYITNQIMKPSIQFL---------ELLIDEPE--------------KIFESYIVREENRRKGQK-------------------------------------------------------------------------------TIKAFCGDIDNDNNEKNDVIDLNKEIDK----------------------HVIIEKKPKVRVVKSKKKNTKVKTSDFSNFEETDGGFKITD-----------------------------------------------------------------------------------------------------------------------------------------------------------------------------------------------------MVQSKENKETKIIKKIKNVNIVKEVKKETVKKEPKKELIKKTVKSEPKKESKKGLKKEPKKESEKEIKELTNLQNILPTNPSSKLQTTITKKGYEIEKKDLGEEL-ESLKKELT-VEP---------------------------------YIPGEE-------NVKKFPVFSETKTKIIIP-RFYGIKKY---GLPSSNQLLCVDSNY----KFLGSL----------REN--QTKILDKTIPHL---------------------------------------------------------------------------------------------NKHYGGILSVSCASGKCLAKRTKILMYDGSLKNVEDVIIGDLLMGDDSTPRKVMSLARGKEEMFDIIQFKEEKYTVNKSHILSLKWTANSPITIKGKTFSKDCIVDISVEDYNGLLKSNKNMISSLKGYRVPIDFQNKQIQFDPYLLGYLVGNHYSNIYQIPIHNKQILNDISQKLKIYDVRLEYSGNICRSQHKLLYNIVPISKKSNKFNDLMKQLNLLNNKHIPLHYKCNSKDIRLAVLAGLIDSH--------DNMSIDDTGYKFNTNSLTLVNDIVYLCRSLGFSCYSVKRQHNNNYDVYVNNTVYTDEIPVLHQDNKIRYMNQNTDLTYEISVKSVGNDEYYGFEIDGNRRFVLGDFTVTHNTVMALYLGAYLKAKMMVLVHKSFLLTQWVDRAK----QFT-NA--KIGILQREKIPD-H-DCDIV-IGMIQSISLK-QYDDKIFEGFKLLVVDECFVFDQLILTDNGPIRIGTLYNNWKNNKKLPLIKSFNEITKEFEYKKLTYAWEKRITDNLYKITLGDKIIICTGNHKILTVNGYIEAHKLTQDMHIISNDYGYIKISDIEKIKITKDNEYVYDIEVEDNHNFVVCGSDTNSTTGIVAHNCHH---YASPVFSKGLQKC-GAPYVFALSATP-FRPDKLTKVLFWNLG-------NIYYR-QKAK--VNKQVICKVFRF-KS-KDKLFIEKKQWRNGEMKPSHTKMINNFVQIKDRNTQIINILNEL---------RKYPERK--VLVLSGRKE-HLKLLKDSIDK--------------------------------------------------------------------------------------------------------------------------------KIGDDIESGLL--EPMEYRTYYYVGGMKPAQRKDAEDY-----GDMFFGTYDMAHEGLDIDRLNTVILATSKKN---IVQSVGRVMRRILKVGDLRPLII---DIRDEIS-IYKNQGEQRLKQYKKGKYKI----ENYYIHDQQILSLQDHLKDEYNMTKQEIAEYEKEHPEEIYIPKLENILDLQKVQEEDEKMNEQAEIIELDPNDECLDEDSEEENNESDDDSDDDDDGGKFKKPSYDDYLF---------------------------------------------MLEININGQDRFPIQIFTLDQMVEH------------PAIVMVAKRGSGKSYVCRAIMHH-FHK-IPCGIIISRTE--RMNSFYGT--FFPDLYIYYEYKTEV-IERILSRQET-----------------------------------------------------------------------MI-------IKKKKKLLEGKFV-DSRSFIIMDDCLSQKGSWAKDPPIQELLFNG-RHYHLMYILTMQFPLGI-SPELRIN-FDYIFLMAEDTISNLKRIYDHYA--GCFPNFYAFKQIFTEMTK-DFGCMVIVNRGARV-NIFEKVFHYRAPNFNDYKND-IKF-GCEQFNT--FFEKNYDPNWAEKKKSFNVE------------------------QYMDGKKKSKAELKIQLVDDNNDKKKKKITSG-----------------------------------------------------------------------------------------------------------------------------------------------------MSSFRHKPEKLKYLSNINTLDEVHRKQVSEFDSKRSQIPQKKDLLRTLNTELREV--------EKQGCLTIEDIKKRSQIKEQIEKVT--EELYDLENGLQELD--YYSKANDILTEYYKMQDDMHDQEPNAIQNDVTQESSEKDNSIPISQKLVELNLLSQQKRKVKKPTRKRIKRTEQKQKQNILSFFAGNSENC----------------------------------------GATETSESIASESLTASTSKMSNTEQYEEIEKIVSNKATLFDEYMMLTDRAYM-------GAKSRINNIKM-CTNCD-VEKTLIQSEGSYVCQMCGETEHII-IESEVP----NHK---DATSEKPRYPYKRLNHLIEWLNQFQAKESTEIPDDVYNNILAEIKRQRLD-------SKIKRLPYMKLRSIIKNILKKLRY--TAYYEHVPYIVSKVTH---KPPPILSRDVEDRVKMMFKQAQEPFNKFCP---DN-RINFLNYSYILNKMFR-II----KMDEYAQCFPLLKSREKLREQDILWKNIC----NYLD------------WE---FH-----------------------------------------------------------PSI-----------------
CeV ---------------------------------------------------MSNVPMLFDEYLKRN--ICEKGDEYTHTRMPNQKFKISGG-TFSIKNEE--DFLKNYYKHVFINGN------NEHLTEKQLI-EKAPLAIDI-D-MRYEPNIT----ERQHDEDDIRDLIHLYATAISNIC--------VINNKHKIEVFVMEK--HEVNI--------LKDKTKDGIHIIFG-ISMHRAGHILIREEVIKEIK---NLWQHL--PLI----NSEEDLIDEAVTRAHVPWQLYGSKKPDH-KAYFIKYHYELEWSGEDRKWIWQINDIEKFNTKKYLPKLSVRYT-----KHPEVDFQDKIKD---KIEEYKLNINKKQRKM---------------SSKITIKKTKGIDLNDITNTQKLDDLVNEMLEQIE-------------------ERPNDYELKETHQFVMILPEKYWGPGSYDRWIRVGWALKNTSTK-------LLPCWLKFSSQ-SK-EFHFNDIAKIVD-MWNKFDYDNPD---GLTARSIMYWAKNDNIIQYKKVREETV------------SHYIDLTIQNAT------E-FDFAQVLYQMRKDEFVC---VSIQKSVWYEYH--GN--------RWYEIDSGNSLRLAISKCMHDIYMKKTQDS--MEQ--------------LQKMDQTEDN----------YEV----LRKRSNKLA-----DLCIFLKKTTWKNNIMREAKELFY--D--RYFVNKLDQNPY-LLCFNNFVVDFKE--KTWRNG---QPDDYISKCTNIDL--------------------------------------IPYNEIKG---D-INKFIDQLFP---------DES-LKKYMWQHLASTLIGNNDN---QTFNMYTGSGRN-GKSKLVDLMSKTLG-DYKATVPITL-LTQKRNQIGSTSSEIVQLMGVRYAVMQEP-----SKGEKINEGIMKEITGG-DPIQGRALFKE---SVTFIPQFKLVVCTNT-LLDIKSNDDGTWRRIRVCDFISKFLENPYGD--EQKFPKE--DYPYQYEMDKHI--DEKF--SIWAPVLASMLVNITFKKMGS--------------VTDCDIVLASSEQYREGQDYLAEFC--KDKIKKV------HGSKGIKK-----TELVEE-FRQWYTINYGKGL---PKARELYDHMDKK----------YGKY--KAGWANVVINY-------------------------------------------DEDESDED----------------------------------------------------------------------------------------------------------------------------------------------------MSQWQFKLFEFDI--------------------REELETDKNEFIPGRDTK-RF---------IIQMYGIDEN-GKTACIFVKGFNPFFYVKVLDEWD-----NSKVTEFV----------AFVRKEMGAYFGDSLVSAKIVYRHKFYE--F-------DNKKLYKFVQLKFTSIGAFNKCKNLWYNETKYG-ED---RKLKENGLEF---LDTKTTLYEAQVPPLL---RLF-HIRQIKPSGW-----------VALK--NGH--YSQN-RKQL--TTCDYEFTVN-YK-NIYPIND--ERLEKI-CVPFKILSLDIEASSSH-GDFPLARKNYLKLATNIVDYLINNNIETCDKDLLSNLIKTGFSYRINKDIEKIYLKKSITEEELDELIDNLVDIKPGKKENYIDIKDEDENSDSSDIENDGIVEEFTTKKRQKVTGTKNKDSNILEIINDLTCNRNTRILELAKCFGQHNPNRDNKWEGKFPELEGDQVTIIGS-TIR-----------------RNGE---------D-KPY----LQHAIVV-NDCN-----------SID-----------------NVVIESYKTERDALLAWTNFVQ-RENPDIIIGYNHHGWDEGFMYDRSIE---LNCMTQ-----------------FS-KLSRFKNEKCIKEIFQGKNK--------------PKKITIEESSTK----LAS--GQFDLRYFKM-SGRLQIDFLNLFRREE-QLPSYKLDYVAGHFI-------------------GDNIKKIEYDENCSILYSKNLTGLSKNDYI-VIQEIGYSTDQYANGKKFKVLDIVDDKIIL------------------------------NDKITPDTNKILRWCLGKDDVGP--QDIFRLTNEG--PEG-----RAIVTKYCIKDCDLVQDLMRKNDTMTSYDEMSNLCWVPKSFLVTRGQGIKLTSYVAQKCREKNTL---MPVI----------DKGI-------------------------------------------------------------------------------------------------------DGEGYEGAIVLEPK-CNLYLKKPVACVDYSSLYPSSIISENISHDSK----VWTKE-------YDLDDNLINETGEKDENGKFIYDELP----EYDYIDITYDTFKWIRKTPKAAATKVK-------------------------------------------------------------------------------------------------------------------------------------------------------------------------SGYKT---CRYVQF---QNNEK-----AILPSILDELLGARKSTKRQMK---NET----DPFMQNVLDKRQLSIKITA--------------------------------NSLYGQAGAKT-STFYDKDIAASTTATGRKLLIYAKELIEACYDN-------------------------------------------------------------------------------------TIEETTNYGEVKCYGEYIYGDSVASYTPIYVRYNKSIIDICSVEELAEKYGNGWHL---------------------------------------------------------------------------------------------------------------------------------------------------------------------------------------------------------------------ESPKEYCELNNIESWTENGWTECHRVIRHRLAPYKKMVRILTHTGLVDVTDDHSLVKNTGEEISPKDVSIGTKLLHCTMSENESNIESDISIDEARIMGFFFGDGSCGIYDCPSGHKASWALNNSNKELIEKYYNLCKSVYPEFEWKVYDTLNSSGVYKICFNKKSGSKSKIQFIEKYRSMLYNKKSKIIPSEIINGSIELRKSFWEGLYDADGDKDKNGYTRIDQKSQISAAYICWLANSIGYKTSLNIRDDKTDIYRITATKNKQRRDGDKIKKIVNIQNSANIQNSANIQNSVNIQNSVNIQNSKDNQDYVYDLTTENHHFAAGIGNMIVHNTDSVFFTFN----------LKDLDSKEIVGKK--------------------------------ALEITIELAKKAGWLAT-MFLKSP-----HDLEYEK-TFLPF-CLLSKKRYVGILYEE----DPNK-GKRKEMGLVLKRRDNCAQVKDVYGGAIDILMK---DQV------VHKAVDFVKHSLQDVI-DEKISQQKLIITKSLRS-------------------YYK------------------------------NP-----KQIAHNVLAIRIGERDPGN-----------KPKPGDRMEFIYIKN----SDK----KALQGDRIETPLF---INENN--IEI--DYGFYITNQIMKPLQQLF---------ALVLEDME--------------DFVTKRGISMKSWKAEI----------------------------------------------------------------------------------------------------------------------------------DKLHEKWTEPDKFSKKYEELRCKEVKSILFDPYIKLLK-------------------------------------------------------------------------------------------------------------------------------------------------------------------------------------------------------------------------------------------------------------------------------------------MHKTYLGQKGYSIYKNTLSVKEAVYIREELM-VKP---------------------------------YLPKSP------VQPEPFPIYRESNNKFYVP-RIFGINNF---GIPNDMRISQGDPIN---IKFNGKLLD--------TPERNQVNVVNKFMDHIK--------------------------------------------------------------------------------------------DGNSGGLLDLYTGFGK---------------------------------------------------------------------------------------------------------------------------------------------------------------------------------------------------------------------------------------------------------------------------------------------------------------------------------------------------------------TVVGLYIIYLLKVKTIIIVHKGFLVDQWIERIQ----EYLPDA--RIGKIQGQIIDI-E-DKDIV-IGMLQSLSMK-EYPDDQFASFGLTLVDE-----------------------------------------------------------------------------------------------------------------------------------------------------VHH---MSAEVFVRALQCV-VTKYTLGLSATM-NRKDGLSKVFKLFLG-------DVIHK-EKRD--NNNDVIVKVIEF-NT-TDEEFNETEYDYRG--NPKFSTMITKLCKFNIRSEYILNIIQNE--------LEINNKQQ--IIVLAHNKS-LLTYLYKAIDY----------------------------------------------------------------------------------------------------------------------------------------------RKFASVGYYLGGMKQKDLKLSES------KQILIATYAMASEGLDIKTLTTLVLATPKTD---IEQSVGRILR----VKDNNPLII---DVVDKHD-IFKKQWLKRRLFYHKNGYTI-NYTNNYNSNNWTELKKKSIKEIEKESSN---------------FPINKCLISISKLNIN------------------------------------------------------------------------------------------------------------MTLQLKKFDMKQISFKPDEN------KGPVVVLIGRRDTGKSFLVRDLLYY-HQD-IPIGTVISGTE--AGNGFYSS--HVPKLFIHDEYNVVI-IENILKRQKT-----------------------------------------------------------------------VL------KQIKKDIENYKKSSIDPRAFVILDDCLFDDR-WTRDKMMRLLFMNG-RHWKIMLIITMQYPLGI-PPTLRTN-IDYVFILREPYIANRKRIYENYA--GMFPTFESFCQVMDQCTE-NFECLVINNNVKSN-KLHEQIFWYKAES----HKD-FKL-GSREFWE--ISKNINSDDEDEVYDPNRGV------------------------------RRQGQKINVKKNRW----------------------------------------------------------------------------------------------------------------------------------------------------------------MTGFKPKNIKKLVADKKIESLDHKHEEFIEEFNDIDEIILPNFLKERKQKLE--------------------KYNNLQTSFDEKLELKDHIKEIDNKIKNLKNKKKEYFLKNSNYIFNYFEEKKNISKGSSNTRMLDNFFNKIDLEN--------------------------------------------------------------------------------------------------------------------------ANSSKTNLNIQNYFRNIDPFNL-------DINNFIHDTDI-CRSCNIGELIPIDHEGILVCNNCSKNVKFL-IENDKP----TYK---EPPKEVCFYAYKRINHFREILAQFQAKETTLIPDEIIENIRQQIKKERLD---------IKIMS----NKRTKEILKKLKY--NKYYEHIPFIKDKL-G---VKPPIMSPELEETLCNLFIDIQAPYAKYCP---ED-RVNFLNYYYTIYKLCE-LL----NQREFLPYFPMLKDREKRIEQDEIWKKIC----KELN------------WK---FI-----------------------------------------------------------PTI-----------------
CPoV --------------------------------------MAPHVIRNN----------HIVFVLKKI------GVSTKHRNNNDIRY------VESFTCEEL-ERYIAKNPGCTL--------FEALKNEEL-Y-SNIRVFFDV-D-MEGTLDDN-------S--SAINDFMRVITKFIADYAFDSCKMNTEKD-KQQMINDMKEN--FSITE--------STNTEKTSFHLIFFNCYTTVDTLINMGKKLLPLIK---QSNNRL--IKA----------IDTAVYRHNPSLRVVGTRKTPDNVYVHSKTDNRVPFKNYLF----------------TYVDFKDDCY------YFVDE-----------SNYNQSPDLLNWRDE----------------------------------------------------------------------YIPFHDAMKK--VCKVIGNN---ILNLKEITPENLT--------------EIPLNINYATP-CN---------LCKK-VSHKHPHKL-----LIDNDCIRIIKCGNP---------NNC----------KIKVIQLEGNKL----------FSISQQIIDLNVINIS----DRGEYLIWL-----KD--------VWRMCEDESNITKLIL--------------------------------------------------------------YMKDYISSDCTGLLLCPRNRKVIEHNLKDMLIDPIE-----------TDIYPE-KLQFTNGVYDIKD--SVFYQGND-AKNFVCTVSTGYKY--------------------------------------EDKEDINGVIEE-LSKILDDIQPKTKE-----NSE-NRELYEQILSSCLMGTTKQ---CIFFFY-GETAT-GKSTTKKLLKSVMH-NMFLETGQVI-LTEQMDK--GPNPFIANMHLKRAVFCSELPDFSCNTSKKIRSDNIKKLTEP--CIVGRPCYSN---KINNRNHATIIIDTNY-KPVFDKVDNAIMRRIALVNFKTHFTNSRKKV------YNT--KYDFIKPLNEGL--DSKIQSNYFRYAFLKILLG-WYQKYHVPNLTI---------LPTPDKIPDFKFRLKIDALIIPSST--THIKYIKE-----LSKLGYIIDEDGLPVLYVSTFQQKLQVY--------FNVKLYGHDIESFIL--------KNKK--YINFTDEYMSFIF-----------------------------------------IEDLNNINVSTDISNTE----------------------------------------------------------------------------------------------------------------------------------------------MDIRCVNWFE----------------------------------NKGD-IK---------YIYLKAITKD-NGVIFIR---FNYYYYYVYDSEEELK---FKPIERIE------------------------LGEFDIIKIDEVLD----------DDIENINERKTYKSDLVVVKDV------------------------------KRSREKKYLGEYLDIT---WFY-ILNNIVPDGC-----------YRIN--KDN--LKQI-YTDC--YHCDNVKEM---IIEEIPIFE----------VKFTYLFFDIECQFD--KKFPSV--------------------------------------------------------------------------------------------------------------------------------------------------------------FVNPISHISC-LII-----------------DKK-------------------DEYKFTL-INTDLLPDVEPTISSRKQFC---------------PRDKITFCSEVIMLRIMKKIL--EERFDFVVTFNGNNFDIRYISNRLTI---LEKKSI-----------------KFSLPDNTETT--------------------------DLAIIGRFLSG-----GNF--TNKTYHINNN-NGVMFFDLYTFIQKTE-RLDSYKLDNISKNIFNCNAIIKDISDDIITMEAGINENTKDKISIFSEVLQTGNYITIGNSDISKIVYK-DIRSD--------------SFTIKV------------------------------VSNKPYECGSIQFISFGKDDVDL--RSMYANYNLD-IALD--------MEKYCIHDACLCKYIWDYYKIPSKIDAASSTYMLPQKSALEYRASTLIKGPLLKLLLEEKVV-----YI----------REASK------------------------------------------------------------------------------------------------------VRYPYIGGKVFLPS-QKTFEN-NVMIFDYNSLYPNVCIYANLSPEKLVCILLNSNK------------------LESDINLKMLKRKYP----YPDYVCVMCDSR----------------------------------------------------------------------------------------------------------------------------------------------------------------------------------------IEGYY---SEIIVY---DRRNK-----GIIPKLLELFISKRKKYKSLLK---EAT----TTIETTLYDSLQYIYKIIA--------------------------------NSVYGLMGFHS-SSLYSYSSAKTCTTIGRNMITYLDSVINGAVWENDKLILADF------------------------------------------PRNIFSDKTMFSKEIEVPP--------------M---------NETFKFRNVYGD-------------------------------------------------------------------------------------------------------------------------------------------------------------------------------------------------------------------------------------------------------------------------------------------------------------------------------------------------------------------------------------------------------------------------------------------------------------------------------------------------------------------------------------------------------------------------------------------------------TDSIFTE------------ISNR-----------------------------------------DVEKTIKIAKILENIINTKILHAN-----FKIEFEA-VYTQL-ILQSKKKYTTIKYLADYK-PGDK-PIRVNKGTSETRRDVALFHKQMIQKYKDLLMKMLMEGK-NQQDITRDILQHLEVEMVSEF-SNNKEFTKYLLSRKHHN-------------------DYK-------------------------------S-----ATHSNFELVKQYNLINTEK------------IEIGERYFYLYVCD----------ITLPWQKKLCNIQSYETIADSKYFLPS--DKRIFYEVYFKRIASEVV---------NLLTDK-------------------------------------------------------------------------------------------------------------------------------------------------------------------TQCILFFNRLFGTRPVFSSD------------------------------------------------------------------------------------------------------------------------------------------------------------------------------------------------------------------------------------------------------------------------------------------------------------------------MSYITVIDDKLYSSLRKLIG-YSP---------------------------------LYLFTE-------EGKFVEVVKNSEFKFLIPPGYFSNPNVPLNGLKFSHGTNWMKDKH---KVTLPEL----------YPI--QKRVIDEIVLQFSKKSKE---------------------------------------------------------------------------------------KRPLYTTLHLACGFGK---------------------------------------------------------------------------------------------------------------------------------------------------------------------------------------------------------------------------------------------------------------------------------------------------------------------------------------------------------------TITASYLIGIHKKNAVISVPNKLILRQWEAAIKALKVSYYISHEGVSKLLKVLSSES----FSIL-VVVDKHFTNE-EFCKYVYENYDVFILDE-----------------------------------------------------------------------------------------------------------------------------------------------------AHVYNLMNESTMTSFLCYY-PPRICYFLTATP-RQQNAIYCNSIINFI-------------KFSP--LQKVLHIIKEFY-NEYTSPTIKNYISQLQTPSNKYHLYTEKILAEDIHRNKTITDKIIET--------FRSNNGNR--ILVITKLRN-HMFTIYNSLHP------------------------------------------------------------------------------------------------------------------------------------------------VLGNCVYIGDAQKKDTTEMIKELRTLDKFILVSTLHYAGTGLDIPNLDSLFICNTVMNSMQTEQVMGRICRETGSSPTRSIFLFISTSIKDIKS-LVGVFTQRFAQQATKLGFRE----ITQIT--------------------------------------------------------------------------------------------------------------------------------------------------------------MDIVREVKFNRTSLLSDY-----------FRMVILGGSGSGKTTYLLSLFKT-FVNKYKHIFLFTP----LINPSYNY--YVWPDHVYKIADFNE-LEYALMKMRD-----------------------------------------------------------------------------------DLTNLEKKGSSNHDFLIILDDLGDA---QLKSKILPWLVNTG-RHIRMSIVMICQTYRHV-PTNCRSS-ITH-LCCCNVSDADVENITRSMSLLTTKPIIRAL-SVMRTASK-GKKVYIIENTVFSDRDVRICYDTADKAVINKVNDISILLKQFSHMKR--IDQLLSIIEEKDQENEKKKS------------------------QESITNSKTENKISPLKQKQDSNLSV--------------------------------------------------------------------------------------------------------------------------------------------------------------------------------------------------------------------------------------------------------------MRNLKS------------------------------------------------------------------------------------------------------------------------------------------------------------------------------------------------------------CSNCK--HNGLITEYNHEFCIFCQS----------------VFQLSNKVSKKSNFHVSNKLIHLRNVLRRLLSN---QCSSDVITELRTVMNKNNIS---------SKDID----ANFVSSFLKANDKINKKDYKLVFEIINHIKE----EKLNLDTNKINEVIEIFKHLVFFCQENTS-------SKTINYSFFLDKIFN-LT----SVTSNLKP-QTVKNYTKNNSNQLVWENFL----EYMKNKKINTLVHDYGHE---YV-----------------------------------------------------------FVDYGFTTCSLEV-------
CroV MLSKNIQFNHTSGKIQRTCN-------------------------------------KIYEILESC--KVNTGTCNMISMKPSG--------KYNVNQETL-TELWDLYSTVYNKI-------PLSLAEIP-K-EISYLKIDI-D-LDTDTKPK-DRLYKYN---DIEQIVEFTRQAANKYL--------QLD-KSDMIAYIMEK--ENYDF--------CDNKYRDGFHIAFPFIVQTSKIRNAIFDELIFQLEKN-KIFTNF--NKP------VTKIVDKNASIGKTPWLLLGGSKPNS-TPYHVTKIINYKNKSLSKLKKINAKKNI------ELLSLLNNEL------VVDNC----THL---NNNISMEDVNKQYQQV----------------------------SYNLSSSLNLP------------------------------SSSKDTEIAQH--LIKMLSVD--RASNYEDWIRVGYCLYNIDRT-------LLNEWINFSKL-CPSKFKK---GECEN-LWKKMK-SGQN---MYTIRSLHRWAKEDNYLDYNTFKNHEY------------NNLFKLSLTGD-------H-QNIANAIYSKYQTEFVC---SSIKNKVWYQYNYSQH--------KWEKIENGYALTSRITNEFVNEYLNLSSQL--YQK--------------ATEAEPSQKM----------DIL------KEVEKIQ-----GLVNRLNNESFLSTLMTSLSRRFY--L--PKFAEDLDEKYD-LIGFNNGVFDLKK--GIFRNG---HPEDYLTMTTGLDY--------------------------------------QQLDTDSEEYIA-CMKLFEDIHP---------DVE-TREYVYTLFSTFISGHHKE---ETLHLFNGCGSN-GKSVTFELLKYCLG-DYIMSVPVTL-LTRKRAGSENATPMLAQLKGKRLGVLQEP-----EEGEKLHVGLMKELTGN-DEITARPMFES---PITFKPQIKFAIPCNN-LPEVPARDKGTWRRLRVIDHLMEFVDKPNQK------------YPNQKQIDRTL--KEKL--EGMAGQFMSFLIDRYINVYVKKG------------MKVPNSVTFSTNVYNQDNNCIKQFC--ESKFEVTG-----KKTDTISQ-----KTIWEE-FKQYFKEEQEGNKR--PIQREFYSYLDKTYGQ-------AISG--KGGKKYCGIIFS------------------------------------------GDDEENEDVDL-------------------------------------------------------------------------------------------------------------------------------------------------MASIEFQIYDYRE----------------------THQTFEDEDTEKEMMG-EY---------IIQVFGRTQD-GESVYAKLKDFHPRFYIKIPENW--T---NRHLKRMETFLK------SKDNRKIWNKDRECLVSCSMVKRKKAYG--F-------TNNKLYKFAVLTFTNYYACKKFASL-----------FELNKVYIPGVTT---KAITFKIYEANLTPML---RCF-HIQDIPGCGW-----------VRAE--NFI--NIKT-KNKE--STCNYEIVLS-YK-DIKPIVK-------ESNAPLRICSFDIECDSCD-GMFPQANR------------------------------------------------------------------------------------------------------------------------------------------------------------PNDNIIQIGC-TYT-----------------LLGK----------SEPY----RQYICTL-NSCD-----------NIE-----------------GATVESFDVESDLLLAWLEEIK-NSDADILTGYNIFYFDEKYIMDRAKY---LGIEID-----------------IK-YLSKLKTF--------------------------RCPFKEQKLAS-----SAL--GENLLRYFDT-PGLVHIDLMKDVQKTY-NLSSYKLDKVASNFIKGNVKEI------------KNISTKNKSPVNKFELICDQVNDLHQDDYIHLELMESFVSEDIGDKFKIIKLDIENKIITIKTKLD-------------------------LIEECDFTRGKIYWSQAKDDVPP--KEIFKMQHMG--SKE-----RCTVAKYCLKDCKLVNLLINKLEIVTKNIEMANVCYVPLSYLFVRGQGIKLFSLCLKEYRKHKFL---FPVV----------KKPDV------------------------------------------------------------------------------------------------------DLGSYEGAIVFDPI-PKVSYQ-AHATKDFASLYPSAIIQKNMSHETK----VDNDE----------------------------FDNIP----GIEYFNAKFKDD----------------------------------------------------------------------------------------------------------------------------------------------------------------------------------------TGNWQ---YRRFAK---LPDEF-----GVVPTILRTLLGERKAVKKLMK---VEK----DPFKYAILDAKQLALKVTA--------------------------------NSLYGQLGAAT-SPVRDRDIAACTTSTGREMLIYAKKYDEEILPWIINGLQKAY-----------------------------------QTNDTDTIEYLYNKELKDPANEKLKE--------------QIKDFCLKTNDYVFNPIIKYGDSVIGDTPLLLKNKFTNEILINKIKDLSSNWSNYHN-----------------------------------------------------------------------------------------------------------------------------------------------------------------------------------------------------------------------GKESCEIDTYQTWTETGWTDIKRVIRHKLESNKKLLKIQTHNGEVIVTDEHSLLNKNGKTINAKNVKVGDNILHSFPSYINNIDNTNSINYHNKFYNKKMCNELAYILGC---------------------FMKYGLCDSSKKCFTINNKDINLIESLKKMCENIFDEFKWKISSSSHLSDNIYKLVPFQNEIKLIDFIKYFTNKMYNNGEKKVPQCILNSSKEYIKIFLIGLYPEYKLENNQQFIYTCKNNEFSLGIYYLIKKLGYHVKLNSNDSSDSSDSIYTFEISHKLENNNNVITKITEWEHKETYVYDLTTENHHFHAGVGSIIVHNTDSIFSCYQ----------YRENTSKISTENKLTLFQEIIKFGKELFCKNMDFRNKGDPIIDKRNLDKSIDMGIISGELIK-KRLPFP-----HDLEYEK-TFWPY-LILTKKRYVGNKYEF----DRNK-YKLDYMGIVLKRRDNAPIVKEICNGIINKLIE---HKD------PEGAYHFLENSLNKMF-NNEYNIKYFLTSKTLKM-----------------KESYA------------------------------DW-----KRIAHVVLSERIGERDPGN-----------KPQAGDRISFAVVEV----PPK---KGMLQGERIETPDY---IKENN--LTI--DYLFYLTNQIEKPALQFL---------KLAVPNVE----KRLE---------------------------------------------------------------------------------------------------------------------------------------------------------NLKIIRENEKKGYEDIYKYVNMNNMIDSCLSTNLYEL------------------------------------------------------------------------------------------------------------------------------------------------------------------------------------------------------------------------------------------------------------------------------------------------MMNINGYYIKKTKENLENIVKIKKDLT-VTP---------------------------------YGPPQF-----MKDNKPFTVFIENEKEIIIP-RYFAQTHL---NIPMKFKSINNTDVP---INFIGKL----------RDL--QEKIMEGVCNKI---------------------------------------------------------------------------------------------KQTKGGMISLPCGFGK---------------------------------------------------------------------------------------------------------------------------------------------------------------------------------------------------------------------------------------------------------------------------------------------------------------------------------------------------------------TVCSLYLASKLKKKTLVIVHKSFLMNQWKERIE----QFI-GC--KVGHIQQDKVEI-E-GCDIV-IGMLQSISKS-KYTAELFKNFGLVIFDE-----------------------------------------------------------------------------------------------------------------------------------------------------AHH---APSRYFSKALPII-STEYMVALSATP-KRSDKLEKIIEWYFG-------PILYK-IEDT--RDIKVLVKIYNY-HS-TNNNF--KEAMLPYGVDVNLPKTINRITKLNKRNNFIVGLIKEL---------TMEEGRK--ILVLSDRIN-HLESIKEILDK----------------------------------------------------------------------------------------------------------------------------------------------EKIINNDFYIGRMKQAKLDEASK------KQIILGSYAMASEALDIPELNTLIMVTSRRN---IEQSVGRILRKP--DDKIQPIII---DINDKLG-CFQRQGEFRKRYYLKKGYQV----LNFDMKNNK-------------------------------IISEKEENLNNINKISYNQHKIDLDEIDFID------------------------------------------------------------------------------------MSKDVGFGASRLRFKKFDLNEMCEH------------ATIALIAKRASGKSVLVKEIMKK-NAS-IPSSVVICKTE--KLNRSYGK--NIPDSYIYYDFDADI-LDRIFSRQKR-----------------------------------------------------------------------LI-------ADNEKRQAKKKTLKDDRVMLIMDDCMSDKK-WVKDPTVLELFFNG-RHYHISFILTMQYSKGI-PPGMRSN-LDYIFLLAEDFYSRRKSLYEDYA--GMFPSFDVFQQVFTELTD-NYGCMVINNRVHSK-NIEDKVFWYKANV----EDD-FHM-GGKHYNK--FHDKFYDPKWDKKIPLFNFN--------------------------KSKTRKNKLNLIVEKEK-------------------------------------------------------------------------------------------------------------------------------------------------------------------MSDKNDFNYYKKNYKNLTLEKIHRHKMNEYKQNEDKLIKKNKQL--------------------------EEMKLKNKDTSKIEQQI--EELHYNGTTME-----YFDKVGDLILDYYNEKNNVKTDETDMNIMDLFTKKD------------------------------------------------------------------------------------------------------------------------------TSESNTNKLYSSYVKRLEGSNV-------DKYDGKNRIIK-CDNCS-IEKIYYPSEGSFICEECGDMTDMI-IDDDFI------------IKDIS--CYHRSGRFKEWLNQFQAKENADIEDWVYLEIIKELNKKRIT--------EYSALN----RTIIREILRKLKL--TKYYDNVTFIINKLNN---IPAPKISHTLEKKLLFMFDMIEDIWAIVKP---KN-RKNMLSYPYILHKLCE-LL----EEDKLLSSFPLLKSQDVLREQDIIWKRIC----NKLN------------WE---FY-----------------------------------------------------------SSFK----------------
EhV --------------------------------------------------------------MQTD--------------------------AAVYSPEELFALLCANEQYAISRIG---------------GFENIDDLFDMLS-NVWLDNHP-------D-----LETISYYTWLLGKVSDL------HSATDSELKPAEIEQ---------------LFDITSIGIYRLFRICMTVPDENRDVYMS---------DTAEGI--ERR-----GRLAHILKTVQVCKNYMVAHSMMTNHI-----------------------------------NSSRYASLTK------YETTV------------NIISDTDLKPHQQV----------------------------------------------------------------------------------ENHILNQL--DNYGYRHYKKYCYKRIITKDN------------------------------SPVF-AWERK--------------------------------------------------------------------EKVTDFIPNELT--------MEKNYAMYKLYT------------HAPSYNMNAHLSRFLTED------------------------------------------------------------SKQIRFL-----PLNPNRHIYSCINGIYHTKHCAFYDYTDEQNWPQITQQAIDRMVKYDPSAVDFVP-----PNGNDTCLRHYEYEFKHGDYINNC----------------------------------TDFMDIDPSVFK-CRD-FDNVLEYQKL-----TPD-TIENIYGLIGRLFFETKQFDDMQLLLFFKGVAGS-GKSSVLNLISECFD-----PEAIGI-LNSNCQDQFSLEHIA----DAHIVITYEA-----KRDFRFNQATLQQCVSG-EGVTIVRKGEK---SYDKKWTAPFVMAGNE-LPGWKDAAGSMARRLVLVPFNHRVIEQ-----------------------DEEL--GDRM-SKDILEYIPKFTIM-YRQMTIRSNKKGFWSVRGDGTTLCSQQLLDVRNEIISELQPLVNYMLRSGKFELSHMDNSLPAADTYIT-----EAIFLEGYRQYCRDTGLQMGT--WNADLYRTVFEDYKITRRQ----AVLE--YDG-VETNAYFLF-----------------------------------------GLRLVQA-----------------------------------------------------------------------------------------------------------------------------------MSILGKYGLRAQPPNEYVSTDINIQLMAIEVEDLPIESTLDEEYNESVIASDQFISTLPPENAHEYVKR-KA---------VAYLFGAEEHTGATVCVKVDKFRPVLYYHTNDSVSTL---KNKIDESL--------------------KLKGDIDAKVIKRKRTYG--FHPDKDDSTSHEQIRIVEVSFPSVSKMKAACYR--------------SGDKEPP------ETRLPKPWEQGVDPGS---MFM-ERNGLTPCGW-----------FKMK--ACK--TITK-HKI---SHCTMEFEVSNPK-NIQPVDL--D----K-IAPILIASYDFEMYSET-RGFPMADR------------------------------------------------------------------------------------------------------------------------------------------------------------QGDHIAIIGV-AFW-----------------RLGT---------PVEDT----KTVLLCL-NECA-----------PVE-----------------GSYVESYNTEAELYNAFRDLITVHSDADVCTGYNIFGFDNEYITTRAKM-----CKAS-----------------RFAYNGRLITA--------------------------KTESQAKELES-----SAL--GQNRMFPIEW-KGRCNFDLFNFIKSNH-KLSLYGLGPVSQHFI----------------------------------------------------------------------------------------------------------------------------GETKVDLPY--KEMFDCVRPGATPEE-----VARAAEYCKGDVLLPIRLMKALQVMPGMIEMSRVTFTTINQLVFRGQSIKVMQQITRYSHQLGHV---VNPV----------PRPI-------------------------------------------------------------------------------------------------------NTSGYEGAIVIDAK-SGFYTD-PVATLDFASLYPSIMLAHNLCYSTF----VEKGT-----------------------------PRVD----GVEYETHKI-------------------------------------------------------------------------------------------------------------------------------------------------------------------------------------------SPTEE---YTFALN---VP--------GVLTHMLKYLLGARKKAKKQMA---AAK----TPEEKAIYNARQLALKISC--------------------------------NSIYGFCGAEKLGKYPLGAIAKCTTFNGRKMINKTSEMAIELFKPWI-------------------------------------------------------------------------------------------------AEIIYGD-------------------------------------------------------------------------------------------------------------------------------------------------------------------------------------------------------------------------------------------------------------------------------------------------------------------------------------------------------------------------------------------------------------------------------------------------------------------------------------------------------------------------------------------------------------------------------------------------------TDSVFVRVK----------DKNG-------KEL-------------------------------TPAEVFKVGEDVAQKIS-DSFRED-----IELEMEK-VYSGF-LLITKKRYFGGMHEPNKAGDVVF-SKVDAKGVELVRRDNCPLLKNLYKKIVDSLVF---DKN------PLKALASVKETLERVV-NDEVPYEEYIITKELRK-----------------EESYA-------------------------------N-----PKQEQLMLAKKISARTNGG-----------TPQPGDRIPFVIRYD----KHA---KHI--CDRAEDLDY---LRENN--IPL--DRLYYITNKITKPILTIF---------QAFKEHIH----DVQ-------RTIQSAMSRVQLQLDKQP---------------------TITSFF----------------------------------------------------NKLPPLPVINMDVDDEND----------------------------H---GITWDDDTHTTDMEIEQPTPKKGFKRPQPPTHNKNLLARKKLRN-------------------------------------------------------------------------------------------------------------------------------------------------------------------------------------------------------------------------------------------------------------------------------------------------------------------------------------------------------------------------------------------------------------------------------------------------------------------------------------------------------------------------------------------------------------------------------------------------------------------------------------------------------------------------------------------------------------------------------------------------------------------------------------------------------------------------------------------------------------------------------------------------------------------------------------------------------------------------------------------------------------------------------------------------------------------------------------------------------------------------------------------------------------------------------------------------------------------------------------------------------------------------------------------------------------------------------------------------------------------------------------------------------------------------------------------------------------------------------------------------------------------------------------------------------------------------------------------------------------------------------------------------------------------------------------------------------------------------------------------------------------------------------------------------------MDAVPITRYDFASQFPRH-----------GTFAAIGRRACGKSRLILDVMYN-LRDRFDLGIAFTTTT--PMAEALAE--IMPRGCIFTEFNVDR-IKTLLDEQEL----------------------------------------------------------------------------------------MMARKKPRSVFLLLDDCGFDTK-SMNSAPMKELFMNG-RHKYITFLCALQTPMAL-KPDMRMQ-IDIVVALKENQVANRRRLHDAFF--GVIPSWHDFERLFMAFTQ-NYGALLVDQTVQST-DLTRVIYHYKAQI----DLPKFVC-ISRKYVK--IWEQIKKSQREVMMLKEKKIDEERKQKLVETAKQRGEKIRQVHTAVNARNGDPNAKIVLSSF------------------------------------------------------------------------------------------------------------------------------------------------------------------------MPIKRTRQPVEVVTLSSVIEKAENDVKDMSNSLDDINQKIGDIDH---------------------ELSKLPNNRCNILKRKVITNTRKQLVDEVDKIKNDIYVERLELLTSKYTISQNRMDTAIAIANKKPKHSAATTAT--------------------------------------------------------------------------------------------------------------------------DTCPDKHKLTHEYNAIVNGAA--------PIVKINNDDSK-CIKCG-GPVLMQAARSLLNCQECGYSAAVLDATASAV----SFG---DEVVFNQSFSYKRSNHFTEWLIRTQAKETYVVPDDVIKKVMEGLALRNVH---------PDEVD----QHIVLDILKKNKMK-SKTYRYTAQITMKCTG---VPPPRLTSEMDQLAGLIFIAIQEPFNKYMP---AD-RKNFLSYSYCIYRIYE-LM----GADDLLPTLSLLSGTGKIPPQDAVMKKIY----NEME------------WD---WP-----------------------------------------------------------GDMPEKMTMPKSTAE-----
FauV ---------------------------------------------------------MMYTFADEK--RSHDFLRNVSFMDMEKKE------LYVIPKERM-REFLNLVDTARKENV------ILHFMEVQ-K-ESSGINFGF-N-IIQRKEER---QIKDN---LYEKIVDKLVKFIADVCDLSRYFEFPKI-EFRFHTYVMIK--SKPDSDKIG----DNWVYKDRFRVVIPKLDCNARVRKLLLDKIK-------DKVADY--TFG------IDSLINDNI-VDGDSWLLLGGAYHGE-SGFTILKIYDCIIDQRYKIYTKEMSGPEM-----EAATLHKNLT------WLCCS-QNYSEE---AEGSYTINVKPKYAEQ------------------------LPIIEYNLLNVVEQDDNIENRISI---------------------DAIEDIEYGYAAKIISILPEQ--YAYDLDIAKELCRALKTTGETGGVDNYKRLGEWFFLKNKRSSVEFE-----EVYNLMLDSSRTDNS----PITINTIKHWAMRADTGRFREVVDEFV------VHEMKKEAMRFKGVLGH---------YNFAKFLNVCFKDEFIFGRDNNGKCEKWYEFINEYKKRVNGELYKWRSDNNPADLHHYITGPLLCLLERAINSI---------------------EQDIPVDN----------HDGTSKLLKGIKKNME-----KAKSSLTNDGFQTGIIKQAHHFFE--E--KGILENMDQDHD-LFGVRNGIIKVGP-EIQLIDG---YHEHRISMYSKNRY--------------------------------------VEMDINDWRVQY-LLRVYADIFI---------EPD-AFEFAMIFAATGLDHRETS---GILFILHGGGAN-GKTCYFKITNNTLGQQYCQMLKTQL-ITGDDEKANEANAAYMQLKSKSWGYMDES-----KRGVVINGSRFKQIFSP-GMQNARALYGQ---QENFKNTANIAFGTNF-EPIFNTSDHGTWRRILKYNCKSKFTDAPNPE------NQNEKKKDKRIELEIPV--SEQF--MEANLGIFGYFYKIYAGKYEYDLEK----------IPIPT-IRRETEEYRNKNDKLNKFI--VEMFVR-------NPQAEHIP-----LDTVAARYEDHAKRYRYDC----GAIDDIVEELRNSRVAKNIIKRNNRFY--LEGFRIKARVEDPLEAGETNFIDDDLIV--------------------------DAVVGGDAVATSHDYVDNMIRSLGGRIIDFTTHPWNTQKNQA------------------------------------------------------MSAKAQDHKVQIEDGEEGLPERITNMDPVTIGKHELNKLPTRNQLLGINETIKQYVDAKTQIPILFHPIEWIK------------------------------DPSGYGGKHVF---------VINLFGIDQL-GRKTAVRVVNVPIYIDIMVPKRF------RAQTNEFY---------TSVMSSLTAGQNRPDVSHWDIVQGYKLHG----------FQRATRPWLRFYFTNLGLRSAFLDL--------------VGQHNVKYKAN--KKQQYQTANDDSGYYF---NKIARERGINTAGWNLIASENPITGINSPHCTKG--YECN-INCL--TKCRNKIKA-----QLDPITRRLI----E-RPKALSMFWDIETEGG--RDIEDH--------------------------------------------------------------------------------------------------------------------------------------------------------------DNMDVFNISM-MFY-----------------TLSS------------------DKPILSI-GLSK--------HNTRSF-----------------DGYSIVCGSELGVVKTFLEILA-RYLPDYGNGFNSQRFDWRVMFHKFKR---YNMFNY-----------------INEHISLYQFGQ-------------------------KCNLERKFFTREQIKINAE--KTHISDYVAKFPGMLDSDTQPLFYKLY-PKMEIKLERSLNYFLQL-----------------NDLPSKDDMPISRLWRIKRYGDALDDIKECHCSNPLRKTE---------------------------------------------------------SDPNCCKLCISPDPFDI--NSMSKYDPARRISPEVYAFWLGLGDHYCKIDSHRTQQLIFKRGIYVDKCELANLSYVQLYDAFYRADGMKVRNIIGRYAPRFNIM---FSNA----------RKNIEQK----------------------------------------------------------------------------------------------------MKQHYPGAWVFPPK-YGYYKNRPITGEDFSSLYPSIMMCYNYSPDRV----VTNPA-------------------KAEELKALGYKLHPVG--PIRYEQGEKKGQAGNIIGTVSGWMVSHGNIYDPKKDKQVVNEYEKQVVYKVLNDNKQVTSMHTFVQPIRAEWTAPVEETPADIRATIDEAKA--------------------------------------------------------------------------------------------------------AGAKVLREVKYLPK--PSREPLVNERMGIFGYVLKKLFDKRVPIKREMKKNELTTM---VEFDAAKLDAIQKALKVLC--------------------------------NTFYGESGNFR-SAIYELLVAAGITSQGQLEIKFVSDGVIING-----------------------------------------------------------------------------------------------------FKLYYGD-------------------------------------------------------------------------------------------------------------------------------------------------------------------------------------------------------------------------------------------------------------------------------------------------------------------------------------------------------------------------------------------------------------------------------------------------------------------------------------------------------------------------------------------------------------------------------------------------------TDSMYISAPEKIFEMIDAWFAERSAEAKAANDDALLRRYREEYYAT------------------MVQLTMDRMQILCEEIS-DRLTARTGTRYLNMAYEE-VGFPT-AWCGKKKYFMTAHIETINFEPDE-YFL--RGVEIVKQGVNQIIKVLGNEFIKEALDIHSDKE---------PLDIAGEKLIKFF-THNWAIDMFAQTATYKP-----------AKDNKSVKRFH------------------------------ER-----MTAVFNALPFDDPNRELYR-----------PPGAGDKFKYVIVKRPEKINQRGNKEKTTKGDFMEYLDVYIASQSHAHPLEL--DLEWYFERSFITSFSRFICYHNSFAHPNPIDPDQD----DEHRINSATEWLIEQANRFSDKEARAEKMKRLQSAYRRVYKEFNKQINIALYENFGEVATCLTGEGMYKGEKDMYPGFDIAEIKDQTGDVATNWIDKWCIAAGESMERSKPIIEPIYGKCGELPAMRLFELRKECLSNIQNNDVIYNTTIDEIRRTLRIITPVFTDLVRSKNNIKDELVSRVQMSCGGEYDKVVFSDEHVKAVTNYQPHEQDLVIKFHNNVSKLITCYRLKTRNKIKLSLVANAIKFRNIV------------------------------------------------------------------------------------------------------------------------------------------------------------------------------------------------------------------------------------MTMFLTNLGVVVARGTVPDREITRRFTFTV-KRR---------------------------------VGQAEIYEKVKMFKISTANINGAKTEIWILPRALAGCLALDLKLTLAPQLPLITKYNAGAPVEFNAEL----------SAN--QTVAANAAMMQLI--------------------------------------------------------------------------------------------QPPYCAILQMGAGLGK---------------------------------------------------------------------------------------------------------------------------------------------------------------------------------------------------------------------------------------------------------------------------------------------------------------------------------------------------------------TRLAAWIARTVNAKALFITNRKALKLQAWEEFC----AILGEE--HVGKLNGAKGVV----CAVPKLVTVTVINSVYKREPSFYAAFDFIIFDE-----------------------------------------------------------------------------------------------------------------------------------------------------VHS---YCAKTSREVFYKCNYSKYILGLTATVGDREDGMDFVYLAHLGINAGKNLQIDAK-TLPGWAADEVVFDTTVQI-ITYHAANVVAPPKQESTG-NIDNMAMLDILMEDQTRMGILLDKIHHL-YNLDIPIDGINKQHN--IYVFCEKCE-HVVKMRRAIAA-----------------------------------------------------------------------------------------------------------------------------------------KLGLAADAPEIAEFRGGLKDDQINNIKAT-----GRILICTYGYAGTGVSIDKMTAMVFATPRKGN--MKQIIARILRRR-GDIGIPRVVI---DIIDAKY-YLRKQFAKRLIAY--DHYNI----QREYIKVKA------------------------------------------------------------------------------------------------------------------------------------------------------MDDIFNNLNINQFATRSNGIVEECVLSATTFLDKSTNVYGGSGKGKSTIVKDILYN-VNPFVNDIVVVNPTD--KLNKDYSGNNNVPAPLVHDGLNDEL-IDNIFEKQEKRRIIYDISNKTEVLESLFMEVCPPNARMFARTIDEKLEEHEHEILVGDADEILAKSKIDNLRTEYRELKNKVFKTFARRKLTDEQQVAIKWLNINPRMVLVFDDVTPYLKKYAQHPKFKALYYQC-RHYNITSITVAHNDSALARDGLRENAYNNVFADSESANNYIKHEEKSLG---------DYKNYMKKCVSEIFTDKYTKMLYERD---ERKVWKFRAKK----RSN-IRM-GAPELWE--FLERIKLSPRDEIKRILNM-------------------------------------------------------------------------------------------------------------------------------------------------------------------------------------------------------------MLKLIPVQLYSIKRAILYMSVESTHNKFVGKISRSKKFIRELTKYTEFNSGMMIGR----------IKEIKKNYSLSVAEIMYRFYAKPC-KEYGVVYSNILSSNN-FSGQLDEILWSLKFVIDRIDRISGKKVNLVAPIEPTPVNVAIAVTAVSNAIKKPALTAKTSAKPVKPNT---------------------------------------------------------------------------------------------KLDKLKTKLHQQLIDIME-----------ENIECVLEYTN-SDYCECGGKVELHEQGDIKCPDCGSLGWEHNLAYCEN----PQVS-ETNNMRKGSFDYIR--HLNLWLDCIQAKKNKNFSDDELNRIRDCCRRDDIS---------DEELD----CETIREYLVECDM--TSYNNHAPLIIKKLTD-GRIQPPQLTEKERNDVRVRFIRIMELFEMVKI---PGEDLNRSYYPYFIYKIFE-DYFKDNNQKLKLLDCIHLQSRETVIKNDNKYREICDLPEDNLV------------YKCTDYS-----------------------------------------------------------KRLLKLVR------------
FspV ------------------------------------------------------------------------------------------------MDDEP-ESLSSLNR------------------------ADLVARFDLLE-QKWKTDGT----------------PEGLSNILNIF---------QIDSPANLVPNQVQQ-----------------------VYSTDWKLYCRIRRELELLDDDDTDNEEQ-DGGQEL--ALR-------FARFQENIFYGKETLLCFMRMTNSN-----------------------S-----------AFPVPATAEL------LFWHS-------------PISKDDLQPTHVY----------------------------------------------------------------------------------TLFLLGSL--FRLRLRRYAGLVFEQVF-LDG------------------------------NPTH-AWREK--------------------------------------------------------------------CDIKTIVRSLSA--------KETNFEMWKMMT--SG--------LFDPAVKYLTD-------------------------------------------------------------------CIDMEFP-----DLKIKRRVWSFGDGIYDATEDKFS------LYGQHVDDF---LVSCKIIEKSFTP--VYFRHEMP-IPDSPVKAYSEI-----------------------------------------------------NTAHFESIFAPQEY-----NAD-MIKWVFVFIGRLFYEVNEKDSWQVIPFLKGVAGT-GKSTVIKVVQ-----KLYNQRDIGV-VSNNIERQFGPSTIF----DKKIFIVPEM-----KGDFSLDVAVFQSMITG-EEVSLAVKHDS---PCVGRWVVPGIMAGNE-SPNWQDKSGSISRRVVVFDFPNKVPAE---------------------TSNPNL--FANIVESEIPAIIRKATLA-YHWAVETYGNADIW-------TALPPRICEEKKKLQFATNPLFAFM--NSDRVQ-------IDVDEYTL-----ESMFISQLKIFTSLKFPGVVNN-FTPDTYGLIFADYGIV-------VEDT--VKNWPRSTQNPQR-----------------------------------------NTYIIGCTVNNG-------------------------------------------------------------------------------------------------------------------------------------------------MTLKLFLHDARI------------------------DNVASPSGSSSIRD-TT---------LVQIFAVAED-GRPTYVQVKNFRPWFYVDLNEFFT-----FAQFKSVV----------------AEQYWARNVVSCELVARKRFIG--F-------ADGKSFDYVLMTFTGLIPMYCSRKY--------------L------------RTLKVHLHEDSVDPLL---KFF-HSSGIKPSSY-----------FEMD---GF--VVWN-GQGK--THCSREYYV--AVQNLRPSADSGS------PPPIPMCSYDIESSGLD----P----------------------------------------------------------------------------------------------------------------------------------------------------------------ASDYVFQVSL-CFG-----------------FLGE---------DLDSRSAISDSFVICV-GDVE-----------SVE-----------------GTPILCVQNELQLLKKFREIVV-ERQVCILVGYNSYQFDGQFLYKRAVD---TYNYQD-----------------FC-KIGFLRND--------------------------KASLKTKVLES-----SAL--GKNELSQFVI-PGRVEFDALMTVRRNH-KLGSYKLDSVCRHFF----------------------------------------------------------------------------------------------------------------------------GGKKDDVSY--EYILSACESK-DPKK-----LGVIAKYCLQDAWLTLRLVSSLKDVYNGLEMSKLCVVPLSYIESRGQQIKCLSLILDRVHGEFVC-----------------NKASRVLP---------------------------------------------------------------------------------------------------GGVKFQGATVIDAT-KGFHNKDPVVCLDFASLYPSIIRWKNLCYTTY----LDSDE----------------------------FANIP----GVHYERFE--------------------------------------------------------------------------------------------------------------------------------------------------------------------------------------------ISPGV---YETFAT---RPGHK-----GILSAIEEDLGEARRQTKAAMK---VEK----DSKKLQLLNSKQLAQKVTM--------------------------------NSLYGFCGTVN-GCLPLVAIAAAVTCTGRSMIKTTADFIRTEMGG----------------------------------------------------------------------------------------------------TVIYGD-------------------------------------------------------------------------------------------------------------------------------------------------------------------------------------------------------------------------------------------------------------------------------------------------------------------------------------------------------------------------------------------------------------------------------------------------------------------------------------------------------------------------------------------------------------------------------------------------------TDSVMCTFP----------APQTVRGQGKRA---------------------------------LLGHAYAMGLSAEEKSL-SLFGHP-----VKLEYEK-IYFPF-LLISKKRYACMSYD-----RPDSEPKMSTSGLVTVRRDNAKVVRDCANGVISILME---GRG------QGDVVEYVKTVLSKLE-NSEIGVEDLTISNELKKPSAHSVLAGKLNARAKNQKLYREIVRPVVEQGGVPSLGTAYGVLEGVRRKFSFDQRRDVSDLANGRVAEKLKGSAPAKEFSVFDRMYWEAQSLGSRVPYVIVRG-----------NGSVNERSEDPRF----VEMADHLRI--DTKYYIDQQLKNPILGIV---------EAFPDGRA-----------------------------------------------------------------------------------------------------------------------------------------------------------------SLERVFREFSRRADNANKGRREITSFFERSVRSKV---------------------------------------------------------------------------------------------------------------------------------------------------------------------------------------------------------------------------------------------------------------------------------------------------------------------------------------------------------------------------------------------------------------------------------------------------------------------------------------------------------------------------------------------------------------------------------------------------------------------------------------------------------------------------------------------------------------------------------------------------------------------------------------------------------------------------------------------------------------------------------------------------------------------------------------------------------------------------------------------------------------------------------------------------------------------------------------------------------------------------------------------------------------------------------------------------------------------------------------------------------------------------------------------------------------------------------------------------------------------------------------------------------------------------------------------------------------------------------------------------------------------------------------------------------------------------------------------------------------------------------------------------------------------------------------------------------------------------------------------------------------------------------------------------MFKTHCYTLSHMAEKTIKLSAFNPRTACSTF-----------FNAVVIGKKHTGKSTLIKDILYHLHKKKVPRMCVFSGTE--ESNGFYKE--FVPGLFIYDDSDVENKLNEIVDSQKE-----------------------------------------------------------------------TA--------MQKQLGEASEDL-DSRIAIVLDDVGYKKN-ILKSEIIRQIFMNG-RHHQIYLVVACQYCMDV-GQDLRTN-ADYVYVLKQNNMSSIKNLHETYF--GTFEKKKDFQTVLEACTQ-DYQCLVLDNTKPST-MTTDVCFWFKAKY----SRN-FKF-GCSQLWE--YHDRWFMTEKQRYLNDKKEK--------------------------VENVSSKKGNLVVQKSELD------------------------------------------------------------------------------------------------------------------------------------------------------------------------------------------------------------------------------------------MKMATHKTPIEDGVAAPDVPSF-SDVVRKAT-HTHAAAPRSIDFLKKMNAREIAKS------------------------------------------------------------------------------------------------------------------------------------------NILCSIDGFVDRRVRVKKMADKP------GADKTVAQDWR-CEDCN-ADLVYVKKDAQRVCPECGRSTFFQ-EMTRSD----MIS---QGYTPPTTYLYQRHNHFKTWIKRTQGKETTAIAPEITELVKKELRKERIT--------DMSKVD----HIKIKAILKKLRK--NRYYNHCVQITSIVTG---RSPPQMTDEQEESLVQMFERVQVPFEEKIK---GKKRQNMLSYSFLIHKFLQ-IM----SLDEYLPYFPLLVSADKIQVQDSIWQELC----KEVN------------FE---FI-----------------------------------------------------------KSTM----------------
HokV -----------------------------------------MTTICNTNNNFDSNYKKLREFLNKH--NIKSNPELKGKKNTHTEISSKYSNTFCIEDEEL-EDFINLYSQVVVSSLLSKKKCELNILERV-R-DITPFLLDI-D-FTYKTSEK-----RLYDERHILYVLKNFRRVTGKFF--------EPYEKKKLFAYLLEKPVPCPDI--------KDGEYRDGFHITLPYFMVKTDVFKNILIELGKIISNFDNEENPFKELQDHIIMDKSNKIIDTT--IPTNNWYMYYSQKPNG-YRYILTKKYDGNLNSYDITNSAK-----------NITDLIKRMS------IRNKYNDQLVPL---KKNLEKINQNQNQNKN-------QNTKKKDNLDDLEDLDSKTYSDDTTKSPPKIQKLKTQTQAMQRRN-----------------DYMKPETMASL--LVPLLNDE--RASSYETWRDVGFALHHTSDK-------LFPVFDKFSQK-DKAAYKK---GGCKK-FWDKIKPVSGS---CLSIASIFLWAKTDNIKGYRLVLRQQL------------SKLFDDAANCS-------D-ISIARITYNLYRYEYVC---ASIDNNVWYQFR--GH--------RWECVEAGYTLFDKINVELTNYFAEKQNSL--VTGNINYDVNEELLDRRLENQDNEDAD----------DNMAADLDTERLKTLS-----KIILKLHDSTFVEKVMKVCRKLMY--R--EKFMDSLDENRL-LLCFDNGVYDLRT--QSFRNG---TPDDMCSKTTGYSYP-------------------------------------TNYNIKKKKIQK-IAKYFEQVLP---------KPE-VREYFLKLVASFIDGNNPH---QKFYISTGRGGA-GKTQTLNFILAAFG-EYAGVLPITL-LTKESKGAGSAQPELMDIKGKRFILFSEP-----EYGDKIYVGLLKRITGD-EKIKARGLYEK--NLIEFFPQAKYMLLCNEDLPDIQSTDTGIWRRMNVIPWIAQFLASQDVRINGVSYYRGKPLTEFQHLRDPKL--PEQM--KTWHKALMWWLLNVWYPKYLEH-------------FEEPDEVTKHSRQYEKDSNVHLDFV--ESTYTVTG-----LPEDKISI------KDFITEFKTWLNLYNSSAKIK-ANRKDIENFIKRWENPQVKIYKDYIIGLAFSGNIDLDDSEIQDYMKGQETTKMNISGEAIVVNEKVNEEINEEINEEVNEVNEEVDEVNSEVDKLEELKITKKQSRSRKLTNKKISQKIESDVSDYSTDLDSSKSSKSSKSSKSNKKLIKNKKINIKFCSDSESEEYVEDYINKTSPINKTNAINNKTNNISNQTNTNNKTNTNNKTNTNNKTNTINKTNNNKICNKNVIISKSKPLNIKNDIVFKILYWDN------------YHEKGIVTSNIDSDGDSNKSDDNNNG-NY---------TIRLFGHTKT-NETIYVKVNNFKPYFYVMVPDSWYLN---KSKPQTFI--------KHLLENEITRDSDKKSLYDCEIVRHHAFTE--F-------TNYKLYTFMKLYFNDYISYRVYERLFYDYDDKG-MHFY-KKYTNRVCDL---ENYEFIVYEADMLPNL---RFM-HERDLWSVGY-----------AKIL--AKK--YKNI-NND---SNNTYNIECD-WR-DIIKVED--D----T-IVKYVVASFDLECKPENLDNFPKAKR------------------------------------------------------------------------------------------------------------------------------------------------------------PNDKVIQIGT-TFN-----------------YYGN---------A-DCY----KSHIITL-GSCD-----------PIE-----------------GVEVESYEKEEEVLLAWRDLIL-RENPDIITGYNIFGFDYKYLFVRAKQ---LGIERE-----------------FS-LLSRLNSY--------------------------NCEYVKKNLNS-----AGL--GDNKLKYYEM-TGRINIDMLKVIQRDY-KLPSYKLDDVVQEFI-------------------KEQVKKIEEQDDTTILYTESSYGLYPERYIKIYYNDSLSDYTCEDINKNKKFMVLKIDKKIKKIGNKDLDAIYIKNILPYE----------VKEILFKKKYKLYWCQAKDDMPY--RHMFK-LQEG-TSAD-----RALVAKYCIQDCKLCNILMEKLQVLTNNIGMAMVCHVPLPFIFLRGQGIKIHSLVGKMCKEDNHL---MRKNYKNKTKEQLAREKKARDIKEKIYIEEIKTPEQIENDKKIKKKNILAMRKQKKHVKNIKQKYDEYFEILRRMKNNENVNETSLKYYNMICDITKKDLEREEQKLNEFQEYKDELEEKNLNEGYEGATVLDPI-TGLYYD-PITVLDYASLYPSSMIQKNMSHECV----VRDPQ----------------------------YDNLP----DYKYTDVKYYHPDG--------------------------------------------------------------------------------------------------------------------------------------------------------------------------------------INFSV---CRFAKR---KDGKI-----GILPKILKHLLDQRKIMRNR-AEAVAET----DKFLSKVLDGLQLAYKVTA--------------------------------NSLYGQTGSSV-SAIYNKDIAASTTATGREQLLGAKTFVEKVFAELATCAFDNN------FANYKERINKLFDDNLCDNELLFCDYNLNVNAFNDYSKDKKYTNREEFIEWTFNE--------------FVNILNYNNIKYSIKPICIYGD-------------------------------------------------------------------------------------------------------------------------------------------------------------------------------------------------------------------------------------------------------------------------------------------------------------------------------------------------------------------------------------------------------------------------------------------------------------------------------------------------------------------------------------------------------------------------------------------------------TDSVFIKYD----------IKNSITLENLQNKD-------------------------------ALKMSIRLGILTSAIIN-VIQPPP-----HNLQYEK-TLWPF-AILSKKRYVGYLYER----NPDI-CFQKSMGIVLKRRDNAIIVKIVVGGVVDQLLN---EHS------PQGALNYVENELNKIL-SNKYLLEKFVISKTLKG-------------------TYA------------------------------DR-----TSIAHVVLADRMALRDPGN-----------KPQIGDRIQYAYIIK----PNS---HKLKQGEIIENREY---IIENK--LQL--DYLVYITKQIMNPTLQFL---------DLIDKNPERLFLKVIMIETNRRQKLRPITSFFKPKNTNDDDSDEESNFDKLSNIKTPLIKPTRKITRKIINNKIKTTNTTKPIVAKITKEKTTDAEATNVKTTVAKITKATNAKTTKEKTIDAEVTDAKTTKTTVAKTTKETNAKATKEKEIEKKSTDTTDVTDTKATNTKTTNTKTKTINAKTTNTKTINLRATDKKPTEEKATEEKTTEATDAKTTIITKASNVKTTNTKASNTKPTKTSNTK------------------------------------MSSNNNTKKITKTIKNQNAINLKLESKQKLSKQDMKQKIEQEAKQKLEQETKQKLEQETKQKLEQETKQKLEQDIKQKLSKQETKQKLEQGTKQKLEQDTKQKLEQDTKQKLEQGTKQKLEQGTKQKLEQDTKQKLEQDTKQELNTKQNLPKQKKTRVRKISEPKLQDNDKKQKRNRTKKIGQKEAIIGPNNNNENNNENNDNNENNIILSHKYLTRRGYVLDKKILKKEEYEDIKKELT-VKP---------------------------------KAHPDF-----DQGIVSYEIFEEDENYLYVP-RYYGIKNF---GNPLRTTIMHKNINI----DFKGKL----------TEE--QEIIVNTCIGKI---------------------------------------------------------------------------------------------KSDGGGVISLPCGDGK---------------------------------------------------------------------------------------------------------------------------------------------------------------------------------------------------------------------------------------------------------------------------------------------------------------------------------------------------------------TVVALNIICKLGVKALFIVPKSVLLYQMIERIK----QFT-SA--RIGIIWQNKIDV-E-NKDIV-VSMIHSIALK-EYDQSIFNDFGIVIYDE-----------------------------------------------------------------------------------------------------------------------------------------------------CHR---SPSKILSRSFKKV-NSTFTVGLSATP-RRKDGLIRVMFWNLG-------DIIFR-KNKK--KDNRVFVHVFNY-DS-NDKNYCEKKQYIKRQLKPSKVKTMTNLIDIKNRNIFIVDIIKAILLENIEPNVKNNSFRK--ILVLSERIQ-HLKDLKSMVDE--------------------------------------------------------------------------------------------------------------------------------QVKIMFQNNIIKKKEDMFTTGLYIGELKKYELEISAQ------ADIIFGSYALAKEGLDIPDLNVLVMASPESD---IEQSIGRIIRKQITEADLFPLII---DIVDILG-IFNRWYPKREKVYLEQDYYI----KKYDVEETKLLSMRDKLSNIIDKDKIYTNEQIRELYIKDTYGDYLYESSLEDNFANFPIEITFEKKLETIFNINYEEFFPKTEVNDDDINDEIDENDINDNNDTDDMDITETNDIIETNDIIELSNDDIFIRAMNYKKNKNMSSKESEKTNKTKKAIKALCCGEATLPVKFFPIKKMVQY------------ATILLIAKRGSGKSWIVRSLLYQ-FKD-IPVGSIICPTD--ELTGFYGT--LIPDLYVHYEYNSDF-IKGIFTRQKS-----------------------------------------------------------------------MI--------KKHADYVNRRLSVDPRAFLVMDDCLASRKEWVKDKWMREILMNG-RHSKLMFILTMQNTLGV-DPELREQ-FDYVFLLRCNKINEQRKIYEHFA--GVFPSLQVFRQIYDSLTQ-DFGALVINNKSNSS-NLLDNIFWYKADK----PNKAIMV-GNKQYVK--YHNDNYNSKWNTVDKIIDLN-----------------------------KIDKKQTINITKKL------------------------------------------------------------------------------------------------------------------------------------------------------------------MVSLNLKPDKVRNRNNSSTLDQIHNQKCEMFKKNINMVENYKNKINNYTLLLNEI------NNKVPNQLSNEEIIMRSQYKDTIEKLS--DKINDM-VNYHDEID-YYSEAGDIILSYYNQNINDENNIFTNLTNDDKITNNTLGMIDNDMGKLKLFCETQKKKQKVYKETKHRKPEPVNKNNILSYYKLKQSSPEN---------------------------------------------------SDSITNEKKTYNENDLLIQSNNKKKKCDLFNEFRYIVDPNYIMEKNK--NFKNPNKFYER-CPECN-VDKKINQTEGTLVCPKCGKVDNLM-IEPEKI----NSK---DKVVDKVVYPYKKMNHLNEWLNQIQAKQTTEIPNEMLDQIKLELKKNREY--------DLIKIK----PQRIVEILKKIGK--TKFKEHHILIWVLITG---NTAPSLTREEEDNIREFFKMTQEPYAKYKT---KG-RINYSSYSFIIYKICE-LL----GYTQITSILQLLKSPEKLRSLDITWKSIC----YDLG------------WK---YI-----------------------------------------------------------PSHMTR--------------
HvV --------------------------------------------------------MSLKKSLKAS--TCDNTTNVVALPRPNGEVCIQSG-KYSLDHVQQ-YTFLSHYALATVDGI-------ANIAEIP-T-ERSPLRFDF-D-IKAPVTATVKPLHTAR---ELAGVVGVVCNAVRQNV--------STEDNGVCFTILTLE--KPPRI--------SDQHVKHGFHLHCPDLWCDRSTAAAITETVA-------GILKDK--LFV--CGVPISGCVDP---CGGKPWLMYGSSKDDTSRSYKLSGAYFCDNTGAPEPVSPLQVLSRIRD---PVATERFRDL------FMTPEAEMSATW---QTRDCEITWITTWTYYLSVRMSIINSKRFYRPSTIPAVVTPVAATVNGPAGVPPSAVCNEPLNSE--------------------EAEQFSRHIKS--CVRLLSEQ--RSAERNTWMRVFWALKDTVQKGYMKGDEAFECFQNFSML--WKQCDP---DEIRS-MWLRDSANTPSGRR-VTYASIFYDAKSDNADAYRILAEKASAVRRRYRTDDDYDESESDEYDDDDEYDDYLHDFDIASMFVRDWG---RC---VTMVGKVMYQFN--GN--------IWKPVRNDEALIRKELPIWYDKFEEHVSEY--LER----LAESGMG---AVPHGDEDSN----------GGRGPSVVTVAKRKFL-----SVRRKCKNSAPQSGVITQIRALNT-HDAGAYKSTKMDDNDN-IIAFKDMVFCRDT--LTLRKG---TPEDMISRCLNCNY--------------------------------------VPYDELTDEVRKFVNDFFTSLFP---------DPE-VKEYFLLSVAQIFRGSNIF---KQYMVWTGVGNN-GKSVLIRMFECLLG-PLLVKLSKSV-LISNKMDVGSVNPDMCKLQGVRLAVTDEI-----AGSDDINVGQAKLLSGN-DTFMARDLYMKSAEMEPIKAQFIPIIVCND-LPSLREPDEAAWKRFHIIPFDSYFTTELDGF----LPHGV--DRKHVQLSRTDI--DSTVIADKHLEGFASLLLK-IYIDNERASRNRISGSDVSQGLRMPERVRELLKHHKMKQNPIFELL--ECKFTYDI-----ENNDLLS-------------YEKLCTMVNDRR----RTRGACMDDVKKWTL--------EVIN--WREYRHNSSGLIG-----------------------------------------FVPMNNA-------------------------------------------------------------------------------------------------------------------------------------------------MDSITNGESFYVYDWRV----------------VSTEKDTNYFDRSGNRKKWTEI-TL---------MLRAYCVDAN-GATVCLRMGQVKTKLYVEFPENYDLNPRRWSAIRTIL-------------KDAIYCKNDKCDSNIQRVSLQPLYG-----------AKQVRTYVAIEFTSEVGKRAFINKISGKCDQ-------RTKRTSAKFPDNVTGDQLRFHWMNVPTEL---QVL-VNAKLPFAGW-----------IETG--RLY--SPKD-RK----TRCDREYSVD-IK-QVRTSTSMAC----V-TPPLKTFAWDIEAKIND-MSSPGTH-------------------------------------------------------------------------------------------------------------------------------------------------------------EDDEVYMISI-SVS-----------------DNT-------------------DHLILIAPDGCG---EAMKRSMGAGD-----------------ELTVHVCPNEVSLLLEFNKVCR-SIGAVARMGWNVNRFDCVVLMARANR---LNCSTT-----------------LL-DLGLALDV--------------------------PGCVSTTAGRTF----GRF--SPNDAIYFDT-HGVLCLDVMEMFKSTYTKLPKYSLQYVSQKFL----------------------------------------------------------------------------------------------------------------------------GTTKDPVTL--KDLNELHSRLMLDDDHTNALRAVVSKYCVVDSRLTLQLCQKCAHMTSLTEMARITNTPITMVHYQKQQRRMFHLMFSECARKGVA---MQDDFGRDRRLTMLDEDSTDGSSN-----------------------------------------VDNK----------------------------------------------------RQLNYSGAYVKDPE-PGLYNM--VGSLDVNSMYPTLMIAYNLCYSTV----IDDDA---------------HSDYTDENFEIVEWEDHV----GCEHDPNIKEREKLKSIFEDLAKVEKRKFIGVQPITKYFKPTSTTR---KPVDDVEEHSEC-----NGFTDDNYNDSPVSSIKLSSVDLQRAAIRLKV--------------------------------------------------------------------------------------------------LKSRMSGGSKLCAK---QRVRILKTRRGLLPDLVEYFLDARRKVRAEMK---NVS----DPLARDILDKSQLAYKVTA--------------------------------NSVYGSTGAVN-GKLPCQNVAKVTTALGRKTILQSIDIAQRDRS----------------------------------------------------------------------------------------------------VSTIYSD-------------------------------------------------------------------------------------------------------------------------------------------------------------------------------------------------------------------------------------------------------------------------------------------------------------------------------------------------------------------------------------------------------------------------------------------------------------------------------------------------------------------------------------------------------------------------------------------------------TDSMYVQLG----------DE-------------------------------------------AGDDPWKFVRELAAHIT-SKLRKP-----MVIEAEDDIHAKV-LFLGKKCYIGRKLFR----DGSVSRELDWHGVITVRRDHSQYVKDVYRKAVHRVFA---DCT------MEQFKHTIFEQALTLM-QRRVSYERLTKTSEVRNVGDCCTITLCKKTMSWMLGDYK-------------VPQHSHHDILYNTKRDALKTYYVSKLPAPARLSVSLVDR--GR-----------PAIEGGRIEFLNIRI-----------SNPDDLPIEEISY---FKEHGGI--V--DRLYYI-KQIINPLTKVS---------EAVWKRSD-----------------------------------------------------------------------------------------------------------------------------------------------------------------TVIGAVTPILNYDKVVRQLDTMFN-----------------------------------------------------------------------------------------------------------------------------------------------------------------------------------------------------------------------------------------------------------------------------------------------------------------------------------------------------------------------------------------------------------------------------------------------------------------------------------------------------------------------------------------------------------------------------------------------------------------------------------------------------------------------------------------------------------------------------------------------------------------------------------------------------------------------------------------------------------------------------------------------------------------------------------------------------------------------------------------------------------------------------------------------------------------------------------------------------------------------------------------------------------------------------------------------------------------------------------------------------------------------------------------------------------------------------------------------------------------------------------------------------------------------------------------------------------------------------------------------------------------------------------------------------------------------------------------------------------------------------------------------------------------------------------------------------------------------------------------------------------------------------------------------------SESASSPIRIECSPLPEPGRMIDDSLIIPQFHHNLISPREDSYMDRNKGG-SKIAFVGKPGTGKSVMMRYIMYT-KRKMIPVAVVMSGTE--GSNGFYSE--VVPDTYIYNDCDQMA-LENFKQRQLE----------------------------------------------------------------------------------------AKKRCANPWALLVIDDCSTNKK-NFTTKIQEDLFKNG-RHYKMLYMVGVQYPKDL-PLTLRTC-LDGIFLFGTGNHDVRKRLWE-FA--DDFPNKETFYQVFSQVTSVDHRCLYIDYQGGKG-SWYNNIYWAMAPPPN--ETPKFRF-GCLEYRM--AARDRADKKKIEAQCAYD-----------------------------------------QINT--------------------------------------------------------------------------------------------------------------------------------------------------------------------------MNDVTNRDLLELDDTIRNMCGKTAKRCRLANKHIAPNVRRTMLNSV-----------------NKSHLKGRMMRAVLSDI--STLDRMASLLSSQVI-YVTGAEPIITDYMKLLSKAVDKDKEETIVRQKTKLSQKYCDLL-----------------------------------------------------------------------------------------------------------------------NVTLNVSNVYGDLLRCSNTASEAACTNQTYKSGKTANMLTDCDICG-NESKFNRDTESVNCGRCGGEIVQC-VDGSRPAVNGSYRHSTNGS----NNVYNRTMHFRDCLYQYQGVHTPILSAEVFESLTKAMRECNVMGDTGDLQRDGASVT----KGDVLYYLKQLNY--TRHYDDAVYIHRVLTG----RSADNVQHLEERLMHDFTLLSKKYDEQHA---GKERRSFINMQIVLYQLLR-RY----GHKCKLEDFASIKSLEQRARRDELYKELF----MSLG------------WK---Y------------------------------------------------------------EDI-----------------
IndV -------------------------------------------MKEVNLSGQNEARRQFESFLKEH-KVEGDGVYHTHTAFGSPWG------KFNIPDDKT-ERFFELYRNALQTNV------ELHITERP-K-KVGPLLIDI-D-FNFNKEYE----DRIYKEDDIKYVIGTVNSILREYY--------KWD-SKNLLAFVFEKDKPSIKI----NKSSDEKEYKDGFHIVYPFLPISENMRYLVLHESKMKIDNG-KGFRHI--PFT----NSIDDVFDMSI-IRSNGWMMYGSRKNGG-PWYMLKHIYDCTFNEKDITKYKHR----------ELVTLLSNRK------FNDDEEVEFKDSN--DQSIMEKKVNDILSHY----------------GVLKNEKKKKNNDDENNNLYSQDDETEEYIDDDIKSIKSEILNRRKEQTKLQTKKTKSKEIKLAKKICKILSDK--RATNYHDWIKVGWALHNVSEN-------LLPTYKEFSKK-AGKKYDE---KSCED-VWSKAQ-D--K---GLTIASLRHWAKQDNPEMYDELLTNSV------------NELMVEAESGT-------E-YDVAKVVFELYKDQYKC---TSIGNNIWYEFQ--ES--------RWIEVEGGYTLSTKISEELTKEFAMLNSLY--LKQ--------------MSTNKGQDTD----------GQL------KRANNVM-----KIMNNLKKSGFKDRVIRECRNMFY--D--PKFEEKLDSNRD-LIGFDNGVYDLIS--GTFRPG---CPDDLVSLTVGYDY--------------------------------------VEYNVDHEYIKG-IVEFFSKVQR---------EED-MREYILTLMASYLNGHTKS---EQFVLWTGTGGN-GKSKAVEFFQMAFG-DYCGVLPVTL-LTRKRGGAGQATPELAGQRGKRFIVFQEP-----ENTDEIQVGFMKELTGG-DWIYARPLFRD---PIRYKPQFKLLLTCNK-LPFIPSTDGGTWRRLRVSPWESEFTDNPKLP--------------HQFQKDPDL--LEKF--ELWKKAFLWYLLKVYYPKYLKQG------------LCEPAKVTQFTNKYKKQSDLFFEFL--DSNLTFT------KDNKHFES-----YDVLYASLKYWYTESYAGRCP--YAKKDLQEYL-------------------INNNYKTDKNYLY-----------------------------------------GVRFKNDEKNDAHVEDD----------------------------------------------------------------------------------------------------------------------------------------MSNNEDLVFQVTDWGT-------------------------VHEDTDFGDDILK-KY---------IIRIYGTTPD-GKKVFVKVKNFAPYFYVAIPSFWNSQ---KQKAQILI-------NTVKEEVKNKNPELVNSLKSWEIVDQCIFWK--F-------TNYKKFPFIKLTFYSHDGFKAYERIFN------------KAIRNPLLTP---KPQKYKLYESNIEPMF---RCM-HIRQLNSVGW-----------IRIQ--AGK--YNIF-SQNGSPSNNDISIYTD-WT-QLEPVKEKGN----A-IVPMIIAAFDIECTSGD-GTFPQAKR------------------------------------------------------------------------------------------------------------------------------------------------------------DDDKVIQIGT-TFS-----------------KYGE---------N-ECY----YKHIITL-GSCD-----------PIE-----------------GADVESYDNEVAVLLAWTKLIQ-RMNPDVITGYNIFGFDFKYLEERSKK---LGCHTS-----------------FS-KLGRIKNE--------------------------MSPFLDKTLAS-----SAL--GKNELKYYAM-QGRVQIDIMKVVQRDY-RLGSYKLDNVASEFIKE-----------------MIKEIEIDEKKELSTIYTKGLYGLEIGRFIKMFYNDGLSD---TYYNNEEKFEVTDIKLKAKMIGKDN--------YDSFIVKGII-----NINDLGLDKYKVYWCQAKDDVSP--QDIFR-LQKG-SSKD-----RAKIARYCLQDCILCNKLVNKLQILTNNIGMANVCHVPLAYIFLRGQGVKIFSLVSKKCRERNHL---IPVI----------RKPYKDDKAP-----------------------------------------PNAKFKKHEEENEED-----------------------------------------DEEGYEGATVFEPT-VGVHFE-PVAVLDYNSLYPNSMRHKNMSHETL----ISDAK----------------------------YDNLQ----NYYYETATYISKT---------------------------------------------------------------------------------------------------------------------------------------------------------------------------------------DEQHT---CRYARA---KDGSV-----GILPEILTELLDARAETRRQQA---KEE----NPFVWKILEGLQLAYKLTA--------------------------------NSLYGQCGAPT-SPIFMKEIAASTTSTGREMLNASRIFVEVIFPILVRSILDNDY-NEFIKIIELLFQKKVEQLIGEENVNILKSIQNNEDCARYKYLDVFTKNRTVIDDKKFIDKKLNHECKKDFTKWMYDKIKTLLTGKTISPKIIYGD-------------------------------------------------------------------------------------------------------------------------------------------------------------------------------------------------------------------------------------------------------------------------------------------------------------------------------------------------------------------------------------------------------------------------------------------------------------------------------------------------------------------------------------------------------------------------------------------------------TDSVFIKFG----------IANEGDDKFLTDSS-------------------------------SLAISIELASMCSKILA-KILPVP-----HNMEYEK-TFHPF-IILTKKKYVGNKYES----DPTK-FYQASMGIVLKRRDNAPIVKIVVGGIIKSILN---DKS------IDKALSFAKKVLNDIL-SNRYSLDKFIITKTIKGNGLTKDERKIEEMKPKEERSYA------------------------------DR-----TRIVHAVLADRIADRDPGN-----------KPMSNDRIPYAYILI----DHE----VELQGDRVETPEY---IITNK--LKL--DYLFYITNQIMKPSIQFL---------QHLTDSPK--------------KIFQDCIIKETNRRTGKK----------------------------------------------------------------------PLNYYFKMIGETDFDEDPFDDNDDDNSDNSDESI-------------------------HKLTCFDDGNIKVMPKQEPKKQIKKKIKQVNETKSVYDNKKGGFILDM--------------------------------------------------------------------------------------------------------------------------------------------------------------------------------------------------------------------------------------------------------------------------------MANSYKITKDGYIVSKK--DKKIVDQLREKLT-VTP---------------------------------EKKTDY-----GGELESFTVYRENNNNLAIP-RYYGLKYL---GPAKNLIKEENTKVN---FEFQGNL----------RGT--QVEVAKVALEKI---------------------------------------------------------------------------------------------KNIGGGILQLHTGYGK---------------------------------------------------------------------------------------------------------------------------------------------------------------------------------------------------------------------------------------------------------------------------------------------------------------------------------------------------------------TVLALYLTSVLKVKALILVHKTFLMDQWYDRIK----KFT-NA--NVGIIRQKKTDV-E-GKDIV-IGMLQSVSMI-DYDPEIFKGFGLLLVDECFPGYTKVITQKGLFQIKDLYKMWKNGKELPLIKSYNEKNCNFEFKKMTYGWKKYCTQ-LIRIDICNKSFECTPNHKFLTTEGYIEARLLTNNHILFGNDGNNYKITSVSEVIISEGNN-VYDIEVEDNHNFIIVDDDVQP----VVHNCHH---IGSKVFSRALLKI-SPQYTIGLSATP-IRNDGMTKVIRWFLG-------DIMVK-VERI--GDNAVYIKSFEY-EC-NDPLFVEKKRWVKGKVSPDTVKMTSNLCKIKSRNVFITNIVNAL---------RKKDERK--ILVLSGRLD-HLEILKKLLDA--------------------------------------------------------------------------------------------------------------------------------KIQEDIKDGIC--EEDEYKTAFYIGGMKDYELDDAAS------ADILFGTYAMAEEGLDIDSLNTLVLASPKKD---IVQAIGRIMRKPIEEGDINPLVI---DIRDMLS-CFEYWGTTRNKYYKTKRYNV----HTLKAKNDNVVSFNDFMLNEGIIKEINSDIDIRKEYIIKKFGQDEYDFEKEVDFYSYPDEMFNYSTNYSEIFEINHIFVEGDKNEKKVCIDYDPSND--------------------------------------------------------MVAKEIQISGGKSMPIREFNLDWMCKN------------PSICMIAKRGSGKSWVCRAILKH-FSH-LPGGVIIAKTE--RMSCFYGN--FFPDSYIHYEYKSEI-LENLLFRQEQ-----------------------------------------------------------------------II-------EKCKKRYSQGKKV-DPRAFLLMDDCLASKGTWMNDQPILEVFYNG-RHYQLLFILTMQFPLGI-RPELRCN-FDYIFLLAEDFYSNQKRLYDHYA--GMFPSFDLFRQVFLQVTD-DFGCMVIVNRGARK-DILDKVFYYKA------PNEDIGIIGCEQFKK--FHSKNYNSNWKTEGKSFDMN---------------------------NYVKKNKQSIVVNKITDDHGGNKNY---------------------------------------------------------------------------------------------------------------------------------------------------------MSTFKIKHDRNKTRVRINTLDETHKKIMGDFEKKRGNLPGKKKKLELLQNQLKIL------DNTNQKEYSIEDIKKKAELKTEISNLQ--DQIYDIENDISELD--YYSKIGDVVMDYYDIIEMNDNDLYQQYPELGEKKEEKENKEVGQLDKLNIMNQVPQRKVKTSKKRKRGQKPTMAHSIIDFMSGSTVQEIQKNNETETETEIEAETEAETEIDPVDIVENKQEKPLENKESQVQQ----------------------------DSVINKAKLMDQYMMLIDSDYL-------VGKNNMILIKR-CLACD-IEKTLIHAEGIYVCRKCGEAEPVI-IDSEKP----NYKE--SVPDNKPSMPYRKANHLNEWLKEVGAKESIEIPDEVYSKILLELQKNRFF--------DLRKLT----LPYMKKILKKLKL--QQYYEHTTYIISKLSG---IPPPTINRETEEKIRLMFRLIQTPFEKYCP---KD-RTNFLSYSYVLHKFFQ-LL----QLDEFTKYFPLLKSREKLKNQDKIWKKIC----EELG------------WD---YF-----------------------------------------------------------PSI-----------------
ISKV --------------------------------------------------------MSLSGFLAADRQQFGDSGGSTHVSLTGG--------SYIIDDDKV-TQLWAYLQDATE---------PLHLAECR-A-HDTMLTIDV-D-YRAPSSEQ----QLYGIDSHVMPLHREVMHLLGTCVTGGIR---AEDCSFVLLEKLDGHGNVMPPQ-----QCDSLGNVKQGFHMQYTKIIANTHALTEYIIKPLN------AAFPDV--DLL----------------SCSNAWLLYGACKPGG-VPYTVTGHYGADEQPLPGC---------------AWQDYCFPAS-------GNLAITGLETH---DTMLRKMLSVVPYGRM---------RYKRRLRCLEHSRAPGPSITHQGQQQLMIQQQPQEPMDVS--------------------TAASTTTPADVRALVDMLPAS--AAADRNTWLKVGFCLYQVMDA-T---EDGLRLWMSFSAK-CPEKFNA---TVCHD-MWERQMRPN-----TYTVATLRYLAKQYSTEAYDAWTHSQW------------MSAERL--KLT-------H-VSLASIMYSALSTHYVC---GNIKGELWYKFD--NG--------VWNEKGMNV-IRSLISNEAGPIHQVLNKFLAGV----------------ASGQVPEPDE-------------------TFLKCLH-----RTTFMLGSSPFKSSVMRECAEQFY--R--DDFVQRLDTNPY-MIAFSNGVYDFKT--RTFRPG---QPEDMLSRTLPVAYTVGGYGRYVDDILSAATLDPLSNTYNVCALLDNIETVGNTMTAKQP-LCD-VIRFYNTTFP---------DPE-VREYFLRQVSHVFVGGNAD---KVCLFWTGSGNN-GKTVTQTMFEKMLG-SFAVKLSTTV-LTGRKPCVTSANPELARLRGVRWAVMEEP-----NNDETINPGPLKSMTGN-DSFFARDLWCSGKETSEIIPMFKLHCICNT-LPDIKMADMATWNRVRVVPFEAVFVSGERLE--EARRDVPVEQRDCVQVMDKYF--VDKI--PLLVEPMAWLLVQLWGVLQGEPADA----------YKTPRKVIQVTKEYEEANNYVRGFA--DAMMVH-------EPGASVTE-----MEVYRE-FKAYMTAYGMATTAG-YSITKVMKDLVLY----------LKCR--YDKRSGHLIDVM------------------------------------------VRDMATATGR----------------------------------------------------------------------------------------------------------------------------------------------------MDSVYIYQWLY-------------------------------------A-NY---------EVRGYGIAPN-NTVVCVRVPNFKQVVYVECTDPQ------QHDPRSTF--------------------TQHGFRVYETPRACSLYG-----------AKGVGTYFAARVPNYNAMRDVQE----------------------------TQGPFKIHESRVSKTM---EFT-ARAGLPTVGW-----------IQVS--QR----CVV-TRTV--TMAAKEYMVN-WRTDVRPAPD--M----EGVPPAKIVYFDIEVKSDHENVFPSDR-------------------------------------------------------------------------------------------------------------------------------------------------------------DDEVIFQIGL-VLC-----------------SGNT------------VL----RTDLLSLPGRDY-------------------------------DDSVYQYATEGELLHAFIAYIR-EHEVVAVCGYNIMGFDIPYIIKRCAR---TSMLGT-----------------LR-RIGFDNRR--------------------------LAIEKT----------AGV--GHAKMTYIQW-EGVLTIDLMPIIMMDH-KLDSYSLDYVANHFV----------------------------------------------------------------------------------------------------------------------------KAGKDPIRP--RDIFHAYNTG-M--------MARVGRYCVKDTQLCKQLVDYLNTWVALCEMAGVCNTSIMQLFTQGQQVRVFAQIYRDCTPMDVV-DKVYVI----------PDGGCDSDVV-------------------------------------------------------------------------------------------------SPSSYTGAYVYEPV-PGVYKN--VIPMDFQSLYPSIIISKNICYSTL----VDQGG------------------------EEYAWQEHE----GCEHDPQYAKQHALGIEIGVLQCNMAALPRRATQERARLRERIADMKIQYASMTPAAVK-----------------------------------------------------------------------------------------------------------------------------------------CNVFS---FRFTHA---HE--------GVLPRVLRNLLESRARIRARIK---TTD----DPDIRAVLDKRQLAYKISA--------------------------------NSVYGTMGTQR-GYLPFMAGAMTTTYCGRKLIEKAAHLLKTVVG----------------------------------------------------------------------------------------------------ATIVYGD-------------------------------------------------------------------------------------------------------------------------------------------------------------------------------------------------------------------------------------------------------------------------------------------------------------------------------------------------------------------------------------------------------------------------------------------------------------------------------------------------------------------------------------------------------------------------------------------------------TDSCYIQLG----------HDRA-----------------------------------------SLDELWQMAVNASDTVS-AFFERP-----VRLEFEQCIYTKF-IIFTKKRYVYRAFTR----DGKQ--RTGSKGVMLSRRDSAMCARNTYAAIMNTILE-----------GSADVPFIAACMMHDMMIPGALQDDDFVLTKSVQD---------IGNGDDNNQGSYK----VRNPQKAQAAATQRVAPDDAEGYAIALRQEMVKQMPAQAQLAERMRLQ--GR-----------AVVSGARIEYVVLKHQYGVPEG------ALGARLLDFER---WREMKVAYPL--DRLYYM-KSVVNACDQLL---------VTAGYG-------------------------------------------------------------------------------------------------------------------------------------------------------------------PVCSKVYAAHLQLAYVHKQLLRRTTPAV--------------------------------------------------------------------------------------------------------------------------------------------------------------------------------------------------------------------------------------------------------------------------------------------------------------------------------------------------------------------------------------------------------------------------------------------------------------------------------------------------------------------------------------------------------------------------------------------------------------------------------------------------------------------------------------------------------------------------------------------------------------------------------------------------------------------------------------------------------------------------------------------------------------------------------------------------------------------------------------------------------------------------------------------------------------------------------------------------------------------------------------------------------------------------------------------------------------------------------------------------------------------------------------------------------------------------------------------------------------------------------------------------------------------------------------------------------------------------------------------------------------------------------------------------------------------------------------------------------------------------------------------------------------------------------------------------------------------------------------------------------------------------------------------------------------------------MEIKELSLTELRPVKP---DDEM-GGMKLIVLGKPQRGKSVLIKSIIAA-KRHIIPAAVVISGSE--EANHFYSK--LLPNCFVYNKFDADI-ITRVKQRQLA---------------------------------------------------------------------------------------LKNVDPEHSWLMLIFDDCMDNAK-MFNHEAVMDLFKNG-RHWNVLVIIASQYIMDL-NASLRCC-IDGVFLFTETSQTCVDKIYKQFG--GNIPK-QTFHTLMEKVTQ-DHTCLYIDNTTTRQ-KWEDMVRYYKAPLLT--DAD-VGF-GFKDYKA--GVA---------------------------------------------------------------------------------------------------------------------------------------------------------------------------------------------------------------------------------------------------------------------------------------------------------MRPSLLSCHNYVI--SKLKRYGADTLQLYM-FILETAPVIVQYMT-------------------------------------------------------------------------------------------------------------------------------------------------------TGHTDQLDVYKTIVYRVY--------DQNKWTYEEEF-RVALFNTTPPHAQSTPPPQQQPCGDDKRIRRYVDQLH----SYI-----------YLYQGVTN---------SKFPVHIPNSVLVNIRDHLQKYRIK---------EADVT----LQQVLSILKVNKH--VKYYDYATIIYRMLTGKAEVLPPDVVAAVQADIVRLADAAMASPDIWTL-------CTQAGATYVFFQLLR-HN----GYEYNCHTFMQAKTLSKKQSQDVACNALC----DRMS------------WT---FW-----------------------------------------------------------PL------------------
KloV --------------------------------------MSNKKDSITEMKKCIAAKQSFVALLKKY--KVKDNGIKTHYAFGEPWG------SYNIPEEAE-DEFFEAYCNCLQNGV-----KEMHIIEKP-K-EVGPLLIDI-D-FHYEQSVD-ERVYKDD---DITYIIGNVNKLIMNYY--------KWT-DKNLLAFVFEKNTPTEKV-----DSDGNTDYKDGFHIVYPFIGLSEKMRFLIMHEVKQKIEKE-NGFGHI--NFT----NSYNEVFDMSI-IKNNGWIMYGSMKNKG-IPYMLTHIYSCAFVEKNIKEYKHR----------ELVKLLSNRK------YNDDEEQQLKDNLVRREGTRSKNVITQFTDGVNDDDEIDVDDNDDNDDNDDNDDNDDNDDNDDNDESDSDEQKHDDEEVESIRKEILKNRKENKTLEKEYHLLKDINLAKK--LINILSAK--RSTEYNDWVRVGWALHNISPT-------LLNVYKNFSKK-AGKKYDE---KGCDK-IWERAR-D--E---GLGISSMRCWAKLDNFKKYSDIISDSV------------YELLKEAETGT-------E-FDISKVVFELYKDQYKC---TSLTHDTWYEFQ--EH--------RWVIIDKGYTLNEKLSEEVTKEFALLNSKH--MKK--------------IGKQDGSVST----------NDL------VSGNKFT-----KIMLKL-KTGFKDKIMKECQRRFY--D--PKFEEKLDSNRH-LIGFDNGIYDLQA--GCFRPG---SPDDYVSFTVGYNY--------------------------------------EEYTTNHEYVKE-IDNFFASVQR---------EKD-MKEYILKLMASYLDGFTNS---EQFVLWTGSGGN-GKSKAVELFQLAFG-EYCEVVPITL-LTQKRKGSSQASPEVAKLRGKRFVVFQEP-----ENTDEIQVGYMKELTGG-DWIYARPLFKD---PIRFKPQFKLLLTCNK-LPHISSTDGGTWRRLRVSPWESEFVDKPDPK------------RPNQFKKDYEL--TDKL--NKWKKAFLWYLLKVWYPKFKTET------------LTEPDKVKQFTNNYKKDSDVFFEFL--DNSVDFTK-----NENHCEDL-----NTLYPA-MKYWYSDAYSNRCP--FNKKDLAKYLSA-----------NNYN--FKDGFLY--GVRF-----------------------------------------KSDNKDAKKQNELDE-------------------------------------------------------------------------------------------------------------------------------------MKKNVLNNSKDLLFQISDWDY-------------------------YHEEFDLDEATLK-KY---------VIRLYGTTND-HKKIFVKVEDYTPYFYVKIPKDW--K---KQKVQVLLDYVKKE---VEKNPKN--ADILNSLKEWDLIDRCVFKE--F-------TNYKLFQFVRLVFHSYEGFRAYERI-----------FN-RRLLIHSLGM---KPIKYELYESNIEPNL---RFM-HIRDLQAVGW-----------VSIK--GGK--YNCF-PKDKSPSNNDICIHTN-WK-NLDPVKD--T----S-IVPLIIAAFDIECMSED-GSFPQPQR------------------------------------------------------------------------------------------------------------------------------------------------------------DGDKIIQIGT-TFS-----------------RYGE---------D-ECF----YKHIITL-GSCD-----------KIE-----------------GADVESYENEVAVLLAWTKMMN-RMNPDVVTGYNIFGFDYWYMHKRAKK---FGCEKS-----------------FI-KFNRLNNE--------------------------ETPYIKKDLSS-----AAM--GQNKLKFYAM-QGRIQVDLLKVVQKDY-KLGSYKLDNVAAEFIKE-------------------AVVKVEMKDGLTTIFTKSTYGLEIGRYIKINYNDGLSDNSYKNEFKFKVIKVTKDTLTIEGIL--------------------------DGEALELTKYKVSWCQAKDDVGP--HDIFR-LQKG-SSAD-----RAIVAKYCLVDCILCNKLMNKLQVLTNNIGMANVCHVPLSYIFLRGQGIKIFSLVAKKCRERNHL---MPVI----------KKPYKPKEGE-----------------------------------------VPKFPQKKMEEDEEE-----------------------------------------EDEGYEGATVFNPD-TGVHYE-PITVLDYNSLYPNSMRMKGLSQELL----VKNPE----------------------------YDNLP----GYYYNSATYTNKD---------------------------------------------------------------------------------------------------------------------------------------------------------------------------------------GSINT---CKFAWP---KDGKL-----GILPEILTELLNKRSEMRNLAE---EEK----DPFKKKVLDGLQLALKLSLKIVSAISKM-----------------------DEPYESFVEKI-NLMFNKQLDE---LIGEENIDILKEHIEGELFP------------------------RYDYLNVFKNNRAVINENYFKFIDDDKKNPKYKNKTEFTKWIHSDI--------------R-KVMEGKNIT----PSIIYGD-SILGNEVLTLLNDKNDIEFHRIDKLCDKWESYDNFKTDEYNEYFTNILNKLFKDKTDSNNSILMNETDYINKKQFYFSMYGNDTKALHEYMIDLDSRYIEVQVNNNKIMLINEKNYVVSNNVNSLNKLPNNIRNQIKDLTVDHMNRNTLDNRKQNLRLVNSKEQQWNQDIFKTNTSGTRGVYYRTNRKAWIANWLNLDGKRESKYFKNKQDAINERKTQEQIMETYFNDERKKLIDKLKQLLINDQKDRYDKEQSSANYKVWTDKGWSNINRVIRHK--TYKRIFRIVTKTSIIDVTEDHSLIDKNGNYITPKTCTIGTELMYGINNFDTIEFVDIKSNKYDILAFSSDDKVECMR---------------------------------------------------------------------------------------------------------------------------------------------------YYCYNKKLGYNILIDVNNDKFVLHRTNDVIENPNKIINIQQLNDVV--------DDYVYDLETEVGHFHAGIGEIIVKNTDSVFIKYN----------IKLNGEEETLKDKV-------------------------------ALETSIKLGQLTSKLLF-TILPLP-----QNMLYEK-TFHPY-VILSKKRYVGNKY----GSDPNK-YYQDAMGITLKRRDNAPIVKIVVGGIVRSILN---DKS------PEKAVAFAKETLKKIL-CNKYPMDKFIITKTLKGNALIESERVLEEMKPKEERTYS------------------------------DR-----TRIVHAVLADRMADRDPGN-----------KPLSNDRIPYAYIIT----KGN----VELQGDRVEHPDY---IIENK--LPL--DYLFYITNQIMKPSLQFL---------EHITENPD--------------KIFETCIMKELNRREGKR---------------------PLTYYF-------------------------------NLLQEMKQNKDDVFGEDNEDDDDNDNDNDTDNDNDENKYESKFTFNFDLDDEISDQEEDSDTPKLGKK---KIVKNKSTKNQANVPAKNQTKKRVLNHKPVYDENKGGFVVTL-------------------------------------------------------------------------------------------------------------------------------------------------------------------------------------------------------------------------------------------------------------------------------------------MLTNNGYIINKKELTKPKITQILKDLT-VSP---------------------------------KVNEGY-----QTDAESFTVYKEDKDTLTIP-RYYAAKKI---GEPKDCIDINNSHVD---FEFVGKL----------RDY--QQTLVDDVLKTI---------------------------------------------------------------------------------------------KSSGGGILQLHTGYGK---------------------------------------------------------------------------------------------------------------------------------------------------------------------------------------------------------------------------------------------------------------------------------------------------------------------------------------------------------------TTIALYLASVLKLKTLIIVHKTFLQDQWYDRIK----QFT-NA--SVGMIRQKKVDV-E-GKDIV-IGMLQSISMI-DYDQSIFKDFQLLIVDE-----------------------------------------------------------------------------------------------------------------------------------------------------CHH---MGSKVFSQALLKV-FPKYTIGLSATP-KRQDGLTKVIKWFLG-------DIIAK-VERK--GTNAVYIKSFNY-SS-TDKLFVEKKRWFKGKVKPDPTKMVSNLCIINDRNLFIANIINSL---------RKKDERK--TLILSGRIE-HLKTLKKLVEK--------------------------------------------------------------------------------------------------------------------------------LIQDDIKSGNC--DTDEVKTAFYIGGMKDYELKDSAE------ADIIFATYSMAEEGLDIDGLNTLILATPKKN---IIQSIGRIMRKPIKEGDVNPLIV---DIIDDLS-VFPNWSNPRTKYYKTNKYTI----HEYKAMNDKMISLKDYMVKHNLIKNITPDMDFRKEYIVSKYGLDEYNFQKDTDFYDFPDEIFNYSCNLNDIFEIKHNYEEEIKEMTITI----------------------------------------------------------------MVAKEIKILGGKSLPIRDFKLDWFCQN------------PSICMIAKRGSGKSWVCRAILKH-FKN-LPGGVIIAKTE--KMNCFYGN--FFPETYIHYEYKGEI-IDNMLNRQNI-----------------------------------------------------------------------MI-------DKCVAKYKVGKKV-DPRAFLVMDDCLASKGTWMNDQPILEVFYNG-RHYQLLFILTMQFPLGI-KPELRCN-FDYIFLLSEDFFSNQKRIFDHYA--GMFPSFDVFRSVFLQLTD-NFGSMVIANRGPKK-DLIDKVFHYKAD-----NVN-IGMIGCSQFIN--FHEKNYNPNWKQDSGNQVDL------------------------NKLIPGKKNKPNIVVSKVDNFN---------------------------------------------------------------------------------------------------------------------------------------------------------------MSAFKLKHNRSKQSVQINTLDDVHKKMVISFQNRKQLLPKKEEELKTLQQQLNDL----------ESSCKYSTDDIKKRADYKVEIKKLQDDIYDISNDLSELE--YYSKTDEIIMDYYELADNDDYMLYDMNPELSNEKIKDENK--TNEDKLDLLNKQNNNKQYIKKTIKRRKRKQDDEPQHTILDFLTGTANITPHIDDTNDANDANDANDANDANDANDANDTNDANDANDANDANDANDATTESNIDTSEKLISEPEKIISEPEKIKNKAELFDQYMTIIDNEYK-------CIRKRNYNIIKKCENCN-IDKTLINSEGIYVCQQCGEVEPII-IDSEKP----NYKEAVSDTKPGYPLIYGDK---SIILLVILTKESIDIPEEVYNKILAELHKNRFY--------DLKKLD----LPFMKKILKKLAL--HQYYEHTTYIISKLSK---IPPPTISRETEEKIRLMFRQIQPSFEKYCP---RN-RTNFLSYSYVLHKIFE-LL----ELDDFIKYFPLLKSRDKLKQQDKIWDMIC----TDLG------------WE---FY-----------------------------------------------------------PSI-----------------
LauV --------------------------------------------------MAKRQTKDLFALLETFRVQKGEGTFTHTSFSPKG--------KFAIEGKKNLNSFFRSYCEAIQNGV------MLCMTEMP-L-KYHPLYVDV-D-FRFEDIGK-KMPVRQYKEHHVLSVVKAYQEIIRVIVPE------LEHTEKMFSCIVFER--SGPRI--------SGEKVKDGFHLMFPYFIVDSNIQNVFMRQKVVKDLSEAGAFDDL--PLL----EDVDKCIDS---LKGKPWLMYGSTKPGESEPYSATKAYTDDLECID-----------------IYNVLEEEAE------DMGWEIPRDIPI---LLSIQRRREPTPISRG---------------------IIPSEKKMAKKKRPTRLVKTME--------------------------QIMEDIKMVTDSGILGMLNDS--RAENYDDWMNVGWTLFNIGNG-L---PEALDLWIDFSSR-A-SNFDE---KKCEY-VWEQMEMKG------KGIGSLLQMAKNDNPEKYAEWKTLKC--------KDDLDAAIKCPKPT--------H-ANIAKLIHTKYSDRFIC---ADAKSNIWYEFR--SH--------RWNKLDDANELMRIISFELPDIFRLEIARLSAI----------------SSQGTDPNAQ-------------------LTMKRCL-----DMQAKLQMDSFATGVMRMCKRLFL----NEKFLEKLDENRD-IIGMEDGVVDLKL--GIFRDG---SPDDYISMSTGISY--------------------------------------REFSETDRAVVE-CREFLRKLFP---------NPK-IRKCAIRMVSSCMQGGNRN---KRIYVCTGKGHN-GKTVFFNLLEYIFG-QYLIKFPREMCLVGRTASASSARPELARAPGARFAVIQEV-----HKGEKLNPGILKELSGN-DSFFVRSLYEK---GRDVKPQFTIFMMCNK-PPSVPGSDQATWNRLRAILFESTFLSEQDDL-WIDDPEER--KRLHMFKADPHF--EEKI--PELAHALFWICMQ-DFRAYKEEG------------LCEPEEVTMTTNKMRARNDPIRRYI--RDCVEKIDKEELDGEDEEIPY--VTVSELFNN-YKEWYDENFPSYSAKKVTILKFRKQISRAL---------KVQP--VGGKKFEYYRLRE-----------------------------------------QEDLEDENGSEE----------------------------------------------------------------------------------------------------------------------------------------------MAQRTHNYKVDSWNF---------------------------------DDCED-GL---------VFYAYGRDEA-GKSVCTRIEGFRPYLYIQLPKKRNLS---WGKREART----------LFEHLTTRVCKKFPPVSYELKKKYFLKG------------KVPVSTLRLEFLNIAGAKMCSNAM-------------ENRENRIEGLGTFAAKELRAHEQNIDIYT---KLF-THRKLDSTGW-----------LKVV---EN--KGVT-YDKF--SKADLEFSCE-WR-NISLGEN--K----G-LIATKKISFDIEAYSKHHSAFPDPNI------------------------------------------------------------------------------------------------------------------------------------------------------------KENAVTQVAY-TVE-----------------ETNG-----------EIW-----KEAISL-GGCL-----------KLP-----------------NAKVINARTEKELLLIFFRRLS-EIDADVYIGYNILKFDWNYLMVRAKK---CGLFQR-----------------MCDLLTRISAV--------------------------PASEDKMSWRS-----SAY--GTQNFKFIRI-PGASQIDMYVEFERNH-KLDKNTLDHVSELFLGE---------------------KKKDVTAKELFKVMEVSMILESFQSTRVPFRERRRA---------------------------------------------------VYSAINRKHGTKYLLEFRQKAKK--CRSLLELDLL-VRSG-----VTKLADYCVQDTVLPLRLLKKFNVELNMDMLASVFCVPREYLQTRGQQVKVFSMLYREMQDDDLI---VEFL----------GYDKEV-----------------------------------------------------------------------------------------------------SNVKYKGATVFDAK-VGLWED--VLVWDFESLYPSEIISRNVDYTSF----CTNDE-----------------SVPDEDCNIVEWDQHEFC--ECPLDTKAGKKKKKDQEVV---------------------------------------------------------------------------------------------------------------------------------------------------------------------------------CGHFK---QRFRKSKVLENGEVQE---GVLPRMLRRVLARRKAVKGEMRNAEKET----DPEKKAVANASQLALKIAA--------------------------------NSAYGALGASQ-GIAPLVEAAAAVTTAGRQDIMKVVERILERWPD---------------------------------------------------------------------------------------------------GVLVYGD-------------------------------------------------------------------------------------------------------------------------------------------------------------------------------------------------------------------------------------------------------------------------------------------------------------------------------------------------------------------------------------------------------------------------------------------------------------------------------------------------------------------------------------------------------------------------------------------------------TDSCMIHFP----------GGR------------------------------------------TPKDLIEFGKFVGKEIS-KHLVSP-----MNLQFEK-LCKRF-IIFSKKRYYTIIVNE----DGEC-IAIDKKGIVLTRRDNCLLVRELFKKTVEQVIN---KED------RQKIVQGVFDGIYGMM-SRSIADQKYVITASIKA-----------------LEEYK-----------------------------NDG-----KGLVNVALARKMKKR--GE-----------EVIPNTRLEFVFLDIPGKKKGE----KVLQADQVEDFTW---YLDNKKRLGLKIDTHLYLSKKVMEPLAELL---------NIWEKKVI----EYEKLDERIKRLKSLISPEDKDSLTKLE--------------------------------------------------------------------------YLFRKQKLSESIPDKSQKTLDGYFVKKETKREPQSLLQRAKSIANEMLASDPKVVSLLIESYNREKHIKTLNARRKMFGLQVVRQRLPKRGEKTLVQDDKMLKTLAKAHLAHSESAAQLKKLFARPVII---------------------------------------------------------------------------------------------------------------------------------------------------------------------------------------------------------------------------------------------------------------MSFRIKKTLLSKEQNKLARKLCT-VRP----------------------------------IPTKF-----NVNPAEIRLFKTTSENYVLPLSLWKTL-----GLMRPEFSSLEKMGK---GEFVGTLLEETEPIEGRKTKRDQQTVFALAKKRL---------------------------------------------------------------------------------------------EKDGVCMLSLHTGFGK---------------------------------------------------------------------------------------------------------------------------------------------------------------------------------------------------------------------------------------------------------------------------------------------------------------------------------------------------------------TCLGACLAALKKKRALIVCKSDKIKRQWVEAVQ----KFT-TH--SAEIVKGKKIPE-----NVD-FCIMGPMKVI-NFGED-LSCFGTVIVDE-----------------------------------------------------------------------------------------------------------------------------------------------------CHQ---ICTSVFSEALFRL-QPETLIGLSATP-DRIDGLGEILPPFFG-------DKPIV-RKEE--KDFTVYKIITGY-RP-------GKRFDKRG--NLVWSHVIKSLAENTERQQAIAEVLKKP------------TPGK--TIVLGKRKE-ELRELDRLLKE-----------------------------------------------------------------------------------------------------------------------------------------------SGESTTLFIENKKNYDMN----------ARFILSTVGKGGVGLDDTSITTVALVSDCVD---VRQYEGR-------ARVPNSVIY---DFVDCFG-PLEKHYEEREEWYLDKGATVVEKTLKEMIKN------------------------------------------------------------------------------------------------------------------------------------------------MGRKKAVDDSDSQKVLNIKPWDILACPDS------------ATFIVIGNPGSGKTTFAQLFAYY-HRSKYPVGSVCSGTS--DESGDFQG--IFPPLYISSKWNEDR-ELKYIARQKK-----------------------------------------------------------------------AK---------------KDKACKNPLSIHIIDDCSDNVS-IYRQPVVNAYFKLGSRHWANAVFFLGHGAIEL-TPGSRKC-GSFFVIFYEPSPIEREKIWKNFG--GILGTYNEFCDIMDQVCAKPYRCMIIDNRTMKK-DIEDKLFYFDVTP----CPK-FKF-GCKAYRK--HSKTRNNPNYEPPVV--------------------------------------------------------------------------------------------------------------------------------------------------------------------------------------------------------------------------------MNHVDIPGLDKKIKEEFSRRLEAFTKKEKELERVEFIYFNS----------------QNKEDVSRARERAFKLQ--KEISQD-ETLSQIQE-YSELSAPLLEKYQENLNKVKKVKFFGNKQ-------------------------------------------------------------------------------------------------------------------------------------NQKDPDADLTSEFLLLAKNYI--------DVNDGHLRVSK-CGTCQSPFANCVERGDEIICPNCGETSSAI---EDAS----PYRDS-QRNGGSGKPAYVTKPQFLEVVEKFQARKNTKIPESVKELIKTELSKYGID---------IKDAK----KKHVYMVLVDNNM--TDYYEELSLILWELNG---TLPPDISRYQEM-LSNCYDAYEKVYLQMIK---EKERRKSLNAWYVLFKLLQ-HL----RYVPNPDDFCFLKNTTKTKDCDEKFGKVC----EILG------------WN---FQ-----------------------------------------------------------YTI-----------------
MpV1 --------------------------------------------------------MEATHFIDKS-------------------------------PNLF-ESLVELQKEQILSMN---------------Y-EHVLTYINNLE-FCWDLKAN--------------DFRNARELGYRQFM--------HHE-GFDSSGQ------PDPSK--------IDILAIKGIKEKNSRLCTDLKNHARALGVLQN------DPNENG--ITLCKRINNILKQIEDAYENVRRHFISYERVVNPTALP--------------------------------QVVSPSDPST------MDEEE----------------IESATPFQKC----------------------------------------------------------------------------------LLRTLDEI--YKLGYRRYKGYCCEEIKTIDG------------------------------FRTR-AWTPK--------------------------------------------------------------------FTIEKFVNSISD--------KDTDFVNWKNFTSRGS--------IIRDTIENISK-------------------------------------------------------------------CVDQQFP-----DILKRRHVWSFKNGVF--VGKQYI------------AEGVY-DCRF----YPYES--KECMCL---DPTIVSCKYFDQQF--------------------------------------DDFSELENWQDI-PTPYFDSVLKYQKF-----EDE-VCNWAYVMGGRLCFDVNDLDSWQIIPFFKGIARS-GKST---LITKVFK-KFYENEDVGT-LSNNIEKKFGLSAIK----DSFMFIAPEV-----KGDLALEQAEFQSIVSG-EDVSVAVKNKT---AVSIEWNVPGVLGGNE-VPNWKDNSGSVLRRILPWNFGKQVQEA-----------------------DPLL--DKKL-DRELPKILCKCVRA-YLDYSKKYSDKDIW-------NVVPKYFKTIQKQVAMVASSLTNFL--ESTNVV-------RGVDKFVP-----QKLFVSAFNSHCKDNNLGMHK--FHQDFYAGPFSSRDIEVRE----ETVN--YKGRFYKRQCIIY-----------------------------------------GIDVISEEDENLSNDY----------------------------------------------------------------------------------------------------------------------------------------------MVFFQALTWEA---------------------------------RDEDD-EH---------LISIFGKTES-GKSICVTTS-FTPYFFIKLDS--------RVSAKELY--------------KSIDEKCPECVISYSVMDSKDVWG--F-------QNNQMFRFMKIDFVNLQTRRRVDYF--------------LRRPLHLYSS---GLFKAKVYESNLDPVL---RLM-HRTGIQSTGW-----------LDTG--DKC---IRS-HL----ANVDIDLFCNDWT-TLTPVNR--D----D-IAPFVVASFDIECNSST-GKFPDADV------------------------------------------------------------------------------------------------------------------------------------------------------------NGDACFQIAI-SLC-----------------KFGT---------D-EPY----EKICLCY-KNTS-------------------------------GPDVRSFDTEREMLEAFQKYIQ-EKDVDIITGWNIFGFDLEYIYKRAFI---CGCNSN-----------------FF-KLGKLKDQ--------------------------SCEIVVKKLSS-----SAL--GDNLLKLFPM-SGRFVFDMFHEVKKGY-KLDSYSLNNVSKLYI----------------------------------------------------------------------------------------------------------------------------GDQKLDMSP--KEMFARYLEG-DPDK-----LGEVADYCIKDTLLPHKLLKKMCILLNLLEMAKATWVPLCYLVERGQQIKVFSQLTKKAREMGFM---VPTI----------RYGAI------------------------------------------------------------------------------------------------------PEEPYEGATVLDAQ-KGAYYT-PITALDFEALYPSIMMAHNLCYSTY----VMDEK---------------------------NYGNVP----GVTYETFEI--------------------------------------------------------------------------------------------------------------------------------------------------------------------------------------------GDRK---YKFAQG---VE--------SLLPSILLELKQFRKNAKKDM----AAA----TGSMKEVYNGKQLAYKVSM--------------------------------NSVYGFTGAGK-GILPCVPIASTTTCRGRGMIDETKKYVEENFPG---------------------------------------------------------------------------------------------------AKVRYGD-------------------------------------------------------------------------------------------------------------------------------------------------------------------------------------------------------------------------------------------------------------------------------------------------------------------------------------------------------------------------------------------------------------------------------------------------------------------------------------------------------------------------------------------------------------------------------------------------------TDSVMVEFD----------VGDRKGVD-------------------------------------AVKYSWEVGERAAEECS-ALFKKP-----NNLELEK-VYWPY-FLYSKKRYAAKLWTKGKD-DQMHMDYIDIKGLQVVRRDNTPHVREVCKELLDVVLT---SSD------PGPPRELAKERAIELL-SGDVPHEKLILSQSLSD-------------------TYK-----------------VDGKNVSITSPESVN-----INQAHVQVVVKMRERKPGS-----------EPQSGDRVPYLLTKT----GDP----KARAFEKSEDPKF---VEEHD--IPV--DYHYYFQNKFLNPVCDLL---------EPLFENTK-------------QEIFGEIIDQHKPPKKKKE--------------------------------------------------------------------------------------------PSLTGMKKEQLIEECKKLNLDDT--------------GKVLDLRERIKEHRIKKSVSVEDVFKNYEL-----------------------------------------------------------------------------------------------------------------------------------------------------------------------------------------------------------------------------------------------------------------------------------------------------MTVLTRTGYLATEGPL-----QEIKKELT-VRP---------------------------------IVNGDY-----GFPPPPFKVFKTIKNGICVP-RFYGIEKL---GEPREDRRPQPTRIT---TKFAGTL----------RDATHQNEALAAALKA-------------------------------------------------------------------------------------------------GHGVLSLPCGFGK---------------------------------------------------------------------------------------------------------------------------------------------------------------------------------------------------------------------------------------------------------------------------------------------------------------------------------------------------------------TTVSLAIACTLGYRTMIVVHKQFLADQWRERIK----QFCPGA--TIGVVQQDKKEV---DCDFV-IAMLQSLSLK-EYSFGDFESVGTLIVDE-----------------------------------------------------------------------------------------------------------------------------------------------------AHH---ICAKVFSQSLFKL-CPKHIFGLSATP-ERKDGLTKVLHWFMG-------PTFFA-VERK--NQEQVEVFTVTY-ECF---NYRNPPPSMRNG-KISMPNMITELVEDRNRNKMLAELVKKA----------SAGTRQ--LLVLSDRRF-HCEFLHQCFPK--------------------------------------------------------------------------------------------------------------------------------------------------SSGLYMGGMKEKDLQESSK------KKIIFATFSQAHEGLDIPTLDTVILASPKSD---ITQSIGRIMRETKGKKN-NPHIY---DIHDPWS-IFTAMYYKRMKVYRQGGFKI----HGKGVQEKP------------------------------DFPQGKCLFL-------------------------------------------------------------------------------------------------------------------MNLQLRKFKPETITDD------------RVCVFIGKRNTGKSTLVKDIMYH-KKH-LPAGIVLSGTE--EGNHFYSE--FIPDLFVYGDYDRDA-IERVMARQRK---------------------------------------------------------------------------------------LVGAGKTNCGAFMLLDDCMYDSK-FLKDTCIRQCFMNG-RHWKIFFMLTMQYVMDL-PPALRAN-VDYVFILRENIIQNREKLYKSFF--GIFPSFDMFCKVMDACTE-NYECLVLDNTVKSN-KIQDCVFWYKASL----RKN-FRV-GGPELWR--LHKKMYNPKHLEQKEADAKK------------------------------ATKKTALTITKRK----------------------------------------------------------------------------------------------------------------------------------------------------------------------------------------MEGNFLSRYNN------------------------------------------KLEYFGECIKEDP--SNKSRYEGELSD----YVMKCMPYMNQYIDESSTTRVNTDNVFNVKE-----------------------------------------------------------------------------------------------------------------------------------VVGLKKKDIFTDYLVEVEKHN--------IQRPIEKKIDY-CEKCPYSNIVHFHDTSDLVCDSCGTVITSI--ISQEL----TYREEQETSEKIVNYSYKRENHFNEWLSQFQAQEMTCIPPEVLEQLRSELKKIKIK--------KLEDIT----HAKIRSLLKKLRL--NKFYEHVPYITNILNG---IKPPSMPQELEERLRIMFKDIQKPFDNNCP---TE-RKNFLSYSYVLYKFCE-LL----EEDEYLTYFPLLKSKDKLYQQDVIWKKIC----HDLR------------WE---FI-----------------------------------------------------------ATV-----------------
MpVS --------------------------------------------------------MRETHFIDRD-------------------------------PNIY-EALTELQKRNVQSMN---------------EEQVLRVIEDF-E-FRWYLHDT---------ENYSVCLERATKLGYHQFI--------HPD-NFNDDNI------PKPDQ------------------IDIMAIRGIKNRMINFLIQLNNHVQAHMKEFGNDEELTVNKRINNIIMQIEDGFDNVRRHQISYERTVAPTALP--------------------------------QVSVFTDPST------MDEEE----------------VEKATPFQKC----------------------------------------------------------------------------------LMLALKEA--YKAGYRRYKGQCCEEIKTVDG------------------------------YCTR-AWNPI--------------------------------------------------------------------FTIEEFVYSLPK--------KESNFTNWKNFTSKGS--------IFRDVIDNISK-------------------------------------------------------------------CEDAQFP-----EIKKRRHVWSFKNGVF--VGKEWI-----------PDRGVY-DCRF----YPYKS--EKYACL---DASIIACKYFDQQF--------------------------------------DDFSHIEDWTKI-PTPYFDSILKYQKF-----EEE-VCNWAYVMGGRLCFDIGELDGWQIIPFFKGIARS-GKST---LITKVFK-KFYENEDVGT-LSNNIEKKFGLSAIK----DAFMFIAPEV-----KGDLALEQAEFQSIVSG-EDVSVAVKNKT---AVSIEWKVPGVLGGNE-VPNWKDNSGSVLRRILPWNFGKQVQDA-----------------------DPQL--DEKL-NMELPIILLKCVRA-YHDYSNKYRNRDIW-------NVVPKYFKQIQKQVAMVASSLTNFL--ESTYVV-------LGDDLFVP-----QKDFVTKFNQHCKENNLGSHK--FHQDFYAGPFSSREIEVRV----ETVK--YKGRVCKNQPIIY-----------------------------------------GLDIVTDDLTYTDDN-----------------------------------------------------------------------------------------------------------------------------------------------MVVFQALTWEA---------------------------------RDEDD-EH---------LISILGKTED-GKSVCVTTV-FEPYFFVKLPRGTT-----DQDVRILY--------------NDLNKLRPDHVTSYSITRKKDVWG--F-------QNNEMFAFMRLNFKNLADRRKVNSIFGYN----------R------------DFQKYHVYEANLDPVL---RLM-HRTGIQSTGW-----------LDTG--SEC---VRS-HL----AKVDIDLWCNDWK-TLKPVSR--D----D-IAPFVVASIDIECNSST-GKFPDADV------------------------------------------------------------------------------------------------------------------------------------------------------------PGDACFQIAL-SLC-----------------KFGN---------D-EPY----EKTCLCY-KKTD-------------------------------GPDVVSFETEREMLEAFQKYIH-EKDVDIITGWNIFGFDLEYIFKRAHL---TGCHEE-----------------FF-NLGKLHDP--------------------------PSELLLKKLSS-----SAL--GDNFLKLLPM-TGRFIFDMFHEVKKGY-KLDSYKLNEVSKLYL----------------------------------------------------------------------------------------------------------------------------GDQKIDMPA--KEMFARYKEG-DSKK-----LGEVAEYCIKDTLLPHKLLKKLCTLLNLLEMAKATWVPLCFLVERGQQIKVFSQLTKKARELGYM---VPTI----------KYGSL------------------------------------------------------------------------------------------------------PEEPYEGATVLEAH-KGAYYT-PITALDFEALYPSIMMAHNLCYSTL----VMDEY---------------------------RYGNVP----GITYESFK--------------------------------------------------------------------------------------------------------------------------------------------------------------------------------------------IGDKI---YKFAQG---VP--------SLLPAILLELKQFRKKAKKDM----AAA----TGSMKEVYNGKQLAYKVSM--------------------------------NSVYGFTGAGK-GILPCVPIASTTTCRGRGMIEETKNYVEANFPG---------------------------------------------------------------------------------------------------AKVRYGD-------------------------------------------------------------------------------------------------------------------------------------------------------------------------------------------------------------------------------------------------------------------------------------------------------------------------------------------------------------------------------------------------------------------------------------------------------------------------------------------------------------------------------------------------------------------------------------------------------TDSVMVEFD----------VGERTGEE-------------------------------------AVKYSWEVGERAAEECS-ALFKKP-----NNLELEK-VYWPY-FLYSKKRYAAKLWTKGKD-DQMHMDYIDIKGLQVVRRDNTPHVREVCKELLDVVLD---APD------TGPPKELAKERAIELL-SGDVPNEKLILSQSLSD-------------------TYK-----------------IKGEPVSITSPESVN-----INQSHVQVVVKMRERKPGS-----------EPQSGDRVPYLLTKT----DDP----KAKAFEKSEDPKF---VEENN--IPV--DYLYYFENKFLNPVCDLL---------EPLFENPK-------------QEIFGEIIDQHKPKKKKTG--------------------------------------------------------------------------------------------PALSTMKKDQLIDECKKLGLDTT--------------GKVAELRERLKAATRSESVEDIFKKYERDTNK---------------------------------------------------------------------------------------------------------------------------------------------------------------------------------------------------------------------------------------------------------------------------------------------------MKVLTRTGYLIDSGPI-----QEIKKELT-VRP---------------------------------VVNGDY-----GFPPPPFKVFRPTKNGVCVP-RFYGTHKV---GEPDQDKRPEPTKIK---TRFVGHL----------RDATHQNEAMEAAIKA-------------------------------------------------------------------------------------------------GHGVLSLPCGYGK---------------------------------------------------------------------------------------------------------------------------------------------------------------------------------------------------------------------------------------------------------------------------------------------------------------------------------------------------------------TTVSLAIACKLGYRTMIVVHKQFLADQWRERIQ----QFCPGA--TIGVVQQDKKEV---NCDFV-IAMLQSLSLK-EYSFTDFESIGTLIVDE-----------------------------------------------------------------------------------------------------------------------------------------------------AHH---ICAKVFSQSLFKL-CPRHIYGLSATP-ERKDGLTKVLHWFMG-------PTFFA-VERK--NQEQVEVFPVTF-DS---PNYRNPPPSMRNG-KISMPNMITELVEDRSRNKMLVELVKKA----------SSGTRQ--LLVLSDRRQ-HCEFLHQCFPK--------------------------------------------------------------------------------------------------------------------------------------------------TSGLYMGGMKEAQLQESSK------KKIIFATFSQAHEGLDIPTLDTVILASPKSD---ITQSIGRIMRETKGKKN-DPHIY---DVHDPWS-IFTAMYYKRMKVYRQGGFKI----HGKVAEEKK----------------------------S-DFPQGKCLFL-----------------------------------------------------------------------------------------------------MSKILVNKTRHYIRMNLQLRKFKPETISDD------------RVCVFIGKRNTGKSTLVKDIMFH-KKH-LPAGIVLSGTE--EGNHFYSD--FIPDLFIYGDYDRDA-IERVMARQRK---------------------------------------------------------------------------------------LVGNGKTNCGAFMLLDDCMYDSK-FLKDTCIRQCFMNG-RHWKIFFMLTMQYVMDL-PPALRAN-VDYVFILRENIIQNREKLYKSFF--GIFPSFDMFCKVMDACTE-NYECLVLDNTVKSN-KIQDCVFWYKATI----RKN-FRV-GGPDLWR--LHKKMYNPRHLQQKEDDAKK------------------------------ATKKTNLKITKTK----------------------------------------------------------------------------------------------------------------------------------------------------------------------------------------MEGNFLSRYNN------------------------------------------RIEEWTEKIKQDP--KNKNKYESEMAD----YIMKCMPYMNQHTDESEEVSNTDNIFNVKE------------------------------------------------------------------------------------------------------------------------------------TVGLKRKDIFTDYLIEVEKQN--------IPRPREKVMEK-CETCPDSNLLHFHDTSDLVCDSCGAIIATL--ISEEL----TYREEQETSEKVVNYSYKRENHFNEWLSQFQAQEMTSIPDEVIEQLRGELKKMKIK--------KLEEIT----HAKIRGLLKKLRL--NKYYEHVPYITNILNG---IKPPSMPQELEEYLRIMFKDIQKPFDDNCP---SE-RKNFLSYSYVLYKFCE-LL----SEDEYLQYFPLLKSKEKLYQQDVIWKKIC----HDLK------------WE---FI-----------------------------------------------------------PTV-----------------
MVc MVSKSENKPPVNSKSLKTKSSQNIKK---------TNKSQKQNRHENKPIQNENELQKLQLFMSKY--AIKNDAKTPY--CTHTTMQYPYG-KFIIPEDMY-SKFTKLYEDVIVAGY------EPGVVERH-K-NYGPIVIDL-D-FDQPKDKT-SRYYTEV---TIRNVVKLYNRIIKKYL--------DVN-SSNLFSYVSEK--KQLTK--------ASDKMKDGFHIVYPYICTKPALQQLMRHDFIELAKKY-NIFKTI--PHT----NNIESIMDESV-IYRNGWMMYGSKKNSYSHVYYVTHIYQSISGKLYDHKLPGSDDNSRSTIR-HYINALSCRR------FFSEE--SITPL---ADDIDPMEIDKKIEKL------------------------TLKIKKNVHSNVKISDIMGEDTAFV--------------------KAVPENILVEARNLVKLFSKE--RATDYHGWYQVGKCLHNIDYR-------LLTDWIEFSKK-CPSKYKTG---ECEK-LWRSMRPSN------YTMATLHYFASKDNPKQYIKMKEEKI------------SELVKSGLEAS-------H-NTIAKLLMEKYKFIYKC---ASIKHNTWYEFK--NH--------RWIEIDSAYTLRNLISDELTKEYADRQRSL--YAK--------------QAQKEGYEKE----------KCM------NEATHIS-----KVIKQLNNSTFKNGVIRECADIAY--D--PNFLKNLDENIY-LICFENGVYDLDS--DVFRDG---CPDDYISLCTNYKY--------------------------------------VKLDENDGIIME-IREFLQKIQP---------EKE-MRDYVMTLLSTCLAGSISD---ESFYVFTGSGAN-GKSKLLELLKYTLG-DLFKPMDIRM-LTEKRSSSSSASPELADKKGIRACPFDEP-----KATDEINTGFMKIFTGG-DTITARALFKE---PIYFKPQFKPFLLCND-LPNIKSDDDGTWRRLKVIPFLSKFVKMAEAT----KKMRKEGLPENHYWADNNL--SEKL--PEWKQGFMCLLIG-YYKNYKTNM------------LVHPKLVTKYTADYRKKCDVFQDFI--SDYLERTE-----NPKNTVKV-----LDMHEG-MRSWYRANYDGKC---PGAKELRNYMNH-----------KMPT--YNKKTDSLTHYRF-----------------------------------------KTDDDEEDDVMNNLDDIKA--------------------------------------------------------------------------------------------------------------------------------MVLINNSVDHKVLEFQITDWNS----------------------------YHETDPEDEK-KY---------VIQLFGRTED-DKDVCIKVTDFTPYFYVQIPTNWK-----KKHVDKFVYYLKRKVSWTTNNNPNYACDLSNSLVNYKMVEKHNFYN--F-------TKKKYFNFVMLVFKSQIAMREFSNVLA------------RPLKTEGLTK---EPMLYQRFESNIEPHI---RCM-HINNLSSCGW-----------VTID--NKN--LKNN-SEY---SNCDYSYSVQ-WK-HIKPSSND-D----R-MAPLKIMGYDIECVSCD-HNFPQADR------------------------------------------------------------------------------------------------------------------------------------------------------------ETDKIIQIGI-TMY-----------------RYGS---------M-ECY----EQYILTL-KKCA-----------RIK-----------------GTNVECYKTEKGLIRGWAKKIS-EIRPDFKGGYNNFGFDDKYIFDRINR---IDREEADRQGISVNELENRFLDEILNIMGKVNNVYLIENEGVNKLTDDSNTRQHEGIRKSLTYFEIKNLSS-----SAL--GDNELKFFQV-PGIISVDMMKVIQRDH-RLIGYKLDNVSANFITQKALRC------------VETGKNNDDENLDISIYTESTKALEKDSYIQIMVDDGYSS---SPLCEGAKYKVIDIDGITETVYDENEKKNVTYSYQAIKTKISQKDTEQLREVLTNKLLRVYWTFAKDDMHH--TLINKYFNEG-DPKK-----IRQIAKYCIKDCKLVNLLLAKLEIIVNSVGMAKVCHVPLSYLFLRGQGVKIFSLVSKKCREKNFL---IPVL----------RRNKKDNDGD-------------------------------------------------------------------------------------------------DDNTYEGATVITPK-PNVYLS-PIGVLDYSSLYPNSMRERNLSPECY----INDNK----------------------------YDNLP----GYIYHDVTIILKDKKGKIIRNLDGSPKKEHHRFAQELISDKQINTEMKDVFDKINKTMDNNIETILQQTYFTIKNIEDKIKKEKLITDSRIEDISFNDDFSTKKKAKLIEIEKIEMKNRLKIYLEIDEKIKEISIKKKLSIDNIDKSLDADQKSKEIGKIEKTYNENIKNVLEKYIISKEEREEMITMEREKATKSMNDEKSKVYNIVDG---KMVRY-----GILPEILTELLNKRKETNGRLA---VEK----DSFVKAILNALQLAFKVTA--------------------------------NSLYGQTGAPT-SPIFFIAIAASTTAIGRERLHYARKMVEDNFPG---------------------------------------------------------------------------------------------------SEVIYGDSVTGDTPIMIK-DKNNNINIVTIKELGEKWKPYDIFKSHE-------------------------------------------------------------------------------------------------------------------------------------------------------------------------------------------------------------INSNRKYKQQADFNGEVWTSNGWAKIKRVIRHK--TVKKLYRVLTNTGCIDVTEDHSLLDTNKNIIKPIDCKIGTELLHGFPEINNNHNKLSLEIYKELDITSELFDC---MIES---------------------------------------------------------------------------------------NKKWNNEKMKAYFIGSEYRKQNKNISNEILNCSKKIKKYFLLGYLGNDKEYITNNKINAQIIYCLMKCLEYNIVIDL---IESSYKLCIIDNINEPYCINKIIQLQDTSINGEYVYDLETESGTFHAGIGELIVKNTDSIFINFH----------IKDENGQERTDKE--------------------------------ALIQTIAKCQRAAKLIN-QNVPKP-----QSIVYEK-TFHPF-ILVAKKKYVGLLFET----NPNK-YFLKSMGIVLKRRDNAPIVKIVVGGIIDYILK---NRD------IDKAVEYTRNVLSKLM-NGEYPIDKFIISKTLKS-------------------KYK------------------------------KP-----STIAHKVLADRMAIRDPGN-----------KPQINDRIPFVYVVKDMGNKKK---KDILQGDLIEHPDY---VIQNN--MKI--DYLYYLEHQIIKPATQIL---------ELMIDSRS------------VNKLFDEYKITEENKRKGRR-------------------------------------------------------------------------------SILEFVPDSKKKNVIMNGSKT-----------------------------TKLVLKSQKNRKIEPKYQNLPYIGNTRKLECKNLGNWMYGDNV--KQSSIDDGELDL------------------------------------------------------------------------------------------------------------------------------------------------------------------------------------------------------------------------------------------------------------------MVTNDKKIKTKITRFGYVINKKYIDDYELNKIKKDLT-VTP---------------------------------FKLGKF---NKFAKNTSFETYVENGDYIGIP-KYYGLENI---GEPDINKVNTYDFPV-QNMEYTGKL----------RPH--QEIVVEKMVKGF---------------------------------------------------------------------------------------------SEHGGGILVLGCGSGK---------------------------------------------------------------------------------------------------------------------------------------------------------------------------------------------------------------------------------------------------------------------------------------------------------------------------------------------------------------TNIAIYLACKYKLRTLFVVHKTFLKNQVIDRIK----TNTNVK--EVGIIQSKTVKY---KFPFV-VGMVQSLSKI-DYDDAIFKDFGMVIIDE-----------------------------------------------------------------------------------------------------------------------------------------------------VHH---MGAKNFSKLYQKI-STKYMLGISAEH-NRNDGMYKIINWYMG-------PILHM-EEQK--PNDKVIVKRFNY-KTSNKDRIKLIKNNFD---EPNRSAMVTNLVYIKWRNRFILNLIKQL----------YDQGKN--VLFLSGRLK-QINLLYKLLNN--------------------------------------------------------------------------------------------------------------------------------------------DEYISGNVGKYVGGMTEDSLKSSSQ------KQIILGSYGMAEEGLDIENLNVVILGTPKSA---IKQSVGRILRKEVYEE--HPIVI---DIIDIDNPVFKKQSYTREKYYKKQHYNI----QNFDVAD---------------------------------YDLKNYNIWNDDKFLSKALTQIPEKTSKKNNKKTKNN----KTFAKPINVDDIMFMESDSE------------------------------------------------------------MNFNKFTFFEFQLEKMVMD------------PSIVMIAKRGSGKSFITRDIIYH-YRH-IPGGVVIAPTD--KMNSFYKY--FFPDLYIHYDIKETI-LAKILKRQML-----------------------------------------------------------------------MI-------QKQKEKKKLGKKV-DPSGILIMDDCLARKKSWSKDENIMEILMNG-RHYKLTYILTMQTPLGI-TPDLRLN-FDYVFLLKEDSAINMKKLYENYA--SMFPSMFAFEKAFRKCTE-DFKSMVIDNRKPSD-SIQEKVFWFKA------KERKFSF-GSSRFKE--IHKKYYDPNYLVKKTGLFNN-----------------------DMLMARKRKNEIDLNINLK--------------------------------------------------------------------------------------------------------------------------------------------------------------------MAKTRARRNVNNRVKKGTLDQKHTDKINKFEKMSQSLPKKRAKMTKLMAELEEL------KSMNPNKYSHEDIRRKAHLMDTIEKLR--NDIYSI-ENCTESLN-YIVNTLPILVNYYDNENIIDDDKEEFISESINDGKKNILSYFLKETNKSE-SADSPDG-KKNKSGKTT-----------YSGSKT---SNS-----------------------------------------------------------------------KPRISRAKLYDNYLNITDSQHR-------KAPRKISNICP-VEDCG-GERILSQNDSYIVCKKCGLSEPIL-LTTDKP----NYK---EPTQDSGTYAYKRINHLTEILSQLQAKESTDIPPKVFESIKRELKKRKIN---------KNDLD----IFRLRRILKKLNY--RKYYEHVPHILQIING---KEPPNFSREHEMKIKQMFRQVQKPFAIYCP---KN-RKNFLNYSYVLHKFCE-LL----DLDEYISYFPLLKNNAKLLQHDKIWKNIC----EYMR------------WE---FY-----------------------------------------------------------KSI-----------------
OlV --------------------------------------------------------MEHTHFIDKE-------------------------------PNKY-EALVELQKQHIQSMK---------------E-EQVLDVVDRFE-QAWSLKTN--------------DFRNARELGYRQFI--------HPE-YFDESGN------PIPAQ-----------IDILAIKGNRDRQRTFLINVKNHSRDLKIHKL---EPNDDG--MTIVRRINNVLKQLSDGYDNIRRHYTSFERVDNPTAQP--------------------------------QFSNSGDPST------MDEDE----------------IENSTPFQKC----------------------------------------------------------------------------------LLYSLDQT--YKSGYRRYKGQCCEEIRTVEG------------------------------HRTR-AWQPK--------------------------------------------------------------------FSIEQFIYSLAQ--------KDDDFITWKHFTSRGS--------VFRDVIDNLSK-------------------------------------------------------------------CHDAQFP-----EITKRRHVWSFKNGVF--VGKEWI-----------PDRGVY-DCCF----YPYDS--REFRCL---DPTIIACKYFDQQF--------------------------------------DDFSHVERWQDI-PTPWFDSILKYQQF-----EDE-VCNWAYVMGGRLCFDIGELDGWQIIPFFKGIARS-GKST---LITKVFK-KFYENEDVGT-LSNNIEKKFGLSAIK----DSFMFIAPEV-----KGDLALEQAEFQSMVSG-EDVSVAVKNKT---AVSIEWTVPGVLGGNE-VPNWKDNSGSVLRRILPWNFSKQVRDA-----------------------DPQL--DEKL-NRELPIILLKCIKA-YLDYSNKYRDKDIW-------NVVPDYFKKIQKQVAMVASTLHNFL--ESTNIV-------FGKELFVP-----QKLFIQVFNQHCQANNLGKPK--FNQDFYAGPFSSRDIEVRE----EVVN--YKGRVYPRQPVVY-----------------------------------------GLDVVEESLGFTDDY-----------------------------------------------------------------------------------------------------------------------------------------------MVAFQALTWES---------------------------------RDTDD-EH---------MISIFGKTEE-GKSVCLTTA-FTPYFFIKLPPNID-----TAKIQRIY--------------NILDEQCKDSLVGYSVTKSKDVWG--F-------QNNEEFPFMKINFKNLQARRLTDSFLR------------RPLDRTPELFNIFGVRNVKVYESNLDPVL---RLM-HRTGIQSTGW-----------LETG--DKC---IRS-HL----ANVDMDLFCNDWT-TLKPVAR--D----D-VAPFVVASVDIECNSST-GKFPDANI------------------------------------------------------------------------------------------------------------------------------------------------------------PGDACFQIAI-SLC-----------------KFGS---------D-EPY----DKTCLCY-KQTD-----------PNL----------------EGSNILSFSTEKEMLEAFHKYLH-KKDVDIITGWNIFGFDMEYIYKRAQI---NGCHYS-----------------FF-NLGKLKDT--------------------------ESELVIKKLSS-----SAL--GDNLLKLLPM-SGRFIFDMFHEIKKGY-KLDSYKLDNVSKLYL----------------------------------------------------------------------------------------------------------------------------GDQKIDMAP--KEMFARYREE-DPVK-----LREVAEYCIKDTLLPHKLMKKLCTLLNLVEMAKATWVPANFLVERGQQIKVFSQLTKKARELGFM---VPTI----------RYGAI------------------------------------------------------------------------------------------------------PEEPYEGATVLEAQ-KGAYYT-PITALDFEALYPSIMMAHNLCYSSY----VMDEK---------------------------KYGNVP----GITYETFRV--------------------------------------------------------------------------------------------------------------------------------------------------------------------------------------------ADRT---YKFAQD---VP--------SLLPAILLELKQFRKQAKRDM----ANA----TGFMKEVYNGKQLAYKISM--------------------------------NSVYGFTGAGK-GILPCVPIASTTTCKGRSMIEETKNYVEANFPG---------------------------------------------------------------------------------------------------AKVRYGD-------------------------------------------------------------------------------------------------------------------------------------------------------------------------------------------------------------------------------------------------------------------------------------------------------------------------------------------------------------------------------------------------------------------------------------------------------------------------------------------------------------------------------------------------------------------------------------------------------TDSVMVEFD----------VGDRKGED-------------------------------------AIAYSWEVGERAAEECS-ALFKKP-----NNLELEK-VYWPY-FLYSKKRYAAKLWTKGKD-DKMHMDYIDIKGLQVVRRDNTPHVREVCKELLDVVLT---SSD------PGPPKELAKERAIELL-SGDVPNEKLILSQGLSD-------------------TYK-----------------VGGKNVSVTSSESVN-----INQSHVQVVTKMRQRKPGS-----------EPQSGDRVPYLLTKT----ENP----KAKAYEKAEDPKY---VEEHG--VHV--DYHYYFVNKFLNPVCDLL---------DPLYENVK-------------EEIFGEIINQHKPVKPPKL--------------------------------------------------------------------------------------------PSLSGMKKDELIAECKRLGLEEV--------------GTLPILRGRLKDARMKKEESVEDLFKNYELTQSKNEPQ------------------------------------------------------------------------------------------------------------------------------------------------------------------------------------------------------------------------------------------------------------------------MLPTIVDMLGSLCLLKVKVYIYQMLTRTGYLVTEGPI-----QEIKKELT-VRP---------------------------------QVNSDY-----GFPPPPFKVFRTAKNGVCVP-RFYGVGKV---GKPKEDRRPEPAKSS---AKFVGQL----------RDATHQNEALAAAISA-------------------------------------------------------------------------------------------------GHGVLSLPCGYGK---------------------------------------------------------------------------------------------------------------------------------------------------------------------------------------------------------------------------------------------------------------------------------------------------------------------------------------------------------------TTVSLAIACKLGYRTMIVVHKQFLADQWRERIQ----QFCPGA--TIGIVQQNKKET---DCDFV-IAMLQSLSLK-EYSFSDFDSIGTLIVDE-----------------------------------------------------------------------------------------------------------------------------------------------------AHH---ICAKVFSQSLFKM-CPKHIFGLSATP-ERKDGLTKVLHWFMG-------PTFFA-VERK--NQEQVEVFPVTY-ESF---NYRNPPPCTRNG-KLSMPNMVTEVVEDRKRNQMLVQLVKKA----------SEGTRQ--LLVLSDRRW-HCEMLHQCFPK--------------------------------------------------------------------------------------------------------------------------------------------------NSGLYMGGMKEADLQASSQ------KKIIFATFSQAHEGLDIPTLDTVILASPKSD---ITQSIGRIMRETKGKKN-NPHIY---DIHDPWS-IFTAMYYKRLKVYRQGGFKI----HGKVAEEEK----------------------------KNEFPQGKCLFL-------------------------------------------------------------------------------------------------------------------MNLQLRKFKPETISDD------------RVCVFIGKRNTGKSTLVKDIMYH-KKH-LPAGIVLSGTE--EGNHFYSE--FIPDLFVYGDYDRDA-IERVMARQRK---------------------------------------------------------------------------------------LVGDGKQNCGAFMLLDDCMYDNK-FLKDTCIRQCFMNG-RHWKIFFMLTMQYCMDL-PPALRAN-VDYVFLLRENILQNREKLYKSFF--GIFPSFDMFNKVMDACTE-NYECLVLDNTVKSN-RIQDCVFWYKASI----RKN-FRV-GSPDLWR--LHNKMYNPKHMQQREDDAKK------------------------------ATKKTSLKITKTK----------------------------------------------------------------------------------------------------------------------------------------------------------------------------------------MEGNFLSRYKN------------------------------------------KVEYWTNLIETDP--ANKRRYEDEMSD----YMIRCMPYMNQYADDMEESINTDNVFNVKE------------------------------------------------------------------------------------------------------------------------------------TVGIQRKDIFTDYLVEVENQN--------INRPKQRKVEQ-CESCSSSNVIHIQDTSELVCDSCGLVLACL--ISEEL----TYREEQETSEKVVNYSYKRENHFNEWLSQFQAQEMTTIPDEVMEQLRSELKKMKIK--------NLDEIT----HAKIRGLLKKLRL--NKYYEHVPYITNILNG---IKAPNMPQELEERLRIMFKDIQKPFDDNCP---SE-RKNFLSYSYVLYKFCE-LL----GEDEYLQYFPLLKSKSKLYAQDQIWQKVC----RDLQ------------WE---FI-----------------------------------------------------------PTI-----------------
OLV1 ----------------------------------------------------------MDNFMKKY--ASKDKTLYNYTKIGSEKLSIYGG-CYYVPPDKK-TEFYNAYKKSVLKDN-----HEAYYTEKQ-L-SEGPLLIDL-D-FRFSALVD-ERCHSTN---DIINLTQCMFHILSEMK--------QMN-DSPIMCYVFEK--PNVNT-------SNEDLTKDGIHIVID-VKMDLIEKILFREKLMKQIV---DVFEQL--PLT----NTWDQVVDEGVMKGSVNWQLYGSRKPGN-ESYSLCYVFKGEYNQGWTMEQIEVDEQYIWDNFHCFSAQNEELV------ILQQNDKIKEEY---NRTKQLREQGNKFKQV------------------KLIGNHTMKPLYEINDEETLDAHIKQFIDN---------------------ILIDEQHIKDTHHYCLLLDDSFYGEGSYNKWVKVGMALKNTSPK-------LFITWVKLSSK-SA-IFEWDSISDMYN-KWSSFKQD--D---SLTHRSIIYWCKESNNDGYLEVFNQSI------------QKYIHYSFHHNT------D-YDIANVLYQLYKESFVC---VSIKSNIWYEFD--DN--------RWIENDSGISLRTKLSSEIYNLFFRFVKTL------------------ERQTDDNEEKK-------------------ENSSKFS-----KISKTLKTTNDKNNIMKESKEIFY----DSAFYKMLDSKPY-LIGCRNGVVDVQN--RLFRKG---IHSDYIHNTTNNDYYPL-----------------------------------EYYKEKSPDVIAEIDEFMYQLFP---------ETE-LREYMWEHLASAIIGTNQN---QTFNIYLGVGAN-GKSKLVELMGKVLG-DYKGTVPSTL-ITQKRTSIGNTSSEVHQLIGKRYAVMQEL-----SKGDTINEGIMKEITGG-DPIQCRALFKD---SVTFIPQFKLVVCTNT-LFDVKSNDDGTWRRIRVCEFKSKFTENPYND---KLFPKE--YYPYQFKIDTKL--DEKF--EYWVPVFFSMLVQVAFETQGK--------------VKDRPCVLEPTNKYRDGQDILLDFC--QSNIVEEP-----CDSGNLKI------GIVNDVFKQWMINEYGKNAT--ISNKELREYMEKKY---------GKYP--KAGWS-------------------------------------------------NIHIMEEEC---------------------------------------------------------------------------------------------------------------------------------------------------------------------------------------------------------------------MYGLDEH-RTTYSIMVHNFTPFVYIKVSNDWN-----KHKTDEFI-------EHLKQHPNKSIAYGSKDIVSYEWVKKKSLYG--F-------DANKYYNFIYISCKNMSFVYKLRSLYYEKD---------TQQLNKGYLY---KNAYTKIYECMIPPLL---RFF-HIQNISPSGW-----------IEVK--R----FSRN-KMKK--THMDVDINCD-YK-NIYPLDK--E----I-MVPYKICSFDIEANSSH-GDFPEAAKDYKKVAYDIVYYLEHQNVQDYDYILRELLENVFGFKDTLLIDKCYVEQSYTYEQFESHMELLFKRKIATNYVVANKLKEIFSKDDEDDEESSYVKLKKINMNDVLTMLKDITIDKPNKIVHLTNVLDETFPQL-----------------------KGDQVTFIGS-TFV-----------------NYGE----------EKPY----LNHCICL-NDSH-----------NIG-----------------DNVLECYSTEKDVLCAWSRLIM-KEDPDIIIGYNIFGFDYPFMYERANQ---LNCMDE-----------------FM-VLGRNKEQ--------------------------STKLFETSIVL-----AS---GPYDLKMLPM-SGRLQIDLYTYMRKEF-NLPSYKLDYVSSYLICD------------------KVIRYENNEEGQSRIYSKNMKGLERLHYVHFEIHNHSSE----LYLDGKKFQIIELYDDG-----------------------------FLINEELDIHEKFSWGLSKDDVSP--KDIFEMTKKG--PHD-----RGIIAKYCIQDCNLVHQIFQKVDVLTTFSEMSKLCSVPIQFLVLRGQGIKLTSYISKKCREKDTL---MPLI----------SKGN-------------------------------------------------------------------------------------------------------DVDAYEGAIVLEPK-CGLYLNNPVACVDYSSLYPSSIISENISHDSK----VWTKEFDLNDHIKKDEKGREKMTGIKDEHSNFIYDNLP----EYEYVDIQYDTFEYVRNTPTSAATKQL-------------------------------------------------------------------------------------------------------------------------------------------------------------------------TGYKI---CRYAQF---PDNKK-----AILPSILQELLAARKATKKQMQ---KET----DPFKKNILDKRQLSIKITA--------------------------------NSLYGQTGAKT-SSFYEMDVAASTTSVGRTLLIYAKEIIENVYGN--------------------------------------------------------------------------------------TIVDTKYGKMKSNAEYIYGD-------------------------------------------------------------------------------------------------------------------------------------------------------------------------------------------------------------------------------------------------------------------------------------------------------------------------------------------------------------------------------------------------------------------------------------------------------------------------------------------------------------------------------------------------------------------------------------------------------TDSVFFTFN----------FKDLKNNTLPDKQ--------------------------------LLDMTIEVAKEAGHLCT-SFLKEP-----HDLEYEK-TFMPF-CLLSKKRYVGMLYED----DINS-CSRKSMGIVLKRRDNAPIVKDVYGGIIDILMK---EKD------IEKSILFLDKMLENII-DENIIMDKLVVTKSLRS-------------------FYK------------------------------NP-----TRIAHCVLANRMGARDQ-------------KPSPGDRIPFVYIKN---------ENKQLQGDKIETPDF---IKSEG--LEI--DYVFYITNQIMKPIIQIY---------SLVLNDMK----CFQRRKPSFIQEVETLSKNEFDTDKRNK-------------------------------------------------------------------------------KIQSMKEKEVERLLFKKYISFYPEEMD-----------------------GMSYQYRTAFDVCKKLGKNEKEIVNAILKHKKNKK------------------------------------------------------------------------------------------------------------------------------------------------------------------------------------------------------------------------------------------------------------------------------------------------MSYLGKKGYSLYKEKLTPKQLNNIRNDLN-VKP---------------------------------YSTHLT-------QCNSYPIFRESKTKIYLP-RYYGAEHY---GPYETNILNEGEQID---IEFKGEL----------FDY--QHKIIDKYLNHV---------------------------------------------------------------------------------------------GKSGGGLLDVEPGKGK---------------------------------------------------------------------------------------------------------------------------------------------------------------------------------------------------------------------------------------------------------------------------------------------------------------------------------------------------------------TVMALNIISKLKKKTLVVVHKSFLMSQWMERIE----QFLPGT--KVGRIQGDHIDI-E-GKDIV-LGMLQSLSSK-LYESSTWDSFGLCVFDE-----------------------------------------------------------------------------------------------------------------------------------------------------CHH---LSAEVFSNIMINI-VCNYNLGLSGTM-TRKDGLTKVFKYFIG-------PVIHK-EKTD--ISVNVNVKKIHY-DH--DDLFDNVKKDFKG--NPLYSCMISALCACKSRSDFLVRIVKKE--------FEQNPNQQ--MMILAHNKC-LIQELYECIQL-----------------------------------------------------------------------------------------------------------------------------------------------FEPSVGFYLGGMKEHLLKESES------KKIIIATYAMASEGLDIKTLTTLFMATPKSD---VCQSVGRILR----SKHATPLVI---DIVDPHA-VFINQSKKRNAYYSKKKYNI----ETFLNSNQ--------------------------------YFRNECVVSSFIKPCFIKI---------------------------------------------------------------------------------------------------------MTLNLKKFDMKRITFLKDEN------KGPVIVLIGRRDTGKSFLVRDLLFH-HVD-IPIGTVISGTE--AGNGFYSA--HVPKLFIHDEYNTGI-IENILKRQKA-----------------------------------------------------------------------------VMKQINKQIEIYKKSSIDARTFVILDDCLYDNG-WTRDKMMRLLFMNG-RHWKVMLIITMQYPLGI-PPTLRTN-IDYVFILREPYIANRKRIYENYA--GMFPTFESFCQVMDQCTE-NYECLVIDNNVKSN-QLQDQIFWYMAEH----HRD-FKL-GSKEFWE--MSKNLGSDDEEDQYNPGDYK------------------------------SKKGPKISVNKTKW-------------------------------------------------------------------------------------------------------------------------------------------------------------------------------MKELTIDNLYTNYLNDINQA-------------------------------------EYKILNNKQENSELQKDEQQRLYRLKKKKND----YLLNNSNDLFNYFECKQKIEINQNPKKMIQRFFNQQED----------------------------------------------------------------------------------------------------------------------------DSINILNKSIQNYIKKNNFSSM-------NISDFMFDNSV-CSKCSKGEMIKIISEGILLCNNCFNNETFF-VENDKP----SYR---DPPKEISFYAYKRINHFREILSQFQAKESTDIPHEIISQIENQVKKERIE---------LSELT----NKKTKEILKKLGY--NKYYEHIPFIKDRL-G---IKPPVMSPKLEETLCNLFMDIQIPYSKYCP---ND-RVNFLNYYYTLYKLCE-LL----GETSYLKHFPMLKE-QKKVEQDEIWKNIC----RELD------------WE---FI-----------------------------------------------------------STL-----------------
OLV2 ------------------------------------------------------------------------------------------------------------------------------------------MLIDL-D-FRYVPEVD-ERQHNMD---HIVHIVELLFDLLSEIK--------VPN-DKFISCSIFEK--PNVNT-------SLEDVTKDGIHIIMD-VKMDFTEKIILRDKLLKKIS---SIYENL--PVI----NTWDQVVDEGVMKGSVNWQLYGSQKPGN-EAYELTYRFKGQYQENEW----------------NIEQLEINED------YICKHFVEFTAR---NTNLIELRQNKDIQEE-YALLKTQRESGQSRKCKVKLISSSNVSYEKIDNPSMLDACIDELLKD---------------------CSIEEEYIKDTHNYTMILDESYYGEGSYNKWIKVGMALKNTSEK-------LFISWLKISSQ-SP-SFDWGNVSELFH-KWNHFDER--D----LSYRSIIYWAKESSMEKYNEVRNKSL------------DKYIHNSLMNVT------H-WDLANTLNQIYKENYKC---VNIKHSVWYSFE--EN--------RWIENDSGTSLRNLLSTKFYNIYFKYVQKR-----------------LKEGNKDSEESK-------------------NIAGNFS-----KLAKCLKTSSEKNNVMKESCELFY--D--KEFYNKLDTNPY-LVGCKNGVVDIKQ--KEFRKG---SQNDYIHKTTNIDYMPL-----------------------------------QHYQEVSPEIIDELNTFMYQLFP---------EQD-LREYMWEHLASTLIGTNNN---QTFNIYLGVGAN-GKSILVDLMSKILG-DYKGTVPSTL-ITQKRTSIGSTSSEVYQLIGRRYAVMQEL-----SKGDTINEGIMKEITGG-DPIQCRALFKD---SVTFIPQFKLVVCTNV-LFDVKSNDDGTWRRIRVCEFKSKFTDHPYED---RAFPEK--DYPYQFKIDKNL--NQKF--KYWAPVFFSMLVEKAFQTQGK--------------VIDRPCVLEPTENYRKGQDVILEFC--HSQIVEEP-----NDALGSLK-----IGMVNTIFNDWFKNEYGKTSH--ISSRELREYLEKKY---------GKCP--KGGWQ-------------------------------------------------NIHIKEVDI----------------------------------------------------------------------------------------------------------------------------------------------------MTLQIKMIDFQV---------------------------------SEMKD-EF---------KIQMYGLDEH-RKTYSITVNHFNPFVYILVPNIWS-----KSKTDDFI------QHFKDHDDKTIARSSSENIVSYELVKKKTLYG--F-------DANKYYNFVYISCKNMSFIYKLKSLYYDKE---------TQQINEGYLY---QNFRTKIYECMIPPLL---RFF-HIQKISPSGW-----------IEIN--T----YKKY-TTKR--THMDMDIGCH-YK-DIISLDK--D----D-IVPYKICSFDIEASSSH-GDFPEASKDYKKVAYDMV-YFLEDV-PKDDYAY-LLEALLENVFGFKDTLHIDKCYPK-EKYTCSQFKIHMEK-LYKKKISTTKETEYKLKKYF-CNDDEEN-----IQVRKV-----------------KQADILTMLMDDKLDNPNKIAHMITLLDSIFPELSGDQVTFIGS-TFV-----------------NYGQ---------E-KPY----LNHCICL-NDTS-----------TIVD----------------HQIIECYDHEKDVLCAWSKLIQ-KEDPDIIIGYNIFGFDYPFMFERANQ---TNCMVE-----------------FM-IFGRHKEQ--------------------------SQELIETSIV------LAS--GPFELKLLPM-SGRLQIDLYTHMRKEY-NLPSYKLDYVSSYLMSD------------------KVTRYENNSNDTCMIYTKNMKGLELYSYVHFEIQNHSSE----LYLDGKKFKIIEMNVEG-----------------------------FVIDDVLDIKDSFTWGLSKDDVSP--KEIFEMTRKG--KEE-----RGLIAKYCIQDCNLVHQIFQKIDVMTTFTEMSKLCSVPITFLVLRGQGIKLTSYIAKKCREKDTL---MPLI----------SKGN-------------------------------------------------------------------------------------------------------ARDAYEGAIVLEPK-CGLYLDVPVACVDYSSLYPSSIISENISHDSK----VWTKEFNLDHTIKLNSSGKECIYGTKDEQGNFIYDNLP----DYEYVDITYDTFAYVRKTQSAAATKVL-------------------------------------------------------------------------------------------------------------------------------------------------------------------------TGYKI---CRYAQF---PNDEK-----AIMPSILDELLAARKSTKKQMK---NEH----DPFKQNILDKRQLSIKITA--------------------------------NSLYGQTGAKT-STFYEMDVAASTTAIGRKLLIYAKEVIEGVYGN--------------------------------------------------------------------------------------SEVDTKYGKMKTRAEYIYGD-------------------------------------------------------------------------------------------------------------------------------------------------------------------------------------------------------------------------------------------------------------------------------------------------------------------------------------------------------------------------------------------------------------------------------------------------------------------------------------------------------------------------------------------------------------------------------------------------------TDSVFFTFH----------FEDL-NGVKIKDKQ-------------------------------ALEMTIELAKEAGHLCT-SFLKNP-----HDLEYEK-TFMPF-CLLSKKRYVGMLY----EEDPEK-GKRKSMGIVLKRRDNAPIVKDVYGGIIDILMK---DKN------IDKSIDFLDTMLQSII-DKNVIMDKLVITKSLRS-------------------FYK------------------------------NP-----NQIAHCVLANRIGIRDPGN-----------KPAPGDRIPFVYIQT---------TGKKLQGERIETPQF---IQDEQ--LKI--DYGFYISNQIMKPIIQIY---------SLVLYD-----------------------MTKFNRRKR-----------------------------------------------------------------------------------------------------------------------------------SFIQEIKTIEENIEDNDKKQKKYNR----------------------------------------------------------------------------------------------------------------------------------------------------------------------------------------------------------------------------------------------------------------------------------------------------------MAYLGKKGYTIYKDGLKDSY--TIRNELN-VKP---------------------------------YSTHLG-------NATSYPIYRESNTKLYLP-RYYGIEKL---GMYSTNVLSKGDPID---LSFRGDL----------FDY--QHKIIDKYIQHV---------------------------------------------------------------------------------------------GDSGGGLLDVEPGKGK---------------------------------------------------------------------------------------------------------------------------------------------------------------------------------------------------------------------------------------------------------------------------------------------------------------------------------------------------------------TVMALNIIS------------SFLMNQWIERIE----QFLPNA--RVGKIQGEHIDI-D-NKDIV-LGMLQSLSSK-KYDDTVWDSFGLCVFDE-----------------------------------------------------------------------------------------------------------------------------------------------------CHH---LSAEVFSNVMIQF-VCNYNLGLSGTM-TRKDGLTKVFKYFIG-------PVIHK-EKTD--LSVEVHVKTIHY-QD--DDLFQNVKTDFRG--NPLYSTMISTLCECKSRTKFLVDIVRNE--------FLLNPNQQ--MMILAHNKS-LIQNLYDLISL-----------------------------------------------------------------------------------------------------------------------------------------------FESSVGFYLGGMKENALKESES------KKIIIATYAMASEGLDIKTLTTLFMATPKSD---VCQSVGRILR----SKHSTPLVI---DIVDPHT-IFSNQYKKRKAYYSKKKYLV----ELFSNSNQYFKNEKTK------------------------ESKKKCLLKI------------------------------------------------------------------------------------------------------------------MTLNLRKFDMKRITFLKNEN------KGPVVVLIGRRDTGKSFLVRDLLFH-HVD-IPIGTVISGTE--AGNGFYSC--HVPKLFIHDEYNTGI-IENVLKRQKA-----------------------------------------------------------------------VI------KQVNKQIETYKKSSIDARAFVILDDCLYDNG-WARDKMMRLLFMNG-RHWKVMLIITMQYPLGI-PPTLRTN-IDYVFILREPYIANRKRIYENYA--GMFPTFESFCQVMDQCTE-NYECLVIDNNVKSN-QLQEQIFWYRAEN----HKD-FKL-GSKEFWE--LSKNLGSDEEDDVYNPGDYK------------------------------SKKGPKINVKKTKW-------------------------------------------------------------------------------------------------------------------------------------------------------------------------------------------------------------------------------------------------------------------------------------------------------------------------------------------------------------------------------------------------------------------------------------------------------------------------------MYDNNI-CSKCNKGEMIKLMMEGILLCNNCFNNETFF-VDNDKP----SYK---DPPKEISFYAYKRINHFREILSQFQAKESTDIPEDIIKQIESQVKKERIE---------LYELT----NKKTKEILKKLGH--NKYYEHIPFIKDRL-G---IKPPVMSPKLEDTLCNLFMDIQIPYSKYCP---ND-RVNFLNYYYTLYKLCE-LL----GEMAYLPHFPMLKE-QKKVEQDEIWKNIC----IDLD------------WE---FI-----------------------------------------------------------PTL-----------------
PbCV ----------------------------------------------------------MGGLIDPKKSKVEEQD------------------QKNKEREQTIATIIKKLNP---------------------E-QTIEKLNEL-A-NRWKLYDE---------------SATFETQTIHMFMAL------GVDFNDDLNESVQKD------------------RGSFGMRQVDDKIRESEIEAISLYHRLREL-----NLFPDK--MNN-----NVDKSMNLKKMTKILEMIFYSKKIVLS--AFQAKLAVYQLANEDGV----------------IELDQDLDTQ------LGSWA----------LRFRFIEGDVSSFQEL----------------------------------------------------------------------------------LLFLLDSA--MEKKYRKVGDWLYEPI-IIDG------------------------------RDMH-SWRAV--------------------------------------------------------------------SEIKDFVYSRLK--------KEISWEQWK-----NA--------TLNMKNVGSAVEYLTN--------------------------------------------------------------CHDYQLP-----FLHKSRGVYSFYNGVYIAPEDRFH-------------------------CFDTEK--EPLSDSIV-ASKFIEGNFDNTYY--------------------------------------------DDWFDI-PTPHLDSIMIFQQW-----EED-VQRWLFALLGRMLYPVNQVDSWQVVPFFKGLAAT-GKST---IILKVIK-NFFETVDVGI-LSNNIERKFGISAFH----DKFCVLAPEI-----KNDLAIEQAEFQSMVSG-EDVQVNVKHKK---AFAEEWRVPMALAGNE-VPGWADNGGSIQRRLVVFEFKKPVRHG-----------------------DMKL--GEKL-DKELPFILRKCNKA-YLDLAGKYSDVNIW-------SVLPEYFINTREALARATNFIESFM--ASSEVI-------LGENEICS-----LGDFKSALREHATMNVMHTKQ--LTADVFTGPFEKYGIKFL-----GAQTLDYCGQSVHTEFIQ------------------------------------------GLSLKSAKPKDSNMF----------------------------------------------------------------------------------------------------------------MSFDPGIISTKRACDTKFHNIQYYNLSSDMTSLTVFPTDWRS---------------------------------GDEGE-QF---------RINLFGKTPD-GKTACIRIR-FTPVFLLELPAAW------SPSRQKLF-------------ITETAIKYGAIKDMCLPVKKKSMWG--F-------DGGVMRNLAQFAFPTLEKMRKAKYG---------------------------LKRDYQIYESNVDPIV---RLF-HIRKINPAGW-----------VQIK--QSY--PVMT-RI----SRSDIEVDCN-FT-TVSVSEL--T----T-PPPLVIASWDIETYSKE-RKFPLSSN------------------------------------------------------------------------------------------------------------------------------------------------------------PTDYVTQIAT-SFQ-----------------RYGE---------E-EPY----RRVVVCF-KDTG-----------KVD-----------------GVEIVSCSEEQDMINAWMTIVS-EEKTDVLIGYNVFQYDWKYVSGRAQM---LVDDASADDTV------------FVDTLGRLLEG--------------------------GGAVVERELAS-----NAF--GQNFFYYLDT-PGVIQLDLLQWMRKNR-NLESYSLNNVSKLYL----------------------------------------------------------------------------------------------------------------------------GDQKDDLPA--MQIFEKFEGG--PED-----RAVIAKYAAQDTLLPLKLLSKLAIFEDITEMANAVKVPVDWIGFRGQQVRAFSCLFGKAREMNYA---IPD-----------DKAWA------------------------------------------------------------------------------------------------------AEGKFEGATVLEPK-KGAYFT-PIAALDFASLYPSIIRAHNMSPETL----VMDAR----------------------------YKNLP----GVEYYEIG--------------------------------------------------------------------------------------------------------------------------------------------------------------------------------------------TGIGT---FRYSQQ---SQ--------GVVPALLDDLAKFRKNAKKLMAAAHKEG----DDFKEALYDASQRSYKVVM--------------------------------NSVYGFLGASK-GFLPCVPIAASVTATGRNMIDVASRRAIELLPG---------------------------------------------------------------------------------------------------SEVIYGD-------------------------------------------------------------------------------------------------------------------------------------------------------------------------------------------------------------------------------------------------------------------------------------------------------------------------------------------------------------------------------------------------------------------------------------------------------------------------------------------------------------------------------------------------------------------------------------------------------TDSIMVKMK----------LPEGKNQE-------------------------------------DINDHFEVAKWLAGEIT-KEYRAP-----NDLEFEK-IYYPY-ILYSKKRYAAIKYE-----DPEEKGKVDVKGLALVRRDFSPITREILKESLDTILF---AKD------TPTAVKDTREKIRKVL-DNEYPMEKFVMSKTLKT-------------------GYK-------------------------------N-----EMQPHLIVANKIFDRT-GF-----------PVPSGARVPFVYVED----KDN---IDAKQSMRAEDPKY---AMDNG--LIV--DRLFYINHQLLKPLTSLF---------EPLVDHPE-------------KELFGHVDVVGKIV--------------------------------------------------------------------------------------------------------------------------------------ALATRHKAELKDTKRVKKNKANNQIEITSFFKPKTLKL------------------------------------------------------------------------------------------------------------------------------------------------------------------------------------------------------------------------------------------------------------------------------------------MSLFGVVSRSGVKIKITDLTEKEKKLIQRELT-VSP---------------------------------LTLDEL-------FPKKFKIFKSDKEYVYVP-RYWAKETL---ERLVTTEDFGNIVPM--NLKFNGTL----------RKELEQDKATDALLKSL---------------------------------------------------------------------------------------------KNTGGGILSLDTGYGK---------------------------------------------------------------------------------------------------------------------------------------------------------------------------------------------------------------------------------------------------------------------------------------------------------------------------------------------------------------TFCSIYIAVKLHVKTMILVHKTFLADQFEESIR----KLVPEA--KISKIRGDECDI---SGDFV-ICMIQTLLSR-KYDA--FEGIGCLITDE-----------------------------------------------------------------------------------------------------------------------------------------------------SHH---VPAESFSRAMFGI-SFKYTIGLSATP-TRRDGLSRVMFWFLG-------PLAYE-ARRS--GQSHVNVKIMHF-DH---NEYQKPPPINRRG-DLCYTSLITKICDIHDRTQFIAEQTKRI----------SDTGRS--ILVLSHRRG-HAMAICEILKT-----------------------------------------------------------------------------------------------------------------------------------------------LGVDAETYLGGDKIAPD-----------TQVIIATYSLASEGFDCPRLNALVLATPSSN---VVQAVGRILR---GGRGNDPIII---DIVDKYS-LFYSQLAKRKTIYKKIGFTI----LGEEDKKSK-------------------------KREEKIEEKMESMFLDDD----------------------------------------------------------------------------------------------------------------MSYSITQFDPRSIGDG------------NIIGVVGRRGSGKSVIIKDLLYY-KRNSLPLGLVMSGTE--AGNGYFSK--FVPEIFVYDDFNKDA-LEKLLERQKK----------------------------------------------------------------------------------------AAKKGKLSKVFVVLDDLAFDSS-IMKQPVMRYIFMNG-RHLNIFLIFSSQYVSDLGPPAIRAN-IDILLVCREAIQANRWRLYNMFF--GCFPSFEDFNKVLNACTE-NYGVLVLDNTKLSN-DPQDCVFHFKATM----RDN-FRM-GAHAFWR--FSKERKRDEDSDEEDNGVRL--------------------------------------IKNKK----------------------------------------------------------------------------------------------------------------------------------------------------------------------------MNEIARTSQVDKDFSKLTFKLSKHKTKKEKRFEETSKFSTLHEAI-----------ESNLLNFQTRKSKLENGVNTKKTEEKIKKIEEDEIN----YILDTIPFIKEYNVKETISDTAEQNAIFQV------------------------------------------------------------------------------------------------------------------------------------KNKNMNTNTFRKYLFHVEKVSNHATLDAVTERETIDQIYT-CTCGGQMEMWVNSTQSDLVCNDCGATQPFIETYTGRE----SNE----------GMAYKRINHLAECLNALQGKEGTNVPQEVVNAVKAEFKKNRIS--------TTSEIK----PSKVKQFLKKLGY--SMYYENIYTIANMISG---VPTLKLSRELEKRFKDMFFEIQEPFFRHKP---PK-RKNFLSYNYVLYKFAE-LL----GEDDLLQYFPLLKCSKNLHNQDVIWKKIC----NDLK------------WQ---YI-----------------------------------------------------------DTV-----------------
PgV ---------------------------------------------MNTNQTNTSSSQLYGDMIKKS--KAEKGAVFTHTRIPDKQLNVFGG-IFNIEYN---ERFWKLYHHNVFVDK-----NKEFLTEKQLT-DDGPLLIDV-D-LRYETSVK-SRQHTKE---HIVDLIGLYATKLNEIY--------NIDADHPIDVYVMEK--PNVNA--------LEDKTKDGIHMIFT-LSMHKAEQVILRKKIINDIS---QIWDDL--PFT----NTADEVFDEGVTKGFVNWQLFGCRKPGN-EAYELRHHYTLAYDPEEDSWDLNENNISKINILEHLPIMSARNSEHHRFDLIDNEFLTAAIE---QEKQAILSKDNKKPKI---------------NVVDTSIDLDSCDLSKIADIKQLDALLAVYLEN---------------------LSDNDYEVNETHKFTMILPEAYYGEGSFSKWIRVGWALKNSSEK-------SFLTWLKFSSQ-SA-TFSFGNVEEYYN-MWKSFDCKNPD---GLTQRSIMFWAKTDNFNSYKKIRSETI------------SYYIDLTLESLINKEKIGE-YDLANVLYQMCKDQFVC---IGVKSNLWYEYK--KN--------KWHEIDSGNTLRLKISKEMHDKYMKKAQDLIEV----------------IARMEQSGND----------VDTVVANMKVRSSRLG-----DICVLLKTTSWKNNIMKEAKDIFY--D--KDFIEKMDANPY-LLCFNNYVVDFSS--KTYRKG---RPDDYISKSTLIDYTPMS----------------------------------DKTVTYEEIISE-INDFISALFP---------NDE-LRGYMWDHLASVLIGTNDN---QTFNIYTGSGAN-GKSKLVELMGKALG-DYKATVPITL-ITQTRNQIGSTSPEIVQLMGVRYACMQEP-----SKGDKINEGIMKEITGG-DPLVGRALFKD---SVTFIPQFKLVVCTNV-LFEIPTNDDGTWRRIRVCDFMSKFNDAPYED--EDRFPRE--NFPHQFAIDRQL--DKKF--KIWAPVLASMLVEIAFVKEGK--------------VKDVSVVTSISDKYRNSQDYLSEFA--KEKIVR-------KRDSKMKK------TELVEEFKNWYISNYGRNNI--PNGKEIVEYCDKMF---------GRCA--RGKWMHVQIIYEQ-----------------------------------------EDSDNDAEEEDGDDAN--------------------------------------------------------------------------------------------------------------------------------------MKAKPTVKTKSYKLYDFNV----------------YDGFSKAENLGKNGYDKFKDNK-KF---------IIQMFGINVA-GETVSLIVEDFNPFYYIKVGDDWG-----ESDRAEFI----------AHIKNKLGAYYEDSIVASKLVKRHKLYG--F-------DDNKLHTFIKISFTNTGAYNRAKKMFYVDSTVD-GVFK-RELIPDGYLY---EETKCYLYEANIPPLL---KLF-HIQEISPSGW-----------IQIQ--SDK--ITKM-RQKS--THCAYEYITS-YK-HLKKADK--D----D-IVKYSICSFDIEASSSH-GDFPVPIKDYKKLATNILEYYNEME-DKTKFDVTCFKKLIDAGYGYERCPDIATVYPKLKNISKEQLDNIFSNFMLYIPAKDQSRKDYIKENEESDTDSDNDDEDDKKENDGADEAAAFHKRHKKVKKYHKTANLLQIIHDDKCENDTKLFELNKALTKFYPELEGDMVTFIGM-TFL-----------------NYSE---------K-KPH----TRYIIVK-GGCE---VPEKYKSWVLE----------------NNVKIIEKTTEKGVLLEFTKIMT-LENPHIVTGYNINGFDFDFMFKRSKE---IGCVED--------------------FLKLSKNI--------------------------DEVCMTKDWKT-----GEMASGEYNLSFINM-PGRIIVDMCVVFRREY-TLSSNKLDYVSSYFISD-----------------SVKKIDVDKENNQTRIYSKNLTGLTVGCYVKFDEVSHSTNN----YKKGQKYEILDINLDTASFLID------------------------SAEELDLKKYKINWGLAKDDVSV--QEIFELANKS-DIDR------FTVGKYCIGDCDNVIWLLIKVDIITDKVEMSNLCDVPLNFLLQRGQGIKLQSYVSKKCGEKNTL---MPIV----------EKNL-------------------------------------------------------------------------------------------------------NDGGYEGAHVFNPK-TGLYLEDPVACVDYSSLYPSSMISENLSHDSK----VWTKE-------YDLSDNLIHSTGEKDADENFIYDNLP----NYTYVDVKYDTYEYLRKTPKAAEKKTV-------------------------------------------------------------------------------------------------------------------------------------------------------------------------VGYKI---CRFAQF---PKGK------AIMPAILEDLLSARKATKKLMG---KEE----DPFKQNIYDKRQLSIKVTA--------------------------------NSLYGQCGART-SAFYEKDVAASCTAIGRKLLFYGKDVIEGCYNN-------------------------------------------------------------------------------------VEITLSDGVKVVTKAECVYGD-------------------------------------------------------------------------------------------------------------------------------------------------------------------------------------------------------------------------------------------------------------------------------------------------------------------------------------------------------------------------------------------------------------------------------------------------------------------------------------------------------------------------------------------------------------------------------------------------------TDSVFFKFN----------LKTPEGKRIINKQ--------------------------------ALIYTIELAKQAGELAT-KFLKKP-----HDLEYEK-TFWPF-NLLSKKRYDGMLYEN----DPEY-CKLKSMGNVLKRRDNAPIVKDIYGGVVGILMK---DKS------LPKSIKFVKESVQNMI-DEKYPIEKLLVTKALRG-------------------YYK------------------------------NP-----KQIAHKVLADRIGVREQGN-----------KPGAGDRMNYAYIKN----PNK----KALQGEKIETPEF---IKDNE--LKL--DYGHYITNQIMKPLLQLY---------ALELENIQ-------------EFKDKQFNIKEYNTDKKVILWEEEI---------------------------------------------------------------------------------------------------------------------------IKLKEKWPDPEKYVKKYEELRCKEVKALIFDKYLKGLK----------------------------------------------------------------------------------------------------------------------------------------------------------------------------------------------------------------------------------------------------------------MKNKISSKITDYNETILSEIETLKTKNLINGYLGNKGYSIYKNCLSPKIIEFIKKELS-IKP---------------------------------IVMGAF------VQPIAFPIYMESDKKIYIP-RFWGINIF---GLPKAIKISHGESID---LKFKGEL----------RDY--QIAVMDTYLKTIKLDKPEED-------------------------------------------------------------------------------------NSEGSALIELFAGAGKCHGINTPILMYDGDIKMVQDIKIGDQLMGDDSTPRNVLSLARGREMMYDIVPTKGDKYTINESHILSLKMSCPYNSKKYSHLKKDDVLDVCLMDYLNL----PKGLIYNLKGFRVGVEFTHKEVDIEPYYLGLWLGDGTSRTTGITTIDDCVIDYINEYAERLNSRVSLCDSNGTRCCEYSIVSTSTDKNNNKLLKMLQNHKLILNKHIPKTYKCNSRKVRLELLAGLIDSDGSADHNSYDIIQKNETLMDDIIYLARSLGFAAYKKVCKKSCIYKGEKRDGTYYRTIIHGKGLEDIPVRCERKKVEPRTQIKDALNTGIKVEKKEIDNYYGFELDGNHRYLLGDYTVTHNTVLSLKIIEQIKKKTIIFVHKTFLKNQWIERIN----QYLPGA--RVGTIQGQVIDI-D-DKDIV-IAMIQSISMK-SYPDSLFDGFGLSIYDE-----------------------------------------------------------------------------------------------------------------------------------------------------CHH---ISSETFSNCLKKC-TTLYGLGISATM-NRKDGLTHVFKMYLG-------QICNTISNKQ--DQDDVLVKAIDY-VVLDDDEHNNEERDFKG--NLKYSTMLSKVSKLGFRCDFIINVIENE--------LKINNDQQ--IILLGHQKN-LLNYIFKEVEA----------------------------------------------------------------------------------------------------------------------------------------------RNITSVGYYVGGMKEKDLKISEN------KQLILATYAMAAEALDIPSLTTLILATPKSD---IVQSVGRILR----TKHKQPLII---DIIDQHD-CFLNQFNKRKTFYNEKKYKIIRTNNDKYIDYIKYVRAG--------------------------VAFDETQIWKEIIPKTRGRSKKTEEEGNKCLIKL------------------------------------------------------------------------------------------MTLELKKFEMNHISFKPDEN------KGPVIVLIGRRDTGKSYLVRDLLFY-HQD-IPIGTVISGTE--AGNGFFGE--HVPKLFIHNEYNASI-IENILKRQKT-----------------------------------------------------------------------VL------KQIKKEQELYKKSTIDPRAFVILDDCLYDAT-WTRDKVMRLLFMNG-RHWKMMLIITMQYPLGI-PPNLRTN-IDYVFLLREPYISNRKKIYENYA--GMFPTFESFCQVMDQCTE-NYECLVINNNSKSN-KLTEQIFWYKAAH----HKP-FRL-GAKEFWE--ISASMNSDDEEEVYDPNTRK-------------------------------QKGPKINVKKTKW--------------------------------------------------------------------------------------------------------------------------------------------------------------------------MNKITGNNVTLDKKHTEMLEDFKHNQEILIPKYNSEINRLNKFL------------------NNTKNKTKYEKVEITENRIKELKNTIYMLEKKKKDYMLNNSKYIFNYFEDKKNITCNETKVEINNTKINQFFYLDEKVEKPA-------------------------------------------------------------------------------------------------------------------PVNDERTNIIDKYFYNINNSHI-------NYDNYCYQSDI-CTFCNKGEMVYAETEGTCICNNCSRSVKYL-IENEKP----SYK---EPPKEVCFYAYKRINHLREILAQFQAKESTHIPTEVFENIKTQIKKERLE---------IKDLT----NKKTKEILKNLGY--NKYYEHIPYIKDKL-G---IKPPVMSQELEETLCNLFMEIQKPYSKYCP---AD-RVNFLNYYYTLYKLCE-LL----GETQFMGYFPMLKDRQKKIDQDAIWKLIC----GDLG------------WE---YI-----------------------------------------------------------QTV-----------------
PVd --------------------------------------------------------MSHDSTTSSVHPSIDAGAGLLGAD------------ALCLPEADRREAQTRLHRDAADSARRRPEAATLDRIFTG-G-YDSPLPFEV-E-RADSYTDD--------------ELNDLLRMAFAEWRI-------PPERDGDFMAWACER--FRVDPHAQIDLATVAERARDSIHVSYLMSLFAVRERINCRNEVNIQCS---NVFFRI------------FESIQYAYYGVESRARVINARDDNL-----------------------------------NVAASLDSAI------F--------------RLTTMSLVDLKPNESL----------------------------------------------------------------------------------VLFLLRQL--AAHGYRRYKGCCYEQIMTEGPTPPNELDALTAEAAAAGRPLPAGADKTK--FETH-AWRQV--------------------------------------------------------------------CNIEQFIYKVTK--------KEVHWEQWRNLNANGA-----------AKHAAAQLEK-----------------------------------------------------------------CSDIEFP-----DLVPDRRVFAFTTGIYD-CYTLAY--------------TPY---------VDPAT--GVRNHI---DRHVVACKFFDMPFP-------------------------------------EQFADVSDWYEDIATPHFQQVLDYQELGAPGEERAVVCKWLYVMIGRMLYDVNEIDQWQVMAFIKGIAGS-GKSTIVKVIQ-----GFYPKADVAT-LSANCQEKFALESLL----DCLIFVCSEV-----REDFGLSQGDLQSMISG-EDVAVNRKFKL---VETRTWKAPGFFVGNQ-TGGWVDAQGSMTRRFVMWEFLRKVKDTANNK-----------------KVDPRL--SDKI-ALEMPLLLLKCNLA-YRHACVEYGDRDIW-------DVLPAYFTNTQRRLKAQINPLVGFL--TDPETVE------FGPDRYIY-----LKEFQRHYKEWLARNNFGRPPK-FVPDHYESVFEEYSVTVAG----GPRG--WDGEQVTGQWVVGVGLIANPRHDTDSVPLPVVRPLGANGAGATVISLPSPSWGASDAYDDGATGVAYGLDDDNNDNNDGRAMDDNVATTGADVGDMMIEDAAAPFDDRAALF------------------------------MRERPRPPRDTAVEAPTVDLGARAKTMSGLFGVRETVTHVPAQLRVQLLDPLVRDANGSRDRRQIEDAAQPVAYYHHGEHRESRQFDGFLDDGTLVSAPGDAMAETDGDDNGDDGWHDEGERRERTPPADTLLLLNGVDGE-GRTVCVSVKGMRYAIYVLCPATW--G---VEHMQALA------------ATVEGYYGIRRGGVTYQQRALHHMLG--WEPETNDLTRTKRHNYCVLGFGSARVMEWAANA--IHGGGN-GKLC-SRVRLPLTER---DMRSLQVYERRVDPVH---KALERLGGLQPCSW-----------FDVR--RWR--VPEL-YH----THAQIEVEVD-AR-DIVPRPEI-D----V-MAPVWKASWDVECYSRD-GSFPRADH------------------------------------------------------------------------------------------------------------------------------------------------------------PRGCDHTICINTYFSQHRSDGRPPRVVQTSHHFGAVRVHRPVEAERDRVDDPKQRERWGV-REMDLTSAGRPEATATTAGHMVDAEEEPSQR----EVYVMQCATELEAIEGWRDLIVLDVQPSVVEGYNTDAFDFGWLGVRAERCARYGVRSR-----------------LF-EAGVLIGE--------------------------HTPMRRKDLDS-----AAK--GSNTLNFIPM-PGRILVDMYHIVKAEK-RLESYTLDDVCRAIFPK------------------------------------------------------------------------------------------------------------------------DESLRKIDVPP--EEIFEHYASG-DLDR-----RAIVVEYCARDCRLPLALEEHLMTLTGVVEMARITRTPLPLMLISGQQVKTWSQIVYEAHTMGYV---VNAP----------ENRDADGGTR-------------------------------------------DWLRGAYGAGDHGGVGDAWLPGVIAMASIRAGGGNADGHAVPTAGGKVTGVAA-DAEGYVGATVLQPR-AG-YYDVPIVTLDYQSLYPSIMEANNLCPSTR----VTSRT---------------------------VHAQLARHCREVREPVSEVLRADGAGQDDGALNRVFASRRDWLPGQ---------------------------------------------------------FAVDTDRPGVPRTVAYREVSP----------------------------------------------------------------------------------APSRT---HVFVQH---VQ--------GVVPRILTALKNQRKKVRADQKA--YEK----GTALWGVYENRQLGIKITANCFPADDHEILTETGFMNYAAVVEHFKHHVVGNSVYGFLGAVKRGRMPCVEVSESVTCIGRDMINATKAYVETHLPRYVGGLLDDPA-LVAAAAERQRAKERLDAGHATADLSAVTLS-----------PPKDDRSDREKNREALLD--------------A-LAAAGVTPCDITGATVVYGD-------------------------------------------------------------------------------------------------------------------------------------------------------------------------------------------------------------------------------------------------------------------------------------------------------------------------------------------------------------------------------------------------------------------------------------------------------------------------------------------------------------------------------------------------------------------------------------------------------TDSVMIHFH----------GVPK-------TRE-------------------------------GVEVALQLGVAASDYIT-TKFPDQ-----IILDTEK-AYWPY-VLFRKKRYVGRMW----TLEGKP-PYIDAKGVEVKRRDNWAGMRKTYKACLEAMME---RMD------INAVKDIVLRLVCDLK-GDRVSLDDYKISKSLKR-------------------DYS-----------------------------KCK-----SPPPHVVVRDKIARRNPGS-----------EPLAGNRVYFVITID------E---RLKKKSARAEDPAY---VAANPRLARI--DRLYYL-QSLANPFGALL---------EPCFENPQ--------------QLFADAAVFIANQQRGQA---------------------PITQWM--------------------------------------------------GGKRAAVAPTCEADIEAAEARERAQIAARVKRRCTDQTYVP-------A---AVLKQQKTEARKAARKAPPPKTGPLTAFVKKRPAA-----------------------------------------------------------TAKEASQSLQEPQRLCDGGALSFFFIIVSPRAQRRPPHQEEKNRKKGGEHRGATKKFTRALAVRHQHPPSMQTPNPLKRPAPAAHTGQRPATRRRVQFIIDDEDTGDASPPAR-PAASATTRTPPTLATGAVQTRLLFRPAATGASTVVMPSASLSG--PGAAMMITTTTVTTSPPSASKPMATTTKTTAARASSTAGSASPKASASQTAAAAEAPKPRPLLPPPTASARTAILDAHYTVSKAGIPDSKFDAHRRWLT-VEPPPNQYR-AAGARGRG--ARGRGATRGRRTGGAAALSTQHVDADTG--TETVQLYREDQLTFTVP-RHYGLARW---GMPPPAGDLRTRGDA-THVPFTGTL----------TPE--QTEVCRRVLVQFGVDPAEAVARLCQRPAHQAMPVRASLAAALASKA-AGAVVRPVPSLQTT-----TAKMAAAAASPGSRSTSAAIGHAADGRAATAA--ERARMTRTPGASVKCPCGFGK---------------------------------------------------------------------------------------------------------------------------------------------------------------------------------------------------------------------------------------------------------------------------------------------------------------------------------------------------------------TVCAIYIMCMTGVKAIFTVAQEDHMDKTEEEIR----RFAPTA--RIGRVHRDRLDVGE-GYDIV-LAMVQTLLAR-RYEPSVFDRFGLWVADE-----------------------------------------------------------------------------------------------------------------------------------------------------MHH---MAAPAFSQVGSTL-RCYYTLGLTATP-RRKDGLTPALFWTFG-------PMVAN--VRR--VWDGVVCRMVRY-AKGDQEEI-----LMRNG-QPNVSLMITRLATDPVRNYYVARAVVDC----MVNPRPLPARRK--VIVLSDRRE-QLVLLRELILDAMMRHLTGEDVVVADAPLDRAASPTDAETT----TTTTTTTATSADAAVSVARDLLAIDSESEVNRTLIVSLLPPAPSASTETAGLVGSQARPAPLPLPSGWAPRSATALVEPPSDPASLPGATRPASFAGETDGDSAPSHGEPLFSIGYFVGGMKREAREQGKR------CDVILATYAEAGEGMDIPQLDTVVMVSPRSD---VEQATGRALRTHPAKN--EPLFI---YFVDDFS-LFRNQGWIVQRYCAGEGYHV-----RWETIN----------------------------------------------------------------------------------------------------------------------------------------------------MAYDEDDDLPQLDLRKFNWKAFKPD------------RVVMLVGKRGTGKSVLLRDLLSH-LSSEYDGGVAMSPTP--ESQDMFRE--FMPDSCVFDEYSSEK-IGEIVTKLRQ----------------------------------------------------------------------------------------FNHMGVYKRVFVLLDDCMFDAS-VLKSKQMRDIHMNG-RHLKILFLNIVQYVMDV-PKAIRSQ-IDYVFALREPQRAYRENLYKNFF--GIFPTYDEFSAAFDACTE-NFGCIVVDSTARTN-AIEDSVFWYRGSP----DPPKFIL-GNRNFWK--LHYMFYQAPVHALSDDDIPPALAHKFKPPKPEGEAAAPGREKERPRKSGKKRRRDAIVVKKRDVDGAVIIEDAPPT------AASTNAASAGAVVPSCSGAGGAGLLPAPPPPHPQQHQSAPLSHVP--SHAPPPDRRHPPFATG----APAPTARTPPPPAGP--PRQSTPRPPFDFGPPRPPPSGLPVAMRPPAPRPFPQ--MGIAAGVAGARAGAASTGRARPPPKNGSAATNKKRKTPPEPSEPSTPEADALAQLEAAIAARREAFAAQGARVPEMRAAAAALREQAALLAASRATMRRAQSARREADAVEASIARVVSGEERAA--FDARADRYLGLARANAQRETAAAVGTPPSDRGKRLRPCAPEAAGRAIDPAATAEEAAATATA----------------------------------------------------------------------------------------------------VVATSNVALLREYRAEFEEQ---------APPMHIVQHDA-CPTCA-VPLLLSVNGALLTCPECRAGYPYMDATTASM----AYG---DEVEFLSNNP-KKAHHFEDRLKMFQGKGSKKVTKHVLDSVMEWHAAQGIT--------SIDDIT----TLTVRQALKAKAF--KDHYDFEMYIWCCITG---KPAPTLGPTKENYCRQMFMRIQAPYAKWKARIDPT-RINFLSYGYVLYKFFQ-LL----EWTEYLPYFSLLKGRDKLEKQEAIWKGIC----KDVK------------WP---FIPAPAGPPPPPRASSSRTSLSSSSSSPSSPSSPSSSASKPSTKTAVAAVATLPEPRHVRAPSALVKAMAAARASRSVAVP
PVs ------------------------------------------------MASSHDSTMAATTMTTTTATAAATAPTSATFGHPCAAVGLN---APCLSEAERREAQSRLHREAADSARRRPEAATLDRIFTG-G-YDAPLPFEV-E-RADSYTDD--------------ELNDLLGMAFAEWRI-------PPDRDGDFMAWACER--FAVDP-----------HAQIDLGAVAERARDSIHRVSYLMSLFAVRGRIN-CHNEVN--IQCSNVFFRIFESIQYAYYGVESRARVINARDDNL-----------------------------------NVAASLDSTI------FRLTT--------------MSLTDLKPNESL----------------------------------------------------------------------------------VLFLLRQL--AVHGYRRYKGCCYEQI-LIEGTPPRELDALKAEAAAAGRPLPPGAEKTK--YETH-AWRQV--------------------------------------------------------------------CNIEQFVYKVTK--------KEVHWEQWRNLNANGA-----------AKHAVATLEK-----------------------------------------------------------------CSDIEFP-----DLVPDRRVFAFTTGLYD-CYTLAY--------------TPY-VDPATGARNHIDR--HTV------ACKFFDMPFPE-----------------------------------------QFADVADDWYADIATPRFQQVLDYQELGAPHERDD-VCKWLYVMIGRMLYDVNEIDQWQVMPFIKGIAGS-GKSTIIKVIQ-----GFYPKADVAT-LSANCQEKFALESLL----DCLIFVCSEV-----REDFGLSQGDLQSMISG-EDVAANRKFKL---VETRTWKAPGFFVGNQ-TGGWVDAQGSMTRRFIMWEFLRKVKDTANGK-----------------KVDPRL--SDKI-AKEMPLLLLKCNLA-YRHACAEYADRDIW-------DVLPAYFVNTQRRLKAQINPLVGFL--TDPETVE------FGPDRYIY-----LKEFQRHYKEWLVRNNFGRPPK-FVPDHYESVFEEYCVTVAA----GPRG--WDGEQVTGQWVVGVGLMTEPRHDTDSV---------------------------PLPAVAPLGGTGVTTTTEVSFLPTASSSSSSSSSWGAADGLDDGATGAAYGLDDRCAMDDNGTVAGADAADMMIEDAATSNNAHPLLP-------MASCTAEAPKVDLGDRAKIMSNLFGVRETVTRVPARLRVQLLDPLVRDANGSRDRRQIEDAGRPVARYHHADHRESRQFDGILDDGTLIKAPG-ADDDAEGEPDDDDGWHDEGQRRERPPLVDTLLLLNGVDDE-GRTVCVSVRGMRYAIYVLCPPSW--G---VAHMQALA------------ATIEGYYGIRRGGVTYQQRPLHHMLG--WEPETNDLTRTRRHNYCVLGFGSARVMEWAANA--ID-GRE-AKLC-RRLREPLNER---DMRSLQVYERRVDPVH---KALERLGGLQPCSW-----------FDVQ--RWR--IPDL-YH----THAQIEVEAD-AR-DIVPRPEI-D----A-MAPVWKASWDVECYSRD-GSFPRADH------------------------------------------------------------------------------------------------------------------------------------------------------------PRGCDHTICINTYFSQHRTDGRPPRVVQTSHHFGAVRVHRPVDAERDRVDDPRQRAHWSV-FEMNRAAPADTMATETADAQQQQQQQEQQPRSHR-EVYVMQCATELEAIEGWRDLIVLDVQPSVVEGYNTDAFDFDWLGTRAQRCARYGVRSR-----------------LF-EAGVLIGE--------------------------HTPMRRKDLDS-----AAK--GSNTLNFIPM-PGRILIDMYHIVKAEK-RLESYTLDDVCRSIFAK------------------------------------------------------------------------------------------------------------------------DESLRKIDVPP--EEIFDHYASG-DLDR-----RAVVVEYCARDCRLPLALEEHLMTLTGVVEMARITRTPLPLMLISGQQVKTWSQIVYEAHTMGYV---VNAP----------EGRDRSGGGTRDWLRGAYGVGDHGVGDQWLPGVIAMASIRAGGGNADGHIMPQDGGKVAGAAD--------------------------------------------AEEGYAGATVLQPR-AGYYDV-PIVTLDYQSLYPSIMEANNLCPSTR----VTAEP---------------------------IHRELARHCREVREATSEVLRADGAGQDATALNRVFASRPDWLPGQ---------------------------------------------------------FAVDTDRRGIQRTVAYREVTP----------------------------------------------------------------------------------AAGRT---HVFVQH---VQ--------GVVPRILTALKNQRKRVRADQKA--YEK----GTALWGVYENRQLGIKITANCFPADDHEILTETGFMNYAAVTEHFKRHVVGNSVYGFLGAVKRGRMPCVEVSESVTCIGRDMINATKAYVETHLPRYVSGLLDDPA-LVAAAAERQRAKERLDASFASAGLGAVAVTDVALAQPALEPAAKDDRSEREKNRDALLD--------------A-LTSASVKPGDITGATVVYGDSVGADTPLLLRFDGKHVDYVRADQVDGILARGDTSAAASL-----------------------------------------------------------------------------------------------------------------------------------------------------------------------------------------------------------WSAYQGDKEAFCLARPVEVWTERGWTAVNRVIRHR--AGKKMFRVLTHTGCVDVTEDHSLLDPNAEKVKPTEVSVGSALLHADLPTHECATASLKSRVPMSTQDITDDDGDDDSAKVMGMFFAEGSCNEHPRDNCTQYCWRIANKDMALVRMAFDGLEGRYPGVTFSISGPCTDGMAYVVANGPGKMGLVANYRTAFYDPVYALKRVPTEILNAHVEIKRAFIRGYFAGDGNKKLYGADGTYCGSRCGGKGKIGMAGIYYLLSACGYLASVDTCGGPERDTYRINFCDAATARRTQRKPADTVKKIIPLDSAAFDGAYVYDLETANHHFAAGIGRLVVHNTDSVMIKFH----------GVPA-------TRE-------------------------------GVEVALQLGVAASDYIT-TKFPDQ-----IILDTEK-AYWPY-VLFRKKRYVGRMWTL----DGKP-PYIDAKGVEVKRRDNWAGMRKTYKACLEAMME---RMD------INAVKDIVLRLVCDLK-GDRVSLDDYKISKSLKR-------------------DYS-----------------------------KCK-----SAPPHVVVRDKIARRNPGS-----------EPLAGNRVYFVITIDD---------RLKKKSARAEDPAY---VAANPRLARI--DRLYYL-DSLKNPFGALL---------EPCFDNPE--------------QLFADAAVFIANQQKGQA---------------------PITQWM---------------------------------------------------GGKRAAVPTTEAEVEAAEARERAQIAARVKRRRNDQTYVP-------A---AVLKQQKTEARKAARKKPPPTTGPLTAFVKKRPAS---------------------------------------------------------------------------------------------------------------------------------MQGPNPLKRPAAAAHPAQRPAARRRIQFIIDDEDTGDALPPSSVPSEPAKIRAPPTLATGAVQTRLMFRPAATGTSAVV-ATPSLSGGVRAPTGAVPASTMATTPPKSVAP--------------------QKATKQPATAQVEAPKPRPLLPPATAAARTAVLDAHYTVSKVGIADSKFDAHRRWLT-VEPPPNQYRPAGGARGRGGRGRGRGATRGRRQGGAAALSTQHVDAETG--TETVRLYREDEHTFTVP-RHYGLARW---GMPPRSGDLRTRGDA-THVPFTGTL----------TPE--QTEVCRRVLVQFGINPKAAAARLRERPTHQPMPVRASLAVALATKAMAGATARPSTTASTTGPSSPRGRVPHATAVPACTSNDDDDDDDKDGSAAGAAARERARMTRTPGASVKCPCGFGK---------------------------------------------------------------------------------------------------------------------------------------------------------------------------------------------------------------------------------------------------------------------------------------------------------------------------------------------------------------TVCAIYIMCMTGVKAIFTVAQEDHMDKTEEEIR----RFAPTA--RIGRVHRDRLDVGE-GYDIV-LAMVQTLLAR-RYEPNVFDRFGLWVADE-----------------------------------------------------------------------------------------------------------------------------------------------------MHH---MAAPAFSQVGSTL-RCYYTLGLTATP-RRKDGLTPALFWTFG-------PMVAN--VRR--VWDGVVCRMVRY-GKGDQEEI-----LMRNG-QPNVSLMITRLATDPVRNYYVARAVVDC----MVNPRPLPARRK--IIVLSDRRE-QLALLHELILDAMMRHLTGEDIVVAGAPLDRASDSASTTATPHSRDTPAAATTANDAATISIARDLLAIDSESEINRTLIVSLLPPVPTTPKETRS--GAGARPAPLPLPSGWAPRSATALVEPPSDPSILPGAARPSSSASDAD-HGGSGGGEVLFSIGYFVGGMKRQAREQGKR------CDVILATYAEAGEGMDIPQLDTVVMVSPRSD---VEQATGRALRTHPDKN--EPLFI---YFVDDFS-LFRNQGWIVQRYCAGEGYHV-----RWETIS---------------------------------------------------------------------------------------------------------------------------------------------------MAYEEDDDDRPQLNLRKFDWEKFKPD------------RVVMLVGKRGTGKSVLLRDLLSH-LSVEYDAGVAMSPTP--ESQDMFRE--FMPDSCVYDEYSSEK-IGEIVTKLRE----------------------------------------------------------------------------------------FNHVGVYKRVFVLLDDCMFDAS-VLKSKQMRDIHMNG-RHLKILFLNIVQYVMDV-PKAIRSQ-IDYVFALREPQRAYRENLYKNFF--GIFPTYDEFAAAFDACTE-NFGCIVVDSTARTN-AIEDSVFWYRGSP----HPPKFIL-GNRNFWK--LHYMFYEAPVHALSDDDIIPALAHKYKPSKPADEPPA-DKEKERPRKSGKKRRREAIVVKKRDVDGAIIIEDAPPATALPPPAAPTGAPSAGAPAPPGPVAIGS-VRPLVGGGHQQQQQPQQQHHLPPLSHAPPLDRRYPPPVSGGPMTGPAAAGARPPATAGSLAPRQSTPRPPFEFGPPRPPSAAMATAMRAPAPRPFPQNGAAISDRPDSSLLGTHARSYFYPRTLLGPPIGAALVRSAPQCARTHAHTQKERKKKEEETTRRSPSAPKAAEKKSGVRRYQRRPRLSAESGSAANKKRKTPAEPSEPSTPEADALAQLDAAIAQRREAFAAQEARVMRRAQSAGREADAIDASIARIESARERHAFDARADRYMSLARANAEREAAVGRNKRPCHAAPGTAVETADVAADAAAAAAT-------------------------------------------------------------------------TTTISNVALLREYRAEFEEQ---------APPMHIVQHDA-CPTCA-VPLLLSVNGALLTCPECRAGYPYMDATTASM----AYG---DEVEFLSNNP-KKAHHFEDRLKMFQGKGSKKVTKHVLDSVMEWHAAQGIT--------SIDDIT----TLTVRQALKANAF--KDHYDFEMYIWCCITG---KPAPTLGPTKENYCRQMFMRIQAPYAKWKARIDPT-RINFLSYGYVLYKFFQ-LL----DWTEYLPYFSLLKGRDKLEKQEAIWKGIC----KDVE------------WP---FIPAPAGPPPAPRASTSR-----SVASPATKASSSSSVGGAATVPMPTAAATLPVPRHVRAPSILAKAVAAARASRSVPAP
SDV --------------------------------------------------------MELNTLLRSC--KCDLDERLTHQSQTGG--------RFNISGHNV-KTLWSAIENRTE---------PFNLLETR-Q-HETPLTLDF-D-VSGDSQEP-------LSDVLICGIHTGFTRWARNSL--------KPSPSDHDLCGVLLT--KPVRQ--------TGDKWKKGFHLHYPKLIFETKTVKSLIVLPVLKPLFS-KIWEAV--MGY------SGDHLDPQ--SCNVPWLLYGACKPDETEPWKIHKTLNADGKPIDFKT--------------AFGDMALPES------WGRPTSDRHREAM--ILSIHPVERQKYFRRY-------------DFTANNPGALLRLTKYSAVRAKLDMVRQRKTCWKT---------------------DLTEFHKLKRFRELTGMLTGD--IADDRQSWLHVGFCLWQQTQG-S---LEGYKIWLNFSKK-S-EKCDE---DECWR-IWNNQMRPN-----SFTEGTLVYMVQKHNPAAYLNWLQTKS------------TPVKDM---GT-------N-VAMAKIMWDYYGHEFVC---CGAKNQIWYRFD--GL--------TWVESNQGIDLRSLISADGGPLKRLLTRQLEAVKTALAQADGGNDSGISDVEEDEELEETDEEDGDNGNRRLPKKKLKIIIARLK-----SNLKGIEMTGVKNNVLRECAELFY--R--PNFSDELDADPL-LFAFSNGVYDFKE--GCLRDG---RPEDKLSRRAPIDFIAFAAEFFEEDDDAAANCDPWSPTGENCV--FSC----DPKDFSGP-VAR-LLTFFSTVFP---------DEG-TRRFFLRNAAQTFIGGNPD---KVCLFWTGTGNN-GKTVTQTLFEKMLG-CFAVKMSTQT-LTGRKPSAGAANPELARLGGVRWAVMEEP-----NSDETINAGTLKSMTGN-DSFFARDLYCAGKTTHEIKPLFKLHVICNT-LPAIKDADQATWNRVRVVPFEATFVTPGTKA-------PA--DAKYKFPADTDI--SRKL--DRLTAPLAWYLVY-CWSCMQNETVK----------YVPPAKVMEATMEYQKEHDLFRQFY--DEKLHQ-------NPTACLSC-----DEAYAA-FREWATLNCPHSFAR-RSKTQIVKCLET-IL--------GKKG--PTGWQ-------------------------------------------------GIELAAEQV---------------------------------------------------------------------------------------------------------------------------------------------------MVLMATFVYQWFC------------------------------------DG-GQ---------EIRAYALTAK-SETVCWRVSGFRPGFYVE-----------SIDSAKML-----------------SVLRDLKSIRTKRRILNHLYS----------SRGSNVLFTWLDFECWFEAKKASDL--------------L------------TKAQFKCHQTRAQPVL---QLL-SRADLPTCGW-----------ITTK--EPP--VCVK-RDKY--SKCKYEYVTD-WK-NLSECDR--D----D-QPLITWVALDLEVNSELENAMPKDR-------------------------------------------------------------------------------------------------------------------------------------------------------------PGDEIFMAGV-IVV-----------------TPNR-----------PP-----KRLLFSL-TGQD----YEDLE--PEE-----------------AIEVRQYESEKALLLGLCKMLT-ALKPQMVCGYNVLGFDIDYMLQRCRR---LGIEEA-----------------LC-SVGMAAHR--------------------------PAKERVISWSS-----TAF--GAQKYNYLDW-EGLIPIDLLPIIRRDY-KMDSYRLDFVAETLL----------------------------------------------------------------------------------------------------------------------------GANKDPVTY--KDIFKAYRTK----K-----MAVVGKYCVKDSQLCVDLMENLQVWVGLTEMAKVCKVNIFTLFTQGQQIKIFSQVYCHCEKNGYV---VTDP----------QDGKKTAWAA-----------------------------------------VLEEP--ADQ----------------------------------------------DSSDYVGAHVVEPI-PGLYEN--VVPLDFSSLYPSIMIAKNICYSTQAD--LNDPT-----------------------AEIFEWEDHL----NCPHDHRKQEYDRLSLWDLEREAKELRRERDGISRKNAAGRQTVQDTLNAVLSAQKLLRTTRAAIKNS--------------------------------------------------------------------------------------------------------------------------------LGTKTVCATRRLAFYKSDTIK------GVMPTILTNLLEGRARAKKA-KTAAK------DPITRITMDKRQLAYKVSA--------------------------------NSMYGAMGVKR-GYLPFQEGAMTVTYLGRQCIETAATLIGSEHGG----------------------------------------------------------------------------------------------------TLVYGD-------------------------------------------------------------------------------------------------------------------------------------------------------------------------------------------------------------------------------------------------------------------------------------------------------------------------------------------------------------------------------------------------------------------------------------------------------------------------------------------------------------------------------------------------------------------------------------------------------TDSNYVTFD----------GIQ------------------------------------------NVRELWEKAEAVAKAVS-AQFPRP-----ITLEFEKVIYTKF-LILGKKRYIYLSCDK----NGFSTGQMGYRGVLMARRDNSGLARRAYRMVAQALLE------------KRDPWTDLNDLLSDMY-SLKCPVKDYTITKQVGVWCREYNFVNQGRDSIVTIGDYKIRDLEKAKAQAKELTKDDEQSYMPVLYKLIMS-----QLPGHVQLANRMINR--GE-----------TVADGTRLEYVVLKSPYNGKKG-RWEDEGLSSRLETSDY---YFANREFLKL--DVEHYV-KTLINPLDQLL---------ETACKGEG-----------------------------------------------------------------------------------------------------------------------------------------------------------------GVKAVHAARVAYRKVVEDIKTLRAAPHLVKCV--------------------------------------------------------------------------------------------------------------------------------------------------------------------------------------------------------------------------------------------------------------------------------------------------------------MAKLLDSAVVACV------SLP--------------------------------------------RVEGAQLHLQTKTGE-IHVP-YAWAVSAL----SLRPPRFPECTKPA----QSCGTP----------RPH--QVKALAESIKIL---------------------------------------------------------------------------------------------KNKGHCLLKCPPGFGK---------------------------------------------------------------------------------------------------------------------------------------------------------------------------------------------------------------------------------------------------------------------------------------------------------------------------------------------------------------TFMALKIWSELRMPVVVLTHRKMLAQQWADSAA----KFTQRHVVREAPSKSDTENY---------IVIMNPTRLK---DENSWPERFFLVVDE-----------------------------------------------------------------------------------------------------------------------------------------------------VHQ---MTSPRACQLLLKV-RPTFLLGLSATP-MRYDDYHPAVAWFFG-------DKDCL-VERTALRSHVVLQVSTKF----------DPPIKINKKGQVDWNDVIYKMSSNVERNDLIVKCLSAY------------PHVK--WLVMCKRIE-QVKTLCEKLTG------------------------------------------------------------------------------------------------------------------------------------------------VGTVDYIYGTKNVWDKT----------AWCLVGTYSKIGVGFDAGERQGICLATDIDRY--FEQCVGRL-------RNSNGLVL---DFKDAFR-PMIHHVSRRLKVYKNLNCAV----VPVDGT------------------------------------AGSSIRLPNFSHRA--------------------------------------------------------------------------------------------------------MESTATINIREMKLSDLRPTEQS-MKTDM-GGTKLVVIGKPGSGKSTLIKALLEA-KRALIPCAVVISGSE--EANNFYKG--LVPDLFIYHKFCPAI-IDKIHKRQIK--------------------------------------------------------------------------------------AKAELGSKKSWLLVIIDDCMDNAK-MFNSKEVIALFKNG-RHWNVFVVIANQYVMDL-TPNLRSS-VDGVFLFRENNTTYKDKMYLNFA--SVIPTKKTFYHVMEAVTQ-DYRCMYIDNTKAYE-NWQDSVYWYKAPF----KTEVVPF-GCKSYWQ--HAANKTGCGIPDCFDSVAVFGNLLLKKLPEDRGEQDDSRAQFEVEEAASTSSPRAAASPYSPDSADKMNAPDFLTYVY--------------------------------------------------------------------------------------------------------------------------------------------------------------------------------------------------------------------------MYDPKQPGTVDSLKFLE--QLVKDDSVNNLLLSL-YGDERKLLDYKTWTPPKPVDAATRPCKI-----------------------------------------------------------------------------------------------------------------------------------------VKQMGVLKGHFSEMD-----------------------------FKVLEENKRKIDVHKQCGW-----------------------------------ISKFKDAIRRYQGRQSCKIPNKVLDDLDRKLAAYNLLVEGVEGFVRYAKVT----KHHVAIFLKELKH--SKQYDNVNLIYYILTD-----KRDDVSYLERQLTEDFKILLAAATEHKL-------EHLINVKYSLYQLLK-KH----GHSPDRPDVLTVKASSKGNLYDDVYRKLY----DHLG------------WE---F------------------------------------------------------------TAL-----------------
VacV --------------------------------------MDAAIRGN-----------DVIFVLKTI--GVPSACRQ----NEDPRF------VEAFKCDEL-ERYIENNPECTL--------FESLRDEEA-Y-SIVRIFMDV-D-LDACLDEI-------DYLTAIQDFIIEVSNCVARFAFTE-----CGAIHENVIKSMRSN--FSLTK--------STNRDKTSFHIIFLDTYTTMDTLIAMKRTLLELSR---SSENPL--TRS----------IDTAVYRRKTTLRVVGTRKNPNCDTIHVMQPPHDNIEDYLF----------------TYVDMNNNSY------YFSLQ----QRL---EDLVPDKLWEPGFISF--------------------------------------------------------------------------EDAIKR--VSKIFINS---IINFNDLDENNFT--------------TVPLVIDYVTP-CA---------LCKK-RSHKHPHQL-----SLENGAIRIYKTGNP---------HSC----------KVKIVPLDGNKL----------FNIAQRILDTNSVLLT----ERGDHIVWI-----NN--------SWKFNSEEPLITKLIL--------------------------------------------------------------SIRHQLPKEYSSELLCPRKRKTVEANIRDMLVDSVE-----------TDTYPD-KLPFKNGVLDLVD--GMFYSGDD-AKKYTCTVSTGFKFDD------------------------------------TKFVEDSPEMEE-LMNIINDIQPLTDE-----NKK-NRELYEKTLSSCLCGATKG---CLTFFF-GETAT-GKSTTKRLLKSAIG-DLFVETGQTI-LTDVLDK--GPNPFIANMHLKRSVFCSELPDFACSGSKKIRSDNIKKLTEP--CVIGRPCFSN---KINNRNHATIIIDTNY-KPVFDRIDNALMRRIAVVRFRTHFSQPSGRE---AAENND--AYDKVKLLDEGL--DGKIQNNRYRFAFLYLLVK-WYRKYHVPIMKL---------YPTPEEIPDFAFYLKIGTLLVSSSV--KHIPLMTD-----LSKKGYIL-YDNVVTLPLTTFQQKISKY--------FNSRLFGHDIESFIN--------RHKK--FANVSDEYLQYIF-----------------------------------------IEDISSP--------------------------------------------------------------------------------------------------------------------------------------------------------MDVRCINWFE----------------------------------SHGE-NR---------FLYLKSRCRN-GETVFIR---FPHYFYYVVTDEI------YQSLSPPP-------------------FNARPLGKMRTIDIDETIS----------------YNLDIKDRKCSVADMWLIE---------------------------EPKKRSIQNATMDEFLNISWFY-ISNGISPDGC-----------YSLD--EQY--LTKI-NNGC--YHCDDPRNC--FA-KKIPRFD----------IPRSYLFLDIECHFD--KKFPSV--------------------------------------------------------------------------------------------------------------------------------------------------------------FINPISHTSY-CYI-----------------DLSG------------------KRLLFTL-INEEMLTEQEIQEAVDRGCLRIQSLMEM-------DYERELVLCSEIVLLRIAKQLL-ELTFDYVVTFNGHNFDLRYITNRLEL---LTGEKI-----------------IFRSPDKKEAV--------------------------HLCIYERNQSSHKGV-GGM--ANTTFHVNNN-NGTIFFDLYSFIQKSE-KLDSYKLDSISKNAFSCMGKVLNRGVREMTFIGDDTTDAKGKAAAFAKVLTTGNYVTVDEDIICKVIRK-DIWEN--------------GFKVVL------------------------------LCPT--LPNDTYKLSFGKDDVDL--AQMYKDYNLN-IALD--------MARYCIHDACLCQYLWEYYGVETKTDAGASTYVLPQSMVFEYRASTVIKGPLLKLLLETKTI-----LV----------RSETK------------------------------------------------------------------------------------------------------QKFPYEGGKVFAPK-QKMFSN-NVLIFDYNSLYPNVCIFGNLSPETLVGVVVSTNR------------------LEEEINNQLLLQKYP----PPRYITVHCEPR----------------------------------------------------------------------------------------------------------------------------------------------------------------------------------------LPNLI---SEIAIF---DRSIE-----GTIPRLLRTFLAERARYKKMLK---QAT----SSTEKAIYDSMQYTYKIVA--------------------------------NSVYGLMGFRN-SALYSYASAKSCTSIGRRMILYLESVLNGAELSNGMLRFANP-----------------------------------------------LSNPFYMDDRDINP----------------IVKTSLPIDYRFRFRSVYGD-------------------------------------------------------------------------------------------------------------------------------------------------------------------------------------------------------------------------------------------------------------------------------------------------------------------------------------------------------------------------------------------------------------------------------------------------------------------------------------------------------------------------------------------------------------------------------------------------------TDSVFTEID----------SQ-------------------------------------------DVDKSIEIAKELERLINNRVLFNN-----FKIEFEA-VYKNL-IMQSKKKYTTMKYSASS--NSKSVPERINKGTSETRRDVSKFHKNMIKTYKTRLSEMLSEGRMNSNQVCIDILRSLETDLRSEFDSRSSPLELFMLSRMHHS-------------------NYK------------------------------SA------DNPNMYLVTEYNKNNPET------------IELGERYYFAYICP----------ANVPWTKKLVNIKTYETIIDRSFKLGS--DQRIFYEVYFKRLTSEIV---------NLLDNK-------------------------------------------------------------------------------------------------------------------------------------------------------------------VLCISFFERMFGSKPTFYEA-------------------------------------------------------------------------------------------------------------------------------------------------------------------------------------------------------------------------------------------------------------------------------------------------------------------------MSLLKMEYNLYAELKKMTC-GQP---------------------------------LSLFNE-------DGDFVEVEPGSSFKFLIPKGFYASPSVKTSLVFETLTTTDNKITS-INPTNAPKL----------YPL--QRKVVSEVVSNMRKMIES---------------------------------------------------------------------------------------KRPLYITLHLACGFGK---------------------------------------------------------------------------------------------------------------------------------------------------------------------------------------------------------------------------------------------------------------------------------------------------------------------------------------------------------------TITTCYLMATHGRKTVICVPNKMLIHQWKTQVEAVGLEHKISIDGVSSLLKELKTQS----PDVL-IVVSRHLTND-AFCKYINKHYDLFILDE-----------------------------------------------------------------------------------------------------------------------------------------------------SHTYNLMNNTAVTRFLAYY-PPMMCYFLTATP-RPANRIYCNSIINIA-------------KLSD--LKKTIYAVDSFF-EPYSTDNIRHMVKRLDGPSNKYHIYTEKLLSVDEPRNQLILNTLVEE--------FKSGTINR--ILVITKLRE-HMVLFYKRLLD-----------------------------------------------------------------------------------------------------------------------------------------------LFGPEVVFIGDAQNRRTPDMVKSIKELNRFIFVSTLFYSGTGLDIPSLDSLFICSAVINNMQIEQLLGRVCRET-ELLDRTVYVFPNTSIKEIKY-MIGNFMQRIISLSVDKLGFKQESYRKHQES----------------------------------DPTSVCTTSSREERVLNRIFNSQNR--------------------------------------------------------------------------------------------------MNCFQEKQFSRENLLKMP-----------FRMVLTGGSGSGKTIYLLSLFST-LVKKYKHIFLFTPVY----NPDYDG--YIWPNHINFVSSQES-LEYNLIRTKS-----------------------------------------------------------------------NI---------EKCIAVAQNHKKSAHFLLIFDDVGDK---LSKCNTLIEFLNFG-RHLNTSIILLCQTYRHV-PILGRAN-ITH-FCSFNISISDAENMLRSMPVKGKRKDILNMLNMIQTARSNNRLAIIIEDSVFCEGELRICTDTADKDVIEQKLNIDILVNQYSHMKK--NLNAILESKKTKLCNSDQSS----------------------------------SSKNVSS---------------------------------------------------------------------------------------------------------------------------------------------------------------------------------------------------------------------------------------------------------------------------------MNLRL---------------------------------------------------------------------------------------------------------------------------------------------------------------------------------------------------CSGCR--HNGIVSEQGYEYCIFCES----------------VFQKCTKVQKKSNFHVSNKLIHLRNVLRRLLSH---QCSGEIISELLDIMEKNQIS---------TDDVD----ANFVSSFLKANERINKKDYKLVFEIINQVKD----EKLNLSTEKINEVVEIFKHLVFFCQENTP-------SKTINYSFFLDKIFD-IT----SVTKNLKP-QTVKNYTKNNSNQLVWENFL----AHMRSKKRVTMVEDYGHE---YV-----------------------------------------------------------FVDERFSTCSLEV-------
