# Supplementary material for: The kinetoplastid-infecting Bodo saltans virus (BsV), a window into the most abundant giant viruses in the sea
Source: eLife. 2018 Mar 27;7:e33014. doi: 10.7554/eLife.33014 (PMC5871332; doi:10.7554/eLife.33014)
Supplement: Figure 6—source data 1. [file elife-33014-fig6-data1.zip › Source_data_Fig6-S_ncvog0023.phy]

 15 1132
PacV ------------MEDHFYTDDASTAEFNKRDDFNVDLENAESYGSEDSENTEQADCMSIDEIIQKNVSKNIRDLRTFLSGNFITEKGDQATNIINVSEKKTFNIPETHIEQFFEKLDACRK-ESRMIHFSERQETSTVSKSGIMIDFDRYQRSKEQQINERHFESLTRHISKLLNEFIDFTDDKFVFRYIRKPSVVLQPQKVPGQAPIYKDGFHILIPEVQVTKGLKRHLLQELISRGIMKSVFKDIDHIDD--PAKMLDKM--SASNPVHFLGNSKPG-KPAYPLTHVYEMTVYTDEDDIDRKLLDV--------ETINSGLVKP-----TREADPLPINLTYELSLSFYLQSFNGQPT-----WLRKFPM------EYRAALETKIQLLVEKSAKDI-------------LPEDDIMQAENSVDILTMGNPEAGHLKKMLEILDIS--FATEYEKWFKVICAIAYTNVNYKSLAVW--FSHRKPESWSP---AEIDRVWIDATNGSRTPVTKRSIMFWAEKSSPQRYREIKNENYFQVLARGVYDNEGRVE--HALAAKVCYSMIGDKFVVDVGVNEKCWFEFVVPGQKWRREVEPDNIHLYIGEHMPKLFTELVTNI-----KDKKDNAANEGEM--KYWANVERNFRMSKSRLGNDQFQNGVIRQAQYKFRQRGFMDELDAYEEILGVGNGVLKIGPEPLLIKGFHEYKISKFTETDY-IAFDPENP-----YIKTLLKAFRDIFPEEDVFEFMLYHASTGLDFKESACLLLLLVGGGQNGKSFFAKMVHNTLGNYCAAGKSALLTAPMEKSESANSAQMQMKDKRYFYFDEFNKCELLNTGRVKAIVNPGWQSGRDLH-SRQGNFKNTCNPIALSNF-DFIIDTTDHGTWRRIAYYRNKVKFCKNPNPN--------NPFEKEVNSKFIDEYPLYKQAMLSIMVH-YYSKLCRDYSGDIKNVSVPTEEFRNRQDALNRFITQMIVKSPEAD-PVGLPSLASK-YIEWYN----KNIKPTNQTIIDVQAQFENSRIASSLERGLSGIMFLVKHRVKSSPEEPLGEDEAELSVNAPSSVVPTVKKPVVVLPEMNEEDDAFVRDEEEQVDNVEIEDINVDNLIDDVLNDI
OLV1 ----------------------------------------------------------MDNFMKKYASK--DKT-------LYNYTKIGSEKLS--IYGGCYYVPPDKKTEFYNAYKKSVLKDNHEAYYTEKQL-SE-GPLLIDLDFRFSALVDERCHSTNDIINLTQCMFHILSEMKQMN-DSPIMCYVFEKPNVN-----TSNEDLTKDGIHIVID-VKMDLIEKILFREKLMKQIVD--VFEQLPLTNT--WDQVVDEGVMKGSVNWQLYGSRKPG-NESYSLCYVFKGEY--NQG-WTMEQIEVDEQYIW--DNFHCFSAQNEEL--VILQQNDKIKEEYNRTKQLREQGNKF-K------QVKLIGNHTMKPLYE-INDEETLDAHIKQF-----------------IDNILI--DEQHIKD----------THHYCLLLDDSFYGEGSYNKWVKV--GMALKNTSPKLFITWVKLSSKSA-IFEWDSISDMYNKWSSFKQD--DSLTHRSIIYWCKESNNDGYLEVFNQSIQKYIHYSFHHNT------DYDIANVLYQLYKESFVC-VSIKSNIWYEFD--DNRWIENDSGISLRTKLSSEIYNLFFRFV-KT--LE-----RQTDDNEEK-----KENSSKFSKISKTLKTTNDKNNIMKESKEIFYDSAFYKMLDSKPYLIGCRNGVVDV-QNRLFRKGIHSDYIHNTTNNDY-YPLEYYKEKSPD-VIAEIDEFMYQLFPETELREYMWEHLASAIIGTNQNQTFNIYLGVGANGKSKLVELMGKVLGDYKGTVPSTLITQKRTSIGNTSSEVHQLIGKRYAVMQELSKGDTINEGIMKEITGGDPIQCRALF-KDSVTFIPQFKLVVCTNT-LFDVKSNDDGTWRRIRVCEFKSKFTENPYND-KLFPKEYYPYQFKIDTKLDEKFEYWVPVFFSMLVQVAFET--QGKVKDRPCVLEPTNKYRDGQDILLDFCQSNIVEEPCDS-GNLKIGIVNDVFKQWMINEYGKNATISNKELREYMEKKYG---KYPKAGWS-NIHI---------------------------------------------------MEEEC-----------------------
OLV2 --------------------------------------------------------------------------------------------------------------------------------------------MLIDLDFRYVPEVDERQHNMDHIVHIVELLFDLLSEIKVPN-DKFISCSIFEKPNVN-----TSLEDVTKDGIHIIMD-VKMDFTEKIILRDKLLKKISS--IYENLPVINT--WDQVVDEGVMKGSVNWQLYGSQKPG-NEAYELTYRFKGQY--QENEWNIEQLEINEDYIC--KHFVEFTARNTNL--IELRQNKDIQEEYALLKTQRESGQSR-KC-----KVKLISSSNVS--YEKIDNPSMLDACIDEL-----------------LKDCSI--EEEYIKD----------THNYTMILDESYYGEGSYNKWIKV--GMALKNTSEKLFISWLKISSQSP-SFDWGNVSELFHKWNHFDER--D-LSYRSIIYWAKESSMEKYNEVRNKSLDKYIHNSLMNVT------HWDLANTLNQIYKENYKC-VNIKHSVWYSFE--ENRWIENDSGTSLRNLLSTKFYNIYFKYVQKR--LK-----EGNKDSEES-----KNIAGNFSKLAKCLKTSSEKNNVMKESCELFYDKEFYNKLDTNPYLVGCKNGVVDI-KQKEFRKGSQNDYIHKTTNIDY-MPLQHYQEVSPE-IIDELNTFMYQLFPEQDLREYMWEHLASTLIGTNNNQTFNIYLGVGANGKSILVDLMSKILGDYKGTVPSTLITQKRTSIGSTSSEVYQLIGRRYAVMQELSKGDTINEGIMKEITGGDPIQCRALF-KDSVTFIPQFKLVVCTNV-LFDVKSNDDGTWRRIRVCEFKSKFTDHPYED-RAFPEKDYPYQFKIDKNLNQKFKYWAPVFFSMLVEKAFQT--QGKVIDRPCVLEPTENYRKGQDVILEFCHSQIVEEPNDALGSLKIGMVNTIFNDWFKNEYGKTSHISSRELREYLEKKYG---KCPKGGWQ-NIHI---------------------------------------------------KEVDI-----------------------
CeV ---------------------------------------------------MSNVPMLFDEYLKRNICE--KGD-------EYTHTRMPNQKFK--ISGGTFSI--KNEEDFLKNYYKHVFINGNNEHLTEKQL-IEKAPLAIDIDMRYEPNITERQHDEDDIRDLIHLYATAISNICVINNKHKIEVFVMEKHEVN-----I-LKDKTKDGIHIIFG-ISMHRAGHILIREEVIKEIKN--LWQHLPLINS--EEDLIDEAVTRAHVPWQLYGSKKPD-HKAYFIKYHYELEWSGEDRKWIWQINDIEKFNTK--KYLPKLSVRYTKHPEVDFQDK--IKDKIEEYKLNINKKQRKMSS-----KITIKKTKGID--LNDITNTQKLDDLVNEM-----------------LEQIEERPNDYELKE----------THQFVMILPEKYWGPGSYDRWIRV--GWALKNTSTKLLPCWLKFSSQSK-EFHFNDIAKIVDMWNKFDYDNPDGLTARSIMYWAKNDNIIQYKKVREETVSHYIDLTIQNAT------EFDFAQVLYQMRKDEFVC-VSIQKSVWYEYH--GNRWYEIDSGNSLRLAISKCMHDIYMKKTQDS--MEQLQKMDQTEDNYEV----LRKRSNKLADLCIFLKKTTWKNNIMREAKELFYDRYFVNKLDQNPYLLCFNNFVVDF-KEKTWRNGQPDDYISKCTNIDL-IPYNEIKGSETEN---DINKFIDQLFPDESLKKYMWQHLASTLIGNNDNQTFNMYTGSGRNGKSKLVDLMSKTLGDYKATVPITLLTQKRNQIGSTSSEIVQLMGVRYAVMQEPSKGEKINEGIMKEITGGDPIQGRALF-KESVTFIPQFKLVVCTNT-LLDIKSNDDGTWRRIRVCDFISKFLENPYGDEQKFPKEDYPYQYEMDKHIDEKFSIWAPVLASMLVNITFKK--MGSVTDCDIVLASSEQYREGQDYLAEFCKDKIKKVHGSK-GIKKTELVEE-FRQWYTINYGK-GLPKARELYDHMDKKYG---KYKAG-WA-NVVI---------------------------------------------------NYDEDESDED------------------
PgV ---------------------------------------------MNTNQTNTSSSQLYGDMIKKSKAE--KGA-------VFTHTRIPDKQLN--VFGGIFNI--EYNERFWKLYHHNVFVDKNKEFLTEKQL-TDDGPLLIDVDLRYETSVKSRQHTKEHIVDLIGLYATKLNEIYNIDADHPIDVYVMEKPNVN-----A-LEDKTKDGIHMIFT-LSMHKAEQVILRKKIINDISQ--IWDDLPFTNT--ADEVFDEGVTKGFVNWQLFGCRKPG-NEAYELRHHYTLAYDPEEDSWDLNENNISKINIL--EHLPIMSARNSEHHRFDLIDNEFLTAAIEQEKQAILSKDNK-KP-----KINVVDTDSCD--LSKIADIKQLDALLAVY-----------------LENLSD--NDYEVNE----------THKFTMILPEAYYGEGSFSKWIRV--GWALKNSSEKSFLTWLKFSSQSA-TFSFGNVEEYYNMWKSFDCKNPDGLTQRSIMFWAKTDNFNSYKKIRSETISYYIDLTLESLINKEKIGEYDLANVLYQMCKDQFVC-IGVKSNLWYEYK--KNKWHEIDSGNTLRLKISKEMHDKYMKKAQDL--IEVIARMEQSGNDVDTVVANMKVRSSRLGDICVLLKTTSWKNNIMKEAKDIFYDKDFIEKMDANPYLLCFNNYVVDF-SSKTYRKGRPDDYISKSTLIDY-TPMSALKGTHTTDIISEINDFISALFPNDELRGYMWDHLASVLIGTNDNQTFNIYTGSGANGKSKLVELMGKALGDYKATVPITLITQTRNQIGSTSPEIVQLMGVRYACMQEPSKGDKINEGIMKEITGGDPLVGRALF-KDSVTFIPQFKLVVCTNV-LFEIPTNDDGTWRRIRVCDFMSKFNDAPYEDEDRFPRENFPHQFAIDRQLDKKFKIWAPVLASMLVEIAFVK--EGKVKDVSVVTSISDKYRNSQDYLSEFAKEKIVRKRDSK--MKKTELVEE-FKNWYISNYGRNNIPNGKEIVEYCDKMFG---RCARGKWM-HVQI---------------------------------------------------IYEQEDSDNDAEEEDGDDAN--------
CroV -------------------------------------MLSKNIQFNHTSGKIQRTCNKIYEILESCKVN--TGT--------CNMISMK-------PS-GKYNVNQETLTELWDLYST-VYNKI-PLSLAEIP--KEISYLKIDIDLDTDTKPKDRLYKYNDIEQIVEFTRQAANKYLQ-LDKSDMIAYIMEKENY------DFCDNKYRDGFHIAFPFIVQTSKIRNAIFDELIFQLEKNKIFTN--FNKP--VTKIVDKNASIGKTPWLLLGGSKPN-STPYHVTKIINYKNKS------------------------LSKLKK-----INAKKNIELLSLLNNELVV--------------------DN------CTHLNNNISMEDVNKQY-----------------QQVSYNLSSSLNLPS---SSKDTEIAQHLIKMLSVD--RASNYEDWIRV--GYCLYNIDRTLLNEWINFSKLCPSKFKK---GECENLWKKMKSGQNM-YTIRSLHRWAKEDNYLDYNTFKNHEYNNLFKLSLTGD-------HQNIANAIYSKYQTEFVC-SSIKNKVWYQYNYSQHKWEKIENGYALTSRITNEFVNEYLNLSSQL--YQKATEAEPSQKMDIL------KEVEKIQGLVNRLNNESFLSTLMTSLSRRFYLPKFAEDLDEKYDLIGFNNGVFDL-KKGIFRNGHPEDYLTMTTGLDY-QQLDTDSE-----EYIACMKLFEDIHPDVETREYVYTLFSTFISGHHKEETLHLFNGCGSNGKSVTFELLKYCLGDYIMSVPVTLLTRKRAGSENATPMLAQLKGKRLGVLQEPEEGEKLHVGLMKELTGNDEITARPMF-ESPITFKPQIKFAIPCNN-LPEVPARDKGTWRRLRVIDHLMEFVDKPN-QKY-------PNQKQIDRTLKEKLEGMAGQFMSFLIDRYINVYVKKGMKVPNSVTFSTNVYNQDNNCIKQFCESKFEVTGKKTDTISQKTIWEE-FKQYFKEEQEGNKRPIQREFYSYLDKTYGQAISGKGGKKYCGIIF---------------------------------------------------SGDDEENEDVDL----------------
HokV -----------------------------------------MTTICNTNNNFDSNYKKLREFLNKHNIK--SNPEL--KGKKNTHTEISS------KYSNTFCIEDEELEDFINLYSQVVVSKC-ELNILERV--RDITPFLLDIDFTY-KTSEKRLYDERHILYVLKNFRRVTGKFFEPYEKKKLFAYLLEKPVPCPDIK-DGEIYGYRDGFHITLPYFMVKTDVFKNILIELGKIISNKELQDHIIMDKS---NKIIDTT--IPTNNWYMYYSQKPN-GYRYILTKKYDGNLNS---------YDITNSAKNITDLIKRMSIRN-----KYNDQLVPLKKN-LEKINQNQNQNKNQNTK----KKDNLDD------LEDLDSKTYSDDTTKSP-----------------PKIQKLKTQTQAMQRRNDYMKPETMASLLVPLLNDE--RASSYETWRDV--GFALHHTSDKLFPVFDKFSQKDKAAYKK---GGCKKFWDKIKPVSGSCLSIASIFLWAKTDNIKGYRLVLRQQLSKLFDDAANCS-------DISIARITYNLYRYEYVC-ASIDNNVWYQFR--GHRWECVEAGYTLFDKINVELTNYFALLDRRLENQDNEDADDNMAADLDT------ERLKTLSKIILKLHDSTFVEKVMKVCRKLMYREKFMDSLDENRLLLCFDNGVYDL-RTQSFRNGTPDDMCSKTTGYSYPTNYNIKKK-----KIQKIAKYFEQVLPKPEVREYFLKLVASFIDGNNPHQKFYISTGRGGAGKTQTLNFILAAFGEYAGVLPITLLTKESKGAGSAQPELMDIKGKRFILFSEPEYGDKIYVGLLKRITGDEKIKARGLYEKNLIEFFPQAKYMLLCNEDLPDIQSTDTGIWRRMNVIPWIAQFLASQDVRSYYRGKPLTEFQHLRDPKLPEQMKTWHKALMWWLLNVWYPKYLEH-FEEPDEVTKHSRQYEKDSNVHLDFVESTYTVTGLPEDKISIKDFITE-FKTWLNYNSSAKIKANRKDIENFIKRWENPQVKIYKDYII-GLAFSGNIDLDDSEIQDYMKGQETTKMNISGEAIVVNEKVNEEINEEINEEVNEVNEEVDEVNSEVDKLEELKITKKQSRSRK
AaV -----------------------------------------------------MSNSNFQKFLNKFRVE--KGQ-------LCNYTGMQI------NR-GSFFIPESNKNEFFSSYYENVVKNGEKSDLIERH--AELSCILYDLDMKIALESNERGYSTEIIQKFITNCTKIMKKYFE-LDVGSFQCFVLEKEAA------TKKKDCQKDGVHLMFPYIVTEPAVQHLIREEI--LIESKHLFENC--LNS--IEDIVDKSI-IDKNGWMMYGSSKID-GLPYKLTGVWAYDKLEDVGVDSPSKLEHSPYYTPSLDLVNLLSIRR-----FTFADVSDFREEMTEYLVY---------------WIDDFNT------INEKEHNIHT------------------------RKYHGKLNKDVNLKT----------VQSLVSILSIE--RAKNYEQWIEL--GFCLKNIHLDLLQTWIDFSIRNE-EYRETANQDCTSRWYKFNEN-NG-LGLGTLHMWAKADNPTAYREIIESDLEFFIDKDEKDK-------SLNMVDVIYQKCFNQFVC-YNFEKKLWYEFD--N-KWTEGDADVGLRKMIRENLYTDFVNVSSKYRKLSERFEEKHPNKTKYE------NISNEIFKVSQKLLDASFRRKLMEEASEQFYSKNFEEILDQNEKLIGLKNGIYDL-KSCNFRESRSEDYVSINTNIEY-ADYFFNDD-----IILEIMDFLEKVLPSKEIRDYVMQIFAMALDGEVYNEHFIIFTGSGSNGKSKIIELFEMAFGEYCAKLSVAALTQKRNSSSSATPEIARLRGKRFVVMQEPGEQETLNIGLMKELTGGDKIVARALN-KNPIEFKPQFKMILTCNE-LPKIPSDDSGTWRRIRVVDFTSKFSLNPD-PNN-------ENEFLADLKLGEKFEKWKKPFFWLLTQ-YYKNFKDNGYFEPEAVKIATNDYQNDQNVLASFVSECLVI--DKERFANVKEIYII-YKEYMHSIDEKS---NKKLLDKYLTSKFGKSIRKNDGKYYKGIAL---------------------------------------------------IDDDNQINPEDEIL--------------
ApMV MTSKTENKKSVSSKTGRTTNNSTNKKTTEKSVKNVKTVKNNVSIDKNHSIRKNNEWERLYAFMMKYRVK--GEKGS---NLPVTHTMCDA------PY-GKYNIPDDMRSKFLRLYENAIVAGF-KPHITELH--KEYGPIIIDLDFCQPKEHGKRYYTEITIRNVVKLYNSIIKKYLN-VEHSSFVTYVSEKERP------VLRNGEYHDGLHITYPYICTQPSLQFVMREEFIKLAKKYKIFQKIPLTNN--LESVFDEGV-IYKTGWLLYGSRKNENSYPYYVSHCFLSIRNELHDYIIPGDNLKSRENIR--HFINTHSCRR-----FFSLNDLTPLAEGVDPLAIDAKLKKI--------KEKINNN------TNNTNTHKNTAELGDHH-----------------FNFIKAVSEETLVE-----------AKNLVKLFSVQ--RATDYHTWYQV--GRCLSNIDHRLLEDWITFSKKCPSKFKK---EECERLWRNMNMKPSN-YTMATLHYFASKDDPDKYFEMKKLKIDGLIKEGMEAS-------HHTIAKLLIEKYKFIYKC-ASIKNGIWYEFR--NHRWIEIDSAYTLRNLISEVLVNEYANRQRIL--FGEATRQDAENKKEKF------NDAVNITKVIKQLNNNTFKNGVIKECADIAYDPNFLRNLDENNYLIGFENGVFDL-EAGIFRDGCPDDCISLCTNYKY-IEIDEDDE-----TFKNINGFLKKIQPDKSMREYILTLLSTCLSGTNSEESFYVLTGSGANGKSKLMELLKYTLGDLYKPMDIRLLTEKRSSSSSASPELADKKGIRACPFDEPKASDEINTGFMKIFTGGDTITARALY-KEPIYFKPQFKPFLLCNE-LPTIKSDDDGTWRRLKVIPFLSKFIKHSEATKKMKKEGLPKNHFWADTSLSEKLPDWKQGFMCLLLK-YFRKYRKHGLIHPKLVTQHTVEYRKKCDVFQDFIGDYLVRVDNTKKGISVMDLYQN-MREWYKSNYTGKCP-NAKDLRNYVQHRM-PTYNKNADMLT-CYVL---------------------------------------------------KTEVNQAGELIDDIDNITVVG-------
AMoV MVSKSDNKKSIGNSKSIGNK---KIKTEE------ITKIKNKKIEKKPLNNEDNELSKLHRFLQKFSIK--NDGKK---HL-CTHTSMQY------PF-GSFIISEDAYGRFTKLYEDAIVAGF-TPGIVERH--KNYGPIVIDLDFDQPKDIDKRYYTETTIRHVVALYNKIIRKYLD-VSNKTLIAYVSEKNSP------TKASDKMKDGFHIVYPYICTKPALQQLLRHEFIRYAKKNKIFKDIPFTNS--IESVIDESV-IYRNGWMMYGSKKNTYSQVYYVTHIYQSMNNKLYDHKLPGLEDTSRSTIR--HYINALSCRR-----FFSEDNITPLADNVDPVELDKKIEKL--------TNKIKQK------VHK---DVKISDIMGED-----------------VGFIKAVPDNILAE-----------ARNLVKLFSKE--RATDYNSWLQV--GRCLHNIDYRLLDDWIEFSKKCPSKFVP---GDCEKRWK--KMKPSN-YTMATLHYMASKDDPKKYTEMKKKKVDKLVKGGLEAS-------HNTIAKLLMEKYKFTFKC-ASVKHNTWYEYK--NHRWVEIDSAYSLRNLISDELTNIYADYQRAL--YTEQKEKEGYEKERCM------NEANHISKVIKQLNNSTFKNGVIRECADIAYDPNFLKNLDENIYLVCFENGVYDL-EADVFRDGCPDDYISLCTGYKY-INLDDNDG-----LIIEIQEFLQKIQPDKEMRDYLMTLLSTCLAGSISEESFYVFTGSGANGKSKLMELLKYTLGDLFKPMDIRLLVEKRASSSSASPELADKKGVRACPFDEPKATDEINTGFMKIFTGGDTITARALF-KEPIYFKPQFKPFLLCND-LPNIKSDDDGTWRRLKVVPFLSKFVKYSEATKKMKKK-LPENHYWADCNLSEKLPEWKQGFMCMLLK-YYKKYRTDGLVHPKLVTKYTADYRKKCDVFQDFIGDYLERTQDVKNYVKIIDIHEG-MKSWYRANYDGKCP-NTKELRNYLQHRM-PTYNKSKDCLE-YYKF---------------------------------------------------KTDEDDGEEVLDNLNTIKA---------
MVc MVSKSENKPPV-NSKSLKTKSSQNIKKTN------KSQKQNRH-ENKPIQNE-NELQKLQLFMSKYAIK--NDAKT---PY-CTHTTMQY------PY-GKFIIPEDMYSKFTKLYEDVIVAGY-EPGVVERH--KNYGPIVIDLDFDQPKDKTSRYYTEVTIRNVVKLYNRIIKKYLD-VNSSNLFSYVSEKKQL------TKASDKMKDGFHIVYPYICTKPALQQLMRHDFIELAKKYNIFKTIPHTNN--IESIMDESV-IYRNGWMMYGSKKNSYSHVYYVTHIYQSISGKLYDHKLPGSDDNSRSTIR--HYINALSCRR-----FFSEESITPLADDIDPMEIDKKIEKL--------TLKIKKN------VHS---NVKISDIMGED-----------------TAFVKAVPENILVE-----------ARNLVKLFSKE--RATDYHGWYQV--GKCLHNIDYRLLTDWIEFSKKCPSKYKT---GECEKLWR--SMRPSN-YTMATLHYFASKDNPKQYIKMKEEKISELVKSGLEAS-------HNTIAKLLMEKYKFIYKC-ASIKHNTWYEFK--NHRWIEIDSAYTLRNLISDELTKEYADRQRSL--YAKQAQKEGYEKEKCM------NEATHISKVIKQLNNSTFKNGVIRECADIAYDPNFLKNLDENIYLICFENGVYDL-DSDVFRDGCPDDYISLCTNYKY-VKLDENDG-----IIMEIREFLQKIQPEKEMRDYVMTLLSTCLAGSISDESFYVFTGSGANGKSKLLELLKYTLGDLFKPMDIRMLTEKRSSSSSASPELADKKGIRACPFDEPKATDEINTGFMKIFTGGDTITARALF-KEPIYFKPQFKPFLLCND-LPNIKSDDDGTWRRLKVIPFLSKFVKMAEATKKMRKEGLPENHYWADNNLSEKLPEWKQGFMCLLIG-YYKNYKTNMLVHPKLVTKYTADYRKKCDVFQDFISDYLERTENPKNTVKVLDMHEG-MRSWYRANYDGKCP-GAKELRNYMNHKM-PTYNKKTDSLT-HYRF---------------------------------------------------KTDDDEEDDVMNNLDDIKA---------
BsV ---------------------------------------MSSDKNNNTKNETDDDIKNFIKFMKARAVF--KDKNTGEYPALVTHTLMGVLHKTEHPYRGSFSIQGKEYNKFLKLYKN-VMDKI-PLFIVERETGKMVSPLIIDIDYHIEN--EERVYDLNLIKEVTKVCNEILLEYID-INKNDLLAYVQEKEEP------TADKKDYKDGFHVFYD-IPLSYNKRKFLFDKIKQEITQKELFCDIDTSSS--YSEIVDEKV-LIDNGFLMFGSTKEG-RNPYKLTHIFSHNLEE---------IPINEYDDE--QLIAIFSLQK-----YIDDDDIEFCEEYKEEEEKINNMEMHIKK-----KDKQKIT------KQEFDNNIKKQNCDNKKEDKK-------------EDINTNKELNELIES----SQEFMLVYKLINIMSKE--RATKYDTWTRV--GWALNGISPKLYPLFLHFSRKAP-NYDE---NGCDKLWSSANRIKAG-LTVASVKMWAKEDNPVEYENILNERILKIIEKIDTPN-------DNDIADFINELYGDLYKC-INITKNTWYEFQ--MHRWVVVDSGYTLLEKIATTVAEEFTKCISYM--QKDKNSKTGFGHDTSL------KVIGKLINTITKLKDHKTGSTLVKTCARKMYDRKFEESLDGNPYLIGFDNGVFDL-RTMSFRNGEPDDRVAMSVGYDY-KNKEPPKK-----IIKEINECIHKIQPEDDMRDYIMRYFASCLDGKNRDQSFRIFTGSGGNGKSVLVKLFELSLGEYYGILPAAVLTMRESGPNNASPFLADMKGKRAVAIHETEGDASIQLGKMKGLTGGDKITTRKNF-GDPFSFVPMFKLMLICNK-LPKIPSDDGGTWRRIRVSPFESKFVSADKVNES-------KHHYLRDTSLDDKLGEWSQIFMWMLLNIYYPKYIATGLCEPAKVTIFSEKYQRDSDVLLDFLSQVTIETKEDKDSESVMDLFKQ-FKDWVRQTQSGKFDYSKHDFEEYLVEK--RGLRIDNGKIF-GIKS---------------------------------------------------RFTEFDR---------------------
CatV ----------------------------------------MNPFNNNSMDNYLKNRQEFDKYFAKFKLK--KGEKK-----MITHTCLGM------PF-GSYHIPDDKYDKFIMLYKK-IAGKCNNLHIIERHDGRTVGPFIVDIDYWVDDSQRGRKYRLEHIEKLIEITNDVLRTYFK-VTDENLEALVMEKEKPTY----NEKDKKYKDGFHLLYP-IGLSVRHRFFVSDQIKKKAISVKLFDDIPFTNSKGYDEIFDTSV-VRSNGLTMYGSRKHN-GQMYKLTAIYNSEIEQ---------QNL-KYEPD--ELAVLCSLRS-----YDEEEEIRLNDDYIDDVDFNKEIDECVNKYSGKGRNNNNNN------NKNKNKNKNKDEEEEEEEEEEEKEENDDN-----HEADNDDEKQEKVRRKRRVKKDVEMAKKLVKILSKK--RAEVYSEWINV--GWALHNVDDRLLPEYIEFSKQSA-KWEE---GCCEKIWEKARDDEDG-FTIASLHWWAQTDNPVAYREVMRENIKELMKNAGTGT-------HDDIAKVVFELYKHKYRC-PSIQKKVWYEFQ--GHRWVYIDSGYSLANLLSDEITKEYSILVGAC--MTG-DKSDGIVAEDGM------TKAKHIMKIISNLKQMGFRNQVMEACAYKFHEQNFEEILDGNPNVLGFNNGVFDL-EQGCFRPGLPDDYITMSTGYDY-KEYKSNHS-----DVKAVEDYFRTVMVEEDMREYVLKFLSSCMDGHSREQKFILWTGVGSNGKSTTADLLENALGEYYGVLLTTVLTRKRGSSSGATPELADKRGKRVLFIQEPEHDDVIHVGLMKNLTGGDWVEARALY-GDPFRYKPQFKLVLVCNK-LPYIPATDQGTWRRLRVTPWESKFVDG-E-PKA-------KNEFKKDKTLSAKFKKLKQAFIWLLLNKYYPDYKENGLKEPKKVTQFTDEYKKDQDVIAAFISENYDITGINNDVISLVTLYES-FKGYVRNAGNGVQVPARKELEEYIKTL--DKIKFKAGHIR-GIKE---------------------------------------------------KEINMEDQEEP--DGAIKSSKSSKKN--
IndV ----------------------------------------MKEVNLSGQNE---ARRQFESFLKEHKV---EGDGV-----YHTHTAFGS------PW-GKFNIPDDKTERFFELYRNALQTNV-ELHITERP--KKVGPLLIDIDFNFNKEYEDRIYKEDDIKYVIGTVNSILREYYK-WDSKNLLAFVFEKDKPSIKINKSSDEKEYKDGFHIVYPFLPISENMRYLVLHESKMKIDNGKGFRHIPFTNS--IDDVFDMSI-IRSNGWMMYGSRKNG-GPWYMLKHIYDCTFNE---------KDITKYKHR--ELVTLLSNRK-----FNDDEEVEFKDS-NDQSIMEKKVNDILSHYGVLKNEKKKKN------NDDENNNLYSQDDETEE-------YIDDDIKSIKSEILNRRKEQTKLQTKKTKSKEIKLAKKICKILSDK--RATNYHDWIKV--GWALHNVSENLLPTYKEFSKKAGKKYDE---KSCEDVWSKAQD--KG-LTIASLRHWAKQDNPEMYDELLTNSVNELMVEAESGT-------EYDVAKVVFELYKDQYKC-TSIGNNIWYEFQ--ESRWIEVEGGYTLSTKISEELTKEFAMLNSLY--LKQMSTNKGQDTDGQL------KRANNVMKIMNNLKKSGFKDRVIRECRNMFYDPKFEEKLDSNRDLIGFDNGVYDL-ISGTFRPGCPDDLVSLTVGYDY-VEYNVDHE-----YIKGIVEFFSKVQREEDMREYILTLMASYLNGHTKSEQFVLWTGTGGNGKSKAVEFFQMAFGDYCGVLPVTLLTRKRGGAGQATPELAGQRGKRFIVFQEPENTDEIQVGFMKELTGGDWIYARPLF-RDPIRYKPQFKLLLTCNK-LPFIPSTDGGTWRRLRVSPWESEFTD--N-PKL-------PHQFQKDPDLLEKFELWKKAFLWYLLKVYYPKYLKQGLCEPAKVTQFTNKYKKQSDLFFEFLDSNLTFTKDNKHFESYDVLYAS-LKYWYTESYAGRCPYAKKDLQEYLIN---NNYKTDKNYLY-GVRF---------------------------------------------------KNDEKNDAHVE--DD-------------
KloV --------------------------------------MSNKKDSITEMKKCIAAKQSFVALLKKYKV---KDNGI------KTHYAFGE------PW-GSYNIPEEAEDEFFEAYCNCLQNGVKEMHIIEKP--KEVGPLLIDIDFHYEQSVDERVYKDDDITYIIGNVNKLIMNYYK-WTDKNLLAFVFEKNTPTEKVD-SDGNTDYKDGFHIVYPFIGLSEKMRFLIMHEVKQKIEKENGFGHINFTNS--YNEVFDMSI-IKNNGWIMYGSMKNK-GIPYMLTHIYSCAFVE---------KNIKEYKHR--ELVKLLSNRK-----YNDDEEQQLKDN-LNMKELNTKIETVLKLYGVRRNDDNDDN------DDNDDNDDNDDNDDNDESDSDEQKHDDEEVESIRKEILKNRKENKTLEKEYHLLKDINLAKKLINILSAK--RSTEYNDWVRV--GWALHNISPTLLNVYKNFSKKAGKKYDE---KGCDKIWERARD--EG-LGISSMRCWAKLDNFKKYSDIISDSVYELLKEAETGT-------EFDISKVVFELYKDQYKC-TSLTHDTWYEFQ--EHRWVIIDKGYTLNEKLSEEVTKEFALLNSKH--MKKIGKQDGSVSTNDL------VSGNKFTKIMLKL-KTGFKDKIMKECQRRFYDPKFEEKLDSNRHLIGFDNGIYDL-QAGCFRPGSPDDYVSFTVGYNY-EEYTTNHE-----YVKEIDNFFASVQREKDMKEYILKLMASYLDGFTNSEQFVLWTGSGGNGKSKAVELFQLAFGEYCEVVPITLLTQKRKGSSQASPEVAKLRGKRFVVFQEPENTDEIQVGYMKELTGGDWIYARPLF-KDPIRFKPQFKLLLTCNK-LPHISSTDGGTWRRLRVSPWESEFVDKPD-PKR-------PNQFKKDYELTDKLNKWKKAFLWYLLKVWYPKFKTETLTEPDKVKQFTNNYKKDSDVFFEFLDNSVDFTKNENHCEDLNTLYPA-MKYWYSDAYSNRCPFNKKDLAKYLSA---NNYNFKDGFLY-GVRF---------------------------------------------------KSDNKDAKKQNELDE-------------
