# Supplementary material for: The kinetoplastid-infecting Bodo saltans virus (BsV), a window into the most abundant giant viruses in the sea
Source: eLife. 2018 Mar 27;7:e33014. doi: 10.7554/eLife.33014 (PMC5871332; doi:10.7554/eLife.33014)
Supplement: Figure 6—source data 1. [file elife-33014-fig6-data1.zip › Source_data_Fig6-S_ncvog0038.phy]

 17 1616
ApMV TKQFEFQISDWNSYHEL--------DQEEEEK--YVIQLFGRTEDDHDVCLKVTGYTPFFYVEIPKQWKQRQVDKFVEILKNKVNLDEDFDLSKSLIKYAMVKKHKFYNFRNKQLYNFLLLVFKSHTAMKEFSSILAR-PLEAKGLTNKPMLYQ-----RYESNIEPHIRFMHINNLSSCGWASIDKDKLKKIPEY-SNCDYSFSVNWKDVKPSNNDRMAPFKIMGYDIECVSCD-QNFPQAERPSDKIIQIGITMYRYGSMKCYEQHILTLKKCAPI-EGVNVECYKKEKGLLRGFAKKIAELRPDFKTGYNNFGFDDKYIYDRGKKQGVNINILRTIGKVNNNYLIENEGLDITYFEVKNLSSSALGDNELKFI-QIPGVLSIDMMKVIQRDHRLIGYKLDNVSANFITEKADKIEKEDEDTDDKTYDVNIYTKSTKALEKDSYIQIMVNDGY---SSSPLSEGAKYKVYDIQTITEKKLNEKTNKEEIFVYQAIKTKICQKDIQQLRETIKNPLLGISWTFAKDDMHHTKINEYFEEGDPKKIRQIAKYCLKDCKLVNLLLAKL-EIIVNSVGMAKVCHVPLSYLFLRGQGVKIFSLVSKKCREKNFLIPVLRRK-----------------------------------SKDNEGDE-DETYEGATVITPKPNVYLS-PIGVLDYSSLYPNSMRERNLSQECYV-DDS---------------------------KYDNLP--GYIYH---DVEIILKDKKGKILRNIDGTP--QKEYHRFAQEIITDEQINRELKDIFDKINTVFENNV----AIIQNQKYFTEKNISELIDKHKNISDSKIEDIEFDESLSDKRKNKLVDAEKDSLDKNIGFYQKIKSQIDKIKLDSKIEIDNLSKNLNEEEKSKQINKMELNTKNLISKVFSKYLITEQQREELIVLEKERAKRSVNAEKAKVYNTVDGITVRYGILPEILTELLNKRKETNGKLANEKDPFVKAILNALQLAFKVTANSLYGQTGAPTSPLYFIAIAACTTAIGRERLHYAKK-TVEDNFPGSEVIYGDSVTGDTPIITRHQNGDINITTI----EELGSKWKPYEIFKAHEKNSDSEVWTAKGWAKIKRVIRHKT--VKKIYRVLTHTGCIDVTEDHSLLDPNQNIIKPINCQIGTELLHGFPESN--NVYDNISEQEARRCDIKGKISAQCLFYLLKSLGYNVSINIRSDKNQIYRLTFSNKKQRKNPIAIKKIQLMNETSNDHDGDYVYDLETE-SGSFHAGVGEMIVKNTDSIFINFHIKDENGEE-KTDKEALMKTIAKCQRAAKLINQNVPKPQSIVYEKTLHPFILVAKKKYVGLLFEKSPDKYFLKSMGIVLKRRDNAPIVKIVVGGIIDNILKNRDIDKAIEYTKIVLDKLMNGEYPMDKFIISKTLKSRYKKPSTIAHKVLADRMAVRDPGNKPQINDRIPFVYIVKDMGKKKKKDILQGDLIEHPEYVIANNLKIDYLYYLEHQIINPASQILELMMDTKDVQKFFNKYIIDEQNKRKGAQ-SLTKWMDFSKLPKESGSKTAKKPYSSNKSQIDPKYINL-IKNKSRKHECQNMNKWISSTDKCTDD
FauV INETIKQYVDAKTQIPIERDEWIKDPSGYGGKHVFVINLFGIDQLGRKTAVRVVNVPIYIDIMVPKRF-RAQTNEFYTSVMSSL---TAGQNRPDVSHWDIVQGYKLHGFQRATR-PWLRFYFTNLGLRSAFLDLVGQHNVKYKANKKQQYQTANDDSGRPESGYY-FNKIARERGINTAGWADITGSPHCSLNNFTYECNINCLTKCRNKIKAQLDRLIKALSMFWDIETEGGR-----IEDHDNMDVFNISMMFYTLSSDKPILSIGLSKHNTRSF-DGYSIVC-GSELGVVKTFLEILARYLPDYGNGFNSQRFDWRVMFHKFKRYNM----FNYINEHISLYQFGQKCNLRKFFTREQIKINAEKTHISDYVAKFPGMLDSDTQPLFYKLYPKMEIKLERSLNYFLQLNDLPS-------KDDMPISRLWRIKRYGDALDDIKECHCSNPLRKTESDPNCCKLCISPDPFDINSMSKYDPARRISPELVPRCDPSKCCRC----------NADVYAFW---------------LGLGD--------HYCKIDSHRTQQLIFKR-GIYVDKCELANLSYVQLYDAFYRADGMKVRNIIGRYAPRFNIMFSN---------------------------------------ARKNIEQKMKQHYPGAWVFPPKYGYYKNRPITGEDFSSLYPSIMMCYNYSPDRVVTNPA---------------------------KAEELKALGYKLHPVGPIRYEQGEKKGQAGNIIGTVSGWMVSHGNIYDPKKDKQVVNEYEKQVVYKVLNDNKQVTSMHTFVQPIRAEWTAPVEETPADIRATIDEAKAAGAKVLREVKYLPKPSREPLVNERM---------------------------------------------------------------------------------------------------GIFGYVLKKLFDKRVPIKREFKNELTTMVYDVLDAIQKALKVLCNTFYGESGNFRSAIYELLVAAGITSQGQLEIKFVSDGVIINGFKLY---YGDT-------------------------DSMY---------------------------------------------------------------------------------------------------------------------------------------------------------------------ISAPEKIFEMI---DAWFAERSAEAKAANDDALLRRYREEYYATMVQLTMDRMQILCEEISDR---LTARTGTRYLNMAYEEVGFPTAWCGKKKYFMTAHNFEPDEYFLR--GVEIVKQGVNQIIKVLGNEFIKEALDIHSDKEPLDIAGEKLIKFFTHNWAIDMFAQTATYKPRFHERMTAVFNALPFDDPNRELYRPPGAGDKFKYVIVKRPNQRGNKEKTTKGDFMEYLDVYIASQLELDLEWYFERSFITSFSRFICYHNSFAHPNPIATEWLIEQANRFSDKEARAEKMKRLQSAYRRVYKEFNKQINERSKPIIEPIYGKCGELPAMRLFELRKECLSNIQNNDVIYN
PpV IKTKSYKLYDFNVYDGFNLGKNGYDKFKDNKK--FIIQMFGINTAGQTASIIVEDFNPFYYIKVGDDWTESDRCEFVSHIKGKL----GVYYEDSIVASKLVKRHKLYGFDDNKLHTFIKISFTNTGAYNRAKKMFYIDGVFKRELLPDGYLYEETKCYLYEANIPPLLKLFHIQEISPSGWVQIQTDKITKMRQKSTHCAYEYITSYKHLKKADKDDIVKYSICSFDIEASSSH-GDFPYPELEGDMVTFIGMTFLNYSDKKPHTRYIIVKGGCEVLENNVKIIEKTTEKGVLLEFTKIMTLENPHIVTGYNINGFDFDFMFKRSKEIGCTED-FLKLSKNIDEVCMTKDWKTGEMEIAKNKIVLASGEYNLSFV-NMPGRIIVDMCVVFRREYTLSSNKLDYVSSYFISDSVKKI-----DVDKENNQTRIYSKNLTGLTVGCYVKFDEVSH----STNNYKKGQKFEILDINL----------------DTASFLIDSAEE--------LDLKKYKINWGLAKDDVSVQEIFE-LANKSDIDRFTVGKYCLGDCDNVIWLLIKV-DIITDKVEMSNLCDVPLNFLLQRGQGIKLQSYVSKKCGEKNTLMPIVEKNLN------------------------------------------DGGYEGAHVFNPKTGLYLEDPVACVDYSSLYPSSMISENLSHDSKVWTKEYDLSNNLIHS-------TGEKDADENFIYDNLP--NYTYV---DVKY--------------------------------------DTYEYLRKTPKAAEKKT------------------------VVGYKICRFAQ--------FPKGK-------------------------------------------------------------------------------------------------------------AIMPAILEDLLSARKATKKLMGKEEDPFKQNIYDKRQLSIKVTANSLYGQCGARTSAFYEKDVAASCTAIGRKLLFYGKD-VIEGCYNNV--------------------------------------------------------------------------------------------------------------------------------------------------------------EITLSDGVKV---------------------------------VTKAECVYG-------------------DTDSVFFKFNLKTPEGKR-IINKQALIYTIELAKQAGELATKFLKKPTRFRVRENILAFQSIIQEKI-------------------------------------------------------------------------------------------------------------------------------------------------------------------------------------------------------------------------------------------------------------------
PgV VKTKSYKLYDFNVYDGFNLGKNGYDKFKDNKK--FIIQMFGINVAGETVSLIVEDFNPFYYIKVGDDWGESDRAEFIAHIKNKL----GAYYEDSIVASKLVKRHKLYGFDDNKLHTFIKISFTNTGAYNRAKKMFYVDGVFKRELIPDGYLYEETKCYLYEANIPPLLKLFHIQEISPSGWIQIQSDKITKMRQKSTHCAYEYITSYKHLKKADKDDIVKYSICSFDIEASSSH-GDFPYPELEGDMVTFIGMTFLNYSEKKPHTRYIIVKGGCEVLENNVKIIEKTTEKGVLLEFTKIMTLENPHIVTGYNINGFDFDFMFKRSKEIGCVED-FLKLSKNIDEVCMTKDWKTGEMEIAKNKIVLASGEYNLSFI-NMPGRIIVDMCVVFRREYTLSSNKLDYVSSYFISDSVKKI-----DVDKENNQTRIYSKNLTGLTVGCYVKFDEVSH----STNNYKKGQKYEILDINL----------------DTASFLIDSAEE--------LDLKKYKINWGLAKDDVSVQEIFE-LANKSDIDRFTVGKYCIGDCDNVIWLLIKV-DIITDKVEMSNLCDVPLNFLLQRGQGIKLQSYVSKKCGEKNTLMPIVEKNLN------------------------------------------DGGYEGAHVFNPKTGLYLEDPVACVDYSSLYPSSMISENLSHDSKVWTKEYDLSDNLIHS-------TGEKDADENFIYDNLP--NYTYV---DVKY--------------------------------------DTYEYLRKTPKAAEKKT------------------------VVGYKICRFAQ--------FPKGK-------------------------------------------------------------------------------------------------------------AIMPAILEDLLSARKATKKLMGKEEDPFKQNIYDKRQLSIKVTANSLYGQCGARTSAFYEKDVAASCTAIGRKLLFYGKD-VIEGCYNNV--------------------------------------------------------------------------------------------------------------------------------------------------------------EITLSDGVKV---------------------------------VTKAECVYG-------------------DTDSVFFKFNLKTPEGKR-IINKQALIYTIELAKQAGELATKFLKKPHDLEYEKTFWPFNLLSKKRYDGMLYENDPEYCKLKSMGNVLKRRDNAPIVKDIYGGVVGILMKDKSLPKSIKFVKESVQNMIDEKYPIEKLLVTKALRGYYKNPKQIAHKVLADRIGVREQGNKPGAGDRMNYAYIKNP-----NKKALQGEKIETPEFIKDNELKLDYGHYITNQIMKPLLQLYALELENIQEFKD-KQFNIKEYNTDK----KVILWEEEIIKLKEKWPDPEKYVK------------------KYEELRCKEVKALIFDKYLKGLK
CeV MSQWQFKLFEFDIREELETDKNEFIPGRDTKR--FIIQMYGIDENGKTACIFVKGFNPFFYVKVLDEWDNSKVTEFVAFVRKEM----GAYFGDSLVSAKIVYRHKFYEFDNKKLYKFVQLKFTSIGAFNKCKNLWYNE--EDRKLKENGLEFLDTKTTLYEAQVPPLLRLFHIRQIKPSGWVALKNGHYSQNRKQLTTCDYEFTVNYKNIYPINDEICVPFKILSLDIEASSSH-GDFPNPNRDGDQVTIIGSTIRRNGEDKPYLQHAIVVNDCNSI-DNVVIESYKTERDALLAWTNFVQRENPDIIIGYNHHGWDEGFMYDRSIELNCMTQ-FSKLSRFKNEKCIKEIFQGKKITIEESSTKLASGQFDLRYF-KMSGRLQIDFLNLFRREEQLPSYKLDYVAGHFIGDNIKKI-------EYDENCSILYSKNLTGLSKNDYIVIQ-EIGY---STDQYANGKKFKVLDI------------------VDDKIILNDKIT---------PDTNKILRWCLGKDDVGPQDIFR-LTNEGPEGRAIVTKYCIKDCDLVQDLMRKN-DTMTSYDEMSNLCWVPKSFLVTRGQGIKLTSYVAQKCREKNTLMPVI-----------------------------------------DKGID-GEGYEGAIVLEPKCNLYLKKPVACVDYSSLYPSSIISENISHDSKVWTKEYDLDDNLINE-------TGEKDENGKFIYDELP--EYDYI---DITY--------------------------------------DTFKWIRKTPKAAATKV------------------------KSGYKTCRYVQ--------FQNNEK------------------------------------------------------------------------------------------------------------AILPSILDELLGARKSTKRQMKNETDPFMQNVLDKRQLSIKITANSLYGQAGAKTSTFYDKDIAASTTATGRKLLIYAKE-LIEACYDNTEYIYGDSVASYTPIYVRYNKSIIDICSVEELAEKYGNGWHLESPKEYCELN-NIESWTENGWTECHRVIRHRLAPYKKMVRILTHTGLVDVTDDHSLVKNTGEEISPKDVSIGTKLLHCTMSENESNIESDISIDEATRIDQKSQISAAYICWLANSIGYKTSLNIRDDKTDIYRITATKNKQRRDGDKIKKIVNIQNSANKDNQDYVYDLTTENHHHFAAGIGNMIVHNTDSVFFTFNLKDLDSKE-IVGKKALEITIELAKKAGWLATMFLKSPHDLEYEKTFLPFCLLSKKRYVGILYEEDPNKGKRKEMGLVLKRRDNCAQVKDVYGGAIDILMKDQVVHKAVDFVKHSLQDVIDEKISQQKLIITKSLRSYYKNPKQIAHNVLAIRIGERDPGNKPKPGDRMEFIYIKNS-----DKKALQGDRIETPLFINENNIEIDYGFYITNQIMKPLQQLFALVLE-----------DMEDFVTKRGI--SMKSWKAEIDKLHEKWTEPDKFSK------------------KYEELRCKEVKSILFDPYIKLLK
OLV2 IKMIDFQVSEMKDE--------------------FKIQMYGLDEHRKTYSITVNHFNPFVYILVPNIWSKSKTDDFIQHFKD--DKTIARSSSENIVSYELVKKKTLYGFDANKYYNFVYISCKNMSFIYKLKSLYYD---KETQQINEGYLYQNFRTKIYECMIPPLLRFFHIQKISPSGWIEI--NTYKKYTTKRTHMDMDIGCHYKDIISLDKDDIVPYKICSFDIEASSSH-GDFPFPELSGDQVTFIGSTFVNYGQEKPYLNHCICLNDTSTIVDHQIIECYDHEKDVLCAWSKLIQKEDPDIIIGYNIFGFDYPFMFERANQTNCMVE-FMIFGRHKE----------QSQELIETSIVLASGPFELKLL-PMSGRLQIDLYTHMRKEYNLPSYKLDYVSSYLMSDKVTRY------ENNSNDTCMIYTKNMKGLELYSYVHFEIQNH----SSELYLDGKKFKIIEM------------------NVEGFVIDDVLD-----------IKDSFTWGLSKDDVSPKEIFE-MTRKGKEERGLIAKYCIQDCNLVHQIFQKI-DVMTTFTEMSKLCSVPITFLVLRGQGIKLTSYIAKKCREKDTLMPLI-----------------------------------------SKGNA-RDAYEGAIVLEPKCGLYLDVPVACVDYSSLYPSSIISENISHDSKVWTKEFNLDHTIKLNSSGKECIYGTKDEQGNFIYDNLP--DYEYV---DITY--------------------------------------DTFAYVRKTQSAAATKV------------------------LTGYKICRYAQ--------FPNDEK------------------------------------------------------------------------------------------------------------AIMPSILDELLAARKSTKKQMKNEHDPFKQNILDKRQLSIKITANSLYGQTGAKTSTFYEMDVAASTTAIGRKLLIYAKE-VIEGVYGNS-----------------------------V--DTKYGKMK------------------------------------------------------------------------------------------------------------------------------------------------------------------TRAEYIYG-------------------DTDSVFFTFHFEDLNGVK-IKDKQALEMTIELAKEAGHLCTSFLKNPHDLEYEKTFMPFCLLSKKRYVGMLYEEDPEKGKRKSMGIVLKRRDNAPIVKDVYGGIIDILMKDKNIDKSIDFLDTMLQSIIDKNVIMDKLVITKSLRSFYKNPNQIAHCVLANRIGIRDPGNKPAPGDRIPFVYIQTT------GKKLQGERIETPQFIQDEQLKIDYGFYISNQIMKPIIQIYSLVL-----------YDMTKFNRRK------RSFIQEIKTIEENIEDNDKKQK---------KYNR----------------------------
OLV1 --------------------------------------MYGLDEHRTTYSIMVHNFTPFVYIKVSNDWNKHKTDEFIEHLKQHP-NKSIAYGSKDIVSYEWVKKKSLYGFDANKYYNFIYISCKNMSFVYKLRSLYYE---KDTQQLNKGYLYKNAYTKIYECMIPPLLRFFHIQNISPSGWIEV--KRFSRNKMKKTHMDVDINCDYKNIYPLDKEIMVPYKICSFDIEANSSH-GDFPFPQLKGDQVTFIGSTFVNYGEEKPYLNHCICLNDSHNI-GDNVLECYSTEKDVLCAWSRLIMKEDPDIIIGYNIFGFDYPFMYERANQLNCMDE-FMVLGRNKE----------QSTKLFETSIVLASGPYDLKML-PMSGRLQIDLYTYMRKEFNLPSYKLDYVSSYLICDKVIRY------ENNEEGQSRIYSKNMKGLERLHYVHFEIHNH----SSELYLDGKKFQIIEL------------------YDDGFLINEELD-----------IHEKFSWGLSKDDVSPKDIFE-MTKKGPHDRGIIAKYCIQDCNLVHQIFQKV-DVLTTFSEMSKLCSVPIQFLVLRGQGIKLTSYISKKCREKDTLMPLI-----------------------------------------SKGND-VDAYEGAIVLEPKCGLYLNNPVACVDYSSLYPSSIISENISHDSKVWTKEFDLNDHIKKDEKGREKMTGIKDEHSNFIYDNLP--EYEYV---DIQY--------------------------------------DTFEYVRNTPTSAATKQ------------------------LTGYKICRYAQ--------FPDNKK------------------------------------------------------------------------------------------------------------AILPSILQELLAARKATKKQMQKETDPFKKNILDKRQLSIKITANSLYGQTGAKTSSFYEMDVAASTTSVGRTLLIYAKE-IIENVYGNT-----------------------------V--DTKYGKMK------------------------------------------------------------------------------------------------------------------------------------------------------------------SNAEYIYG-------------------DTDSVFFTFNFKDLKNNT-LPDKQLLDMTIEVAKEAGHLCTSFLKEPHDLEYEKTFMPFCLLSKKRYVGMLYEDDINSCSRKSMGIVLKRRDNAPIVKDVYGGIIDILMKEKDIEKSILFLDKMLENIIDENIIMDKLVVTKSLRSFYKNPTRIAHCVLANRMGARD--QKPSPGDRIPFVYIKNE------NKQLQGDKIETPDFIKSEGLEIDYVFYITNQIMKPIIQIYSLVLNDMKCFQRRKPSFIQEVETLSKNEFDTDKRNKKIQSMKEKEVERLLFKK--YISFYPEEMDGMSYQYRTAFDVCKKLGKNEKEIVNAILK
KloV ------------------------------------------MDEPYESFVEKINL------MFNKQLDELIGEENIDILKEHIELFPRYDYLNVFKNNRAVINENYFKFIDDDKKN------PKYKNKTEFTKWIHS-DIRKVMEGKNITPSI-----IYGDSILGNEVLTLLNDKNDIEFHRIDKDKWESYDNFKEYNEY-FTNILNKLFKDKTDSNNSILMNE----------TDYI-----NGKI--MGSIYT----NNIRKNHEVSIGALGKI-DG--------------------KRTKKQFY--FSMYGNDTKALHEA----------LKYRLKLNEE------------------------------------------LDLIKNKYR---YMID-------------------------------------LDSNRYIEVQVNN-------------NKIMLCDID-----------------DIDIIE--------------------KYTWCINEKNYV-------VSNNVNSESWQYHKLVL------NKILNKLPNNIRNQIKDLTVDHMNRNTLDNRKQNLRLVNSKEQQWNQDIF-------------------------------------------KTNTSGTR---------------GVYYR--------------------TNRKAWI---A---------------------------NWLNLD--GKR---------------------------------------------------------------------------------------------ESKYFK--------NKQDAI-----------------------------------------------------------------------------------------------------------------------NERKTQEQIMETYFNDERKKLIDKLKQLLINDQKDRYDKEQSSAN---------------------------------------------------------------------------------------YKVWTDKGWSNINRVIRHKT--YKRIFRIVTKTSIIDVTEDHSLIDKNGNYITPKTCTIGTELMYGINNFD--TIEFVDIKSNK-----ILAFSSDDKVECMRYYCYNKKLGYNILID-VNNDKFVLHRTNDVIENPNKIINIQ----VVDD-YVYDLETE-VGHFHAGIGEIIVKNTDSVFIKYNIKLNGEEETLKDKVALETSIKLGQLTSKLLFTILPLPQNMLYEKTFHPYVILSKKRYVGNKYGSDPNKYYQDAMGITLKRRDNAPIVKIVVGGIVRSILNDKSPEKAVAFAKETLKKILCNKYPMDKFIITKTLKGTYSDRTRIVHAVLADRMADRDPGNKPLSNDRIPYAYIITK---GNVE--LQGDRVEHPDYIIENKLPLDYLFYITNQIMKPSLQFLEHITE--NPDKIFETCIMKELNRREGKR-PLTYYFNLLQEMKQNKDDVFGEDNSDTPKLGKKKIVKNKSTKNQANVPAKNQTKKRVLNHKPVYD
MVc HKVLEFQITDWNSYHET--------DPEDEKK--YVIQLFGRTEDDKDVCIKVTDFTPYFYVQIPTNWKKKHVDKFVYYLKRKVNPNYACDLSNSLVNYKMVEKHNFYNFTKKKYFNFVMLVFKSQIAMREFSNVLAR-PLKTEGLTKEPMLYQ-----RFESNIEPHIRCMHINNLSSCGWVTIDNKNLKNNSEY-SNCDYSYSVQWKHIKPSSNDRMAPLKIMGYDIECVSCD-HNFPQADRETDKIIQIGITMYRYGSMECYEQYILTLKKCARI-KGTNVECYKTEKGLIRGWAKKISEIRPDFKGGYNNFGFDDKYIFDRADRQGISVNILNIMGKVNNVYLIENEGVNLTYFEIKNLSSSALGDNELKFF-QVPGIISVDMMKVIQRDHRLIGYKLDNVSANFITQKALRCVETGKNNDDENLDISIYTESTKALEKDSYIQIMVDDGY---SSSPLCEGAKYKVIDIDGITETVYDENEKKNVTYSYQAIKTKISQKDTEQLREVLTNKLLRVYWTFAKDDMHHTLINKYFNEGDPKKIRQIAKYCIKDCKLVNLLLAKL-EIIVNSVGMAKVCHVPLSYLFLRGQGVKIFSLVSKKCREKNFLIPVLRRN-----------------------------------KKDNDGDD-DNTYEGATVITPKPNVYLS-PIGVLDYSSLYPNSMRERNLSPECYI-NDN---------------------------KYDNLP--GYIYH---DVTIILKDKKGKIIRNLDGSP--KKEHHRFAQELISDKQINTEMKDVFDKINKTMDNNI----ETILQQTYFTIKNIEDKIKKEKLITDSRIEDISFNDDFSTKKKAKLIEIEKIEMKNRLKIYLEIDEKIKEISIKKKLSIDNIDKSLDADQKSKEIGKIEKTYNENIKNVLEKYIISKEEREEMITMEREKATKSMNDEKSKVYNIVDGKMVRYGILPEILTELLNKRKETNGRLAVEKDSFVKAILNALQLAFKVTANSLYGQTGAPTSPIFFIAIAASTTAIGRERLHYARK-MVEDNFPG-EVIYGDSVTGDTPIMIK--DKNNNINIVTI--KELGEKWKPYDIFKSHEINSNGEVWTSNGWAKIKRVIRHKT--VKKLYRVLTNTGCIDVTEDHSLLDTNKNIIKPIDCKIGTELLHGFPEIN--NNHNKLSLEIYILNCSKKIKKYFLLGYLGNDKEYITNNKINAQIIYCLMKCLEYNIVIDLIESSYKLCIID----SINGEYVYDLETE-SGTFHAGIGELIVKNTDSIFINFHIKDENGQE-RTDKEALIQTIAKCQRAAKLINQNVPKPQSIVYEKTFHPFILVAKKKYVGLLFETNPNKYFLKSMGIVLKRRDNAPIVKIVVGGIIDYILKNRDIDKAVEYTRNVLSKLMNGEYPIDKFIISKTLKSKYKKPSTIAHKVLADRMAIRDPGNKPQINDRIPFVYVVKDMGNKKKKDILQGDLIEHPDYVIQNNMKIDYLYYLEHQIIKPATQILELMIDSRSVNKLFDEYKITEENKRKGRR-SILEFVPDSKKKNVIMNGSKTTKLSQKNRKIEPKYQNLPYIGNTRKLECKNLGNWMYGDNVKQSS
AMoV KDVVEFQITDWNNYHEL--------DSDDEDK--YVIQLFGRTEDDKDVCIKVTDFTPYFYVEIPLNWKRNHVAKFIEILKRRVNPNYNYDLSNSLIKYKVIQKYNFYNFTNKKCFNFVMLFFKSHTAMKEFSNALAR-PLKTEGLTKDPMLYQ-----RFESNIEPHIRFMHINNLSSCGWVTIDKSHLKENKEY-SNCDHSYSVNWKYVKPADNDRMAPLKIMGYDIECISCD-HNFPQAERETDKIIQIGITMYRYGSMECYEQHILTLKKCARI-KGTNVECYKTEKGLLRGWARLISRIRPDFKAGYNNFGFDDKYIIDRAKRQGITVDILCIIGKVNNKYLMENEGLKLSYFEVKNLSSSALGDNELKFL-QVPGILSVDMMKVIQRDHRLIGYKLDNVSANFITQKALRCENEKSDEDQCELDISIYTESTKALESDSYIQIMVDDGY---SSSPLCEGAKYKIHKIETVSETQFDEQEQKNKPYTFQAMKTKMSQKDVALLREVLQNKLLKVYWTFAKDDMHHTLINKYFNEGDPKKIRQIAKYCIKDCKLVNLLLAKL-EIIVNSVGMAKVCHVPLSYLFLRGQGVKIFSLVSKKCREKNFLIPVLRKN-----------------------------------KKDNNGDE-DETYEGATVITPKPNVYLS-PIGVLDYSSLYPNSMRERNLSPECYV-NDP---------------------------KYDNLP--GYIYH---DITI--------------------------------------------------------------------------------------------------ILKDKK---------------------------------------------------------------------------------------------------------------GKILRNLDGTPK-------KEHHRFAQEIISDKQINIEM-----------------------------KDIFQKIKQ-NMEKNLKII------------------------------------------------------------------------------------------------------------------------------------------------------------------------------------------------------------EDQLY----------------------------FNLKNIEDKI-KKEKEITEAKIE-----------------DISFNDN-----ISSKEKLV------------------------------------------------------------------------------------------------------------------------------------------------------------------------------------------------------------------------------------------------------------------
AaV --MASFQIYDWFPQDEL-INEDEDSDNEVSEKQNYVIHLFGVNKDGKNVHCKVKDFTPYFYIELPENWKKSWTSLFMEKLKDSLSIQDEFVCDERQINRAVKLKYKFRNYQWKTPKKFMQLVFKSESAARFLYYKLKK-PFSFTTARLLKHNFP-----IYEKNVLPVLRFIHLRKIQPSSWIRL--ENYKQIDSKLSKFEINYEVNWRNVFPDEVDGSASIKIASFDIECDSSH-GDFPLPSVKGDKVIQIGTVIQNYSNPSDIKRHIVTLDGCSDL-TGIEVETAKTVDELIFKWVKMMKREQPNIVTGYNIFGFDIKFLWECAEEFGCLKY-LRKIGALKNQ---------ECTMETKELYSAALGHNFLYYF-NSPGIVYIDLMKVVQKDHNLSSYKLDDVSTQFINSGITQF-------EHFEDNVKVYTKSTFSLKVGDYIAIFKQT-----IIGNEFVGEKRKILEMT-----------------ENESFILEGEGN-------DFPENPKSFCWSVGKDNVSPQDIFD-MQRGSDEDRSVVAKYCVQDCELCLNIMQKL-EIVTNNLGMSNVCLVPFSYLFMRGQMIKTLSLVSSECQKENYLIPELPRP----------------------------------------KEDTKDSYEGAEVLEPTPAIFLNEPVSVLDYSSLYPSSMIGSNISHDSII-KEP---------------------------KYQGLEEMGVKFE---DVYY----------------------------------------DNYINRLVGKTWKKT---------------------IVEEEPVVSCRFIQPTLLEDGSIDNNSR------------------------------------------------------------------------------------------------------------GILPRILMKLLKARKDTRNLIKTEKDAFRRSVLDGLQLAYKVTANSLYGGVGAEVSSLYYKDIAASTTAIGRRHLHLAKD-YVKEHFPKADIVYGDSVTGYTPITIKYKEQIFIEKIENVAKIFGEDKWQGKQEKEACELN-ECFTWTSKGWTKLHRVIRHILVKEKKIIRVLTHTCCVDVTDDHSLILKSGEEISPKDLKIGDELLQ-------------------------------------RDIEFDEIIEYSNDEYVKKQIKYLKENMKSENESILSLNEID------YKGYVYDLTTD-NHEFQAGIGNIIVHNTDSIFVNFKPN-------ASGKEGIQESIDRSVEVEEGIQKLLAYPHKLEYEKTFSPFILLRKKGYIGNKYEFDLDKFTQTSMGVVTKRRDNAGIVKYVYDGIIKRIMNDRDIDSAIRFLLTTIDDILDGKFPLQYFIITKRLNAVYANPAAIVHKVLADRIADRDPGDKPQSNDRIPYVYIQTK-----EEPKLQGDRVEHPNYIIEHKLKVDYLFYITNQVSKPCCQVMGLALE---------------HLRKYGYRLPANHFELIREKLEREGKKSKSEIRERIMEERAKEAYNVLFKSRVKVEEGKKYGQTSITSFFKKK-
CroV MASIEFQIYDYRETHQT----FEDEDTEKEMMGEYIIQVFGRTQDGESVYAKLKDFHPRFYIKIPENWTNRHLKRMETFLKS--NRKIWNKDRECLVSCSMVKRKKAYGFTNNKLYKFAVLTFTNYYACKKFASLFELNKVYIPGVTTKAITFK-----IYEANLTPMLRCFHIQDIPGCGWVRA--ENFINIKTKNSTCNYEIVLSYKDIKPIVKESNAPLRICSFDIECDSCD-GMFPQANRPNDNIIQIGCTYTLLGKSEPYRQYICTLNSCDNI-EGATVESFDVESDLLLAWLEEIKNSDADILTGYNIFYFDEKYIMDRAKYLGIEID-IKYLSKLKTF---------RCPFKEQKLASSALGENLLRYF-DTPGLVHIDLMKDVQKTYNLSSYKLDKVASNFIKGNVKEIKNISTKNKSPVNKFELICDQVNDLHQDDYIHLELMESF---VSED--IGDKFKIIKLDI----------------ENKIITIKTKLD----LIEECDFTRGKIYWSQAKDDVPPKEIFK-MQHMGSKERCTVAKYCLKDCKLVNLLINKL-EIVTKNIEMANVCYVPLSYLFVRGQGIKLFSLCLKEYRKHKFLFPVVKKP----------------------------------------DVD-LGSYEGAIVFDPIPKVSYQ-AHATKDFASLYPSAIIQKNMSHETKVDNDE----------------------------FDNIP--GIEYF---NAKF------------------------------------KDDTGNWQYR----------------------------------------RFAK--------LPDEF-------------------------------------------------------------------------------------------------------------GVVPTILRTLLGERKAVKKLMKVEKDPFKYAILDAKQLALKVTANSLYGQLGAATSPVRDRDIAACTTSTGREMLIYAKK-YDEEILPWITIEYLYNKELKDPANEKLKEQIKDFCLKTN--DYVFN---IFSCYQYRENT--SKISTENKLTLFQEIIKFGKELILPFIPREYQEEFDKLYTKYYGKIRNLKLNSNLKVKPEPTHFKIILPIH--D----------RLKQFLKEYLEESYFPWLWTLHDIFTMDLSYLDYKQRNEIMEVKLFNHGFSQIEKMRLLPSIFSYLIPYWKFN------------------SKTNKLEYRMDFRNKGDP--IIDKRNLDKSIDMGIISGELIKKRLPFPHDLEYEKTFWPYLILTKKRYVGNKYEFDRNKYKLDYMGIVLKRRDNAPIVKEICNGIINKLIEHKDPEGAYHFLENSLNKMFNNEYNIKYFLTSKTLKMSYADWKRIAHVVLSERIGERDPGNKPQAGDRISFAVVEVP----PKKGMLQGERIETPDYIKENNLTIDYLFYLTNQIEKPALQFLKLAVP--NVEKRLENLKIIRENEKKGYE-DIYKYVNMNNMID----------------------------------SCLSTNLYEL--------
PoV SKNACFQVIDWYHFDYT---------NEDSNESQYIIKMFGVTEEGYSLCVNVTDFQPHFYISSKTKDKQTELDDLEEYIINKL----PYNFKNSL-SVKQVRKKSIWGFTNNVYKQYIKLSFQNIMSMYITRKMLQ----YRIKVGRVQVQFD-----LNESNIDPFLRFIHIQNIKPGGWISI--DEYTTDVDDESKCQINITTSCENVQPLDCNKVAPVNIMSFDIECTSSS-GDFPLPPLKGDPIIQIGSTIHQYGSTKCSYKNVITLDTCNDI-PGVDVITCKTETALIKEWCKLIHRVDPDIMTGYNIFGFDFDYIYKRALELGCEKY-VLGCSRLEGH---------KSKFKEKMLASSALGENLLKYV-EMEGRVFVDLMKVVQREYNLDSYKLDNVASHFISGKVKTH-----------NKTTLHLDSAAGINVGDYIKL--NNTY------------KCMVLSV------------------DSNIIVIDTELD------------EKIVTWGLAKDDVSPKEIFA-CQKGTSADRAKIAKYCVQDCALCNMLIIKL-EVFANNMGMANVCLVPLSYIFMRGQGIKIFSLVAKQCRDDNFIIPLI--------------------------------------KFDQDSEE-VEGYEGAIVLDPIPGIYVEAPISVMDYASLYPSSMISENISHDSIVLDK----------------------------KYDNLP--GVEYV---DVTY--------------------------------------DIFTGVGDKKTKVDEKT------------------------------CRYAQ--------FKNNEK------------------------------------------------------------------------------------------------------------GVLPRILMKLLSQRKSTRKQISDTYNDFMKAILDGLQLAYKITANSLYGQVGARTSPIYMKELAASTTATGRNLIMKAKE-FMETNYG--------------------------------------------------------------------------------------------------------------------------------------------------------------------------------------------------------------ADVVYG-------------------DTDSIFVDFKVKEKYG---LLDKDALQKSIDISVKASDAFKKELKAPHDLEYEKTFFPFIILSKKKYVGNLYEHDVNKYKQKSMGIVLKRRDNANIVKIVYGGIIDILLNRQNISFAINFLKESLRKLVNGEFHMDDLVITKTLRTTYKDPTRIAHKVLADRMRNRDPGSAPQSSDRVPYAYIEHD---IKNKSLLQGDKIEHPSYIKENNVKIDYIFYITNQLMKPICQLMALAL-----------FQIPKSSKPEIYERKLKSLTLDYEGNKKRAIDKVSDLK-------QKEIQKLLFDETLVHLNNKRMGNREILEFFSVTP
HokV KNDIVFKILYWDNYHEKIDSDGDSNKSDDNNNGNYTIRLFGHTKTNETIYVKVNNFKPYFYVMVPDSWYKSKPQTFIKHLLE--NEITRDSDKKSLYDCEIVRHHAFTEFTNYKLYTFMKLYFNDYISYRVYERLFYDYMHFYKKYTNRVCDLENYEFIVYEADMLPNLRFMHERDLWSVGYAKILAKKYKNINND-SNNTYNIECDWRDIIKVEDDTIVKYVVASFDLECKPENLDNFPKAKRPNDKVIQIGTTFNYYGNADCYKSHIITLGSCDPI-EGVEVESYEKEEEVLLAWRDLILRENPDIITGYNIFGFDYKYLFVRAKQLGIERE-FSLLSRLNSY---------NCEYVKKNLNSAGLGDNKLKYY-EMTGRINIDMLKVIQRDYKLPSYKLDDVVQEFIKEQVKKI-------EEQDDTTILYTESSYGLYPERYIKIYYNDSLSDYTCEDINKNKKFMVLKIDKKIKKIGNK--------DLDAIYIKNILP--YEVKEILFKKKYKLYWCQAKDDMPYRHMFK-LQEGTSADRALVAKYCIQDCKLCNILMEKL-QVLTNNIGMAMVCHVPLPFIFLRGQGIKIHSLVGKMCKEDNHLMKNIKQKYDEYFEILRRMKNNENVNETSLKYYNMICDITKKDKDELEEKNLNEGYEGATVLDPITGLYYD-PITVLDYASLYPSSMIQKNMSHECVV-RDP---------------------------QYDNLP--DYKYT---DVKY---------------------------------------------------------------------------YHPDGINFSVCRFAK--------RKDGKI------------------------------------------------------------------------------------------------------------GILPKILKHLLDQRKIMRNRAEAETDKFLSKVLDGLQLAYKVTANSLYGQTGSSVSAIYNKDIAASTTATGREQLLGAKT-FVEKVFAEL---------------------------ATCAFDNNFANYK-------------------------------------------------------------------------------------------------INKLFDDNLCDNELLFCDYNLNVNAFNDYSKDKKYTNREEFIEWTFNEFVNILNYNNIKY----SIKPICIYG-------------------DTDSVFIKYDIKNSITLENLQNKDALKMSIRLGILTSAIINVIQPPPHNLQYEKTLWPFAILSKKRYVGYLYERNPDICFQKSMGIVLKRRDNAIIVKIVVGGVVDQLLNEHSPQGALNYVENELNKILSNKYLLEKFVISKTLKGTYADRTSIAHVVLADRMALRDPGNKPQIGDRIQYAYIIKP----NSHKLKQGEIIENREYIIENKLQLDYLVYITKQIMNPTLQFLDLIDK--NPERLFLKVIMIETNRRQKLR-PITSFFKPKNTNDDDSDEESNFDKATKEKEIEKKSTDTTDVTDTKATNTKTTNTKTKTINAKTTN
BsV SNNFIFQVLDWDFTHKE----------VDEDKRYYVIQMFGKTKDQKTVYVEFTDFKPFFYIRINPTWTNTVIQTLIENMKKKMGNMKWKNVGDGLISTNVVEAEKFLGFTAGKKFKFLQLNFDDYEIMKKCEYACKR--IYKLPMVKYVIKLE-----IFESNILPLIRFMHIRGLDAVGWVSIPIDKLISNTYQKSCCDINYRTKWNNVSKVDDVTISKFDILSFDIECTSTD-GSFPQADRDGDKVIQIGATFSRFGESECYKRYLLALNETDVV-EDCEVQWYEKEEELLLAFTKLLRQTNPDIITGYNICGFDFLYLHKRAEYLSKKMQSFEKMSRINNE---------VCEWKEAKLSSSALGDNILKYY-KMTGRVIIDLMKVAQRDYKLSSYKLDYVAANFIKENIVNLLCDNAKSKDGKCEYKLETKNTFGLQNGNFITIIYSDGTGA-IDEKYNEGEKFQIYNL------------------QQKSFCIKGNID-----TSEFMGKGYKIFWSQVKDDIKARDIFK-LFKQTPQDRAIIAKYCVMDCELCNKLMTKL-QIITNNVGMANVCNVPLSYLFLRGQGVKIFSLVAKKCREKNFIIPVIQKKKIFENKDNDNKDKPQNQVYKKKLNDCDELDEKQLDEEVGNDEE-DEGYEGAIVFEPIAGVYLE-PIPVLDFASLYPSAMILRNLSHEMFV-NDP---------------------------MYDNLH--GYRYH---TIWY--------------------------------------------KKNNGETV--------------------------------TCKFAE--------KRDGTK------------------------------------------------------------------------------------------------------------GIIPEILMYLLTTRKKYKKMMNDTSDPFIYSIYDGLQQAYKVTSNSLYGQTGGTHSPICLKEIAASTTATGREMLQFSKY-FIENIFSKTKIIYGDSVTGDTPLLLL--NKKNEIVIKTV--NSIGNVWKIYHDEKFIDDNIDYKVWTEKGWSKIKKVIKHRT--NKKIYEVFTHSGCVKVTEDHSLLNKNGEMIKPTVCDIGTELLHSFPNIE--KKYDDISYNDLEKFIIKSQIQAQHLYYLLSTFRLNGTKCENIRIEKQEDNYVIYKGNTEDTENKDKITSIQ----KYNEIDVYDLETE-NHHFQAGIGNIIVHNTDSVFFCSHIKNNETGELLKNKHALYIGIRLGIWASICISTLLPAPMAQEYEKVLWPFIIQGKKRYVGNLYEKDPDHFKQKSMGIELKRRDNAPIVKTVSAGIIDQILNKLSPEGAFEFTKDILNKIIFKQFKIDKFIITKTLKGVYVDRTRIVHAVLADRMADRDPGNRPLSNDRIPYAYIITK-----FEPELQGDRVETPDYIVENNLELDFLFYITNQIMKPALKFLDLITT--NAHGLFKEYIIREENRKNNIL-PITYYSKNNIEENVDEFIKNNVND---------DIIIKKIKKKTQKKKSKKIEANTNTNSIKDSK
IndV NEDLVFQVTDWGTVHED-------TDFGDDILKKYIIRIYGTTPDGKKVFVKVKNFAPYFYVAIPSFWNKQKAQILINTVKEEV-KNKNPELVNSLKSWEIVDQCIFWKFTNYKKFPFIKLTFYSHDGFKAYERIFNK-AIRNPLLTPKPQKYK-----LYESNIEPMFRCMHIRQLNSVGWIRIQAGKYNIFSQNGSNNDISIYTDWTQLEPVKEKAIVPMIIAAFDIECTSGD-GTFPQAKRDDDKVIQIGTTFSKYGENECYYKHIITLGSCDPI-EGADVESYDNEVAVLLAWTKLIQRMNPDVITGYNIFGFDFKYLEERSKKLGCHTS-FSKLGRIKNE---------MSPFLDKTLASSALGKNELKYY-AMQGRVQIDIMKVVQRDYRLGSYKLDNVASEFIKEMIKEI-----EIDEKKELSTIYTKGLYGLEIGRFIKMFYNDGL---SDTYYNNEEKFEVTDIKLKAKMIGKD--------NYDSFIVKGIIN-----INDLGLDKYKVYWCQAKDDVSPQDIFR-LQKGSSKDRAKIARYCLQDCILCNKLVNKL-QILTNNIGMANVCHVPLAYIFLRGQGVKIFSLVSKKCRERNHLIPVIRKPYKDDKAPPNAKFKK---------------------HEEENEEDDEEGYEGATVFEPTVGVHFE-PVAVLDYNSLYPNSMRHKNMSHETLI-SDA---------------------------KYDNLQ--NYYYE---TATY----------------------------------------------------------------------------ISKTDEQHTCRYAR--------AKDGSV------------------------------------------------------------------------------------------------------------GILPEILTELLDARAETRRQQAKEENPFVWKILEGLQLAYKLTANSLYGQCGAPTSPIFMKEIAASTTSTGREMLNASRI-FVEVIFPIL---------------------------VRSILDNDYNEFI-------------------------------------KIIELLFQKKVEQLIGEENVN---------------------------------------ILKSIQNNEDCARYKYLDVFTKNRTVIDDKKFIDKKLNHECKKDFTKWMYDKIKTLLTGK----TISPKIIYG-------------------DTDSVFIKFGIANEGDDKFLTDSSSLAISIELASMCSKILAKILPVPHNMEYEKTFHPFIILTKKKYVGNKYESDPTKFYQASMGIVLKRRDNAPIVKIVVGGIIKSILNDKSIDKALSFAKKVLNDILSNRYSLDKFIITKTIKGSYADRTRIVHAVLADRIADRDPGNKPMSNDRIPYAYILID-----HEVELQGDRVETPEYIITNKLKLDYLFYITNQIMKPSIQFLQHLTD--SPKKIFQDCIIKETNRRTGKK-PLNYYFKMIGETDFDEDPFDDNDDESIHKLTCFDDGNIKVMPKQEPKKQIKKKIKQVNETKSVYD
CatV KDDMIFQILDWNYYQEE---------NEDGKD--YVIRLFGKTKQDKTIYVKAFGFTPYFYIQIDDKWKKDTVDKLVQILKDSVGDNGWAKCENSFKGYIIEEKYKFRGFTNFKKFKFIKLIFRDLDSMRGWAGYLNK-KKFYPGISSKAMKFP-----LFESNIEPFLRCMHIRNLDAVGWVKIESNKIIALPNE-TCCDINISTKWNNLTRVEERTIMPFVIASFDLECTSED-GSFPQAERDGDQIIQIGTTFSRFGENECFYQHILTLGSCDPI-EGAIVVSCKTEKELLIEWSKMIRKTNPDIITGYNIFGFDYKYLKNRAKKLGIEYQ-FSKLSRVNDE---------CTQFKEKDLSSAALGKNIMTYY-DMTGRINIDLMKVVQRDYKLASYKLDYVASYFIKEDIISVSCD-----PGKNTTKILTKSRDGVKINQYITVNYNDGI---TENKHMSGKKFKIIDF-IKEKVLEKDKNKGEIYVERDAIIVEGCID------TDIFGKGYKIFWCQAKDDVSAKDIFR-LQKGTSKDRAIIAKYCLMDCALCNKLMAKL-CVITNNVGMANVCHVPLSYIFYRGQGIKIFSLVAKKCREKEHLIPLLEKKKAMTDEEKKQYEKENTEEVQFEKFIKELNNKGLEDHNDETDDDENDSYEGATVFPPQKGVHFD-PVPVLDYASLYPRSMILKNLSHEYLVMDDE---------------------------KYGNLP--GYRYH---LTTYMVSKIVEDVDKKYPQAS--IIIFKDRLQKTIKKYKELKYVIEQVKKNNGDNVTSIYDIDKEGKKRFLVTEITINEKEFRLVNFETSKFAE--------KLDGTK------------------------------------------------------------------------------------------------------------GIIPEILQGLLDAREHTKKLMEGESDKFKKSVLDGKQLAEKVTANSLYGQTGSPVSAIFMKEIAASTTATGKEHLEFSRD-FLEGLYNNMNVIYGDSVTGETPILLK-NPTTNKIVIKRI--DELGTEWKAYSNNTYLQVNLNYLAYTDKGWAKINKIIRHKT--TKKIYRILTTNSIVEVTCDHSLIDENGNYIMPKDCVIGKGLMQSYPHTN--KLKY-------NDKYDKSIFTNKNYKECMKYYHYNKSHGFNITIDE-NNGIITLKRTKDNINNINKIVKIF----ISTDRYVYDLETE-HGRFHAGVGELIVTNTDSTFFKPQITNNKTGEIRKDFWSRECCIQLGIWASITICILLNGPMQMAYEKVLHPFIILTKKRYVGNLYESDPNKFYTKSMGIVLKRRDNAPIVKVVVGGIVDQILNKQSSKGAVDFTKKVLKDILSSKYSIDKYIITKTLRGYYADRNTIVHAVLADRIADRDYGNRPQSNDRIEYVYRVVK---GDVE--LQGDRVETPEFIKENNLSIDHLFYITNQIMKPSIQFLELLID--EPEKIFESYIVREENRRKGQK-TIKAFCGDIDNDNNEKNDVIDLNK---------KHVIIEKKPKVRVVKSKKKNTKVKTSDFSNFE
