# Supplementary material for: The kinetoplastid-infecting Bodo saltans virus (BsV), a window into the most abundant giant viruses in the sea
Source: eLife. 2018 Mar 27;7:e33014. doi: 10.7554/eLife.33014 (PMC5871332; doi:10.7554/eLife.33014)
Supplement: Figure 6—source data 1. [file elife-33014-fig6-data1.zip › Source_data_Fig6-S_ncvog0076.phy]

 13 1354
AMoV ---------MVKDENKIKTKITRFGYIVNKKYFDQNKISKIKKDLTVTPFKIGKYQ-RYTQNNSFQLYVENGDYMGIPKHYGLQNIGEPDINKVELYKYPVQNMVYTGKLRPHQEIVVE-KIVKG------FQEHGGGVLVLGCGSGK----------------------------------------------------------------------------------------------------------------------------------------------------------------------------------------------------------------------------------------------------------------------------------------------------------------------------------------------------------------TNIAIYLACLFKLPTLFIVHKTFLKNQVIDRIKTNTNIKEIGIIQRKTVKYK-YPFVVAMVQSLAKIDYDD-NIFRDFGMVIIDE-------------------------------------------------------------------------------------------------------------------------------------------------VHHMGAKNFSKVYQK-----ISAKYMLGISAEHNRTDGMYKIINWYMG-PIL----HKEEQKPNDMVVVKKFNYKT------------SNKERIKLIKNNFD---EPNRSVMVTNLVYIKYRNRFI----LKLIQQLYDQGKNIL----------------------------------CLSGRLK-QINLLYKLLD---SDEYTKGNVGK-------YIG-------------------GMSE-------------------------------DNLKQSAT-KQIILGSYGMAEEGLDIE-GLNVVILLTPKSAIK-----QSVGRILRK-------------EVY------------------------------------EEHPIVIDI----VDVDNPVFLKQSQVRNKYFVKQHYNIQEF--------DVADYM-----------------------------------------------------------------------------------------------------------------------------------------LKDYNIWNDEKFL------SKALKKLPSKKIKKKTKNL---------
AaV ------------------------------------MNPNFIEELFSFPYKLDDF----QIESAHAI--VKGKNTLSLGHTGSGK-------------------------------------------------TSIGIIGVANALK---------------------------------------------------------------------------------------------------------------------------------------------------------------------------------------------------------------------------------------------------------------------------------------------------------------------------------------------------------------------------QGKKAIFTTPIKCLSNQKYGDFQKDFPNNSIGILTGDIKINPDADVIVATQEIIANMLFQNKEFFDDVGVIVIDE-------------------------------------------------------------------------------------------------------------------------------------------------THYI-NSDRGAVYEQTISMMLSHVKFVLLSATISKPEILKNWMEKTRGIECV------MTKTDFRPVPLQQNVYVDGSLKNIMTNGEFNDSLYKTLFNNWKNQDKKISQATRLKNFVEMMEEKDLFPALFFVFSRKNCEKFADMFERSLITGKEQTECL-KLYDYYVKKMLGEYWRIRKFLSKGVCIHHSGLVPVIKEIIEILFEKKYIKLMMVTETFAVGINMPTRTVVFTELEKFDGKEKRVLLPSEYTQIAGRAGRRGKDTVGHVIYFQITHKPMILLSEFAEMVSGKHASIKSKFEIDHNFILKCIDND-IN-----IKEELGKTML-YNEISSQKKGITYEIEELNKKIESISINNEDKIHELKKLENKKLICKPKQKQQINVQINQIKNAIDEKDIEQFENRSKLIQDLKKLNCDLIDNEEYIDNTINNIKDVLINTGYLKDGNTITIQGRSASGFQEVESFLAVEYLHSLLQSVDYYSI-QDYKYIIPFIIGTLVDDRDLNREDLIEHTFEMLNDVFNEKNQIENVKYELSTLLKEPELYLWVNGRSFNEIKEFI---PDIYEGNFCKNILKCHNICEEIINMFDIYSVKSELKKILTEIQSKLIKDIVIIDSLYIK
ApMV ------------MANNIKTKITRFGYIVNKNLIDDETIKEIKSDLTVVPFKINNYAPKYIKNEGFPLYVENGNYIGIPKYYGFDKLGEPDIDKVSNYEYPVQDMTYTGTLRPHQQMVSD-KIIKGM------EEGGGGVLVMGCGSGK----------------------------------------------------------------------------------------------------------------------------------------------------------------------------------------------------------------------------------------------------------------------------------------------------------------------------------------------------------------TNVAIYIACKFKLRTLFVVHKTFLRDQVIDRIKSNTNVKKVGIIQRKIVNY-KHPFVVSMVQSLAKINYND-EIFKDFGMIIIDE-------------------------------------------------------------------------------------------------------------------------------------------------VHHM----GARNFSTVYQKI-SSKYMLGISAEYTRTDGMYKIINWYMG-PIL----HLEEQKPNEMVIVKQFYY------STSN-KERIKMKY------INGDTNKPNRSKMITNLFYIKRRNRFI---------------LYLI-QEL--------------FDMGKNIL--------FLSGRLK-QIDLLYELLN---NDEFTHGNVGK-------YIG-------------------GMKESS-------------------------------LKKSAM-KQIILGSYDMASEGLDIE-GLNVVILGTPKTS-----IKQSVGRILR-----------------------------------------------KEVYEE--HPIVIDI----VDVDNDTFKKQSKSRNNYFQKQKYNIQKYYISE----------------------------S------------------------------------LKQKYELWNDKEYIKKVLVEIPEIPDKQTQDMIKTNPNPK-------------------------------KKYQGP--INI--------DELNFLEDD------------------------------
BsV ------------------MHLEIDGYHIDKDYFTDAEYTGLKNELKVKP-TNNMFE---KDEIVYKQYRVTDDEIIIPKFFGNDKFKKLKR----KKEAKKADINFLPELRDYQKPITE-KCIQHI------LQHGGCQLSVPCGRGK----------------------------------------------------------------------------------------------------------------------------------------------------------------------------------------------------------------------------------------------------------------------------------------------------------------------------------------------------------------TVMAIYIAHKLGLKTLILVHKSFLQDQWIERIKQFTGLD-CGIIRRDEIDT-NFHFIVGMIQSIGSRDYGD--IYNDFGLVICDE-------------------------------------------------------------------------------------------------------------------------------------------------CHHY----ASAWFSQSISKVTGLAYTLGLSATLYRNDGMVKVIYWYLG-DVA----YKEKMKSNNQVCVKVLTY------NSSDTKRFVDISR------QFKGRSLPNCTSMINNIVEIDSRNKIL---------------ISVI-NEL-------------RKNPNRKIL--------ILSGRKESHLHMLKIEVDKLIEKDIKENKIIKDECKTYFYTG-------------------DTKQKD-------------------------------RFEAEKNADVLFATYEMAQEGLDIE-RLNTVILSTPKKD-----VVQAVGRVLR-----------------------------------------------KILKDGDIRPLIIDI----VD-DFSIFKSQAIVRENFYKKNNYVLNYYYLYDDAFISPKEYI-------------------------------------------------------NMNGSQYDNYSEKKPKSM----EEMLKTQPVEFTIDDSNS-------------------------------NSSNSKSSRKS--------EKKKLLDLFGIIE--------------------------
CatV ELTNLQNILPTNPSSKLQTTITKKGYEIEKKDL-GEELESLKKELTVEPYIPGE-----ENVKKFPVFSETKTKIIIPRFYGIKKYGLPSSNQCVDS-----NYKFLGSLRENQTKILD-KTIPHL------NKHYGGILSVSCASGKCLAKRTKILMYDGSLKNVEDVIIGDLLMGDDSTPRKVMSLARGKEEMFDIIQFKEEKYTVNKSHILSLKWTANSPITIKGKTFSKDCIVDISVEDYNGLLKSNKNMISSLKGYRVPIDFQNKQIQFDPYLLGYLVGNHYSNIYQIPIHNKQILNDISQKLKIYDVRLEYSGNICRSQHKLLYNIVPISKKSNKFNDLMKQLNLLNNKHIPLHYKCNSKDIRLAVLAGLIDSHDNMSIDDTGYKFNTNSLTLVNDIVYLCRSLGFSCYSVKRQHNNNYDVYVN--------NTVYTDEIPVLHQDN-KIRYMNQNTDLTYEISVKSVGNDEYYGFEIDGNRRFVLGDFTVTHNTVMALYLGAYLKAKMMVLVHKSFLLTQWVDRAKQFTNAK-IGILQREKIPDHDCDIVIGMIQSISLKQYDD-KIFEGFKLLVVDECFVFDQLILTDNGPIRIGTLYNNWKNNKKLPLIKSFNEITKEFEYKKLTYAWEKRITDNLYKITLGDKIIICTGNHKILTVNGYIEAHKLTQDMHIISNDYGYIKISDIEKIKITKDNEYVYDIEVEDNHNFVVCGSDTNSVAHNCHHY----ASPVFSKGLQKC-GAPYVFALSATPFRPDKLTKVLFWNLG-NIY----YRQKAKVNKQVICKVFRF------KSKD-KLFIEKKQ------WRNGEMKPSHTKMINNFVQIKDRNTQI---------------INIL-NEL-------------RKYPERKVL--------VLSGRKE-HLKLLKDSIDKKIGDDIESGLLEPMEYRTYYYVG-------------------GMKPAQ-------------------------------RKDAEDYGDMFFGTYDMAHEGLDID-RLNTVILATSKKN-----IVQSVGRVMR-----------------------------------------------RILKVGDLRPLIIDI----RD-EISIYKNQGEQRLKQYKKGKYKIENYYIHDQQILSLQDHL---------------KDEY------------------------------------NMTKQEIAEYEKE-------HPEEI--YIPKLENILDLQK-------------------------------VQEEDE--KMN--------EQAEIIELDPNDECLDEDSEEENNESDDDSDDDDDGGKF
CeV -------------------------MVVHCKDLFKDHDLEYQEYFNLFPYPLSDF----QKWAIFAI--VNGHHSLVTSHTGSGKCLKIDT----------EIIMFDGSIKKVQDVKVG-DKLMGD------DSTERNVLGLARGIEP-------MYEIKLSDGDSFTCNESHILCLKYNVKPSIRNNKNSNRFEVNWFDNKEIKMKSKSFNYKNNDKERCFNEANILLEEKLLKQESDFNISVKDFLTLSKYLQRNSLSYKVGIEFNERNIQLDPYILGLWLGDGHSSSARITNQDATILKYLNENLIKYDCFLKFISNYEYSFHTL--KEYTRNGRKNNITTILQNYNLLNNKHIPDDYKINSRENRLKLLAGLIDSDGYYQCKNYEISQKNNSLAKDIVYLAKSLGFACTCKKVIKSCMYKNVKREGEYNRITIFGDGLTDIPVLCKRKKCEEERIIKKPALEYFFKIEAKGIDNYYGFELDGNHKFILGNFIVTHNTLPAEFAIEYKGKKVIYTGPIKALCNQKLYDFRKKFPNISFGILTGDIKDNPEADVLIMTTEILRNTLFNKKDIETELGAVVFDE-------------------------------------------------------------------------------------------------------------------------------------------------VHYIGDADRGSVWEQSILLLPPQVQLIMLSATIEKPQIFAEWLEKNKGLELSDKKQLYMTTTYERVVPLTHYLWINKPLQVASSGGTFNDSNYSKILDYFFKNKIMSKRQYILNDLIQYLNRNDMLPAICFIFSRKNVEIAAKEISHTLFDKDDKIPSISKLKNYREYTMLDEYRSIVTLLKKGIAIHHAGIMPILREMVELLFEKRYIKLLFATETFAVGINMPTKTVIFTQLSKFSGNGMRELLSHEYTQMAGRAGRRGIDKIGHVIHCNNLFR-MPDFNTYKAMLTGPPKMLISQFKISFNLILSIISAQGHS-----LAHQIDNELINFMEKSFVQNDITKEIDKLDKELKAICKTSTNILKKYNELNNNIQIVNNKQKKRLQREICDIQNKTIKKDIEYFMKYESVLDEKKKNGGFKMNAVNYIQNNIDNIIHILNINGFLEYGYGLTTKGVVAMHIQELHPLFSAKELTGILSCFTNISMPQDMRLSIPIHINSKVKTCSKDIGSLIEKYYDVEVEYQLDTGAEYNIHYELIDY-----IILWCNTANEQQCMELITIKKAIFLGELIKSILKINNIAKELEKICDILGNVNLLQKV-KEIPILTLKYVVTNQSLYI-
CroV -------------------MMNINGYYIKKTKENLENIVKIKKDLTVTPYGPPQFM---KDNKPFTVFIENEKEIIIPRYFAQTHLNIPMK--FKSINNTDVPINFIGKLRDLQEKIME-GVCNKI------KQTKGGMISLPCGFGK----------------------------------------------------------------------------------------------------------------------------------------------------------------------------------------------------------------------------------------------------------------------------------------------------------------------------------------------------------------TVCSLYLASKLKKKTLVIVHKSFLMNQWKERIEQFIGCK-VGHIQQDKVEIEGCDIVIGMLQSISKSKYTA-ELFKNFGLVIFDE-------------------------------------------------------------------------------------------------------------------------------------------------AHHA----PSRYFSKALPII-STEYMVALSATPKRSDKLEKIIEWYFG-PIL----YKIEDTRDIKVLVKIYNY------HSTN-NNFKEAML------PYGVDV--NLPKTINRITKLNKRNNFI---------------VGLI-KEL-------------TMEEGRKIL--------VLSDRIN-HLESIKEILD-------KEKIINND-----FYIG-------------------RMKQAK-------------------------------LDEASK-KQIILGSYAMASEALDIP-ELNTLIMVTSRRN-----IEQSVGRILR-----------------------------------------------KP--DDKIQPIIIDI----ND-KLGCFQRQGEFRKRYYLKKGYQVLNFDMKNNKIISEKE--------------------------------------------------------------------------------------ENLNNINKISY-------------------------------NQHKID----L--------DEIDFID--------------------------------
IndV --------------MANSYKITKDGYIVSKKD--KKIVDQLREKLTVTPEKKTDYG---GELESFTVYRENNNNLAIPRYYGLKYLGPAKN--LIKEENTKVNFEFQGNLRGTQVEVAK-VALEKI------KNIGGGILQLHTGYGK----------------------------------------------------------------------------------------------------------------------------------------------------------------------------------------------------------------------------------------------------------------------------------------------------------------------------------------------------------------TVLALYLTSVLKVKALILVHKTFLMDQWYDRIKKFTNAN-VGIIRQKKTDVEGKDIVIGMLQSVSMIDYDP-EIFKGFGLLLVDECFPGYTKVITQKGLFQIKDLYKMWKNGKELPLIKSYNEKNCNFEFKKMTYGWKKYCTQ-LIRIDICNKSFECTPNHKFLTTEGYIEARLLTNNHILFGNDGNNYKITSVSEVIISEGNN-VYDIEVEDNHNFIIVDDDVQPVVHNCHHI----GSKVFSRALLKI-SPQYTIGLSATPIRNDGMTKVIRWFLG-DIM----VKVERIGDNAVYIKSFEY------ECND-PLFVEKKR------WVKGKVSPDTVKMTSNLCKIKSRNVFI---------------TNIV-NAL-------------RKKDERKIL--------VLSGRLD-HLEILKKLLDAKIQEDIKDGICEEDEYKTAFYIG-------------------GMKDYE-------------------------------LDDAAS-ADILFGTYAMAEEGLDID-SLNTLVLASPKKD-----IVQAIGRIMR-----------------------------------------------KPIEEGDINPLVIDI----RD-MLSCFEYWGTTRNKYYKTKRYNVHTLKAKNDNVVSFNDFMLNEGIIKEINSDIDIRKEY------------------------------------IIKKFGQDEYDFEKEVDFYSYPDEMFNYSTNYSEIFEINH-------------------------------IFVEGD--K-N--------EKKVCIDYDPSND--------------------------
KloV -------------------MLTNNGYIINKKELTKPKITQILKDLTVSPKVNEGYQ---TDAESFTVYKEDKDTLTIPRYYAAKKIGEPKD--CIDINNSHVDFEFVGKLRDYQQTLVD-DVLKTI------KSSGGGILQLHTGYGK----------------------------------------------------------------------------------------------------------------------------------------------------------------------------------------------------------------------------------------------------------------------------------------------------------------------------------------------------------------TTIALYLASVLKLKTLIIVHKTFLQDQWYDRIKQFTNAS-VGMIRQKKVDVEGKDIVIGMLQSISMIDYDQ-SIFKDFQLLIVDE-------------------------------------------------------------------------------------------------------------------------------------------------CHHM----GSKVFSQALLKV-FPKYTIGLSATPKRQDGLTKVIKWFLG-DII----AKVERKGTNAVYIKSFNY------SSTD-KLFVEKKR------WFKGKVKPDPTKMVSNLCIINDRNLFI---------------ANII-NSL-------------RKKDERKTL--------ILSGRIE-HLKTLKKLVEKLIQDDIKSGNCDTDEVKTAFYIG-------------------GMKDYE-------------------------------LKDSAE-ADIIFATYSMAEEGLDID-GLNTLILATPKKN-----IIQSIGRIMR-----------------------------------------------KPIKEGDVNPLIVDI----ID-DLSVFPNWSNPRTKYYKTNKYTIHEYKAMNDKMISLKDYMVKHNLIKNITPDMDFRKEY------------------------------------IVSKYGLDEYNFQKDTDFYDFPDEIFNYSCNLNDIFEIKH-------------------------------NY-EEE--I-K--------EMTITI---------------------------------
MVc ---------MVTNDKKIKTKITRFGYVINKKYIDDYELNKIKKDLTVTPFKLGKFN-KFAKNTSFETYVENGDYIGIPKYYGLENIGEPDINKVNTYDFPVQNMEYTGKLRPHQEIVVE-KMVKGF------SEHGGGILVLGCGSGK----------------------------------------------------------------------------------------------------------------------------------------------------------------------------------------------------------------------------------------------------------------------------------------------------------------------------------------------------------------TNIAIYLACKYKLRTLFVVHKTFLKNQVIDRIKTNTNVKEVGIIQSKTVKY-KFPFVVGMVQSLSKIDYDD-AIFKDFGMVIIDE-------------------------------------------------------------------------------------------------------------------------------------------------VHHM----GAKNFSKLYQKI-STKYMLGISAEHNRNDGMYKIINWYMG-PIL----HMEEQKPNDKVIVKRFNY------KTSN-KDRIKL--------IKNNFDEPNRSAMVTNLVYIKWRNRFI---------------LNLI-KQL--------------YDQGKNVL--------FLSGRLK-QINLLYKLLN---NDEYISGNVGK-------YVG-------------------GMTEDS-------------------------------LKSSSQ-KQIILGSYGMAEEGLDIE-NLNVVILGTPKSA-----IKQSVGRILR-----------------------------------------------KEVYEE--HPIVIDI----IDIDNPVFKKQSYTREKYYKKQHYNIQNFDVAD----------------------------Y------------------------------------DLKNYNIWNDDKFLSKALTQIPEKTSKKNNKKTKNN-----------------------------------KTFAKP--INV--------DDIMFMESDSE----------------------------
OLV1 -----------------MSYLGKKGYSLYKEKLTPKQLNNIRNDLNVKPYST-HL----TQCNSYPIFRESKTKIYLPRYYGAEHYGPYET--NILNEGEQIDIEFKGELFDYQHKIID-KYLNHV--------------------GKSGG-----------------------------------------------------------------------------------------------------GLL-----------------DVEP------------------------------------------------------------------------------------------------------------------------------------------------------------------GKG----------------------------------------------------------KTVMALNIISKLKKKTLVVVHKSFLMSQWMERIEQFLPGTKVGRIQGDHIDIEGKDIVLGMLQSLSSKLYES-STWDSFGLCVFDE-------------------------------------------------------------------------------------------------------------------------------------------------CHHL----SAEVFSNIMINI-VCNYNLGLSGTMTRKDGLTKVFKYFIG-PVI----HKEKTDISVNVNVKKIHY------D--HDDLFDNVKK------DFKGN--PLYSCMISALCACKSRSDFL---------------VRIVKKEF-------------EQNPNQQMM--------ILAHNKC-LIQELYECIQLFE-PSV------------GFYLG-------------------GMKEHL-------------------------------LKESES-KKIIIATYAMASEGLDIK-TLTTLFMATPKSD-----VCQSVGRILR-----------------------------------------------SKHA----TPLVIDI----VD-PHAVFINQSKKRNAYYSKKKYNI-------ETFLNSNQYF---------------R-----------------------------------------NECVVSSFIKP--------------------------------------------------------------------------------CFIKI-------------------------------
PgV NETILSEIETLKTKNLINGYLGNKGYSIYKNCLSPKIIEFIKKELSIKPIVMGAF----VQPIAFPIYMESDKKIYIPRFWGINIFGLPKA--IKISHGESIDLKFKGELRDYQIAVMD-TYLKTIDKPEEDNSEGSALIELFAGAGKCHGINTPILMYDGDIKMVQDIKIGDQLMGDDSTPRNVLSLARGREMMYDIVPTKGDKYTINESHILSLKMSC----PYNSKKYSHLKKDDVLDVCLMDYLNLPKGLIYNLKGFRVGVEFTHKEVDIEPYYLGLWLGDGTSRTTGITTIDDCVIDYINEYAERLNSRVSLCDSNGTRCCEYSIVSTSTDKNNNKLLKMLQNHKLILNKHIPKTYKCNSRKVRLELLAGLIDSDGSADHNSYDIIQKNETLMDDIIYLARSLGFAAYKKVCKKSCIYKGEKRDGTYYRTIIHGKGLEDIPVRCERKK-VEPRTQIKDALNTGIKVEKKEIDNYYGFELDGNHRYLLGDYTVTHNTVLSLKIIEQIKKKTIIFVHKTFLKNQWIERINQYLPGARVGTIQGQVIDIDDKDIVIAMIQSISMKSYPD-SLFDGFGLSIYDE-------------------------------------------------------------------------------------------------------------------------------------------------CHHI----SSETFSNCLKKC-TTLYGLGISATMNRKDGLTHVFKMYLG-QICNTISNKQDQD---DVLVKAIDY------VVLDDDEHNNEER------DFKGN--LKYSTMLSKVSKLGFRCDFI---------------INVIENEL-------------KINNDQQII--------LLGHQKN-LLNYIFKEVEARNITSV------------GYYVG-------------------GMKEKD-------------------------------LKISEN-KQLILATYAMAAEALDIP-SLTTLILATPKSD-----IVQSVGRILR-----------------------------------------------TKHK----QPLIIDI----ID-QHDCFLNQFNKRKTFYNEKKYKI--IRTNNDKYIDYIKYV---------------RAGV------------------------------------AFDETQIWKEIIPK---------------------------------------------------------TRGRSKKTEEE--------GNKCLIKL-------------------------------
VacV ------------------MSLLKMEY---------NLYAELKKMTCGQPLSLFNEDGDFVEVEPGSSFK----FLIPKGFYASPSVKTSLV--FETLTTTDNKITSINPLYPLQRKVVS-EVVSNMRKMIESKRPLYITLHLACGFGK----------------------------------------------------------------------------------------------------------------------------------------------------------------------------------------------------------------------------------------------------------------------------------------------------------------------------------------------------------------TITTCYLMATHGRKTVICVPNKMLIHQWKTQVEHKISIDGVSSLLKELKT-QSPDVLIVVSRHLTNDAFCK-YINKHYDLFILDE-------------------------------------------------------------------------------------------------------------------------------------------------SHTY-NLMNNTAVTRFLAYY-PPMMCYFLTATPRPCNSIINIA------KLS---------DLKKTIYAVDSFF------EPYSTDNIRHMVK------RLDGPSNKYHIYTEKLLSVDEPRNQLI---------------LNTLVEEF-------------KSGTINRIL--------VITKLRE-HMVLFYKRLLDLFGPEV-------------VFIG-------------------DAQNRRTPDM---------------------------VKSIKELNRFIFVSFYSGT-GLDIP-SLDSLFICSAVIN--NMQIEQLLGRVCR-------------------------------------------------------ETELLDR-------TVYVFPN-TSIKEIKYMIGNFMQRIISLSVDKL-----------------------------------------------------------------GFKQESYRKHQESDPTSVCTTSSREERVLNRIFNSQNR----------------------------------------------------------------------------------------
