# Supplementary material for: The kinetoplastid-infecting Bodo saltans virus (BsV), a window into the most abundant giant viruses in the sea
Source: eLife. 2018 Mar 27;7:e33014. doi: 10.7554/eLife.33014 (PMC5871332; doi:10.7554/eLife.33014)
Supplement: Figure 6—source data 1. [file elife-33014-fig6-data1.zip › Source_data_Fig6-S_ncvog0249.phy]

 15 312
AaV ------------MKLQLKKFDMGSIA------PDSV-VVMIGKRNTGKSFLTKDLLSFHTQIPVGTVVSATEAANSFYSEMVPPVFIHNEYSEDIVQKVLIRQEKLIK--KQKLNGY--SSVNPNAFVIFDDCLYDST-WTKSKYVRSLFMNGRHFKILFIITMQYALGIPPNLRTNIDYVFILRENIIQNRKRLFECFAGMFPSFDAFCSIMDQCTNNYECLVIDNTSKSNKIEDCVFWYKANP----HPPFKLCSQASWDFSNKNYKPPA-IDEDDDEMWDPNQFKTKTNKPKINVSKYNEFF-------
AMoV -----MNF----NKFTFFEFKLEKMV------IDPS-IVMIAKRGSGKSFITRDIIYHYRHVPGGVVIAPTDKMNSFYKYFFPDLYIHYDIKETILTKILERQRKMI-Q-KQKEKKKLGIRIDPSGILIMDDCLARKKSWAKDESIMEILMNGRHYKLTYILTMQTPLGITPDLRLNFDYVFLLKEDSAINLKKLYENYASMFPNIYTFEKAFKKCTEDYKSMVIDNRKPSDSIQEKVFWFKAKE-----RKFSFGSKRFKEIHKKYYDPQY-MMKK-SNLLDNALLLGKKRRNEVDIGINLK---------
ApMV -----MNY----NKFELMEFDLNKMV------IDPS-IVMIAKRGSGKSWIVRDVMYHYRHLPCGVVIAPTDRMNSFYKYFFPDLFIHYEITEAILKNILLRQQMII-D-KQKQKKKQGLKIDPSGILIMDDCLSQKKNWSKIQEITEILMNGRHYRLTYVLTMQTPLGLTPDLRLNFDYIFLLKDDTQVNKKKLYNNYAGMFPSQLAFEKVLAKCTEGHKCMVIDNRKPADKIQDKVFWFKARD-----RKFSFGAREFKDMHKKYYNPEY-GRDRYRKLMEGEDVLFGLKKNDTNLKVNLREIPTH----
BsV KPVVKLDYKGESNTIPIKEFSLTEMV------EHAS-IMMIAKRASGKSWVVRAILHHYSKIPVGIVIAPTDRMNKFYSNFIPDSYVHYEFSGELVKRILQRQIFII-E-KAKERAKIGKKTNTKAFIVMDDCLADKGNWAKDKMISELLFNGRHYEIMYILTMQYPLGIKPELRSNFDYIFLLADDTYSNQKRLHEHYAGMFPNFEAFKQVFGQLTADFGCMVIINRGIRNNFLEKVMYYRAPDFS--KCTSKLGGAQYKKFDNDNYDPKWILKNNMIAGNNIEDKFDKKKMKDNKLVVRRVKNGEK----
CatV --MLEININGQ-DRFPIQIFTLDQMV------EHPA-IVMVAKRGSGKSYVCRAIMHHFHKIPCGIIISRTERMNSFYGTFFPDLYIYYEYKTEVIERILSRQETMI-I-KKKKKLLEGKFVDSRSFIIMDDCLSQKGSWAKDPPIQELLFNGRHYHLMYILTMQFPLGISPELRINFDYIFLMAEDTISNLKRIYDHYAGCFPNFYAFKQIFTEMTKDFGCMVIVNRGARVNIFEKVFHYRAPNFNDYKNDIKFGCEQFNTFFEKNYDPNW--AEK-KKSFNVEQYMDGKKKSKAELKIQLVDDNNDKKKK
CeV ------------MTLQLKKFDMKQISFKPDENKGPV-VVLIGRRDTGKSFLVRDLLYYHQDIPIGTVISGTEAGNGFYSSHVPKLFIHDEYNVVIIENILKRQKTVLKQIKKDIENYKKSSIDPRAFVILDDCLFDDR-WTRDKMMRLLFMNGRHWKIMLIITMQYPLGIPPTLRTNIDYVFILREPYIANRKRIYENYAGMFPTFESFCQVMDQCTENFECLVINNNVKSNKLHEQIFWYKAES----HKDFKLGSREFWEISKN-----I-NSDDEDEVYDPNRGVRRQG-QKINVKKNR--W-------
CroV -MSKDVGFGA--SRLRFKKFDLNEMC------EHAT-IALIAKRASGKSVLVKEIMKKNASIPSSVVICKTEKLNRSYGKNIPDSYIYYDFDADILDRIFSRQKRLIAD-NEKRQAKKKTLKDDRVMLIMDDCMSDKK-WVKDPTVLELFFNGRHYHISFILTMQYSKGIPPGMRSNLDYIFLLAEDFYSRRKSLYEDYAGMFPSFDVFQQVFTELTDNYGCMVINNRVHSKNIEDKVFWYKANV----EDDFHMGGKHYNKFHDKFYDPKW---DKKIPLFNFNK--SKTRKNKLNLIVEKEK--------
HokV MSSKESEKTNKEATLPVKFFPIKKMV------QYAT-ILLIAKRGSGKSWIVRSLLYQFKDIPVGSIICPTDELTGFYGTLIPDLYVHYEYNSDFIKGIFTRQKSMI-K-KHADYVNRRLSVDPRAFLVMDDCLASRKEWVKDKWMREILMNGRHSKLMFILTMQNTLGVDPELREQFDYVFLLRCNKINEQRKIYEHFAGVFPSLQVFRQIYDSLTQDFGALVINNKSNSSNLLDNIFWYKADK---PNKAIMVGNKQYVKYHNDNYNSKWNTVDKIIDLNKID------KKQTINITKKL----------
IndV MVAKEIQISGG-KSMPIREFNLDWMC------KNPS-ICMIAKRGSGKSWVCRAILKHFSHLPGGVIIAKTERMSCFYGNFFPDSYIHYEYKSEILENLLFRQEQII-E-KCKKRYSQGKKVDPRAFLLMDDCLASKGTWMNDQPILEVFYNGRHYQLLFILTMQFPLGIRPELRCNFDYIFLLAEDFYSNQKRLYDHYAGMFPSFDLFRQVFLQVTDDFGCMVIVNRGARKDILDKVFYYKAPN----EDIGIIGCEQFKKFHSKNYNSNW--KTE-GKSFDMNNYV--KKNKQSIVVNKITDDHGGNKNY
KloV MVAKEIKILGG-KSLPIRDFKLDWFC------QNPS-ICMIAKRGSGKSWVCRAILKHFKNLPGGVIIAKTEKMNCFYGNFFPETYIHYEYKGEIIDNMLNRQNIMI-D-KCVAKYKVGKKVDPRAFLVMDDCLASKGTWMNDQPILEVFYNGRHYQLLFILTMQFPLGIKPELRCNFDYIFLLSEDFFSNQKRIFDHYAGMFPSFDVFRSVFLQLTDNFGSMVIANRGPKKDLIDKVFHYKADN----VNIGMIGCSQFINFHEKNYNPNW--KQDSGNQVDLNKLIPGKKNKPNIVVSKVDNFN------
MVc -----MNF----NKFTFFEFQLEKMV------MDPS-IVMIAKRGSGKSFITRDIIYHYRHIPGGVVIAPTDKMNSFYKYFFPDLYIHYDIKETILAKILKRQMLMI-Q-KQKEKKKLGKKVDPSGILIMDDCLARKKSWSKDENIMEILMNGRHYKLTYILTMQTPLGITPDLRLNFDYVFLLKEDSAINMKKLYENYASMFPSMFAFEKAFRKCTEDFKSMVIDNRKPSDSIQEKVFWFKAKE-----RKFSFGSSRFKEIHKKYYDPNY-LVKK-TGLFNNDMLMARKRKNEIDLNINLK---------
OLV1 ------------MTLNLKKFDMKRITFLKDENKGPV-IVLIGRRDTGKSFLVRDLLFHHVDIPIGTVISGTEAGNGFYSAHVPKLFIHDEYNTGIIENILKRQKAVMKQINKQIEIYKKSSIDARTFVILDDCLYDNG-WTRDKMMRLLFMNGRHWKVMLIITMQYPLGIPPTLRTNIDYVFILREPYIANRKRIYENYAGMFPTFESFCQVMDQCTENYECLVIDNNVKSNQLQDQIFWYMAEH----HRDFKLGSKEFWEMSKN-----L-GSDDEEDQYNPGDYKSKKG-PKISVNKTK--W-------
OLV2 ------------MTLNLRKFDMKRITFLKNENKGPV-VVLIGRRDTGKSFLVRDLLFHHVDIPIGTVISGTEAGNGFYSCHVPKLFIHDEYNTGIIENVLKRQKAVIKQVNKQIETYKKSSIDARAFVILDDCLYDNG-WARDKMMRLLFMNGRHWKVMLIITMQYPLGIPPTLRTNIDYVFILREPYIANRKRIYENYAGMFPTFESFCQVMDQCTENYECLVIDNNVKSNQLQEQIFWYRAEN----HKDFKLGSKEFWELSKN-----L-GSDEEDDVYNPGDYKSKKG-PKINVKKTK--W-------
PgV ------------MTLELKKFEMNHISFKPDENKGPV-IVLIGRRDTGKSYLVRDLLFYHQDIPIGTVISGTEAGNGFFGEHVPKLFIHNEYNASIIENILKRQKTVLKQIKKEQELYKKSTIDPRAFVILDDCLYDAT-WTRDKVMRLLFMNGRHWKMMLIITMQYPLGIPPNLRTNIDYVFLLREPYISNRKKIYENYAGMFPTFESFCQVMDQCTENYECLVINNNSKSNKLTEQIFWYKAAH----HKPFRLGAKEFWEISAS-----M-NSDDEEEVYDPNTR-KQKG-PKINVKKTK--W-------
VacV -----------MNCFQEKQFSRENLL------KMPFRMVLTGGSGSGKTIYLLSLFSTLVK-KYKHIFLFTPVYNPDYDGYIWPNHINFVSSQESLEYNLIRTKSNI---EKCIAVAQNHKKSAHFLLIFDDVGDK---LSKCNTLIEFLNFGRHLNTSIILLCQTYRHVPILGRANITHFFNISISDAENMLRSMPVKGKRKDILNMLNMIQTARSNNRLAIIIEDSVFCEGELRICTDTADKDVIEQKLNIDILVNQYSHMKK---NLNAILESKKTKLCNSDQSSSSKNVSS-----------------
