# Supplementary material for: The kinetoplastid-infecting Bodo saltans virus (BsV), a window into the most abundant giant viruses in the sea
Source: eLife. 2018 Mar 27;7:e33014. doi: 10.7554/eLife.33014 (PMC5871332; doi:10.7554/eLife.33014)
Supplement: Figure 6—source data 1. [file elife-33014-fig6-data1.zip › Source_data_Fig6-S_ncvog0262.phy]

 15 470
VacV -------------------------------------------------------------------------------------------------------------------------------------------------------------------------------------------------------------------------------------------------------MNLRLCSGCR--------HNG--IVSEQGYEYCIFCESVFQKCTKVQKKSNFHVSNKLIHLRNVLRRLLSHQCS---GEIISELLDIMEKNQIS--TDDVDANFVSSFLKANERKKDYKLVFEIINQV-KDEKLNLSTEKINEVVEIFKHL----VFFCQENTSKTINYSFFLDKIFDITSVTKNLKP-QTVKNYTKNNSNQLVWENMVEDYGHEYVTCSLEV
HokV MVSLNLKPD-KVRNRNNSSTLDQIHNQKCEMFKKNINMVENYKNKINNYTLLLNEINNKVPNQLSNEEIIMRSQYKDTIEKLSDKINDMVNYHDEIDYYSEAGDIILSYYN--QNINDENNIFTNLTNDDKITNNTLGMIDNDMGKLKLFCETQKKKQKVYKETKHRKPEPVNKNNILSYYKLKQSSPENSDSITNEKKTYNENDLL---------IQSNNKKKKCDLFNEFRYIVDPNYIMEKNKNFKNERCPECN-VDKKINQTEGTLVCPKCGKVDNLMIEPEKINSKDKVVDKVVYPYKKMNHLNEWLNQIQAKQTTEIPNEMLDQIKLELKKNREYDLIKIKPQRIV-EILKKIGKTKFKEHHILIWVLITGNTAPSLTREEEDNIREFFKMTQEPYAKYKTKGRINYSSYSFIIYKICELLGYTQITSILQLLKSPEKLRSLDITWKSICYDLGWKYIPSHMTR
AaV -----------------MSTLDQKHNKKVKDIRKNEINV----------EKQILDLEKRKRKLLNDNSIDSANILMNINSEIA-KLEKIKKC-DLLDYHTQNSRELFAYYENLENTKQHQLKDLNT-----------------------------------------------KGKILDYFNSEKNDD---------------------------------KTNQENEISEY-------------------NCKKCNSSNLLYSAIESMCECKDCGYIEFSDSIKPILSYKDPIRETSYFAYKRANHFNEWLSSVQGQNTSNVPSTVIKTVINTIKKDRKI--VSEINHVALRDILKRNNLNKYYENIPYILITIDKKNKFKITRKLENRLKQMFQKIQAPFIKFCPSSRKNFLSYSYVLHKFFEILKKENYEKIFPLLKSREKLHQSDIIWQNICQELNWKFIKSI---
BsV MSVIKHKST-RLKHLTTVKTLDELHKDMLSKFTDNYKRM----EYISKTGDLLVNYYDNISGSYYNSN-DNNNEALSEIIEFNDKKKVKPEEKKTQNSISNELKYWNEQSQKTRKAKKQIKKRRNDIVVGN------------------------------------------CKSIIELMNESSKQPQNDNENNISKQGNL--------------IDINTNINRATYQDKFLCLIDKNYACSRVKNTKLFTCNQCG---VELFLSEGCIICKDCGIIDYIVIENENVNHKDSMNEKQKYPYRKINHLKEKINQFQSKETADVPEEIYDKIYSELKKKRIN--PELALQRDIKDILKKNRLTLYYEHLQQIYCKITNKPPIVLSREIEETVINMFQSMQESFQRHCPKGRSNFLNYYYVLNKMFKIIGLYDYSDLFTLLKSKDKLRDQDAIWAKICKDMGWSFYSSL---
CroV --MSDKNDFNYYKKNYKNLTLEKIHRHKMNEYKQNEDKL-----------------------IKKNKQLEEMKLKNKDTSKIEQQIEELHYNGTTMEYFDKVGDLILDYYNEKNNVKTDET----------------------------------------------------DMNIMDLFTKKDTSE----------------------------------SNTNKLYSSYVKRLEGSNVDKYDGKNRIIKCDNCS-IEKIYYPSEGSFICEECGDMTDMIIDDDFII-------KDISCYHRSGRFKEWLNQFQAKENADIEDWVYLEIIKELNKKRIT-EYSALNRTIIREILRKLKLTKYYDNVTFIINKLNNIPAPKISHTLEKKLLFMFDMIEDIWAIVKPKNRKNMLSYPYILHKLCELLEEDKLLSSFPLLKSQDVLREQDIIWKRICNKLNWEFYSSFK--
CatV MSSFRHKPE-KLKYLSNINTLDEVHRKQVSEFDSKRSQIPQKKDLLRTLNTELREVEK--QGCLTIEDIKKRSQIKEQIEKVTEELYDLENGLQELDYYSKANDILTEYYKMQDDMHDQEPNAIQNDVTQESSEKDNSIPISQKLVELNLLSQQKRKVKKPTRKRIKRTEQKQKQNILSFFAGNSENCGATETSESIASESLTASTSKMSNTEQYEEIEKIVSNKATLFDEYMMLTDRAYMGAKSRINNIKMCTNCD-VEKTLIQSEGSYVCQMCGETEHIIIESEVPNHKDATSEKPRYPYKRLNHLIEWLNQFQAKESTEIPDDVYNNILAEIKRQRLDSKIKRLPYMKLRNILKKLRYTAYYEHVPYIVSKVTHKPPPILSRDVEDRVKMMFKQAQEPFNKFCPDNRINFLNYSYILNKMFRIIKMDEYAQCFPLLKSREKLREQDILWKNICNYLDWEFHPSI---
CeV MTGFKPKNIKKLVADKKIESLDHKHEEFIEEFNDIDEII------LPNFLKERKQKLEKYNNLQ--TSFDEKLELKDHIKEIDNKIKNLKN--KKKEYFLKNSNYIFNYFEEKKNISKGS----------S------------------------------------------NTRMLDNFFNKIDLE----------------------------NANSSKTNLN--IQNYFRNIDPFNLDINNFIHDTDICRSCNIGELIPIDHEGILVCNNCSKNVKFLIENDKPTYKEPPKEVCFYAYKRINHFREILAQFQAKETTLIPDEIIENIRQQIKKERLD--IKIMSNKRTKEILKKLKYNKYYEHIPFIKDKL-GVKPPIMSPELEETLCNLFIDIQAPYAKYCPEDRVNFLNYYYTIYKLCELLNQREFLPYFPMLKDREKRIEQDEIWKKICKELNWKFIPTI---
PgV MNKITGNNV----------TLDKKHTEMLEDFKHNQEIL------IPKYNSEINRLNKFLNNTKNKTKYEKVEITENRIKELKNTIYMLEK--KKKDYMLNNSKYIFNYFEDKKNITCNETK-----VEIN------------------------------------------NTKINQFFYLDEKVE----------------------------KPAPVNDERTNIIDKYFYNINNSHINYDNYCYQSDICTFCNKGEMVYAETEGTCICNNCSRSVKYLIENEKPSYKEPPKEVCFYAYKRINHLREILAQFQAKESTHIPTEVFENIKTQIKKERLE--IKDLTNKKTKEILKNLGYNKYYEHIPYIKDKL-GIKPPVMSQELEETLCNLFMEIQKPYSKYCPADRVNFLNYYYTLYKLCELLGETQFMGYFPMLKDRQKKIDQDAIWKLICGDLGWEYIQTV---
OLV2 ------------------------------------------------------------------------------------------------------------------------------------------------------------------------------------------------------------------------------------------------------MYDNNICSKCNKGEMIKLMMEGILLCNNCFNNETFFVDNDKPSYKDPPKEISFYAYKRINHFREILSQFQAKESTDIPEDIIKQIESQVKKERIE--LYELTNKKTKEILKKLGHNKYYEHIPFIKDRL-GIKPPVMSPKLEDTLCNLFMDIQIPYSKYCPNDRVNFLNYYYTLYKLCELLGEMAYLPHFPMLKE-QKKVEQDEIWKNICIDLDWEFIPTL---
OLV1 -----MKEL----------TIDNLYTNYLNDINQAE--------------------YKILNNKQENSELQKDE---------QQRLYRLKK--KKNDYLLNNSNDLFNYFECKQKIEINQ----------N------------------------------------------PKKMIQRFFNQQEDD----------------------------SINILNKS----IQNYIKKNNFSSMNISDFMFDNSVCSKCSKGEMIKIISEGILLCNNCFNNETFFVENDKPSYRDPPKEISFYAYKRINHFREILSQFQAKESTDIPHEIISQIENQVKKERIE--LSELTNKKTKEILKKLGYNKYYEHIPFIKDRL-GIKPPVMSPKLEETLCNLFMDIQIPYSKYCPNDRVNFLNYYYTLYKLCELLGETSYLKHFPMLKE-QKKVEQDEIWKNICRELDWEFISTL---
IndV ---------------------------------------------------------------------------------------------------------------------------------------------------------------------------------------------------------------------------------------------------------------------------------------------------------------------------------------------------------------MKKILKKLKLQQYYEHTTYIISKLSGIPPPTINRETEEKIRLMFRLIQTPFEKYCPKDRTNFLSYSYVLHKFFQLLQLDEFTKYFPLLKSREKLKNQDKIWKKICEELGWDYFPSI---
KloV ---------------------------------------------------------------------------------------------------------------------------------------------------------------------------------------------------------------------------------------------------------------------------------------------------------------------------------------------------------------MKKILKKLALHQYYEHTTYIISKLSKIPPPTISRETEEKIRLMFRQIQPSFEKYCPRNRTNFLSYSYVLHKIFELLELDDFIKYFPLLKSRDKLKQQDKIWDMICTDLGWEFYPSI---
ApMV --MAKTRTKKNANKRVVKGTLDQKHTEKINKFENMSKALPKKKEKLKKHEAQLEELMSLNPNKFTHENIRRKSYLMDSIKNLKEEINSIENCSESLDYIVNTLPILVNYYDNGDIVDDDKEELISEAMADG------------------------------------------KKNILSYFFKETSQQENSSESNNDIVKNGTGGSTCSGSKTGKVTETKPRLSRAKLYDNYLNVTDPHYRKSVKKSQNVCSVPDCD-GEKILNQNDGYMVCKKCGFSEPILLTTDKPNYKEPTQDSGTYAYKRINHLTEILSQLQAKESTDIPNKVYEAIKRELKKRKID--KNDLDIFRLRRILKKLNYRKFYEHVPHILQVINGKEPPNFSRADEMKIKALFKSIQKPFAIYCPKNRKNFLNYSYVLHKFCELLELDEYTNYFPLLKNNAKLLQHDKIWKNICDYQGWYFYKSL---
MVc --MAKTRARRNVNNRVKKGTLDQKHTDKINKFEKMSQSLPKKRAKMTKLMAELEELKSMNPNKYSHEDIRRKAHLMDTIEKLRNDIYSIENCTESLNYIVNTLPILVNYYDNENIIDDDKEEFISESINDG------------------------------------------KKNILSYFLKETNKSE-SADSPDG-KKNKSGKTTYSGSKT---SNSKPRISRAKLYDNYLNITDSQHRKAPRKISNICPVEDCG-GERILSQNDSYIVCKKCGLSEPILLTTDKPNYKEPTQDSGTYAYKRINHLTEILSQLQAKESTDIPPKVFESIKRELKKRKIN--KNDLDIFRLRRILKKLNYRKYYEHVPHILQIINGKEPPNFSREHEMKIKQMFRQVQKPFAIYCPKNRKNFLNYSYVLHKFCELLDLDEYISYFPLLKNNAKLLQHDKIWKNICEYMRWEFYKSI---
AMoV --MAKTRAKRNVNNRAKKGTLDQKHTEKLNKFEKMAESLPRKREKLTKLTKELNNLKSMNPNKYSHEDIRRKAYLMDTIEKLKNDIYSIENCTEPLNYIANTLPILVNYYDNENIIDDDKEEFITEASTDG------------------------------------------KKNILSYFLREAEANR-TKNEDDDPKRKKSNETTYSGSKT---SNSRQRISRARLYDNYLNITDSRYRKTSQKISNICPAENCG-GERILSQNDSFLVCKKCGLSESIFLTTDKPNYKEPTQDSGTYAYKRINHLTEILSQLQAKESTDIPQKVFESIKRELKKRKIN--KNDLDIFRLRRILKKLNYRKYYEHVPHILQIINGKQPPNFSREDEMKIKKMFKQIQKPFAIYCPKDRKNFLNYSYVLHKFCELLDLDEYINYFPLLKNNAKLLQHDKIWKNICEYMRWEFIKSI---
